# Supplementary material for: Optimal use of radiotherapy in the definitive treatment of non-bulky IB–IIA cervical cancer: A population-based long-term survival analysis
Source: PLoS One. 2021 Jun 24;16(6):e0253649. doi: 10.1371/journal.pone.0253649 (PMC8224971; doi:10.1371/journal.pone.0253649)
Supplement: S1 Rawdata — (ZIP) [file pone.0253649.s008.zip]

Archive with 6 entries (6 files):
- nonPSM_A.xls
- nonPSM_B.xls
- nonPSM_C.xls
- PSM_A.xls
- PSM_B.xls
- PSM_C.xls
