# Supplementary material for: Optimal use of radiotherapy in the definitive treatment of non-bulky IB–IIA cervical cancer: A population-based long-term survival analysis
Source: PLoS One. 2021 Jun 24;16(6):e0253649. doi: 10.1371/journal.pone.0253649 (PMC8224971; doi:10.1371/journal.pone.0253649)
Supplement: S1 Rawdata — (ZIP) [file pone.0253649.s008.zip › nonPSM_A.xls]

## Sheet: nonPSM_A
Age	Age_3gr	Age_4gr	Race	Marital	Surg_lit	Surg_cd	Op_cat	Op_type	LN_op	RT_type	Op_cd	Op	RT	Local_Tx	CTx	Tx_mode	Op_RT	Time_1yr	Time_2yr	Time_3yr	Year_cat	OS	OS_yr	Status_os	Status_css	fu_status	First_seq	First_indicator	Year_dx	Tm_ext	FIGO_I_II_III_IV	FIGO	Size_2_4cm	Size_4cm	CSextension20042015	EOD10extent19882003	T_lit	N_lit	M_lit	T_1a_1b_2a_2b	T_cd	N_cd	M_cd	Size_mm	Histo	Histo_adc	Gr	SEER_historic	Size_lit
80	2	3	0	1	02	2	0	0	0	3	0	0	1	1	0	2	1	1	1	1	0	49	4.08333	1	1	1	1	1	1988	200	0	1	1	0	Blank(s)	20	T1b	N0	M0	1	2	0	0	25	1	1	2	0	025
33	0	0	0	0	50	50	4	2	1	0	1	1	0	0	0	0	0	1	1	1	2	77	6.41667	1	1	1	1	1	1997	200	0	1	0	0	Blank(s)	20	T1b	N0	M0	1	2	0	0	12	1	1	4	0	012
45	1	1	0	1	40	40	3	2	2	3	1	1	1	2	0	4	0	1	1	1	0	309	25.75	1	0	1	1	1	1988	200	0	1	0	0	Blank(s)	20	T1b	N0	M0	1	2	0	0	7	1	1	2	0	007
60	2	2	0	1	02	2	0	0	0	3	0	0	1	1	0	2	1	0	0	0	0	11	0.916667	1	1	1	1	1	1988	200	0	1	1	0	Blank(s)	20	T1b	NX	M0	1	2	2	0	40	1	1	1	0	040
60	2	2	0	1	00	0	0	0	0	3	0	0	1	1	0	2	1	1	1	1	0	296	24.6667	1	1	1	1	1	1988	400	1	3	1	0	Blank(s)	40	T2a	N0	M0	2	4	0	0	25	1	1	2	1	025
25	0	0	1	1	50	50	4	2	1	0	1	1	0	0	0	0	0	1	1	1	0	342	28.5	0	0	1	1	1	1988	200	0	1	0	0	Blank(s)	20	T1b	N0	M0	1	2	0	0	20	2	2	1	0	020
48	1	1	0	1	50	50	4	2	1	1	1	1	1	2	0	4	0	0	0	0	0	9	0.75	1	1	1	1	1	1988	200	0	1	1	0	Blank(s)	20	T1b	N1	M0	1	2	1	0	30	1	1	1	1	030
76	2	2	0	1	30	30	3	2	0	1	1	1	1	2	0	4	0	1	1	1	0	175	14.5833	1	0	1	1	1	1988	200	0	1	0	0	Blank(s)	20	T1b	N0	M0	1	2	0	0	7	2	2	0	0	007
32	0	0	2	0	50	50	4	2	1	0	1	1	0	0	0	0	0	1	1	1	0	340	28.3333	0	0	1	1	1	1988	400	1	3	0	0	Blank(s)	40	T2a	N0	M0	2	4	0	0	20	3	3	0	1	020
52	1	1	2	0	50	50	4	2	1	0	1	1	0	0	0	0	0	1	1	1	0	332	27.6667	0	0	1	1	1	1989	200	0	1	1	0	Blank(s)	20	T1b	N0	M0	1	2	0	0	30	1	1	2	0	030
35	0	0	2	0	50	50	4	2	1	0	1	1	0	0	0	0	0	1	1	1	0	321	26.75	0	0	1	1	1	1990	200	0	1	1	0	Blank(s)	20	T1b	N0	M0	1	2	0	0	30	1	1	1	0	030
33	0	0	0	0	50	50	4	2	1	0	1	1	0	0	0	0	0	0	0	0	0	2	0.166667	0	0	1	1	1	1990	200	0	1	0	0	Blank(s)	20	T1b	N0	M0	1	2	0	0	18	1	1	1	0	018
38	0	0	2	0	50	50	4	2	1	1	1	1	1	2	0	4	0	1	0	0	0	12	1	1	1	1	1	1	1988	200	0	1	1	0	Blank(s)	20	T1b	N0	M0	1	2	0	0	26	3	3	1	0	026
47	1	1	1	1	50	50	4	2	1	0	1	1	0	0	0	0	0	1	1	1	0	117	9.75	0	0	1	1	1	1990	400	1	3	1	0	Blank(s)	40	T2a	N0	M0	2	4	0	0	30	1	1	2	1	030
85	2	3	1	1	02	2	0	0	0	3	0	0	1	1	0	2	1	1	0	0	0	18	1.5	1	1	1	1	1	1988	400	1	3	1	0	Blank(s)	40	T2a	NX	M0	2	4	2	0	30	3	3	4	1	030
60	2	2	0	0	02	2	0	0	0	3	0	0	1	1	0	2	1	1	1	1	0	240	20	1	0	1	1	1	1988	400	1	3	1	0	Blank(s)	40	T2a	NX	M0	2	4	2	0	25	1	1	1	1	025
43	1	1	0	0	50	50	4	2	1	0	1	1	0	0	0	0	0	1	1	1	0	123	10.25	1	1	1	1	1	1988	200	0	1	0	0	Blank(s)	20	T1b	N1	M0	1	2	1	0	17	1	1	1	1	017
54	1	1	0	1	02	2	0	0	0	3	0	0	1	1	0	2	1	1	1	1	0	321	26.75	0	0	1	1	1	1990	200	0	1	1	0	Blank(s)	20	T1b	N0	M0	1	2	0	0	30	1	1	4	0	030
34	0	0	1	1	50	50	4	2	1	0	1	1	0	0	0	0	0	1	1	1	0	334	27.8333	0	0	1	1	1	1989	200	0	1	0	0	Blank(s)	20	T1b	N0	M0	1	2	0	0	20	3	3	4	0	020
81	2	3	0	1	02	2	0	0	0	3	0	0	1	1	0	2	1	1	1	1	0	158	13.1667	1	0	1	1	1	1990	400	1	3	1	0	Blank(s)	40	T2a	N0	M0	2	4	0	0	30	1	1	0	1	030
66	2	2	2	1	50	50	4	2	0	1	1	1	1	2	0	4	0	1	1	0	0	27	2.25	1	0	1	1	1	1991	400	1	3	0	0	Blank(s)	40	T2a	N0	M0	2	4	0	0	10	1	1	4	1	010
70	2	2	0	1	50	50	4	2	1	0	1	1	0	0	0	0	0	1	1	1	0	310	25.8333	0	0	1	1	1	1991	200	0	1	0	0	Blank(s)	20	T1b	N0	M0	1	2	0	0	20	1	1	2	0	020
40	1	1	0	0	50	50	4	2	1	0	1	1	0	0	0	0	0	1	1	1	0	303	25.25	0	0	1	1	1	1991	200	0	1	0	0	Blank(s)	20	T1b	N0	M0	1	2	0	0	10	2	2	1	0	010
35	0	0	0	0	50	50	4	2	1	1	1	1	1	2	0	4	0	1	1	1	0	302	25.1667	0	0	1	1	1	1991	200	0	1	0	0	Blank(s)	20	T1b	N0	M0	1	2	0	0	12	2	2	1	0	012
44	1	1	1	1	50	50	4	2	1	0	1	1	0	0	0	0	0	1	0	0	0	18	1.5	1	1	1	1	1	1990	200	0	1	1	0	Blank(s)	20	T1b	N0	M0	1	2	0	0	30	2	2	2	0	030
36	0	0	0	0	50	50	4	2	0	0	1	1	0	0	0	0	0	1	1	1	0	309	25.75	0	0	1	1	1	1991	200	0	1	0	0	Blank(s)	20	T1b	NX	M0	1	2	2	0	1	1	1	2	0	001
68	2	2	2	0	02	2	0	0	0	3	0	0	1	1	0	2	1	1	1	1	0	248	20.6667	1	0	1	1	1	1988	400	1	3	1	0	Blank(s)	40	T2a	NX	M0	2	4	2	0	40	1	1	1	1	040
40	1	1	0	1	50	50	4	2	1	0	1	1	0	0	0	0	0	1	1	0	0	30	2.5	1	1	1	1	1	1991	200	0	1	1	0	Blank(s)	20	T1b	N0	M0	1	2	0	0	30	1	1	1	0	030
45	1	1	0	0	50	50	4	2	1	0	1	1	0	0	0	0	0	1	1	1	0	225	18.75	0	0	1	1	1	1988	200	0	1	0	0	Blank(s)	20	T1b	N0	M0	1	2	0	0	14	1	1	0	0	014
65	2	2	0	0	50	50	4	2	1	0	1	1	0	0	0	0	0	1	1	1	0	80	6.66667	1	0	1	1	1	1991	200	0	1	0	0	Blank(s)	20	T1b	N0	M0	1	2	0	0	20	1	1	4	0	020
77	2	2	2	1	02	2	0	0	0	3	0	0	1	1	0	2	1	0	0	0	0	7	0.583333	1	1	1	1	1	1989	400	1	3	1	0	Blank(s)	40	T2a	N0	M0	2	4	0	0	30	1	1	2	1	030
51	1	1	0	1	50	50	4	2	1	3	1	1	1	2	0	4	0	1	1	1	0	41	3.41667	1	1	1	1	1	1990	200	0	1	0	0	Blank(s)	20	T1b	N1	M0	1	2	1	0	20	1	1	1	1	020
31	0	0	0	0	60	60	5	2	1	3	1	1	1	2	1	5	0	1	1	1	0	342	28.5	0	0	1	1	1	1988	400	1	3	1	0	Blank(s)	40	T2a	NX	M0	2	4	2	0	30	1	1	2	1	030
50	1	1	2	1	02	2	0	0	0	3	0	0	1	1	0	2	1	1	1	1	0	261	21.75	1	0	1	1	1	1988	200	0	1	1	0	Blank(s)	20	T1b	NX	M0	1	2	2	0	30	1	1	1	0	030
67	2	2	2	0	02	2	0	0	0	3	0	0	1	1	0	2	1	1	1	1	0	68	5.66667	1	0	1	1	1	1988	200	0	1	0	0	Blank(s)	20	T1b	N0	M0	1	2	0	0	20	1	1	2	0	020
36	0	0	0	0	50	50	4	2	1	0	1	1	0	0	0	0	0	1	1	1	0	222	18.5	0	0	1	1	1	1991	200	0	1	0	0	Blank(s)	20	T1b	N0	M0	1	2	0	0	7	3	3	0	0	007
30	0	0	0	1	50	50	4	2	1	1	1	1	1	2	0	4	0	1	1	1	0	304	25.3333	0	0	1	1	1	1991	200	0	1	0	0	Blank(s)	20	T1b	N1	M0	1	2	1	0	7	1	1	1	1	007
32	0	0	1	1	50	50	4	2	0	0	1	1	0	0	0	0	0	1	1	0	0	29	2.41667	1	1	1	1	1	1991	400	1	3	1	0	Blank(s)	40	T2a	N0	M0	2	4	0	0	32	1	1	1	1	032
27	0	0	0	1	50	50	4	2	0	0	1	1	0	0	0	0	0	1	0	0	0	18	1.5	1	1	1	1	1	1989	200	0	1	1	0	Blank(s)	20	T1b	N0	M0	1	2	0	0	35	1	1	4	0	035
51	1	1	0	0	50	50	4	2	1	0	1	1	0	0	0	0	0	1	1	1	0	144	12	1	0	1	1	1	1990	200	0	1	1	0	Blank(s)	20	T1b	N0	M0	1	2	0	0	40	1	1	1	0	040
34	0	0	0	0	50	50	4	2	1	0	1	1	0	0	0	0	0	1	1	1	0	320	26.6667	0	0	1	1	1	1990	200	0	1	0	0	Blank(s)	20	T1b	N0	M0	1	2	0	0	19	3	3	1	0	019
69	2	2	2	1	02	2	0	0	0	3	0	0	1	1	0	2	1	1	1	1	0	172	14.3333	1	0	1	1	1	1989	400	1	3	1	0	Blank(s)	40	T2a	N0	M0	2	4	0	0	40	1	1	4	1	040
67	2	2	0	0	50	50	4	2	0	3	1	1	1	2	0	4	0	1	1	1	0	38	3.16667	1	1	1	1	1	1990	200	0	1	1	0	Blank(s)	20	T1b	N0	M0	1	2	0	0	30	1	1	2	0	030
29	0	0	0	1	50	50	4	2	1	0	1	1	0	0	0	0	0	1	1	1	0	87	7.25	0	0	1	1	1	1988	200	0	1	0	0	Blank(s)	20	T1b	N0	M0	1	2	0	0	10	1	1	1	0	010
34	0	0	0	0	50	50	4	2	1	0	1	1	0	0	0	0	0	1	1	1	0	337	28.0833	0	0	1	1	1	1988	200	0	1	1	0	Blank(s)	20	T1b	N0	M0	1	2	0	0	35	2	2	2	0	035
36	0	0	0	1	35	35	3	2	1	0	1	1	0	0	0	0	0	1	1	1	0	301	25.0833	0	0	1	1	1	1991	200	0	1	1	0	Blank(s)	20	T1b	N0	M0	1	2	0	0	40	1	1	2	0	040
62	2	2	0	0	02	2	0	0	0	3	0	0	1	1	0	2	1	1	0	0	0	17	1.41667	1	1	1	1	1	1989	200	0	1	1	0	Blank(s)	20	T1b	NX	M0	1	2	2	0	40	1	1	1	0	040
38	0	0	0	0	50	50	4	2	1	0	1	1	0	0	0	0	0	1	1	1	0	146	12.1667	1	1	1	1	1	1990	200	0	1	1	0	Blank(s)	20	T1b	N0	M0	1	2	0	0	27	1	1	2	0	027
30	0	0	0	1	50	50	4	2	1	0	1	1	0	0	0	0	0	1	1	1	0	331	27.5833	0	0	1	1	1	1989	200	0	1	1	0	Blank(s)	20	T1b	N0	M0	1	2	0	0	25	1	1	1	0	025
43	1	1	1	1	35	35	3	2	1	0	1	1	0	0	0	0	0	1	1	1	0	321	26.75	0	0	1	1	1	1990	200	0	1	1	0	Blank(s)	20	T1b	N0	M0	1	2	0	0	28	1	1	2	0	028
42	1	1	2	1	50	50	4	2	0	0	1	1	0	0	0	0	0	1	1	1	1	299	24.9167	0	0	1	1	1	1992	200	0	1	1	0	Blank(s)	20	T1b	N0	M0	1	2	0	0	40	1	1	0	0	040
34	0	0	0	0	50	50	4	2	1	0	1	1	0	0	0	0	0	1	1	1	0	321	26.75	0	0	1	1	1	1990	200	0	1	0	0	Blank(s)	20	T1b	N0	M0	1	2	0	0	7	1	1	1	0	007
62	2	2	0	0	50	50	4	2	1	0	1	1	0	0	0	0	0	1	1	1	0	162	13.5	0	0	1	1	1	1991	200	0	1	0	0	Blank(s)	20	T1b	N0	M0	1	2	0	0	20	2	2	2	0	020
72	2	2	0	1	50	50	4	2	1	3	1	1	1	2	0	4	0	1	1	1	0	328	27.3333	0	0	1	1	1	1989	200	0	1	1	0	Blank(s)	20	T1b	N0	M0	1	2	0	0	40	1	1	1	0	040
71	2	2	2	1	50	50	4	2	1	0	1	1	0	0	0	0	0	1	1	1	0	330	27.5	0	0	1	1	1	1989	200	0	1	1	0	Blank(s)	20	T1b	N0	M0	1	2	0	0	25	1	1	1	0	025
25	0	0	0	1	50	50	4	2	1	0	1	1	0	0	0	0	0	1	1	1	0	335	27.9167	0	0	1	1	1	1989	200	0	1	1	0	Blank(s)	20	T1b	N0	M0	1	2	0	0	30	1	1	2	0	030
37	0	0	0	1	50	50	4	2	1	3	1	1	1	2	0	4	0	1	1	1	0	308	25.6667	1	0	1	1	1	1988	200	0	1	1	0	Blank(s)	20	T1b	N0	M0	1	2	0	0	40	1	1	4	0	040
45	1	1	0	0	50	50	4	2	1	1	1	1	1	2	1	5	0	1	1	1	1	44	3.66667	1	1	1	1	1	1992	200	0	1	1	0	Blank(s)	20	T1b	N1	M0	1	2	1	0	30	1	1	4	1	030
57	1	1	0	1	02	2	0	0	0	3	0	0	1	1	0	2	1	0	0	0	0	6	0.5	0	0	1	1	1	1990	200	0	1	1	0	Blank(s)	20	T1b	NX	M0	1	2	2	0	40	1	1	4	0	040
39	0	0	2	0	02	2	0	0	2	1	0	0	1	1	0	2	1	0	0	0	0	3	0.25	0	0	1	1	1	1988	200	0	1	1	0	Blank(s)	20	T1b	NX	M0	1	2	2	0	35	3	3	2	0	035
83	2	3	0	1	02	2	0	0	0	3	0	0	1	1	0	2	1	1	1	1	0	169	14.0833	1	0	1	1	1	1991	400	1	3	1	0	Blank(s)	40	T2a	N0	M0	2	4	0	0	21	1	1	1	1	021
26	0	0	0	0	50	50	4	2	1	0	1	1	0	0	0	0	0	1	1	1	0	327	27.25	0	0	1	1	1	1989	200	0	1	0	0	Blank(s)	20	T1b	N0	M0	1	2	0	0	19	1	1	1	0	019
37	0	0	0	1	50	50	4	2	1	0	1	1	0	0	0	0	0	1	1	1	0	328	27.3333	0	0	1	1	1	1989	200	0	1	0	0	Blank(s)	20	T1b	N0	M0	1	2	0	0	18	1	1	0	0	018
59	1	1	0	1	50	50	4	2	0	0	1	1	0	0	0	0	0	1	1	1	0	317	26.4167	0	0	1	1	1	1990	200	0	1	0	0	Blank(s)	20	T1b	NX	M0	1	2	2	0	10	1	1	2	0	010
75	2	2	2	1	01	1	0	0	0	3	0	0	1	1	0	2	1	1	1	1	0	125	10.4167	1	1	1	1	1	1989	400	1	3	0	0	Blank(s)	40	T2a	N0	M0	2	4	0	0	10	1	1	1	1	010
46	1	1	1	0	40	40	3	2	0	1	1	1	1	2	0	4	0	1	1	1	0	338	28.1667	0	0	1	1	1	1988	200	0	1	0	0	Blank(s)	20	T1b	N0	M0	1	2	0	0	6	2	2	4	0	006
73	2	2	0	1	02	2	0	0	0	1	0	0	1	1	0	2	1	1	0	0	1	21	1.75	1	1	1	1	1	1992	400	1	3	1	0	Blank(s)	40	T2a	NX	M0	2	4	2	0	30	1	1	4	1	030
60	2	2	0	1	50	50	4	2	1	1	1	1	1	2	0	4	0	1	1	1	0	269	22.4167	1	1	1	1	1	1991	200	0	1	1	0	Blank(s)	20	T1b	N1	M0	1	2	1	0	25	1	1	2	1	025
45	1	1	0	0	50	50	4	2	1	0	1	1	0	0	0	0	0	1	1	1	0	319	26.5833	0	0	1	1	1	1990	400	1	3	0	0	Blank(s)	40	T2a	N0	M0	2	4	0	0	20	1	1	4	1	020
36	0	0	0	1	50	50	4	2	1	0	1	1	0	0	0	0	0	1	1	1	0	325	27.0833	0	0	1	1	1	1989	200	0	1	0	0	Blank(s)	20	T1b	N0	M0	1	2	0	0	10	1	1	0	0	010
28	0	0	0	1	35	35	3	2	1	0	1	1	0	0	0	0	0	1	1	1	0	304	25.3333	0	0	1	1	1	1991	200	0	1	1	0	Blank(s)	20	T1b	N0	M0	1	2	0	0	25	1	1	1	0	025
35	0	0	0	1	50	50	4	2	1	0	1	1	0	0	0	0	0	1	1	1	0	301	25.0833	0	0	1	1	1	1991	200	0	1	1	0	Blank(s)	20	T1b	N0	M0	1	2	0	0	35	1	1	2	0	035
41	1	1	3	2	50	50	4	2	1	0	1	1	0	0	0	0	0	1	1	1	0	298	24.8333	0	0	1	1	1	1990	200	0	1	0	0	Blank(s)	20	T1b	N0	M0	1	2	0	0	20	1	1	2	0	020
33	0	0	1	0	50	50	4	2	1	0	1	1	0	0	0	0	0	1	1	1	0	335	27.9167	0	0	1	1	1	1989	200	0	1	0	0	Blank(s)	20	T1b	N0	M0	1	2	0	0	20	1	1	1	0	020
42	1	1	0	1	50	50	4	2	1	0	1	1	0	0	0	0	0	1	1	1	1	63	5.25	1	1	1	1	1	1992	200	0	1	1	0	Blank(s)	20	T1b	N0	M0	1	2	0	0	38	3	3	2	0	038
60	2	2	0	0	50	50	4	2	1	0	1	1	0	0	0	0	0	1	1	1	0	112	9.33333	1	0	1	1	1	1991	200	0	1	0	0	Blank(s)	20	T1b	N0	M0	1	2	0	0	15	2	2	1	0	015
38	0	0	0	1	50	50	4	2	1	0	1	1	0	0	0	0	0	1	1	1	0	303	25.25	0	0	1	1	1	1991	200	0	1	1	0	Blank(s)	20	T1b	N0	M0	1	2	0	0	30	1	1	2	0	030
35	0	0	2	1	50	50	4	2	1	1	1	1	1	2	0	4	0	1	1	1	1	136	11.3333	1	0	1	1	1	1992	200	0	1	1	0	Blank(s)	20	T1b	N1	M0	1	2	1	0	30	1	1	4	1	030
46	1	1	0	0	50	50	4	2	1	0	1	1	0	0	0	0	0	1	1	1	0	239	19.9167	1	0	1	1	1	1991	200	0	1	1	0	Blank(s)	20	T1b	N0	M0	1	2	0	0	25	3	3	2	0	025
64	2	2	0	0	02	2	0	0	0	3	0	0	1	1	0	2	1	1	1	1	1	67	5.58333	1	0	1	1	1	1992	200	0	1	0	0	Blank(s)	20	T1b	NX	M0	1	2	2	0	20	1	1	4	0	020
65	2	2	0	1	00	0	0	0	0	1	0	0	1	1	0	2	1	1	1	1	0	144	12	1	0	1	1	1	1988	200	0	1	0	0	Blank(s)	20	T1b	N0	M0	1	2	0	0	10	1	1	2	0	010
29	0	0	0	0	50	50	4	2	1	0	1	1	0	0	0	0	0	1	1	1	0	317	26.4167	0	0	1	1	1	1990	200	0	1	1	0	Blank(s)	20	T1b	N0	M0	1	2	0	0	30	1	1	4	0	030
38	0	0	1	0	50	50	4	2	1	0	1	1	0	0	0	0	0	1	1	1	0	330	27.5	0	0	1	1	1	1989	200	0	1	0	0	Blank(s)	20	T1b	N0	M0	1	2	0	0	20	1	1	1	0	020
40	1	1	0	0	35	35	3	2	1	0	1	1	0	0	0	0	0	1	1	1	0	310	25.8333	0	0	1	1	1	1991	400	1	3	0	0	Blank(s)	40	T2a	N0	M0	2	4	0	0	1	1	1	4	1	001
57	1	1	0	0	02	2	0	0	0	3	0	0	1	1	0	2	1	1	1	1	0	270	22.5	1	0	1	1	1	1989	400	1	3	1	0	Blank(s)	40	T2a	N0	M0	2	4	0	0	35	1	1	4	1	035
30	0	0	0	0	50	50	4	2	0	1	1	1	1	2	0	4	0	1	1	1	0	304	25.3333	0	0	1	1	1	1991	200	0	1	0	0	Blank(s)	20	T1b	NX	M0	1	2	2	0	1	1	1	2	0	001
40	1	1	0	1	50	50	4	2	1	0	1	1	0	0	0	0	0	1	1	1	0	331	27.5833	0	0	1	1	1	1989	200	0	1	1	0	Blank(s)	20	T1b	N0	M0	1	2	0	0	30	2	2	1	0	030
46	1	1	0	0	50	50	4	2	1	0	1	1	0	0	0	0	0	1	1	1	0	272	22.6667	1	0	1	1	1	1991	200	0	1	0	0	Blank(s)	20	T1b	N1	M0	1	2	1	0	15	1	1	2	1	015
52	1	1	2	0	50	50	4	2	1	0	1	1	0	0	0	0	0	1	1	1	0	68	5.66667	1	0	1	1	1	1989	200	0	1	0	0	Blank(s)	20	T1b	N0	M0	1	2	0	0	20	2		2	0	020
30	0	0	0	0	50	50	4	2	1	0	1	1	0	0	0	0	0	1	1	1	0	320	26.6667	0	0	1	1	1	1990	200	0	1	0	0	Blank(s)	20	T1b	N0	M0	1	2	0	0	20	1	1	2	0	020
71	2	2	2	1	02	2	0	0	0	3	0	0	1	1	0	2	1	1	1	1	0	63	5.25	1	0	1	1	1	1990	200	0	1	1	0	Blank(s)	20	T1b	N0	M0	1	2	0	0	30	1	1	2	0	030
64	2	2	0	1	50	50	4	2	0	1	1	1	1	2	0	4	0	1	1	1	0	154	12.8333	1	0	1	1	1	1989	200	0	1	0	0	Blank(s)	20	T1b	N0	M0	1	2	0	0	13	1	1	1	0	013
32	0	0	0	1	50	50	4	2	1	0	1	1	0	0	0	0	0	1	1	1	0	327	27.25	0	0	1	1	1	1989	200	0	1	0	0	Blank(s)	20	T1b	N0	M0	1	2	0	0	15	2		1	0	015
57	1	1	0	0	02	2	0	0	0	3	0	0	1	1	0	2	1	1	1	1	0	303	25.25	0	0	1	1	1	1991	400	1	3	0	0	Blank(s)	40	T2a	N0	M0	2	4	0	0	20	1	1	1	1	020
34	0	0	0	1	50	50	4	2	1	0	1	1	0	0	0	0	0	1	1	1	0	254	21.1667	0	0	1	1	1	1989	400	1	3	1	0	Blank(s)	40	T2a	N1	M0	2	4	1	0	28	1	1	1	1	028
41	1	1	1	0	50	50	4	2	0	1	1	1	1	2	0	4	0	1	1	1	1	298	24.8333	0	0	1	1	1	1992	200	0	1	0	0	Blank(s)	20	T1b	N1	M0	1	2	1	0	15	1	1	1	1	015
51	1	1	2	0	50	50	4	2	1	0	1	1	0	0	0	0	0	1	1	1	0	315	26.25	0	0	1	1	1	1988	200	0	1	0	0	Blank(s)	20	T1b	N0	M0	1	2	0	0	15	2	2	1	0	015
72	2	2	0	0	02	2	0	0	0	3	0	0	1	1	0	2	1	1	1	1	0	149	12.4167	1	0	1	1	1	1991	200	0	1	1	0	Blank(s)	20	T1b	N0	M0	1	2	0	0	37	1	1	4	0	037
34	0	0	2	0	35	35	3	2	1	0	1	1	0	0	0	0	0	1	1	1	0	303	25.25	0	0	1	1	1	1991	200	0	1	0	0	Blank(s)	20	T1b	N0	M0	1	2	0	0	10	1	1	2	0	010
48	1	1	0	0	30	30	3	2	0	1	1	1	1	2	0	4	0	1	1	1	0	322	26.8333	0	0	1	1	1	1990	200	0	1	0	0	Blank(s)	20	T1b	NX	M0	1	2	2	0	8	1	1	1	0	008
70	2	2	2	0	02	2	0	0	1	3	0	0	1	1	0	2	1	0	0	0	0	7	0.583333	1	1	1	1	1	1989	400	1	3	1	0	Blank(s)	40	T2a	N0	M0	2	4	0	0	30	1	1	1	1	030
56	1	1	0	1	50	50	4	2	1	0	1	1	0	0	0	0	0	1	1	1	0	309	25.75	0	0	1	1	1	1991	200	0	1	0	0	Blank(s)	20	T1b	N0	M0	1	2	0	0	12	1	1	4	0	012
37	0	0	2	0	50	50	4	2	1	0	1	1	0	0	1	1	0	1	1	0	0	24	2	1	1	1	1	1	1991	200	0	1	0	0	Blank(s)	20	T1b	N0	M0	1	2	0	0	20	1	1	4	0	020
73	2	2	2	0	02	2	0	0	1	3	0	0	1	1	0	2	1	1	1	1	0	118	9.83333	1	0	1	1	1	1990	400	1	3	1	0	Blank(s)	40	T2a	N1	M0	2	4	1	0	25	1	1	0	1	025
28	0	0	0	0	35	35	3	2	1	0	1	1	0	0	0	0	0	1	1	0	0	32	2.66667	1	1	1	1	1	1991	200	0	1	0	0	Blank(s)	20	T1b	N0	M0	1	2	0	0	12	2	2	1	0	012
45	1	1	1	1	50	50	4	2	1	0	1	1	0	0	0	0	0	1	1	1	1	289	24.0833	0	0	1	1	1	1992	200	0	1	0	0	Blank(s)	20	T1b	N0	M0	1	2	0	0	15	1	1	1	0	015
31	0	0	0	1	35	35	3	2	1	1	1	1	1	2	1	5	0	1	1	1	1	291	24.25	0	0	1	1	1	1992	200	0	1	0	0	Blank(s)	20	T1b	N1	M0	1	2	1	0	20	1	1	1	1	020
54	1	1	0	1	50	50	4	2	1	0	1	1	0	0	0	0	0	1	1	1	1	263	21.9167	0	0	1	1	1	1995	200	0	1	1	0	Blank(s)	20	T1b	N0	M0	1	2	0	0	25	1	1	2	0	025
89	2	3	0	1	02	2	0	0	0	3	0	0	1	1	0	2	1	1	1	1	1	56	4.66667	1	0	1	1	1	1994	200	0	1	1	0	Blank(s)	20	T1b	N0	M0	1	2	0	0	30	2	2	1	0	030
34	0	0	1	0	50	50	4	2	1	0	1	1	0	0	0	0	0	1	0	0	1	21	1.75	1	1	1	1	1	1994	200	0	1	1	0	Blank(s)	20	T1b	N1	M0	1	2	1	0	30	1	1	2	1	030
37	0	0	2	0	50	50	4	2	0	3	1	1	1	2	0	4	0	1	1	1	1	280	23.3333	0	0	1	1	1	1993	200	0	1	1	0	Blank(s)	20	T1b	N1	M0	1	2	1	0	40	2	2	2	1	040
55	1	1	2	0	50	50	4	2	1	1	1	1	1	2	0	4	0	1	1	1	1	281	23.4167	0	0	1	1	1	1993	400	1	3	1	0	Blank(s)	40	T2a	N1	M0	2	4	1	0	40	1	1	2	1	040
35	0	0	0	1	50	50	4	2	1	0	1	1	0	0	0	0	0	1	1	1	1	129	10.75	0	0	1	1	1	1994	200	0	1	0	0	Blank(s)	20	T1b	N0	M0	1	2	0	0	10	1	1	1	0	010
51	1	1	2	0	50	50	4	2	1	0	1	1	0	0	0	0	0	1	1	1	1	295	24.5833	0	0	1	1	1	1992	200	0	1	0	0	Blank(s)	20	T1b	N0	M0	1	2	0	0	10	1	1	2	0	010
37	0	0	0	1	50	50	4	2	1	0	1	1	0	0	0	0	0	0	0	0	1	10	0.833333	0	0	1	1	1	1992	200	0	1	1	0	Blank(s)	20	T1b	N0	M0	1	2	0	0	40	1	1	4	0	040
72	2	2	2	0	02	2	0	0	0	3	0	0	1	1	0	2	1	1	1	1	1	148	12.3333	1	0	1	1	1	1995	400	1	3	1	0	Blank(s)	40	T2a	N0	M0	2	4	0	0	30	1	1	2	1	030
55	1	1	0	0	02	2	0	0	0	3	0	0	1	1	0	2	1	1	1	1	1	246	20.5	1	0	1	1	1	1993	400	1	3	1	0	Blank(s)	40	T2a	NX	M0	2	4	2	0	30	2		4	1	030
32	0	0	2	1	30	30	3	2	1	1	1	1	1	2	1	5	0	1	1	1	1	265	22.0833	0	0	1	1	1	1994	200	0	1	1	0	Blank(s)	20	T1b	N0	M0	1	2	0	0	40	1	1	1	0	040
39	0	0	0	1	50	50	4	2	0	0	1	1	0	0	0	0	0	1	1	1	1	257	21.4167	0	0	1	1	1	1995	200	0	1	0	0	Blank(s)	20	T1b	NX	M0	1	2	2	0	1	1	1	4	0	001
38	0	0	0	0	50	50	4	2	1	0	1	1	0	0	0	0	0	1	1	1	1	297	24.75	0	0	1	1	1	1992	200	0	1	0	0	Blank(s)	20	T1b	N0	M0	1	2	0	0	7	3	3	2	0	007
51	1	1	2	0	50	50	4	2	1	0	1	1	0	0	0	0	0	1	1	1	1	271	22.5833	0	0	1	1	1	1994	200	0	1	1	0	Blank(s)	20	T1b	N0	M0	1	2	0	0	25	2	2	0	0	025
31	0	0	0	0	50	50	4	2	1	0	1	1	0	0	0	0	0	1	1	1	1	259	21.5833	0	0	1	1	1	1995	200	0	1	1	0	Blank(s)	20	T1b	N0	M0	1	2	0	0	26	2	2	0	0	026
32	0	0	0	0	50	50	4	2	1	1	1	1	1	2	1	5	0	1	1	1	1	270	22.5	0	0	1	1	1	1994	200	0	1	1	0	Blank(s)	20	T1b	N1	M0	1	2	1	0	40	1	1	2	1	040
43	1	1	2	0	50	50	4	2	1	1	1	1	1	2	0	4	0	1	1	1	1	263	21.9167	0	0	1	1	1	1995	200	0	1	0	0	Blank(s)	20	T1b	N1	M0	1	2	1	0	11	1	1	2	1	011
64	2	2	2	0	40	40	3	2	0	0	1	1	0	0	0	0	0	1	1	1	1	255	21.25	0	0	1	1	1	1995	200	0	1	0	0	Blank(s)	20	T1b	N0	M0	1	2	0	0	20	1	1	4	0	020
43	1	1	0	0	50	50	4	2	1	0	1	1	0	0	0	0	0	1	1	1	1	254	21.1667	0	0	1	1	1	1995	200	0	1	0	0	Blank(s)	20	T1b	N0	M0	1	2	0	0	20	3	3	2	0	020
40	1	1	0	1	50	50	4	2	1	0	1	1	0	0	0	0	0	1	1	1	1	276	23	0	0	1	1	1	1993	200	0	1	1	0	Blank(s)	20	T1b	N0	M0	1	2	0	0	32	1	1	1	0	032
32	0	0	0	0	50	50	4	2	1	0	1	1	0	0	0	0	0	1	1	1	1	278	23.1667	0	0	1	1	1	1993	200	0	1	1	0	Blank(s)	20	T1b	N0	M0	1	2	0	0	22	2		2	0	022
44	1	1	2	1	50	50	4	2	1	0	1	1	0	0	0	0	0	1	1	1	1	180	15	1	1	1	1	1	1995	200	0	1	1	0	Blank(s)	20	T1b	N0	M0	1	2	0	0	36	3	3	0	0	036
45	1	1	0	0	50	50	4	2	1	1	1	1	1	2	0	4	0	1	1	1	1	288	24	0	0	1	1	1	1992	200	0	1	0	0	Blank(s)	20	T1b	N0	M0	1	2	0	0	15	1	1	1	0	015
54	1	1	0	0	50	50	4	2	1	0	1	1	0	0	0	0	0	1	1	1	1	294	24.5	0	0	1	1	1	1992	200	0	1	1	0	Blank(s)	20	T1b	N0	M0	1	2	0	0	30	1	1	1	0	030
35	0	0	0	0	50	50	4	2	1	0	1	1	0	0	0	0	0	1	1	1	1	101	8.41667	0	0	1	1	1	1995	200	0	1	0	0	Blank(s)	20	T1b	N0	M0	1	2	0	0	20	1	1	2	0	020
54	1	1	1	1	50	50	4	2	0	0	1	1	0	0	0	0	0	1	1	1	1	224	18.6667	1	0	1	1	1	1995	200	0	1	0	0	Blank(s)	20	T1b	N0	M0	1	2	0	0	20	1	1	2	0	020
43	1	1	2	0	50	50	4	2	1	0	1	1	0	0	0	0	0	1	1	1	1	281	23.4167	0	0	1	1	1	1993	200	0	1	1	0	Blank(s)	20	T1b	N0	M0	1	2	0	0	22	3	3	0	0	022
52	1	1	0	0	60	60	5	2	1	3	1	1	1	2	0	4	0	0	0	0	1	4	0.333333	0	0	1	1	1	1994	400	1	3	1	0	Blank(s)	40	T2a	N0	M0	2	4	0	0	40	1	1	2	1	040
70	2	2	2	1	50	50	4	2	1	0	1	1	0	0	0	0	0	1	1	0	1	35	2.91667	1	1	1	1	1	1993	200	0	1	0	0	Blank(s)	20	T1b	N0	M0	1	2	0	0	20	2	2	2	0	020
53	1	1	0	0	50	50	4	2	1	0	1	1	0	0	0	0	0	1	1	1	1	36	3	1	1	1	1	1	1995	200	0	1	1	0	Blank(s)	20	T1b	N0	M0	1	2	0	0	35	2	2	2	0	035
52	1	1	2	0	02	2	0	0	0	3	0	0	1	1	0	2	1	1	1	1	1	271	22.5833	0	0	1	1	1	1994	400	1	3	1	0	Blank(s)	40	T2a	N0	M0	2	4	0	0	30	1	1	1	1	030
40	1	1	1	1	02	2	0	0	0	3	0	0	1	1	0	2	1	1	1	1	1	282	23.5	0	0	1	1	1	1993	400	1	3	1	0	Blank(s)	40	T2a	N0	M0	2	4	0	0	32	1	1	1	1	032
37	0	0	1	1	50	50	4	2	1	1	1	1	1	2	0	4	0	1	1	1	1	55	4.58333	1	1	1	1	1	1992	200	0	1	1	0	Blank(s)	20	T1b	N1	M0	1	2	1	0	27	2	2	2	1	027
69	2	2	1	0	02	2	0	0	0	3	0	0	1	1	0	2	1	1	0	0	1	19	1.58333	1	1	1	1	1	1993	200	0	1	1	0	Blank(s)	20	T1b	N0	M0	1	2	0	0	25	2	2	2	0	025
30	0	0	0	1	50	50	4	2	1	0	1	1	0	0	0	0	0	1	1	0	1	31	2.58333	1	1	1	1	1	1994	200	0	1	1	0	Blank(s)	20	T1b	N0	M0	1	2	0	0	30	3	3	2	0	030
58	1	1	0	1	02	2	0	0	0	3	0	0	1	1	0	2	1	1	1	1	1	104	8.66667	1	0	1	1	1	1992	200	0	1	1	0	Blank(s)	20	T1b	N0	M0	1	2	0	0	40	1	1	4	0	040
68	2	2	2	1	50	50	4	2	1	1	1	1	1	2	0	4	0	1	1	1	1	253	21.0833	1	0	1	1	1	1994	200	0	1	1	0	Blank(s)	20	T1b	N0	M0	1	2	0	0	30	1	1	2	0	030
60	2	2	0	1	02	2	0	0	0	3	0	0	1	1	0	2	1	1	1	1	1	138	11.5	1	0	1	1	1	1993	200	0	1	1	0	Blank(s)	20	T1b	N0	M0	1	2	0	0	30	1	1	2	0	030
70	2	2	0	0	50	50	4	2	1	0	1	1	0	0	0	0	0	1	1	1	1	161	13.4167	1	0	1	1	1	1992	400	1	3	1	0	Blank(s)	40	T2a	N0	M0	2	4	0	0	28	1	1	2	1	028
36	0	0	0	0	02	2	0	0	0	3	0	0	1	1	0	2	1	1	1	0	1	24	2	1	0	1	1	1	1993	400	1	3	1	0	Blank(s)	40	T2a	N0	M0	2	4	0	0	40	1	1	4	1	040
35	0	0	0	1	50	50	4	2	1	0	1	1	0	0	0	0	0	1	1	1	1	189	15.75	0	0	1	1	1	1995	200	0	1	0	0	Blank(s)	20	T1b	N0	M0	1	2	0	0	1	1	1	1	0	001
42	1	1	0	0	02	2	0	0	0	3	0	0	1	1	0	2	1	1	1	1	1	106	8.83333	1	1	1	1	1	1994	400	1	3	1	0	Blank(s)	40	T2a	N0	M0	2	4	0	0	30	1	1	2	1	030
65	2	2	0	1	50	50	4	2	1	0	1	1	0	0	0	0	0	1	1	1	1	69	5.75	1	0	1	1	1	1994	400	1	3	1	0	Blank(s)	40	T2a	N0	M0	2	4	0	0	40	1	1	2	1	040
61	2	2	0	1	50	50	4	2	1	0	1	1	0	0	0	0	0	1	1	1	1	49	4.08333	1	0	1	1	1	1995	200	0	1	1	0	Blank(s)	20	T1b	N0	M0	1	2	0	0	30	1	1	2	0	030
44	1	1	0	0	50	50	4	2	1	0	1	1	0	0	0	0	0	1	1	1	1	280	23.3333	0	0	1	1	1	1993	200	0	1	1	0	Blank(s)	20	T1b	N0	M0	1	2	0	0	30	2	2	0	0	030
49	1	1	0	1	50	50	4	2	1	1	1	1	1	2	0	4	0	1	1	1	1	270	22.5	0	0	1	1	1	1994	200	0	1	0	0	Blank(s)	20	T1b	N1	M0	1	2	1	0	12	1	1	2	1	012
35	0	0	0	0	50	50	4	2	1	0	1	1	0	0	0	0	0	1	1	0	1	27	2.25	0	0	1	1	1	1995	200	0	1	1	0	Blank(s)	20	T1b	N0	M0	1	2	0	0	30	1	1	1	0	030
58	1	1	2	0	40	40	3	2	0	3	1	1	1	2	0	4	0	1	1	1	1	287	23.9167	0	0	1	1	1	1993	200	0	1	0	0	Blank(s)	20	T1b	N0	M0	1	2	0	0	11	2	2	2	0	011
81	2	3	1	1	00	0	0	0	0	3	0	0	1	1	0	2	1	1	1	0	1	29	2.41667	1	0	1	1	1	1993	200	0	1	1	0	Blank(s)	20	T1b	N0	M0	1	2	0	0	30	2	2	3	0	030
32	0	0	0	1	50	50	4	2	1	0	1	1	0	0	0	0	0	1	1	1	1	285	23.75	0	0	1	1	1	1993	200	0	1	0	0	Blank(s)	20	T1b	N0	M0	1	2	0	0	10	1	1	1	0	010
73	2	2	2	0	50	50	4	2	1	1	1	1	1	2	0	4	0	1	1	1	1	36	3	1	1	1	1	1	1995	200	0	1	1	0	Blank(s)	20	T1b	NX	M0	1	2	2	0	32	1	1	1	0	032
67	2	2	0	0	40	40	3	2	0	1	1	1	1	2	0	4	0	1	1	1	1	111	9.25	1	1	1	1	1	1995	200	0	1	1	0	Blank(s)	20	T1b	N0	M0	1	2	0	0	26	1	1	2	0	026
62	2	2	2	1	02	2	0	0	0	3	0	0	1	1	0	2	1	1	1	1	1	258	21.5	0	0	1	1	1	1994	200	0	1	1	0	Blank(s)	20	T1b	N0	M0	1	2	0	0	30	1	1	1	0	030
38	0	0	2	0	35	35	3	2	1	0	1	1	0	0	0	0	0	1	1	1	1	282	23.5	0	0	1	1	1	1993	200	0	1	1	0	Blank(s)	20	T1b	N0	M0	1	2	0	0	30	1	1	1	0	030
66	2	2	0	0	02	2	0	0	0	3	0	0	1	1	0	2	1	1	1	1	1	205	17.0833	1	1	1	1	1	1993	200	0	1	1	0	Blank(s)	20	T1b	N0	M0	1	2	0	0	30	1	1	4	0	030
37	0	0	2	0	50	50	4	2	1	1	1	1	1	2	0	4	0	1	1	1	1	283	23.5833	0	0	1	1	1	1993	200	0	1	0	0	Blank(s)	20	T1b	N1	M0	1	2	1	0	17	1	1	1	1	017
31	0	0	0	0	50	50	4	2	1	0	1	1	0	0	0	0	0	1	1	1	1	256	21.3333	0	0	1	1	1	1995	200	0	1	1	0	Blank(s)	20	T1b	N0	M0	1	2	0	0	30	1	1	2	0	030
45	1	1	0	0	02	2	0	0	0	3	0	0	1	1	0	2	1	1	0	0	1	16	1.33333	1	1	1	1	1	1992	400	1	3	1	0	Blank(s)	40	T2a	NX	M0	2	4	2	0	35	1	1	1	1	035
44	1	1	0	1	50	50	4	2	1	0	1	1	0	0	0	0	0	1	1	1	1	288	24	0	0	1	1	1	1992	200	0	1	0	0	Blank(s)	20	T1b	N0	M0	1	2	0	0	20	1	1	1	0	020
60	2	2	0	1	02	2	0	0	0	3	0	0	1	1	0	2	1	1	1	1	1	123	10.25	1	0	1	1	1	1992	200	0	1	0	0	Blank(s)	20	T1b	N0	M0	1	2	0	0	8	1	1	4	0	008
46	1	1	1	1	40	40	3	2	0	3	1	1	1	2	0	4	0	1	1	1	1	74	6.16667	1	1	1	1	1	1995	400	1	3	1	0	Blank(s)	40	T2a	NX	M0	2	4	2	0	40	1	1	4	1	040
42	1	1	2	0	50	50	4	2	1	0	1	1	0	0	0	0	0	1	1	1	1	256	21.3333	0	0	1	1	1	1995	200	0	1	0	0	Blank(s)	20	T1b	N0	M0	1	2	0	0	20	1	1	1	0	020
27	0	0	2	0	50	50	4	2	1	1	1	1	1	2	0	4	0	1	0	0	1	18	1.5	1	1	1	1	1	1995	200	0	1	1	0	Blank(s)	20	T1b	N1	M0	1	2	1	0	30	2	2	3	1	030
61	2	2	2	0	50	50	4	2	1	1	1	1	1	2	0	4	0	1	1	1	1	169	14.0833	1	0	1	1	1	1992	200	0	1	1	0	Blank(s)	20	T1b	N1	M0	1	2	1	0	31	1	1	0	1	031
41	1	1	0	0	50	50	4	2	1	0	1	1	0	0	0	0	0	1	1	1	1	214	17.8333	0	0	1	1	1	1992	200	0	1	1	0	Blank(s)	20	T1b	N0	M0	1	2	0	0	30	1	1	1	0	030
41	1	1	2	0	50	50	4	2	1	3	1	1	1	2	0	4	0	1	0	0	1	23	1.91667	1	1	1	1	1	1993	200	0	1	0	0	Blank(s)	20	T1b	N0	M0	1	2	0	0	10	2	2	2	0	010
44	1	1	0	0	50	50	4	2	1	0	1	1	0	0	0	0	0	1	1	1	2	192	16	1	1	1	1	1	1996	200	0	1	1	0	Blank(s)	20	T1b	N1	M0	1	2	1	0	35	2	2	0	1	035
72	2	2	2	0	02	2	0	0	0	3	0	0	1	1	0	2	1	1	1	1	2	232	19.3333	1	0	1	1	1	1996	400	1	3	1	0	Blank(s)	40	T2a	NX	M0	2	4	2	0	34	1	1	1	1	034
78	2	2	1	1	02	2	0	0	0	3	0	0	1	1	0	2	1	1	1	1	2	90	7.5	1	0	1	1	1	1996	200	0	1	1	0	Blank(s)	20	T1b	N0	M0	1	2	0	0	30	1	1	4	0	030
39	0	0	0	0	50	50	4	2	0	0	1	1	0	0	0	0	0	1	1	1	1	256	21.3333	0	0	1	1	1	1995	200	0	1	0	0	Blank(s)	20	T1b	N0	M0	1	2	0	0	20	1	1	2	0	020
39	0	0	0	0	50	50	4	2	1	0	1	1	0	0	0	0	0	1	1	1	2	251	20.9167	0	0	1	1	1	1996	200	0	1	0	0	Blank(s)	20	T1b	N0	M0	1	2	0	0	20	1	1	1	0	020
61	2	2	2	0	50	50	4	2	1	0	1	1	0	0	0	0	0	1	1	1	1	234	19.5	1	0	1	1	1	1993	200	0	1	0	0	Blank(s)	20	T1b	N0	M0	1	2	0	0	16	1	1	2	0	016
35	0	0	2	0	50	50	4	2	0	0	1	1	0	0	0	0	0	1	1	0	1	29	2.41667	0	0	1	1	1	1994	200	0	1	0	0	Blank(s)	20	T1b	N0	M0	1	2	0	0	20	1	1	0	0	020
31	0	0	0	0	35	35	3	2	1	0	1	1	0	0	0	0	0	1	1	1	1	242	20.1667	1	0	1	1	1	1995	200	0	1	0	0	Blank(s)	20	T1b	N0	M0	1	2	0	0	20	1	1	1	0	020
66	2	2	2	0	50	50	4	2	1	0	1	1	0	0	0	0	0	1	1	1	2	215	17.9167	1	0	1	1	1	1996	200	0	1	0	0	Blank(s)	20	T1b	N0	M0	1	2	0	0	8	1	1	0	0	008
45	1	1	1	1	50	50	4	2	0	3	1	1	1	2	0	4	0	1	1	1	2	251	20.9167	0	0	1	1	1	1996	200	0	1	1	0	Blank(s)	20	T1b	N0	M0	1	2	0	0	35	1	1	1	0	035
46	1	1	3	1	50	50	4	2	1	0	1	1	0	0	0	0	0	1	1	1	1	273	22.75	0	0	1	1	1	1994	200	0	1	0	0	Blank(s)	20	T1b	N0	M0	1	2	0	0	10	1	1	2	0	010
55	1	1	0	0	02	2	0	0	0	3	2	0	1	1	0	2	1	1	1	1	2	140	11.6667	1	0	1	1	1	1996	200	0	1	0	0	Blank(s)	20	T1b	N0	M0	1	2	0	0	15	1	1	1	0	015
36	0	0	0	0	50	50	4	2	1	0	1	1	0	0	0	0	0	1	1	1	1	288	24	0	0	1	1	1	1992	200	0	1	0	0	Blank(s)	20	T1b	N0	M0	1	2	0	0	12	1	1	2	0	012
43	1	1	3	1	50	50	4	2	1	0	1	1	0	0	0	0	0	1	1	1	2	249	20.75	0	0	1	1	1	1996	200	0	1	0	0	Blank(s)	20	T1b	N0	M0	1	2	0	0	1	2	2	0	0	001
40	1	1	0	1	50	50	4	2	1	1	1	1	1	2	0	4	0	1	1	1	2	188	15.6667	0	0	1	1	1	1997	200	0	1	1	0	Blank(s)	20	T1b	N1	M0	1	2	1	0	40	3	3	2	1	040
40	1	1	2	0	50	50	4	2	1	0	1	1	0	0	0	0	0	1	1	1	2	149	12.4167	0	0	1	1	1	1997	400	1	3	0	0	Blank(s)	40	T2a	N0	M0	2	4	0	0	18	1	1	1	1	018
58	1	1	2	1	50	50	4	2	1	0	1	1	0	0	0	0	0	1	0	0	2	13	1.08333	0	0	1	1	1	1996	200	0	1	0	0	Blank(s)	20	T1b	N0	M0	1	2	0	0	9	3	3	1	0	009
30	0	0	0	0	50	50	4	2	1	0	1	1	0	0	0	0	0	1	1	1	1	253	21.0833	0	0	1	1	1	1995	200	0	1	0	0	Blank(s)	20	T1b	N0	M0	1	2	0	0	6	1	1	2	0	006
67	2	2	2	1	02	2	0	0	0	3	0	0	1	1	0	2	1	1	1	1	2	228	19	0	0	1	1	1	1997	200	0	1	0	0	Blank(s)	20	T1b	N0	M0	1	2	0	0	20	1	1	2	0	020
34	0	0	0	0	40	40	3	2	1	0	1	1	0	0	0	0	0	1	1	1	2	222	18.5	0	0	1	1	1	1998	200	0	1	0	0	Blank(s)	20	T1b	N0	M0	1	2	0	0	18	2	2	2	0	018
66	2	2	1	1	40	40	3	2	0	3	1	1	1	2	1	5	0	1	1	1	2	105	8.75	1	0	1	1	1	1996	200	0	1	1	0	Blank(s)	20	T1b	N0	M0	1	2	0	0	40	1	1	1	0	040
28	0	0	0	0	50	50	4	2	1	1	1	1	1	2	0	4	0	1	1	1	2	231	19.25	0	0	1	1	1	1997	200	0	1	0	0	Blank(s)	20	T1b	N0	M0	1	2	0	0	6	1	1	2	0	006
35	0	0	0	0	50	50	4	2	0	0	1	1	0	0	0	0	0	1	1	1	2	250	20.8333	0	0	1	1	1	1996	200	0	1	0	0	Blank(s)	20	T1b	N0	M0	1	2	0	0	10	1	1	1	0	010
33	0	0	1	1	50	50	4	2	1	1	1	1	1	2	0	4	0	1	1	1	2	222	18.5	0	0	1	1	1	1998	200	0	1	1	0	Blank(s)	20	T1b	N0	M0	1	2	0	0	25	1	1	1	0	025
48	1	1	2	0	50	50	4	2	1	1	1	1	1	2	0	4	0	1	1	1	2	242	20.1667	0	0	1	1	1	1996	200	0	1	0	0	Blank(s)	20	T1b	N1	M0	1	2	1	0	15	1	1	1	1	015
35	0	0	0	1	35	35	3	2	0	0	1	1	0	0	0	0	0	1	1	1	2	243	20.25	0	0	1	1	1	1996	200	0	1	0	0	Blank(s)	20	T1b	N0	M0	1	2	0	0	15	3	3	3	0	015
53	1	1	1	1	53	53	4	2	1	0	1	1	0	0	0	0	0	1	1	1	2	110	9.16667	1	0	1	1	1	1998	200	0	1	1	0	Blank(s)	20	T1b	N0	M0	1	2	0	0	30	1	1	1	0	030
73	2	2	2	1	02	2	0	0	0	3	0	0	1	1	0	2	1	1	1	1	2	141	11.75	0	0	1	1	1	1997	400	1	3	1	0	Blank(s)	40	T2a	N0	M0	2	4	0	0	30	1	1	4	1	030
43	1	1	1	1	53	53	4	2	1	1	1	1	1	2	0	4	0	1	1	1	2	212	17.6667	0	0	1	1	1	1998	380	0	2	1	0	Blank(s)	38	T1b	N0	M0	1	2	0	0	23	1	1	2	1	023
40	1	1	0	1	50	50	4	2	1	1	1	1	1	2	0	4	0	1	1	1	2	236	19.6667	0	0	1	1	1	1997	400	1	3	0	0	Blank(s)	40	T2a	N1	M0	2	4	1	0	9	1	1	2	1	009
42	1	1	0	1	40	40	3	2	0	0	1	1	0	0	0	0	0	1	1	1	2	226	18.8333	0	0	1	1	1	1998	200	0	1	0	0	Blank(s)	20	T1b	N0	M0	1	2	0	0	8	2	2	4	0	008
48	1	1	2	0	40	40	3	2	1	0	1	1	0	0	0	0	0	1	1	1	2	217	18.0833	0	0	1	1	1	1998	200	0	1	0	0	Blank(s)	20	T1b	N0	M0	1	2	0	0	20	2	2	4	0	020
48	1	1	0	1	50	50	4	2	1	0	1	1	0	0	0	0	0	1	1	1	2	243	20.25	0	0	1	1	1	1996	200	0	1	1	0	Blank(s)	20	T1b	N0	M0	1	2	0	0	30	1	1	1	0	030
41	1	1	0	0	51	51	4	2	1	0	1	1	0	0	0	0	0	1	1	1	2	218	18.1667	0	0	1	1	1	1998	200	0	1	1	0	Blank(s)	20	T1b	N0	M0	1	2	0	0	25	1	1	3	0	025
38	0	0	0	0	40	40	3	2	1	1	1	1	1	2	1	5	0	1	1	1	2	225	18.75	0	0	1	1	1	1998	200	0	1	0	0	Blank(s)	20	T1b	N1	M0	1	2	1	0	16	1	1	4	1	016
39	0	0	0	0	50	50	4	2	1	0	1	1	0	0	0	0	0	1	1	1	2	225	18.75	0	0	1	1	1	1997	200	0	1	0	0	Blank(s)	20	T1b	N0	M0	1	2	0	0	12	3	3	2	0	012
63	2	2	1	1	02	2	0	0	0	3	0	0	1	1	0	2	1	1	1	1	2	115	9.58333	1	0	1	1	1	1996	200	0	1	1	0	Blank(s)	20	T1b	N0	M0	1	2	0	0	30	1	1	4	0	030
46	1	1	0	0	53	53	4	2	1	0	1	1	0	0	0	0	0	1	1	1	2	227	18.9167	0	0	1	1	1	1998	200	0	1	0	0	Blank(s)	20	T1b	N0	M0	1	2	0	0	1	2	2	0	0	001
33	0	0	0	0	40	40	3	2	1	0	1	1	0	0	0	0	0	0	0	0	2	5	0.416667	0	0	1	1	1	1998	200	0	1	0	0	Blank(s)	20	T1b	N0	M0	1	2	0	0	14	1	1	0	0	014
54	1	1	0	1	30	30	3	2	1	0	1	1	0	0	0	0	0	1	1	1	2	218	18.1667	0	0	1	1	1	1998	200	0	1	0	0	Blank(s)	20	T1b	N0	M0	1	2	0	0	16	1	1	2	0	016
84	2	3	0	1	02	2	0	0	0	2	0	0	1	1	0	2	1	1	1	1	2	100	8.33333	1	1	1	1	1	1997	200	0	1	0	0	Blank(s)	20	T1b	NX	M0	1	2	2	0	20	2	2	0	0	020
27	0	0	0	1	50	50	4	2	1	0	1	1	0	0	0	0	0	1	1	1	2	242	20.1667	0	0	1	1	1	1996	200	0	1	0	0	Blank(s)	20	T1b	N0	M0	1	2	0	0	9	1	1	4	0	009
47	1	1	0	1	51	51	4	2	1	0	1	1	0	0	0	0	0	1	1	1	2	151	12.5833	1	0	1	1	1	1998	400	1	3	0	0	Blank(s)	40	T2a	N0	M0	2	4	0	0	15	1	1	1	1	015
35	0	0	0	0	50	50	4	2	1	0	1	1	0	0	0	0	0	1	1	1	2	241	20.0833	0	0	1	1	1	1996	200	0	1	0	0	Blank(s)	20	T1b	N0	M0	1	2	0	0	20	1	1	1	0	020
44	1	1	0	1	40	40	3	2	1	0	1	1	0	0	0	0	0	1	1	1	2	218	18.1667	0	0	1	1	1	1998	200	0	1	0	0	Blank(s)	20	T1b	N0	M0	1	2	0	0	16	2	2	0	0	016
41	1	1	0	0	50	50	4	2	1	3	1	1	1	2	0	4	0	1	1	1	2	247	20.5833	0	0	1	1	1	1996	200	0	1	1	0	Blank(s)	20	T1b	N1	M0	1	2	1	0	35	3	3	2	1	035
63	2	2	0	1	40	40	3	2	0	3	1	1	1	2	0	4	0	1	1	1	2	52	4.33333	1	0	1	1	1	1996	200	0	1	1	0	Blank(s)	20	T1b	N0	M0	1	2	0	0	35	2	2	4	0	035
53	1	1	0	1	50	50	4	2	1	3	1	1	1	2	0	4	0	1	1	1	2	237	19.75	0	0	1	1	1	1997	200	0	1	1	0	Blank(s)	20	T1b	N0	M0	1	2	0	0	40	3	3	2	0	040
49	1	1	3	0	50	50	4	2	1	0	1	1	0	0	0	0	0	1	1	1	2	242	20.1667	0	0	1	1	1	1996	200	0	1	1	0	Blank(s)	20	T1b	N0	M0	1	2	0	0	23	2		0	0	023
47	1	1	0	1	50	50	4	2	1	0	1	1	0	0	0	0	0	1	1	1	2	247	20.5833	0	0	1	1	1	1996	200	0	1	1	0	Blank(s)	20	T1b	N0	M0	1	2	0	0	22	1	1	1	0	022
42	1	1	0	0	53	53	4	2	1	1	1	1	1	2	0	4	0	1	1	1	2	224	18.6667	0	0	1	1	1	1998	200	0	1	1	0	Blank(s)	20	T1b	N1	M0	1	2	1	0	28	1	1	1	1	028
33	0	0	1	0	53	53	4	2	1	0	1	1	0	0	0	0	0	1	1	1	2	218	18.1667	0	0	1	1	1	1998	200	0	1	1	0	Blank(s)	20	T1b	N0	M0	1	2	0	0	35	3	3	2	0	035
51	1	1	2	0	50	50	4	2	1	0	1	1	0	0	0	0	0	1	1	1	2	237	19.75	0	0	1	1	1	1997	200	0	1	1	0	Blank(s)	20	T1b	N0	M0	1	2	0	0	30	1	1	1	0	030
32	0	0	1	1	50	50	4	2	1	0	1	1	0	0	0	0	0	1	1	1	2	223	18.5833	0	0	1	1	1	1998	200	0	1	0	0	Blank(s)	20	T1b	N0	M0	1	2	0	0	20	1	1	4	0	020
46	1	1	1	1	50	50	4	2	1	0	1	1	0	0	0	0	0	1	1	1	2	233	19.4167	0	0	1	1	1	1997	200	0	1	1	0	Blank(s)	20	T1b	N0	M0	1	2	0	0	40	1	1	1	0	040
46	1	1	0	1	50	50	4	2	1	0	1	1	0	0	0	0	0	1	1	1	2	232	19.3333	0	0	1	1	1	1997	200	0	1	1	0	Blank(s)	20	T1b	N0	M0	1	2	0	0	21	1	1	2	0	021
85	2	3	0	0	00	0	0	0	0	3	0	0	1	1	0	2	1	1	0	0	2	13	1.08333	1	1	1	1	1	1999	200	0	1	1	0	Blank(s)	20	T1b	N0	M0	1	2	0	0	25	1	1	2	0	025
54	1	1	0	1	50	50	4	2	1	0	1	1	0	0	0	0	0	1	1	1	2	235	19.5833	0	0	1	1	1	1997	200	0	1	1	0	Blank(s)	20	T1b	N0	M0	1	2	0	0	25	1	1	1	0	025
40	1	1	0	0	50	50	4	2	1	0	1	1	0	0	0	0	0	1	1	1	2	233	19.4167	0	0	1	1	1	1997	200	0	1	0	0	Blank(s)	20	T1b	N0	M0	1	2	0	0	19	1	1	2	0	019
44	1	1	0	0	53	53	4	2	1	0	1	1	0	0	0	0	0	1	1	1	2	220	18.3333	0	0	1	1	1	1998	200	0	1	0	0	Blank(s)	20	T1b	N0	M0	1	2	0	0	7	2	2	1	0	007
47	1	1	2	0	40	40	3	2	1	1	1	1	1	2	0	4	0	1	1	1	2	38	3.16667	0	0	1	1	1	1998	200	0	1	1	0	Blank(s)	20	T1b	N0	M0	1	2	0	0	24	1	1	2	0	024
64	2	2	2	0	50	50	4	2	1	0	1	1	0	0	0	0	0	1	1	1	2	190	15.8333	1	0	1	1	1	1997	200	0	1	0	0	Blank(s)	20	T1b	N0	M0	1	2	0	0	12	1	1	2	0	012
42	1	1	0	0	35	35	3	2	1	0	1	1	0	0	0	0	0	1	1	1	2	229	19.0833	0	0	1	1	1	1997	200	0	1	0	0	Blank(s)	20	T1b	N0	M0	1	2	0	0	20	1	1	1	0	020
52	1	1	0	1	50	50	4	2	0	3	1	1	1	2	0	4	0	1	1	1	2	248	20.6667	0	0	1	1	1	1996	200	0	1	1	0	Blank(s)	20	T1b	N0	M0	1	2	0	0	40	1	1	1	0	040
45	1	1	0	1	02	2	0	0	0	3	0	0	1	1	0	2	1	1	0	0	2	22	1.83333	1	0	1	1	1	1997	200	0	1	1	0	Blank(s)	20	T1b	N0	M0	1	2	0	0	40	1	1	4	0	040
48	1	1	2	0	50	50	4	2	1	0	1	1	0	0	0	0	0	1	1	1	2	239	19.9167	0	0	1	1	1	1997	200	0	1	0	0	Blank(s)	20	T1b	N0	M0	1	2	0	0	9	1	1	1	0	009
74	2	2	0	2	40	40	3	2	0	0	1	1	0	0	0	0	0	1	1	1	2	218	18.1667	0	0	1	1	1	1998	200	0	1	0	0	Blank(s)	20	T1b	N0	M0	1	2	0	0	4	2		4	0	004
48	1	1	0	0	02	2	0	0	0	3	0	0	1	1	0	2	1	1	1	1	2	245	20.4167	0	0	1	1	1	1996	200	0	1	1	0	Blank(s)	20	T1b	N0	M0	1	2	0	0	40	2	2	0	0	040
89	2	3	0	1	30	30	3	2	0	0	1	1	0	0	0	0	0	1	1	1	2	50	4.16667	1	0	1	1	1	1998	200	0	1	0	0	Blank(s)	20	T1b	N0	M0	1	2	0	0	14	2	2	0	0	014
40	1	1	1	1	02	2	0	0	0	3	0	0	1	1	0	2	1	1	1	1	2	166	13.8333	1	1	1	1	1	1996	200	0	1	0	0	Blank(s)	20	T1b	N0	M0	1	2	0	0	15	1	1	4	0	015
46	1	1	2	0	50	50	4	2	1	0	1	1	0	0	0	0	0	1	1	1	2	228	19	0	0	1	1	1	1997	200	0	1	0	0	Blank(s)	20	T1b	N0	M0	1	2	0	0	10	1	1	0	0	010
73	2	2	0	1	50	50	4	2	1	0	1	1	0	0	0	0	0	1	1	1	2	177	14.75	1	0	1	1	1	1997	200	0	1	0	0	Blank(s)	20	T1b	N0	M0	1	2	0	0	18	2	2	1	0	018
55	1	1	0	0	50	50	4	2	1	1	1	1	1	2	0	4	0	1	1	1	2	239	19.9167	0	0	1	1	1	1997	200	0	1	1	0	Blank(s)	20	T1b	N1	M0	1	2	1	0	30	1	1	1	1	030
76	2	2	0	1	02	2	0	0	0	3	2	0	1	1	0	2	1	1	1	1	2	193	16.0833	1	0	1	1	1	1997	400	1	3	0	0	Blank(s)	40	T2a	NX	M0	2	4	2	0	15	1	1	1	1	015
45	1	1	0	0	40	40	3	2	0	3	1	1	1	2	0	4	0	1	1	1	2	251	20.9167	0	0	1	1	1	1996	200	0	1	0	0	Blank(s)	20	T1b	NX	M0	1	2	2	0	7	1	1	2	0	007
51	1	1	2	0	40	40	3	2	0	3	1	1	1	2	0	4	0	1	1	1	2	230	19.1667	0	0	1	1	1	1997	200	0	1	0	0	Blank(s)	20	T1b	N0	M0	1	2	0	0	10	2	2	4	0	010
40	1	1	0	1	53	53	4	2	1	1	1	1	1	2	0	4	0	1	1	1	2	80	6.66667	1	1	1	1	1	1998	200	0	1	0	0	Blank(s)	20	T1b	N0	M0	1	2	0	0	13	1	1	1	0	013
54	1	1	2	1	00	0	0	0	0	1	0	0	1	1	0	2	1	1	1	1	2	36	3	1	1	1	1	1	1998	400	1	3	1	0	Blank(s)	40	T2a	N0	M0	2	4	0	0	30	1	1	1	1	030
28	0	0	0	0	35	35	3	2	1	0	1	1	0	0	0	0	0	1	1	1	2	233	19.4167	0	0	1	1	1	1997	200	0	1	1	0	Blank(s)	20	T1b	N0	M0	1	2	0	0	30	2	2	4	0	030
40	1	1	0	0	52	52	4	2	1	0	1	1	0	0	0	0	0	1	1	1	2	214	17.8333	0	0	1	1	1	1999	200	0	1	0	0	Blank(s)	20	T1b	N0	M0	1	2	0	0	6	2	2	0	0	006
47	1	1	1	0	53	53	4	2	1	0	1	1	0	0	0	0	0	1	1	1	2	213	17.75	0	0	1	1	1	1999	200	0	1	0	0	Blank(s)	20	T1b	N0	M0	1	2	0	0	20	3	3	1	0	020
38	0	0	0	0	50	50	4	2	1	1	1	1	1	2	1	5	0	1	1	1	2	64	5.33333	1	1	1	1	1	1997	200	0	1	1	0	Blank(s)	20	T1b	N1	M0	1	2	1	0	32	2		1	1	032
66	2	2	0	1	50	50	4	2	1	3	1	1	1	2	0	4	0	0	0	0	2	11	0.916667	1	1	1	1	1	1996	400	1	3	0	0	Blank(s)	40	T2a	N0	M0	2	4	0	0	6	1	1	2	1	006
42	1	1	0	0	51	51	4	2	1	1	1	1	1	2	0	4	0	1	1	1	2	208	17.3333	0	0	1	1	1	1999	200	0	1	1	0	Blank(s)	20	T1b	N0	M0	1	2	0	0	40	1	1	1	0	040
43	1	1	0	0	40	40	3	2	1	0	1	1	0	0	0	0	0	1	1	1	2	215	17.9167	0	0	1	1	1	1999	200	0	1	0	0	Blank(s)	20	T1b	N0	M0	1	2	0	0	8	1	1	0	0	008
34	0	0	0	1	53	53	4	2	1	0	1	1	0	0	0	0	0	1	1	1	2	47	3.91667	1	0	1	1	1	1999	200	0	1	0	0	Blank(s)	20	T1b	N0	M0	1	2	0	0	12	1	1	1	0	012
35	0	0	0	0	40	40	3	2	1	1	1	1	1	2	1	5	0	1	1	1	2	209	17.4167	0	0	1	1	1	1999	200	0	1	1	0	Blank(s)	20	T1b	N1	M0	1	2	1	0	35	1	1	1	1	035
39	0	0	0	1	53	53	4	2	1	0	1	1	0	0	0	0	0	1	1	1	2	206	17.1667	0	0	1	1	1	1999	200	0	1	1	0	Blank(s)	20	T1b	N0	M0	1	2	0	0	35	2		0	0	035
48	1	1	0	1	40	40	3	2	1	0	1	1	0	0	0	0	0	1	1	1	2	213	17.75	0	0	1	1	1	1999	200	0	1	0	0	Blank(s)	20	T1b	N0	M0	1	2	0	0	15	1	1	4	0	015
50	1	1	0	0	40	40	3	2	1	0	1	1	0	0	0	0	0	1	1	1	2	53	4.41667	1	1	1	1	1	1999	200	0	1	1	0	Blank(s)	20	T1b	N0	M0	1	2	0	0	40	1	1	1	0	040
39	0	0	2	0	50	50	4	2	1	0	1	1	0	0	0	0	0	1	1	1	2	125	10.4167	0	0	1	1	1	1999	200	0	1	1	0	Blank(s)	20	T1b	N0	M0	1	2	0	0	30	1	1	1	0	030
41	1	1	0	1	53	53	4	2	1	1	1	1	1	2	1	5	0	1	1	1	3	203	16.9167	0	0	1	1	1	2000	200	0	1	1	0	Blank(s)	20	T1b	N1	M0	1	2	1	0	39	1	1	1	1	039
36	0	0	2	0	50	50	4	2	0	1	1	1	1	2	0	4	0	1	1	1	2	244	20.3333	0	0	1	1	1	1996	200	0	1	0	0	Blank(s)	20	T1b	NX	M0	1	2	2	0	10	1	1	1	0	010
41	1	1	0	0	50	50	4	2	1	1	1	1	1	2	1	5	0	1	1	1	2	223	18.5833	0	0	1	1	1	1998	200	0	1	1	0	Blank(s)	20	T1b	N1	M0	1	2	1	0	34	1	1	2	1	034
41	1	1	0	0	51	51	4	2	1	0	1	1	0	0	0	0	0	0	0	0	3	2	0.166667	0	0	1	1	1	2001	200	0	1	0	0	Blank(s)	20	T1b	N0	M0	1	2	0	0	8	2	2	1	0	008
60	2	2	2	0	40	40	3	2	0	3	1	1	1	2	0	4	0	1	1	1	3	186	15.5	0	0	1	1	1	2001	200	0	1	0	0	Blank(s)	20	T1b	N0	M0	1	2	0	0	9	2	2	1	0	009
49	1	1	0	0	40	40	3	2	1	0	1	1	0	0	0	0	0	1	1	1	3	198	16.5	0	0	1	1	1	2000	200	0	1	0	0	Blank(s)	20	T1b	N1	M0	1	2	1	0	7	2	2	1	1	007
49	1	1	1	0	53	53	4	2	1	0	1	1	0	0	0	0	0	1	0	0	3	21	1.75	0	0	1	1	1	2000	200	0	1	0	0	Blank(s)	20	T1b	N0	M0	1	2	0	0	14	1	1	2	0	014
60	2	2	0	1	40	40	3	2	1	0	1	1	0	0	0	0	0	1	1	1	3	72	6	1	0	1	1	1	2000	200	0	1	1	0	Blank(s)	20	T1b	N0	M0	1	2	0	0	27	1	1	1	0	027
53	1	1	0	0	40	40	3	2	1	0	1	1	0	0	0	0	0	1	1	1	3	200	16.6667	0	0	1	1	1	2000	200	0	1	0	0	Blank(s)	20	T1b	N0	M0	1	2	0	0	17	1	1	2	0	017
81	2	3	0	1	00	0	0	0	0	3	0	0	1	1	0	2	1	1	1	1	3	74	6.16667	1	0	1	1	1	2000	200	0	1	0	0	Blank(s)	20	T1b	N0	M0	1	2	0	0	20	1	1	1	0	020
58	1	1	0	0	53	53	4	2	1	1	1	1	1	2	1	5	0	1	1	1	3	189	15.75	0	0	1	1	1	2001	400	1	3	1	0	Blank(s)	40	T2a	N1	M0	2	4	1	0	25	1	1	1	1	025
65	2	2	2	1	53	53	4	2	1	1	1	1	1	2	1	5	0	1	1	1	3	191	15.9167	0	0	1	1	1	2001	200	0	1	0	0	Blank(s)	20	T1b	N0	M0	1	2	0	0	20	1	1	2	0	020
77	2	2	0	1	00	0	0	0	0	1	0	0	1	1	0	2	1	0	0	0	3	0	0	1	1	1	1	1	2001	200	0	1	1	0	Blank(s)	20	T1b	NX	M0	1	2	2	0	30	1	1	1	0	030
38	0	0	1	1	51	51	4	2	1	0	1	1	0	0	0	0	0	1	1	1	3	190	15.8333	0	0	1	1	1	2001	200	0	1	0	0	Blank(s)	20	T1b	N0	M0	1	2	0	0	10	1	1	4	0	010
39	0	0	0	0	40	40	3	2	1	0	1	1	0	0	0	0	0	1	1	1	3	179	14.9167	0	0	1	1	1	2002	400	1	3	0	0	Blank(s)	40	T2a	N0	M0	2	4	0	0	1	2	2	1	1	001
53	1	1	2	0	50	50	4	2	1	0	1	1	0	0	0	0	0	1	1	1	3	189	15.75	0	0	1	1	1	2001	200	0	1	1	0	Blank(s)	20	T1b	N0	M0	1	2	0	0	40	1	1	1	0	040
57	1	1	0	0	40	40	3	2	1	0	1	1	0	0	0	0	0	1	1	1	3	178	14.8333	0	0	1	1	1	2002	200	0	1	0	0	Blank(s)	20	T1b	N0	M0	1	2	0	0	8	3	3	2	0	008
40	1	1	0	1	53	53	4	2	1	3	1	1	1	2	1	5	0	1	0	0	3	20	1.66667	1	1	1	1	1	2002	200	0	1	0	0	Blank(s)	20	T1b	N1	M0	1	2	1	0	12	3	3	2	1	012
52	1	1	2	0	40	40	3	2	1	0	1	1	0	0	0	0	0	1	1	1	3	181	15.0833	0	0	1	1	1	2001	200	0	1	1	0	Blank(s)	20	T1b	N0	M0	1	2	0	0	25	1	1	2	0	025
33	0	0	0	0	53	53	4	2	1	0	1	1	0	0	0	0	0	1	1	1	3	186	15.5	0	0	1	1	1	2001	200	0	1	0	0	Blank(s)	20	T1b	N0	M0	1	2	0	0	4	1	1	1	0	004
27	0	0	2	0	30	30	3	2	1	1	1	1	1	2	1	5	0	1	0	0	3	19	1.58333	1	1	1	1	1	2001	200	0	1	0	0	Blank(s)	20	T1b	N1	M0	1	2	1	0	20	1	1	2	1	020
51	1	1	0	0	53	53	4	2	1	1	1	1	1	2	1	5	0	1	0	0	2	20	1.66667	1	1	1	1	1	1999	200	0	1	1	0	Blank(s)	20	T1b	N0	M0	1	2	0	0	25	1	1	2	0	025
65	2	2	0	0	40	40	3	2	1	0	1	1	0	0	1	1	0	1	1	1	3	77	6.41667	1	1	1	1	1	2001	380	0	2	1	0	Blank(s)	38	T1b	N0	M0	1	2	0	0	32	2	2	1	1	032
52	1	1	0	0	53	53	4	2	1	0	1	1	0	0	0	0	0	1	1	1	3	179	14.9167	0	0	1	1	1	2002	200	0	1	0	0	Blank(s)	20	T1b	N0	M0	1	2	0	0	7	1	1	1	0	007
41	1	1	0	0	53	53	4	2	1	0	1	1	0	0	0	0	0	1	1	1	3	176	14.6667	0	0	1	1	1	2002	200	0	1	0	0	Blank(s)	20	T1b	N0	M0	1	2	0	0	10	1	1	2	0	010
79	2	2	2	1	40	40	3	2	1	0	1	1	0	0	0	0	0	1	1	1	3	39	3.25	0	0	1	1	1	2001	380	0	2	1	0	Blank(s)	38	T1b	N0	M0	1	2	0	0	35	1	1	1	1	035
24	0	0	1	1	53	53	4	2	1	0	1	1	0	0	0	0	0	1	1	1	3	181	15.0833	0	0	1	1	1	2001	200	0	1	1	0	Blank(s)	20	T1b	N0	M0	1	2	0	0	25	1	1	2	0	025
66	2	2	0	0	51	51	4	2	1	0	1	1	0	0	0	0	0	1	1	1	3	171	14.25	0	0	1	1	1	2002	200	0	1	0	0	Blank(s)	20	T1b	N0	M0	1	2	0	0	10	1	1	2	0	010
53	1	1	0	1	40	40	3	2	1	0	1	1	0	0	0	0	0	1	1	1	3	171	14.25	0	0	1	1	1	2002	200	0	1	1	0	Blank(s)	20	T1b	N0	M0	1	2	0	0	25	2	2	1	0	025
52	1	1	2	0	53	53	4	2	1	0	1	1	0	0	0	0	0	0	0	0	3	11	0.916667	0	0	1	1	1	2001	200	0	1	0	0	Blank(s)	20	T1b	N0	M0	1	2	0	0	7	1	1	1	0	007
48	1	1	0	0	53	53	4	2	1	0	1	1	0	0	0	0	0	1	1	1	3	199	16.5833	0	0	1	1	1	2000	200	0	1	1	0	Blank(s)	20	T1b	N0	M0	1	2	0	0	25	3	3	1	0	025
45	1	1	0	0	53	53	4	2	1	0	1	1	0	0	0	0	0	1	1	1	3	197	16.4167	0	0	1	1	1	2000	200	0	1	1	0	Blank(s)	20	T1b	N0	M0	1	2	0	0	23	1	1	2	0	023
36	0	0	0	1	51	51	4	2	1	3	1	1	1	2	1	5	0	0	0	0	3	9	0.75	1	1	1	1	1	2002	200	0	1	1	0	Blank(s)	20	T1b	N1	M0	1	2	1	0	40	3	3	2	1	040
49	1	1	3	0	40	40	3	2	1	0	1	1	0	0	0	0	0	1	1	1	3	194	16.1667	0	0	1	1	1	2000	200	0	1	1	0	Blank(s)	20	T1b	N0	M0	1	2	0	0	25	1	1	1	0	025
81	2	3	2	2	53	53	4	2	1	0	1	1	0	0	0	0	0	1	1	1	3	88	7.33333	1	0	1	1	1	2000	200	0	1	0	0	Blank(s)	20	T1b	N0	M0	1	2	0	0	15	1	1	2	0	015
39	0	0	0	0	53	53	4	2	1	1	1	1	1	2	0	4	0	1	1	1	3	199	16.5833	0	0	1	1	1	2000	200	0	1	0	0	Blank(s)	20	T1b	N0	M0	1	2	0	0	15	1	1	2	0	015
64	2	2	2	0	53	53	4	2	1	0	1	1	0	0	0	0	0	1	1	1	3	195	16.25	0	0	1	1	1	2000	380	0	2	0	0	Blank(s)	38	T1b	N0	M0	1	2	0	0	15	1	1	2	1	015
45	1	1	0	1	30	30	3	2	1	1	1	1	1	2	0	4	0	1	1	1	3	186	15.5	0	0	1	1	1	2001	200	0	1	1	0	Blank(s)	20	T1b	N1	M0	1	2	1	0	40	3	3	1	1	040
33	0	0	0	0	53	53	4	2	1	1	1	1	1	2	0	4	0	1	1	1	3	184	15.3333	0	0	1	1	1	2001	200	0	1	0	0	Blank(s)	20	T1b	N0	M0	1	2	0	0	20	3	3	0	0	020
83	2	3	2	1	00	0	0	0	0	3	0	0	1	1	0	2	1	1	1	0	3	34	2.83333	1	0	1	1	1	2001	400	1	3	1	0	Blank(s)	40	T2a	N0	M0	2	4	0	0	35	1	1	2	1	035
43	1	1	0	0	50	50	4	2	1	1	1	1	1	2	1	5	0	1	1	1	3	192	16	0	0	1	1	1	2000	200	0	1	1	0	Blank(s)	20	T1b	N1	M0	1	2	1	0	30	1	1	1	1	030
43	1	1	0	0	51	51	4	2	1	0	1	1	0	0	0	0	0	1	1	1	3	180	15	0	0	1	1	1	2001	200	0	1	0	0	Blank(s)	20	T1b	N0	M0	1	2	0	0	4	1	1	1	0	004
32	0	0	0	0	53	53	4	2	1	0	1	1	0	0	0	0	0	1	1	1	3	181	15.0833	0	0	1	1	1	2001	200	0	1	0	0	Blank(s)	20	T1b	N0	M0	1	2	0	0	12	1	1	1	0	012
48	1	1	0	1	40	40	3	2	1	1	1	1	1	2	1	5	0	1	1	1	3	197	16.4167	0	0	1	1	1	2000	200	0	1	0	0	Blank(s)	20	T1b	N0	M0	1	2	0	0	11	2	2	2	0	011
49	1	1	0	1	53	53	4	2	1	0	1	1	0	0	0	0	0	1	1	1	3	197	16.4167	0	0	1	1	1	2000	200	0	1	0	0	Blank(s)	20	T1b	N0	M0	1	2	0	0	13	1	1	4	0	013
24	0	0	0	1	40	40	3	2	1	0	1	1	0	0	0	0	0	1	1	1	3	193	16.0833	0	0	1	1	1	2000	200	0	1	0	0	Blank(s)	20	T1b	N0	M0	1	2	0	0	10	2	2	0	0	010
49	1	1	0	0	53	53	4	2	1	1	1	1	1	2	0	4	0	1	1	1	3	193	16.0833	0	0	1	1	1	2000	200	0	1	0	0	Blank(s)	20	T1b	N0	M0	1	2	0	0	20	1	1	1	0	020
61	2	2	0	1	53	53	4	2	1	1	1	1	1	2	1	5	0	1	1	1	3	194	16.1667	0	0	1	1	1	2000	380	0	2	0	0	Blank(s)	38	T1b	N0	M0	1	2	0	0	20	1	1	1	1	020
48	1	1	1	0	53	53	4	2	1	0	1	1	0	0	0	0	0	1	1	1	3	186	15.5	0	0	1	1	1	2001	200	0	1	0	0	Blank(s)	20	T1b	N0	M0	1	2	0	0	14	1	1	4	0	014
42	1	1	0	0	40	40	3	2	1	0	1	1	0	0	0	0	0	1	1	1	3	184	15.3333	0	0	1	1	1	2001	200	0	1	1	0	Blank(s)	20	T1b	N0	M0	1	2	0	0	21	2	2	2	0	021
38	0	0	2	1	40	40	3	2	0	3	1	1	1	2	1	5	0	1	1	1	3	189	15.75	0	0	1	1	1	2001	400	1	3	1	0	Blank(s)	40	T2a	NX	M0	2	4	2	0	40	1	1	2	1	040
37	0	0	2	0	40	40	3	2	1	0	1	1	0	0	0	0	0	1	1	1	3	159	13.25	0	0	1	1	1	2001	200	0	1	1	0	Blank(s)	20	T1b	N0	M0	1	2	0	0	25	3	3	1	0	025
64	2	2	1	0	53	53	4	2	1	0	1	1	0	0	0	0	0	1	1	1	3	180	15	0	0	1	1	1	2001	200	0	1	0	0	Blank(s)	20	T1b	N0	M0	1	2	0	0	9	1	1	1	0	009
43	1	1	0	0	53	53	4	2	1	0	1	1	0	0	0	0	0	1	1	1	3	184	15.3333	0	0	1	1	1	2001	200	0	1	0	0	Blank(s)	20	T1b	N0	M0	1	2	0	0	16	1	1	2	0	016
75	2	2	2	0	00	0	0	0	0	3	0	0	1	1	0	2	1	1	1	1	3	95	7.91667	1	1	1	1	1	2001	400	1	3	1	0	Blank(s)	40	T2a	N0	M0	2	4	0	0	40	1	1	0	1	040
36	0	0	0	1	40	40	3	2	1	1	1	1	1	2	0	4	0	1	1	1	3	202	16.8333	0	0	1	1	1	2000	400	1	3	0	0	Blank(s)	40	T2a	N0	M0	2	4	0	0	2	1	1	1	1	002
58	1	1	0	1	53	53	4	2	1	0	1	1	0	0	0	0	0	1	1	1	3	170	14.1667	0	0	1	1	1	2002	200	0	1	1	0	Blank(s)	20	T1b	N0	M0	1	2	0	0	21	1	1	1	0	021
46	1	1	1	2	00	0	0	0	0	3	0	0	1	1	0	2	1	1	1	1	3	176	14.6667	0	0	1	1	1	2002	200	0	1	1	0	Blank(s)	20	T1b	N0	M0	1	2	0	0	30	1	1	2	0	030
68	2	2	0	1	40	40	3	2	1	1	1	1	1	2	0	4	0	1	1	1	3	176	14.6667	0	0	1	1	1	2002	400	1	3	0	0	Blank(s)	40	T2a	N1	M0	2	4	1	0	16	1	1	1	1	016
41	1	1	1	1	30	30	3	2	1	0	1	1	0	0	0	0	0	1	1	1	3	174	14.5	0	0	1	1	1	2002	200	0	1	0	0	Blank(s)	20	T1b	N0	M0	1	2	0	0	16	2	2	0	0	016
28	0	0	0	1	53	53	4	2	1	0	1	1	0	0	0	0	0	1	1	1	3	169	14.0833	0	0	1	1	1	2002	200	0	1	1	0	Blank(s)	20	T1b	N0	M0	1	2	0	0	40	2	2	1	0	040
35	0	0	0	1	53	53	4	2	1	1	1	1	1	2	1	5	0	1	1	1	3	71	5.91667	0	0	1	1	1	2002	200	0	1	1	0	Blank(s)	20	T1b	N1	M0	1	2	1	0	30	1	1	1	1	030
48	1	1	0	1	40	40	3	2	1	1	1	1	1	2	1	5	0	1	1	1	3	142	11.8333	0	0	1	1	1	2003	200	0	1	1	0	Blank(s)	20	T1b	N1	M0	1	2	1	0	30	2		1	1	030
37	0	0	0	1	53	53	4	2	1	0	1	1	0	0	0	0	0	1	1	1	3	165	13.75	0	0	1	1	1	2003	200	0	1	0	0	Blank(s)	20	T1b	N0	M0	1	2	0	0	18	1	1	1	0	018
59	1	1	0	1	40	40	3	2	1	1	1	1	1	2	0	4	0	1	1	1	3	164	13.6667	0	0	1	1	1	2003	200	0	1	0	0	Blank(s)	20	T1b	N0	M0	1	2	0	0	11	1	1	3	0	011
70	2	2	0	0	53	53	4	2	2	0	1	1	0	0	0	0	0	1	1	1	3	189	15.75	0	0	1	1	1	2001	200	0	1	0	0	Blank(s)	20	T1b	N0	M0	1	2	0	0	8	1	1	1	0	008
46	1	1	2	0	40	40	3	2	1	0	1	1	0	0	0	0	0	1	1	1	3	167	13.9167	0	0	1	1	1	2003	200	0	1	1	0	Blank(s)	20	T1b	N0	M0	1	2	0	0	25	2	2	0	0	025
57	1	1	2	0	53	53	4	2	1	0	1	1	0	0	0	0	0	1	0	0	3	18	1.5	0	0	1	1	1	2003	200	0	1	1	0	Blank(s)	20	T1b	N1	M0	1	2	1	0	25	1	1	1	1	025
41	1	1	0	0	53	53	4	2	1	0	1	1	0	0	0	0	0	1	1	1	3	161	13.4167	0	0	1	1	1	2003	200	0	1	0	0	Blank(s)	20	T1b	N0	M0	1	2	0	0	13	3	3	1	0	013
37	0	0	2	0	53	53	4	2	1	0	1	1	0	0	0	0	0	1	1	1	3	163	13.5833	0	0	1	1	1	2003	200	0	1	1	0	Blank(s)	20	T1b	N0	M0	1	2	0	0	29	3	3	1	0	029
51	1	1	0	0	53	53	4	2	1	0	1	1	0	0	0	0	0	1	1	1	3	165	13.75	0	0	1	1	1	2003	200	0	1	0	0	Blank(s)	20	T1b	N0	M0	1	2	0	0	8	2	2	0	0	008
45	1	1	2	0	51	51	4	2	1	0	1	1	0	0	0	0	0	0	0	0	3	1	0.0833333	1	0	1	1	1	2003	200	0	1	1	0	Blank(s)	20	T1b	N0	M0	1	2	0	0	24	2		1	0	024
35	0	0	0	0	51	51	4	2	1	0	1	1	0	0	0	0	0	1	1	1	3	173	14.4167	0	0	1	1	1	2002	200	0	1	0	0	Blank(s)	20	T1b	N0	M0	1	2	0	0	9	1	1	4	0	009
37	0	0	0	0	53	53	4	2	1	0	1	1	0	0	0	0	0	1	1	1	3	168	14	0	0	1	1	1	2002	200	0	1	1	0	Blank(s)	20	T1b	N0	M0	1	2	0	0	25	2	2	0	0	025
40	1	1	0	1	60	60	5	2	1	0	1	1	0	0	0	0	0	1	1	1	3	79	6.58333	0	0	1	1	1	2002	200	0	1	1	0	Blank(s)	20	T1b	N0	M0	1	2	0	0	35	1	1	1	0	035
56	1	1	0	0	62	62	5	2	1	0	1	1	0	0	0	0	0	1	1	1	4	96	8	1	1	1	1	1	2004	200	0	1	0	0	200	Blank(s)	T1b1	N0	M0	1	2	0	0	13	3	3	2	0	013
50	1	1	0	0	53	53	4	2	1	4	1	1	1	2	1	5	0	1	1	1	3	156	13	0	0	1	1	1	2003	380	0	2	0	0	Blank(s)	38	T1b	N1	M0	1	2	1	0	20	1	1	1	1	020
23	0	0	0	0	53	53	4	2	1	0	1	1	0	0	0	0	0	1	1	1	4	152	12.6667	0	0	1	1	1	2004	200	0	1	0	0	200	Blank(s)	T1b1	N0	M0	1	2	0	0	17	1	1	4	0	017
42	1	1	0	0	51	51	4	2	1	0	1	1	0	0	0	0	0	1	1	1	4	154	12.8333	0	0	1	1	1	2004	200	0	1	0	0	200	Blank(s)	T1b1	N0	M0	1	2	0	0	9	1	1	4	0	009
33	0	0	0	1	53	53	4	2	1	1	1	1	1	2	0	4	0	1	1	1	4	155	12.9167	0	0	1	1	1	2004	200	0	1	1	0	200	Blank(s)	T1b1	N0	M0	1	2	0	0	40	1	1	2	0	040
65	2	2	0	1	02	2	0	0	0	3	0	0	1	1	0	2	1	1	1	1	0	140	11.6667	1	0	1	1	1	1990	200	0	1	1	0	Blank(s)	20	T1b	N0	M0	1	2	0	0	40	2	2	1	0	040
47	1	1	2	0	40	40	3	2	1	0	1	1	0	0	0	0	0	1	1	1	3	181	15.0833	0	0	1	1	1	2001	380	0	2	1	0	Blank(s)	38	T1b	N0	M0	1	2	0	0	27	1	1	1	1	027
42	1	1	0	0	53	53	4	2	1	0	1	1	0	0	0	0	0	1	1	1	3	131	10.9167	0	0	1	1	1	2001	200	0	1	1	0	Blank(s)	20	T1b	N0	M0	1	2	0	0	21	1	1	1	0	021
68	2	2	0	0	50	50	4	2	1	0	1	1	0	0	0	0	0	1	1	0	3	30	2.5	1	1	1	1	1	2002	200	0	1	1	0	Blank(s)	20	T1b	N0	M0	1	2	0	0	35	3	3	2	0	035
45	1	1	1	1	50	50	4	2	1	1	1	1	1	2	0	4	0	1	1	1	3	169	14.0833	0	0	1	1	1	2002	380	0	2	0	0	Blank(s)	38	T1b	N0	M0	1	2	0	0	10	1	1	2	1	010
40	1	1	0	0	53	53	4	2	1	0	1	1	0	0	0	0	0	1	1	1	3	171	14.25	0	0	1	1	1	2002	200	0	1	0	0	Blank(s)	20	T1b	N0	M0	1	2	0	0	10	1	1	0	0	010
64	2	2	0	1	00	0	0	0	0	1	0	0	1	1	1	3	1	1	1	1	3	51	4.25	1	1	1	1	1	2003	380	0	2	1	0	Blank(s)	38	T1b	N1	M0	1	2	1	0	40	3	3	2	1	040
39	0	0	2	1	62	62	5	2	1	1	1	1	1	2	1	5	0	1	1	1	3	39	3.25	0	0	1	1	1	2003	200	0	1	1	0	Blank(s)	20	T1b	N1	M0	1	2	1	0	40	1	1	2	1	040
34	0	0	0	1	00	0	0	0	0	1	0	0	1	1	1	3	1	0	0	0	3	10	0.833333	0	0	1	1	1	2003	400	1	3	1	0	Blank(s)	40	T2a	N0	M0	2	4	0	0	40	1	1	1	1	040
32	0	0	0	1	40	40	3	2	1	1	1	1	1	2	0	4	0	1	1	1	3	158	13.1667	0	0	1	1	1	2003	200	0	1	1	0	Blank(s)	20	T1b	N0	M0	1	2	0	0	27	1	1	1	0	027
43	1	1	0	0	53	53	4	2	1	1	1	1	1	2	1	5	0	1	1	1	3	158	13.1667	0	0	1	1	1	2003	200	0	1	1	0	Blank(s)	20	T1b	N1	M0	1	2	1	0	35	1	1	1	1	035
55	1	1	0	1	53	53	4	2	1	0	1	1	0	0	0	0	0	1	1	1	3	156	13	0	0	1	1	1	2003	200	0	1	1	0	Blank(s)	20	T1b	N0	M0	1	2	0	0	30	2	2	1	0	030
44	1	1	1	1	00	0	0	0	1	1	0	0	1	1	1	3	1	1	1	0	3	35	2.91667	1	1	1	1	1	2003	400	1	3	1	0	Blank(s)	40	T2a	NXu	M0	2	4	2	0	40	1	1	4	1	040
54	1	1	0	1	00	0	0	0	0	1	0	0	1	1	0	2	1	1	1	1	3	165	13.75	0	0	1	1	1	2003	380	0	2	1	0	Blank(s)	38	T1b	N0	M0	1	2	0	0	30	1	1	4	1	030
56	1	1	2	0	40	40	3	2	1	0	1	1	0	0	0	0	0	1	1	1	3	160	13.3333	0	0	1	1	1	2003	200	0	1	1	0	Blank(s)	20	T1b	N0	M0	1	2	0	0	35	1	1	2	0	035
50	1	1	0	1	40	40	3	2	1	0	1	1	0	0	0	0	0	1	1	1	3	159	13.25	0	0	1	1	1	2003	200	0	1	1	0	Blank(s)	20	T1b	N0	M0	1	2	0	0	30	2		1	0	030
46	1	1	2	0	40	40	3	2	1	1	1	1	1	2	1	5	0	1	1	1	3	158	13.1667	0	0	1	1	1	2003	200	0	1	1	0	Blank(s)	20	T1b	N1	M0	1	2	1	0	30	1	1	2	1	030
46	1	1	0	0	62	62	5	2	1	1	1	1	1	2	1	5	0	1	0	0	4	16	1.33333	1	1	1	1	1	2004	250	0	2	0	0	250	Blank(s)	T1b1	N1	M0	1	2	1	0	18	1	1	2	1	018
44	1	1	2	0	53	53	4	2	1	2	1	1	1	2	0	4	0	1	1	1	4	41	3.41667	1	1	1	1	1	2004	200	0	1	1	0	200	Blank(s)	T1b1	N0	M0	1	2	0	0	30	2	2	1	0	030
43	1	1	0	1	40	40	3	2	1	0	1	1	0	0	0	0	0	1	1	1	4	149	12.4167	0	0	1	1	1	2004	250	0	2	0	0	250	Blank(s)	T1b1	N0	M0	1	2	0	0	10	1	1	1	0	010
42	1	1	0	0	51	51	4	2	1	0	1	1	0	0	0	0	0	1	1	1	4	146	12.1667	0	0	1	1	1	2004	200	0	1	1	0	200	Blank(s)	T1b1	N0	M0	1	2	0	0	40	2	2	0	0	040
41	1	1	2	1	53	53	4	2	1	4	1	1	1	2	1	5	0	1	1	1	4	148	12.3333	0	0	1	1	1	2004	200	0	1	0	0	200	Blank(s)	T1b1	N1	M0	1	2	1	0	8	1	1	4	1	008
42	1	1	0	1	40	40	3	2	0	1	1	1	1	2	0	4	0	1	1	1	4	69	5.75	1	1	1	1	1	2004	200	0	1	0	0	200	Blank(s)	T1b1	N0	M0	1	2	0	0	7	2	2	0	0	007
53	1	1	2	0	53	53	4	2	1	0	1	1	0	0	0	0	0	1	1	1	4	149	12.4167	0	0	1	1	1	2004	200	0	1	0	0	200	Blank(s)	T1b1	N0	M0	1	2	0	0	15	1	1	1	0	015
37	0	0	1	0	53	53	4	2	1	0	1	1	0	0	0	0	0	1	1	1	4	151	12.5833	0	0	1	1	1	2004	200	0	1	0	0	200	Blank(s)	T1b1	N0	M0	1	2	0	0	10	1	1	4	0	010
61	2	2	0	0	00	0	0	0	0	1	0	0	1	1	0	2	1	1	1	1	4	149	12.4167	0	0	1	1	1	2004	250	0	2	1	0	250	Blank(s)	T1b1	N0	M0	1	2	0	0	30	1	1	2	0	030
51	1	1	2	0	50	50	4	2	1	1	1	1	1	2	0	4	0	1	1	1	4	134	11.1667	1	0	1	1	1	2004	250	0	2	1	0	250	Blank(s)	T1b1	N0	M0	1	2	0	0	40	2	2	1	0	040
49	1	1	0	0	50	50	4	2	1	0	1	1	0	0	0	0	0	1	1	1	4	152	12.6667	0	0	1	1	1	2004	250	0	2	1	0	250	Blank(s)	T1b1	N0	M0	1	2	0	0	31	2	2	0	0	031
38	0	0	0	0	50	50	4	2	1	0	1	1	0	0	0	0	0	1	1	1	4	155	12.9167	0	0	1	1	1	2004	200	0	1	0	0	200	Blank(s)	T1b1	N0	M0	1	2	0	0	10	1	1	1	0	010
44	1	1	0	0	40	40	3	2	1	0	1	1	0	0	0	0	0	1	1	1	4	155	12.9167	0	0	1	1	1	2004	200	0	1	0	0	200	Blank(s)	T1b1	N0	M0	1	2	0	0	11	2	2	0	0	011
47	1	1	0	1	40	40	3	2	1	0	1	1	0	0	0	0	0	1	1	1	4	57	4.75	0	0	1	1	1	2004	200	0	1	1	0	200	Blank(s)	T1b1	N0	M0	1	2	0	0	30	3	3	2	0	030
49	1	1	1	0	40	40	3	2	1	0	1	1	0	0	0	0	0	1	1	1	4	152	12.6667	0	0	1	1	1	2004	250	0	2	0	0	250	Blank(s)	T1b1	N0	M0	1	2	0	0	10	1	1	2	0	010
34	0	0	0	1	30	30	3	2	1	1	1	1	1	2	1	5	0	1	1	1	4	147	12.25	0	0	1	1	1	2004	200	0	1	0	0	200	Blank(s)	T1b1	N1	M0	1	2	1	0	15	2	2	1	1	015
55	1	1	2	0	40	40	3	2	1	0	1	1	0	0	0	0	0	1	1	1	4	128	10.6667	0	0	1	1	1	2004	200	0	1	0	0	200	Blank(s)	T1b1	N0	M0	1	2	0	0	12	2	2	1	0	012
35	0	0	0	0	40	40	3	2	1	0	1	1	0	0	0	0	0	1	1	1	4	146	12.1667	0	0	1	1	1	2004	300	0	2	0	0	300	Blank(s)	T1b1	N0	M0	1	2	0	0	15	2	2	0	0	015
64	2	2	2	0	53	53	4	2	1	0	1	1	0	0	0	0	0	1	1	1	4	144	12	0	0	1	1	1	2004	200	0	1	0	0	200	Blank(s)	T1b1	N0	M0	1	2	0	0	13	1	1	1	0	013
46	1	1	0	0	53	53	4	2	1	1	1	1	1	2	1	5	0	1	1	1	4	150	12.5	0	0	1	1	1	2004	200	0	1	1	0	200	Blank(s)	T1b1	N0	M0	1	2	0	0	26	2	2	2	0	026
60	2	2	2	0	53	53	4	2	1	0	1	1	0	0	0	0	0	1	1	1	4	145	12.0833	0	0	1	1	1	2004	250	0	2	0	0	250	Blank(s)	T1b1	N0	M0	1	2	0	0	15	1	1	4	0	015
34	0	0	0	1	53	53	4	2	1	0	1	1	0	0	0	0	0	1	1	1	4	146	12.1667	0	0	1	1	1	2004	250	0	2	1	0	250	Blank(s)	T1b1	N0	M0	1	2	0	0	23	3	3	4	0	023
32	0	0	0	1	30	30	3	2	1	0	1	1	0	0	0	0	0	1	1	1	4	144	12	0	0	1	1	1	2004	200	0	1	0	0	200	Blank(s)	T1b1	N0	M0	1	2	0	0	9	1	1	1	0	009
33	0	0	2	0	30	30	3	2	1	0	1	1	0	0	0	0	0	1	1	1	4	49	4.08333	1	1	1	1	1	2004	200	0	1	0	0	200	Blank(s)	T1b1	N0	M0	1	2	0	0	5	2	2	0	0	005
68	2	2	2	1	53	53	4	2	1	3	1	1	1	2	0	4	0	1	1	1	4	145	12.0833	0	0	1	1	1	2004	250	0	2	1	0	250	Blank(s)	T1b1	N0	M0	1	2	0	0	28	1	1	2	0	028
33	0	0	1	1	50	50	4	2	1	0	1	1	0	0	0	0	0	1	1	1	4	146	12.1667	0	0	1	1	1	2004	200	0	1	0	0	200	Blank(s)	T1b1	N0	M0	1	2	0	0	10	3	3	1	0	010
38	0	0	0	1	60	60	5	2	1	1	1	1	1	2	0	4	0	1	1	1	4	138	11.5	0	0	1	1	1	2005	200	0	1	1	0	200	Blank(s)	T1b1	N0	M0	1	2	0	0	40	1	1	2	0	040
62	2	2	0	0	40	40	3	2	1	0	1	1	0	0	0	0	0	1	1	1	4	143	11.9167	0	0	1	1	1	2005	200	0	1	0	0	200	Blank(s)	T1b1	N0	M0	1	2	0	0	15	1	1	2	0	015
55	1	1	2	1	40	40	3	2	1	1	1	1	1	2	0	4	0	1	1	1	4	94	7.83333	0	0	1	1	1	2005	250	0	2	1	0	250	Blank(s)	T1b1	N1	M0	1	2	1	0	30	1	1	2	1	030
52	1	1	1	1	00	0	0	0	0	3	0	0	1	1	1	3	1	1	0	0	4	13	1.08333	1	1	1	1	1	2005	200	0	1	1	0	200	Blank(s)	T1b1	N0	M0	1	2	0	0	40	1	1	2	0	040
44	1	1	0	0	51	51	4	2	1	0	1	1	0	0	0	0	0	1	1	1	4	80	6.66667	0	0	1	1	1	2005	200	0	1	0	0	200	Blank(s)	T1b1	N0	M0	1	2	0	0	15	2		0	0	015
42	1	1	2	1	53	53	4	2	1	1	1	1	1	2	0	4	0	1	1	1	4	139	11.5833	0	0	1	1	1	2005	200	0	1	1	0	200	Blank(s)	T1b1	N0	M0	1	2	0	0	34	3	3	1	0	034
40	1	1	0	0	51	51	4	2	1	0	1	1	0	0	0	0	0	1	1	0	4	32	2.66667	0	0	1	1	1	2005	200	0	1	0	0	200	Blank(s)	T1b1	N0	M0	1	2	0	0	17	1	1	1	0	017
41	1	1	0	0	40	40	3	2	1	2	1	1	1	2	0	4	0	1	1	1	4	57	4.75	1	1	1	1	1	2004	200	0	1	1	0	200	Blank(s)	T1b1	N0	M0	1	2	0	0	38	3	3	1	0	038
54	1	1	1	1	40	40	3	2	1	0	1	1	0	0	0	0	0	1	1	1	4	141	11.75	0	0	1	1	1	2005	200	0	1	0	0	200	Blank(s)	T1b1	N0	M0	1	2	0	0	8	3	3	2	0	008
47	1	1	0	0	53	53	4	2	1	0	1	1	0	0	0	0	0	1	1	1	4	138	11.5	0	0	1	1	1	2005	200	0	1	1	0	200	Blank(s)	T1b1	N0	M0	1	2	0	0	25	2		0	0	025
38	0	0	2	0	53	53	4	2	1	3	1	1	1	2	1	5	0	1	1	1	4	137	11.4167	0	0	1	1	1	2005	200	0	1	0	0	200	Blank(s)	T1b1	N1	M0	1	2	1	0	20	1	1	1	1	020
46	1	1	0	1	40	40	3	2	1	0	1	1	0	0	0	0	0	0	0	0	4	4	0.333333	0	0	1	1	1	2005	200	0	1	0	0	200	Blank(s)	T1b1	N0	M0	1	2	0	0	16	1	1	2	0	016
34	0	0	0	0	40	40	3	2	1	1	1	1	1	2	1	5	0	1	1	0	4	29	2.41667	1	1	1	1	1	2005	200	0	1	1	0	200	Blank(s)	T1b1	N1	M0	1	2	1	0	40	3	3	2	1	040
80	2	3	0	1	62	62	5	2	1	0	1	1	0	0	0	0	0	1	1	1	4	82	6.83333	1	0	1	1	1	2005	200	0	1	0	0	200	Blank(s)	T1b1	N0	M0	1	2	0	0	14	1	1	1	0	014
58	1	1	0	1	40	40	3	2	1	0	1	1	0	0	0	0	0	1	1	1	4	131	10.9167	0	0	1	1	1	2006	200	0	1	1	0	200	Blank(s)	T1b1	N0	M0	1	2	0	0	21	1	1	1	0	021
37	0	0	0	0	53	53	4	2	1	0	1	1	0	0	0	0	0	1	1	1	5	65	5.41667	0	0	1	1	1	2011	250	0	2	0	0	250	Blank(s)	T1b1	N0	M0	1	2	0	0	10	1	1	2	0	010
51	1	1	1	1	00	0	0	0	0	3	0	0	1	1	1	3	1	1	1	1	4	50	4.16667	1	1	1	1	1	2006	250	0	2	1	0	250	Blank(s)	T1b1	N0	M0	1	2	0	0	40	1	1	2	0	040
59	1	1	2	1	40	40	3	2	1	0	1	1	0	0	0	0	0	1	1	1	4	132	11	0	0	1	1	1	2005	200	0	1	1	0	200	Blank(s)	T1b1	N0	M0	1	2	0	0	22	1	1	1	0	022
40	1	1	2	1	51	51	4	2	1	0	1	1	0	0	0	0	0	1	1	1	4	134	11.1667	0	0	1	1	1	2005	200	0	1	0	0	200	Blank(s)	T1b1	N0	M0	1	2	0	0	10	2	2	0	0	010
47	1	1	0	0	50	50	4	2	1	0	1	1	0	0	0	0	0	1	1	1	4	126	10.5	0	0	1	1	1	2006	200	0	1	0	0	200	Blank(s)	T1b1	N0	M0	1	2	0	0	10	2	2	4	0	010
35	0	0	0	0	53	53	4	2	1	3	1	1	1	2	0	4	0	1	1	1	4	125	10.4167	0	0	1	1	1	2006	250	0	2	1	0	250	Blank(s)	T1b1	N1	M0	1	2	1	0	25	2	2	1	1	025
38	0	0	0	0	53	53	4	2	1	0	1	1	0	0	0	0	0	0	0	0	4	8	0.666667	0	0	1	1	1	2006	200	0	1	0	0	200	Blank(s)	T1b1	N0	M0	1	2	0	0	14	1	1	1	0	014
53	1	1	0	1	40	40	3	2	1	0	1	1	0	0	0	0	0	1	1	1	4	109	9.08333	1	0	1	1	1	2006	250	0	2	0	0	250	Blank(s)	T1b1	N0	M0	1	2	0	0	15	1	1	2	0	015
44	1	1	2	0	30	30	3	2	1	0	1	1	0	0	0	0	0	1	1	1	4	125	10.4167	0	0	1	1	1	2006	200	0	1	0	0	200	Blank(s)	T1b1	N0	M0	1	2	0	0	15	2	2	4	0	015
45	1	1	0	0	00	0	0	0	0	1	0	0	1	1	1	3	1	1	1	1	4	53	4.41667	1	1	1	1	1	2005	200	0	1	0	0	200	Blank(s)	T1b1	N0	M0	1	2	0	0	20	1	1	2	0	020
41	1	1	2	0	53	53	4	2	1	0	1	1	0	0	0	0	0	1	1	1	4	127	10.5833	0	0	1	1	1	2006	200	0	1	0	0	200	Blank(s)	T1b1	N0	M0	1	2	0	0	7	1	1	2	0	007
50	1	1	0	1	50	50	4	2	1	0	1	1	0	0	0	0	0	1	1	1	4	127	10.5833	0	0	1	1	1	2006	400	1	3	1	0	400	Blank(s)	T2a	N0	M0	2	4	0	0	21	1	1	1	1	021
44	1	1	0	1	40	40	3	2	1	0	1	1	0	0	0	0	0	1	1	1	4	123	10.25	0	0	1	1	1	2006	300	0	2	1	0	300	Blank(s)	T1b1	N0	M0	1	2	0	0	28	1	1	4	0	028
51	1	1	0	1	53	53	4	2	1	4	1	1	1	2	1	5	0	1	1	1	4	121	10.0833	0	0	1	1	1	2006	250	0	2	1	0	250	Blank(s)	T1b1	N0	M0	1	2	0	0	40	1	1	1	0	040
50	1	1	0	0	30	30	3	2	0	2	1	1	1	2	0	4	0	1	1	1	4	122	10.1667	0	0	1	1	1	2006	200	0	1	0	0	200	Blank(s)	T1b1	N0	M0	1	2	0	0	6	2	2	0	0	006
32	0	0	0	1	53	53	4	2	1	0	1	1	0	0	0	0	0	1	1	1	4	120	10	0	0	1	1	1	2006	200	0	1	1	0	200	Blank(s)	T1b1	N0	M0	1	2	0	0	22	2	2	2	0	022
57	1	1	0	0	40	40	3	2	1	1	1	1	1	2	0	4	0	1	1	1	4	58	4.83333	1	0	1	1	1	2006	400	1	3	0	0	400	Blank(s)	T2a	N0	M0	2	4	0	0	15	1	1	2	1	015
37	0	0	0	1	53	53	4	2	1	1	1	1	1	2	1	5	0	1	1	1	4	119	9.91667	0	0	1	1	1	2007	300	0	2	1	0	300	Blank(s)	T1b1	N1	M0	1	2	1	0	21	3	3	1	1	021
49	1	1	2	0	53	53	4	2	1	3	1	1	1	2	1	5	0	1	1	1	4	119	9.91667	0	0	1	1	1	2007	200	0	1	0	0	200	Blank(s)	T1b1	N0	M0	1	2	0	0	16	1	1	2	0	016
47	1	1	0	1	53	53	4	2	1	0	1	1	0	0	0	0	0	1	1	1	4	119	9.91667	0	0	1	1	1	2007	200	0	1	1	0	200	Blank(s)	T1b1	N0	M0	1	2	0	0	23	2		0	0	023
50	1	1	2	0	40	40	3	2	1	0	1	1	0	0	0	0	0	1	0	0	4	20	1.66667	1	1	1	1	1	2007	200	0	1	1	0	200	Blank(s)	T1b1	N0	M0	1	2	0	0	40	2	2	1	0	040
37	0	0	1	1	30	30	3	2	1	0	1	1	0	0	0	0	0	1	1	1	4	117	9.75	0	0	1	1	1	2007	200	0	1	1	0	200	Blank(s)	T1b1	N0	M0	1	2	0	0	23	1	1	2	0	023
55	1	1	2	0	00	0	0	0	0	3	0	0	1	1	1	3	1	1	1	1	4	118	9.83333	0	0	1	1	1	2007	250	0	2	1	0	250	Blank(s)	T1b1	N0	M0	1	2	0	0	40	1	1	2	0	040
48	1	1	2	0	40	40	3	2	1	0	1	1	0	0	0	0	0	1	1	1	4	117	9.75	0	0	1	1	1	2007	200	0	1	0	0	200	Blank(s)	T1b1	N0	M0	1	2	0	0	11	1	1	1	0	011
54	1	1	0	1	53	53	4	2	1	4	1	1	1	2	1	5	0	1	1	1	4	114	9.5	0	0	1	1	1	2007	380	0	2	0	0	380	Blank(s)	T1b1	N0	M0	1	2	0	0	18	3	3	1	1	018
28	0	0	0	0	40	40	3	2	1	1	1	1	1	2	1	5	0	1	1	0	4	27	2.25	0	0	1	1	1	2007	300	0	2	0	0	300	Blank(s)	T1b1	N1	M0	1	2	1	0	10	1	1	1	1	010
37	0	0	2	0	30	30	3	2	1	3	1	1	1	2	1	5	0	1	1	1	4	113	9.41667	0	0	1	1	1	2007	200	0	1	1	0	200	Blank(s)	T1b1	N0	M0	1	2	0	0	27	2	2	0	0	027
54	1	1	2	0	53	53	4	2	1	1	1	1	1	2	1	5	0	1	1	1	4	111	9.25	0	0	1	1	1	2007	200	0	1	0	0	200	Blank(s)	T1b1	N0	M0	1	2	0	0	16	1	1	2	0	016
64	2	2	2	0	53	53	4	2	1	0	1	1	0	0	0	0	0	1	1	1	4	111	9.25	0	0	1	1	1	2007	200	0	1	0	0	200	Blank(s)	T1b1	N0	M0	1	2	0	0	8	1	1	2	0	008
39	0	0	2	0	53	53	4	2	1	0	1	1	0	0	0	0	0	1	1	1	4	94	7.83333	0	0	1	1	1	2007	200	0	1	0	0	200	Blank(s)	T1b1	N0	M0	1	2	0	0	9	3	3	2	0	009
40	1	1	0	1	40	40	3	2	1	3	1	1	1	2	1	5	0	1	1	1	4	111	9.25	0	0	1	1	1	2007	200	0	1	1	0	200	Blank(s)	T1b1	N1	M0	1	2	1	0	24	2	2	2	1	024
51	1	1	2	0	00	0	0	0	0	3	0	0	1	1	1	3	1	1	1	1	4	109	9.08333	0	0	1	1	1	2007	400	1	3	1	0	400	Blank(s)	T2a	N1	M0	2	4	1	0	25	1	1	4	1	025
48	1	1	0	1	40	40	3	2	1	0	1	1	0	0	0	0	0	1	1	1	4	111	9.25	0	0	1	1	1	2007	200	0	1	0	0	200	Blank(s)	T1b1	N0	M0	1	2	0	0	14	1	1	1	0	014
45	1	1	0	0	51	51	4	2	1	0	1	1	0	0	0	0	0	1	1	1	4	109	9.08333	0	0	1	1	1	2007	200	0	1	0	0	200	Blank(s)	T1b1	N0	M0	1	2	0	0	0	1	1	1	0	990
39	0	0	0	0	53	53	4	2	1	0	1	1	0	0	0	0	0	1	1	1	4	110	9.16667	0	0	1	1	1	2007	200	0	1	0	0	200	Blank(s)	T1b1	N0	M0	1	2	0	0	10	2	2	0	0	010
69	2	2	0	1	51	51	4	2	1	1	1	1	1	2	1	5	0	1	1	1	4	108	9	0	0	1	1	1	2007	380	0	2	1	0	380	Blank(s)	T1b1	N1	M0	1	2	1	0	27	3	3	1	1	027
40	1	1	0	0	40	40	3	2	1	0	1	1	0	0	0	0	0	1	1	1	4	87	7.25	0	0	1	1	1	2007	200	0	1	1	0	200	Blank(s)	T1b1	N0	M0	1	2	0	0	25	2	2	0	0	025
73	2	2	2	0	00	0	0	0	0	1	0	0	1	1	0	2	1	1	1	1	4	108	9	0	0	1	1	1	2007	300	0	2	1	0	300	Blank(s)	T1b1	N0	M0	1	2	0	0	39	1	1	2	0	039
40	1	1	2	0	53	53	4	2	1	0	1	1	0	0	0	0	0	1	1	1	4	109	9.08333	0	0	1	1	1	2007	200	0	1	1	0	200	Blank(s)	T1b1	N0	M0	1	2	0	0	24	2	2	4	0	024
45	1	1	2	0	53	53	4	2	1	1	1	1	1	2	0	4	0	1	1	1	4	111	9.25	0	0	1	1	1	2007	250	0	2	0	0	250	Blank(s)	T1b1	N0	M0	1	2	0	0	20	2		0	0	020
47	1	1	0	0	40	40	3	2	1	0	1	1	0	0	0	0	0	0	0	0	5	6	0.5	0	0	1	1	1	2008	250	0	2	0	0	250	Blank(s)	T1b1	N0	M0	1	2	0	0	15	2	2	4	0	015
49	1	1	0	0	40	40	3	2	1	0	1	1	0	0	0	0	0	1	1	1	4	108	9	0	0	1	1	1	2007	200	0	1	1	0	200	Blank(s)	T1b1	N0	M0	1	2	0	0	23	1	1	4	0	023
44	1	1	2	1	53	53	4	2	1	0	1	1	0	0	0	0	0	1	1	1	4	109	9.08333	0	0	1	1	1	2007	250	0	2	1	0	250	Blank(s)	T1b1	N0	M0	1	2	0	0	35	1	1	2	0	035
60	2	2	2	1	40	40	3	2	1	0	1	1	0	0	0	0	0	1	1	1	5	59	4.91667	1	0	1	1	1	2008	200	0	1	0	0	200	Blank(s)	T1b1	N0	M0	1	2	0	0	8	1	1	1	0	008
32	0	0	0	0	53	53	4	2	1	0	1	1	0	0	0	0	0	1	1	1	5	104	8.66667	0	0	1	1	1	2008	200	0	1	0	0	200	Blank(s)	T1b1	N0	M0	1	2	0	0	9	1	1	1	0	009
31	0	0	0	1	30	30	3	2	1	1	1	1	1	2	1	5	0	1	1	1	5	100	8.33333	0	0	1	1	1	2008	200	0	1	0	0	200	Blank(s)	T1b1	N1	M0	1	2	1	0	10	2	2	1	1	010
32	0	0	0	2	30	30	3	2	1	0	1	1	0	0	0	0	0	1	1	1	5	104	8.66667	0	0	1	1	1	2008	250	0	2	1	0	250	Blank(s)	T1b1	N0	M0	1	2	0	0	22	1	1	1	0	022
38	0	0	0	1	53	53	4	2	1	0	1	1	0	0	0	0	0	1	1	1	5	102	8.5	0	0	1	1	1	2008	200	0	1	0	0	200	Blank(s)	T1b1	N0	M0	1	2	0	0	8	1	1	4	0	008
38	0	0	2	0	40	40	3	2	1	3	1	1	1	2	1	5	0	1	1	1	5	98	8.16667	0	0	1	1	1	2008	250	0	2	1	0	250	Blank(s)	T1b1	N0	M0	1	2	0	0	30	2	2	1	0	030
35	0	0	0	0	40	40	3	2	1	2	1	1	1	2	0	4	0	1	1	1	5	81	6.75	0	0	1	1	1	2008	400	1	3	0	0	400	Blank(s)	T2a	N0	M0	2	4	0	0	20	1	1	2	1	020
33	0	0	0	1	30	30	3	2	0	0	1	1	0	0	0	0	0	1	1	1	5	100	8.33333	0	0	1	1	1	2008	200	0	1	0	0	200	Blank(s)	T1b1	N0	M0	1	2	0	0	0	1	1	4	0	990
47	1	1	0	0	53	53	4	2	1	0	1	1	0	0	0	0	0	1	1	1	5	100	8.33333	0	0	1	1	1	2008	200	0	1	0	0	200	Blank(s)	T1b1	N0	M0	1	2	0	0	15	2	2	0	0	015
48	1	1	1	1	51	51	4	2	1	1	1	1	1	2	0	4	0	1	1	1	5	97	8.08333	0	0	1	1	1	2008	200	0	1	0	0	200	Blank(s)	T1b1	N1	M0	1	2	1	0	12	1	1	1	1	012
57	1	1	0	0	40	40	3	2	1	1	1	1	1	2	0	4	0	1	1	1	5	99	8.25	0	0	1	1	1	2008	200	0	1	1	0	200	Blank(s)	T1b1	N0	M0	1	2	0	0	25	2	2	1	0	025
57	1	1	2	0	53	53	4	2	1	0	1	1	0	0	0	0	0	1	1	1	5	104	8.66667	0	0	1	1	1	2008	200	0	1	0	0	200	Blank(s)	T1b1	N0	M0	1	2	0	0	14	1	1	1	0	014
81	2	3	0	0	00	0	0	0	0	3	0	0	1	1	0	2	1	1	1	1	5	96	8	0	0	1	1	1	2008	250	0	2	1	0	250	Blank(s)	T1b1	N0	M0	1	2	0	0	40	1	1	4	0	040
38	0	0	2	0	53	53	4	2	1	0	1	1	0	0	0	0	0	1	1	1	5	97	8.08333	0	0	1	1	1	2008	200	0	1	0	0	200	Blank(s)	T1b1	N0	M0	1	2	0	0	17	1	1	2	0	017
59	1	1	2	1	53	53	4	2	1	1	1	1	1	2	1	5	0	1	1	1	5	100	8.33333	0	0	1	1	1	2008	250	0	2	0	0	250	Blank(s)	T1b1	N0	M0	1	2	0	0	18	1	1	1	0	018
88	2	3	2	1	00	0	0	0	0	3	0	0	1	1	0	2	1	1	1	1	5	95	7.91667	0	0	1	1	1	2009	250	0	2	1	0	250	Blank(s)	T1b1	N0	M0	1	2	0	0	37	1	1	1	0	037
32	0	0	2	1	53	53	4	2	1	0	1	1	0	0	0	0	0	1	1	1	5	95	7.91667	0	0	1	1	1	2009	250	0	2	1	0	250	Blank(s)	T1b1	N0	M0	1	2	0	0	25	2	2	0	0	025
44	1	1	0	1	53	53	4	2	1	0	1	1	0	0	0	0	0	1	1	1	5	96	8	0	0	1	1	1	2008	200	0	1	0	0	200	Blank(s)	T1b1	N0	M0	1	2	0	0	11	2		1	0	011
75	2	2	0	1	53	53	4	2	1	0	1	1	0	0	0	0	0	1	1	1	5	98	8.16667	0	0	1	1	1	2008	200	0	1	0	0	200	Blank(s)	T1b1	N0	M0	1	2	0	0	6	1	1	1	0	006
47	1	1	0	0	53	53	4	2	1	0	1	1	0	0	0	0	0	1	1	1	5	103	8.58333	0	0	1	1	1	2008	200	0	1	0	0	200	Blank(s)	T1b1	N0	M0	1	2	0	0	12	1	1	2	0	012
65	2	2	2	0	00	0	0	0	0	3	0	0	1	1	1	3	1	1	1	1	5	99	8.25	0	0	1	1	1	2008	400	1	3	0	0	400	Blank(s)	T2a	N0	M0	2	4	0	0	20	1	1	4	1	020
72	2	2	2	0	00	0	0	0	0	1	0	0	1	1	1	3	1	1	0	0	5	17	1.41667	1	0	1	1	1	2009	400	1	3	0	0	400	Blank(s)	T2a	N0	M0	2	4	0	0	6	1	1	2	1	006
40	1	1	2	0	30	30	3	2	1	0	1	1	0	0	0	0	0	1	1	1	5	94	7.83333	0	0	1	1	1	2009	200	0	1	0	0	200	Blank(s)	T1b1	N0	M0	1	2	0	0	20	1	1	2	0	020
44	1	1	0	1	53	53	4	2	1	0	1	1	0	0	0	0	0	1	1	1	5	92	7.66667	0	0	1	1	1	2009	200	0	1	0	0	200	Blank(s)	T1b1	N0	M0	1	2	0	0	8	2	2	0	0	008
38	0	0	0	0	40	40	3	2	1	0	1	1	0	0	0	0	0	1	1	1	4	115	9.58333	0	0	1	1	1	2007	300	0	2	0	0	300	Blank(s)	T1b1	N0	M0	1	2	0	0	4	1	1	0	0	004
47	1	1	0	1	53	53	4	2	1	0	1	1	0	0	0	0	0	1	1	0	5	31	2.58333	0	0	1	1	1	2009	200	0	1	1	0	200	Blank(s)	T1b1	N0	M0	1	2	0	0	30	2		1	0	030
37	0	0	0	1	53	53	4	2	1	0	1	1	0	0	0	0	0	1	1	0	5	30	2.5	1	1	1	1	1	2008	200	0	1	1	0	200	Blank(s)	T1b1	N0	M0	1	2	0	0	35	1	1	2	0	035
57	1	1	1	1	40	40	3	2	1	1	1	1	1	2	0	4	0	1	0	0	5	18	1.5	1	0	1	1	1	2008	250	0	2	1	0	250	Blank(s)	T1b1	N0	M0	1	2	0	0	30	2	2	2	0	030
45	1	1	0	0	40	40	3	2	0	1	1	1	1	2	1	5	0	1	1	1	5	90	7.5	0	0	1	1	1	2009	200	0	1	1	0	200	Blank(s)	T1b1	N0	M0	1	2	0	0	28	1	1	2	0	028
62	2	2	0	0	50	50	4	2	1	0	1	1	0	0	0	0	0	1	1	1	5	93	7.75	0	0	1	1	1	2009	200	0	1	0	0	200	Blank(s)	T1b1	N0	M0	1	2	0	0	10	2	2	0	0	010
45	1	1	2	0	53	53	4	2	1	0	1	1	0	0	0	0	0	1	1	1	5	90	7.5	0	0	1	1	1	2009	200	0	1	1	0	200	Blank(s)	T1b1	N0	M0	1	2	0	0	30	1	1	1	0	030
41	1	1	2	0	40	40	3	2	1	0	1	1	0	0	0	0	0	1	1	1	5	95	7.91667	0	0	1	1	1	2009	200	0	1	1	0	200	Blank(s)	T1b1	N0	M0	1	2	0	0	35	2	2	1	0	035
31	0	0	0	0	60	60	5	2	1	0	1	1	0	0	0	0	0	1	1	1	5	90	7.5	0	0	1	1	1	2009	250	0	2	0	0	250	Blank(s)	T1b1	N0	M0	1	2	0	0	10	1	1	2	0	010
44	1	1	0	0	30	30	3	2	1	0	1	1	0	0	0	0	0	1	1	1	5	89	7.41667	0	0	1	1	1	2009	300	0	2	0	0	300	Blank(s)	T1b1	N0	M0	1	2	0	0	7	2	2	1	0	007
48	1	1	0	0	53	53	4	2	1	0	1	1	0	0	0	0	0	1	1	1	5	63	5.25	0	0	1	1	1	2009	200	0	1	0	0	200	Blank(s)	T1b1	N0	M0	1	2	0	0	20	1	1	1	0	020
37	0	0	0	0	53	53	4	2	1	0	1	1	0	0	0	0	0	1	1	1	5	75	6.25	0	0	1	1	1	2009	200	0	1	0	0	200	Blank(s)	T1b1	N0	M0	1	2	0	0	16	2		0	0	016
33	0	0	0	0	50	50	4	2	1	0	1	1	0	0	0	0	0	1	1	1	5	85	7.08333	0	0	1	1	1	2009	200	0	1	0	0	200	Blank(s)	T1b1	N0	M0	1	2	0	0	5	2	2	0	0	005
38	0	0	1	1	00	0	0	0	0	3	0	0	1	1	1	3	1	1	1	1	5	95	7.91667	0	0	1	1	1	2009	250	0	2	1	0	250	Blank(s)	T1b1	N1	M0	1	2	1	0	36	1	1	2	1	036
54	1	1	0	0	53	53	4	2	1	4	1	1	1	2	0	4	0	1	1	1	5	89	7.41667	0	0	1	1	1	2009	200	0	1	0	0	200	Blank(s)	T1b1	N0	M0	1	2	0	0	15	2	2	0	0	015
38	0	0	2	1	30	30	3	2	1	0	1	1	0	0	1	1	0	1	1	0	5	26	2.16667	1	1	1	1	1	2009	250	0	2	0	0	250	Blank(s)	T1b1	N0	M0	1	2	0	0	10	1	1	4	0	010
47	1	1	0	0	40	40	3	2	1	0	1	1	0	0	0	0	0	1	1	1	5	89	7.41667	0	0	1	1	1	2009	200	0	1	0	0	200	Blank(s)	T1b1	N0	M0	1	2	0	0	11	2		0	0	011
90	2	3	0	1	00	0	0	0	0	3	0	0	1	1	0	2	1	1	1	1	5	88	7.33333	0	0	1	1	1	2009	250	0	2	1	0	250	Blank(s)	T1b1	N0	M0	1	2	0	0	34	1	1	0	0	034
36	0	0	0	0	40	40	3	2	1	0	1	1	0	0	0	0	0	1	1	1	5	85	7.08333	0	0	1	1	1	2009	200	0	1	0	0	200	Blank(s)	T1b1	N0	M0	1	2	0	0	10	1	1	1	0	010
33	0	0	2	1	51	51	4	2	1	0	1	1	0	0	0	0	0	1	1	1	5	85	7.08333	0	0	1	1	1	2009	200	0	1	0	0	200	Blank(s)	T1b1	N0	M0	1	2	0	0	18	3	3	2	0	018
49	1	1	1	1	40	40	3	2	1	0	1	1	0	0	0	0	0	1	1	1	5	86	7.16667	0	0	1	1	1	2009	200	0	1	0	0	200	Blank(s)	T1b1	N0	M0	1	2	0	0	11	1	1	1	0	011
36	0	0	0	0	30	30	3	2	1	0	1	1	0	0	0	0	0	1	1	0	5	25	2.08333	1	1	1	1	1	2009	200	0	1	0	0	200	Blank(s)	T1b1	N0	M0	1	2	0	0	14	1	1	1	0	014
47	1	1	0	0	30	30	3	2	1	0	1	1	0	0	0	0	0	1	1	1	5	86	7.16667	0	0	1	1	1	2009	300	0	2	0	0	300	Blank(s)	T1b1	N0	M0	1	2	0	0	14	1	1	1	0	014
38	0	0	0	1	30	30	3	2	1	0	1	1	0	0	0	0	0	1	1	1	5	69	5.75	0	0	1	1	1	2009	200	0	1	0	0	200	Blank(s)	T1b1	N0	M0	1	2	0	0	12	1	1	4	0	012
83	2	3	1	1	62	62	5	2	0	0	1	1	0	0	0	0	0	1	1	1	5	85	7.08333	0	0	1	1	1	2009	200	0	1	1	0	200	Blank(s)	T1b1	N0	M0	1	2	0	0	32	1	1	2	0	032
40	1	1	0	0	30	30	3	2	1	1	1	1	1	2	0	4	0	1	1	1	5	81	6.75	0	0	1	1	1	2010	210	0	1	1	0	210	Blank(s)	T1b1	N0	M0	1	2	0	0	26	2	2	2	0	026
50	1	1	2	0	40	40	3	2	1	1	1	1	1	2	1	5	0	1	1	1	5	70	5.83333	0	0	1	1	1	2010	250	0	2	1	0	250	Blank(s)	T1b1	N1	M0	1	2	1	0	30	1	1	2	1	030
46	1	1	0	1	53	53	4	2	1	1	1	1	1	2	1	5	0	1	1	1	5	47	3.91667	0	0	1	1	1	2010	210	0	1	1	0	210	Blank(s)	T1b1	N0	M0	1	2	0	0	39	1	1	2	0	039
42	1	1	0	1	53	53	4	2	1	0	1	1	0	0	0	0	0	1	1	1	5	83	6.91667	0	0	1	1	1	2010	200	0	1	1	0	200	Blank(s)	T1b1	N0	M0	1	2	0	0	35	1	1	1	0	035
67	2	2	0	1	00	0	0	0	0	3	0	0	1	1	1	3	1	1	1	1	5	51	4.25	1	0	1	1	1	2010	250	0	2	1	0	250	Blank(s)	T1b1	N0	M0	1	2	0	0	40	1	1	4	0	040
38	0	0	2	0	00	0	0	0	0	3	0	0	1	1	1	3	1	1	1	1	5	84	7	0	0	1	1	1	2009	210	0	1	0	0	210	Blank(s)	T1b1	N0	M0	1	2	0	0	20	2	2	3	0	020
49	1	1	0	0	53	53	4	2	1	1	1	1	1	2	0	4	0	1	1	1	5	79	6.58333	0	0	1	1	1	2010	250	0	2	1	0	250	Blank(s)	T1b1	N0	M0	1	2	0	0	40	1	1	1	0	040
41	1	1	0	0	62	62	5	2	1	1	1	1	1	2	0	4	0	1	1	1	5	64	5.33333	0	0	1	1	1	2010	200	0	1	1	0	200	Blank(s)	T1b1	N0	M0	1	2	0	0	25	2	2	2	0	025
31	0	0	0	1	53	53	4	2	1	0	1	1	0	0	0	0	0	1	1	1	5	75	6.25	0	0	1	1	1	2010	200	0	1	0	0	200	Blank(s)	T1b1	N0	M0	1	2	0	0	13	2	2	1	0	013
66	2	2	2	0	40	40	3	2	1	1	1	1	1	2	1	5	0	1	1	1	5	69	5.75	1	1	1	1	1	2010	440	1	3	1	0	440	Blank(s)	T2a	N1	M0	2	4	1	0	40	1	1	2	1	040
51	1	1	0	1	50	50	4	2	1	0	1	1	0	0	0	0	0	1	1	1	5	39	3.25	0	0	1	1	1	2010	210	0	1	0	0	210	Blank(s)	T1b1	N0	M0	1	2	0	0	16	1	1	1	0	016
41	1	1	2	0	30	30	3	2	1	0	1	1	0	0	0	0	0	1	1	1	5	83	6.91667	0	0	1	1	1	2010	210	0	1	0	0	210	Blank(s)	T1b1	N0	M0	1	2	0	0	12	1	1	1	0	012
53	1	1	0	0	40	40	3	2	1	0	1	1	0	0	0	0	0	1	1	1	5	64	5.33333	1	1	1	1	1	2010	200	0	1	0	0	200	Blank(s)	T1b1	N0	M0	1	2	0	0	9	3	3	2	0	009
41	1	1	0	1	50	50	4	2	1	0	1	1	0	0	0	0	0	1	1	1	5	76	6.33333	0	0	1	1	1	2010	250	0	2	1	0	250	Blank(s)	T1b1	N0	M0	1	2	0	0	31	1	1	2	0	031
54	1	1	0	1	40	40	3	2	1	0	1	1	0	0	0	0	0	1	1	1	5	78	6.5	0	0	1	1	1	2010	200	0	1	0	0	200	Blank(s)	T1b1	N0	M0	1	2	0	0	15	2	2	1	0	015
43	1	1	0	0	30	30	3	2	1	0	1	1	0	0	0	0	0	1	1	1	5	77	6.41667	0	0	1	1	1	2010	200	0	1	0	0	200	Blank(s)	T1b1	N0	M0	1	2	0	0	9	1	1	1	0	009
55	1	1	0	1	00	0	0	0	0	3	0	0	1	1	1	3	1	1	1	1	5	73	6.08333	0	0	1	1	1	2010	440	1	3	1	0	440	Blank(s)	T2a	N0	M0	2	4	0	0	40	1	1	4	1	040
42	1	1	1	0	40	40	3	2	1	1	1	1	1	2	0	4	0	1	1	1	5	72	6	0	0	1	1	1	2010	250	0	2	1	0	250	Blank(s)	T1b1	N0	M0	1	2	0	0	35	1	1	1	0	035
37	0	0	2	0	53	53	4	2	1	1	1	1	1	2	1	5	0	1	1	1	5	74	6.16667	0	0	1	1	1	2010	250	0	2	1	0	250	Blank(s)	T1b1	N1	M0	1	2	1	0	23	2	2	0	1	023
42	1	1	0	0	30	30	3	2	1	0	1	1	0	0	0	0	0	1	1	1	5	70	5.83333	0	0	1	1	1	2011	200	0	1	0	0	200	Blank(s)	T1b1	N0	M0	1	2	0	0	15	1	1	1	0	015
45	1	1	0	1	40	40	3	2	1	0	1	1	0	0	0	0	0	1	1	1	5	81	6.75	0	0	1	1	1	2010	200	0	1	0	0	200	Blank(s)	T1b1	N0	M0	1	2	0	0	7	2	2	4	0	007
56	1	1	2	0	00	0	0	0	0	3	0	0	1	1	1	3	1	1	1	1	5	73	6.08333	0	0	1	1	1	2010	420	1	3	1	0	420	Blank(s)	T2a	N0	M0	2	4	0	0	30	1	1	2	1	030
48	1	1	2	1	40	40	3	2	1	1	1	1	1	2	0	4	0	1	1	1	5	70	5.83333	0	0	1	1	1	2011	250	0	2	0	0	250	Blank(s)	T1b1	N0	M0	1	2	0	0	10	1	1	2	0	010
53	1	1	0	1	40	40	3	2	0	0	1	1	0	0	0	0	0	1	1	1	5	73	6.08333	1	1	1	1	1	2010	300	0	2	1	0	300	Blank(s)	T1b1	N0	M0	1	2	0	0	30	2	2	1	0	030
39	0	0	2	0	53	53	4	2	1	0	1	1	0	0	0	0	0	1	1	1	5	41	3.41667	1	1	1	1	1	2010	400	1	3	1	0	400	Blank(s)	T2a	N0	M0	2	4	0	0	30	1	1	1	1	030
54	1	1	2	1	50	50	4	2	1	0	1	1	0	0	0	0	0	1	1	1	5	73	6.08333	0	0	1	1	1	2010	200	0	1	0	0	200	Blank(s)	T1b1	N0	M0	1	2	0	0	12	1	1	3	0	012
40	1	1	0	0	53	53	4	2	1	0	1	1	0	0	0	0	0	1	1	1	5	72	6	0	0	1	1	1	2010	250	0	2	0	0	250	Blank(s)	T1b1	N0	M0	1	2	0	0	1	3	3	2	0	001
62	2	2	2	0	40	40	3	2	0	3	1	1	1	2	0	4	0	1	1	1	5	68	5.66667	0	0	1	1	1	2011	250	0	2	0	0	250	Blank(s)	T1b1	N0	M0	1	2	0	0	20	1	1	1	0	020
26	0	0	2	1	51	51	4	2	1	0	1	1	0	0	0	0	0	1	1	1	5	71	5.91667	0	0	1	1	1	2011	250	0	2	0	0	250	Blank(s)	T1b1	N0	M0	1	2	0	0	20	2	2	1	0	020
31	0	0	2	2	51	51	4	2	1	0	1	1	0	0	0	0	0	1	1	1	5	75	6.25	0	0	1	1	1	2010	210	0	1	1	0	210	Blank(s)	T1b1	N0	M0	1	2	0	0	22	1	1	2	0	022
47	1	1	0	0	51	51	4	2	1	1	1	1	1	2	1	5	0	1	1	1	5	75	6.25	0	0	1	1	1	2010	210	0	1	1	0	210	Blank(s)	T1b1	N1	M0	1	2	1	0	22	1	1	1	1	022
54	1	1	0	1	00	0	0	0	0	3	0	0	1	1	1	3	1	1	1	1	5	71	5.91667	0	0	1	1	1	2011	250	0	2	1	0	250	Blank(s)	T1b1	N0	M0	1	2	0	0	40	1	1	2	0	040
41	1	1	0	1	40	40	3	2	1	1	1	1	1	2	0	4	0	1	1	1	5	72	6	0	0	1	1	1	2010	210	0	1	1	0	210	Blank(s)	T1b1	N0	M0	1	2	0	0	25	2	2	0	0	025
50	1	1	2	0	40	40	3	2	1	1	1	1	1	2	1	5	0	1	1	0	5	24	2	1	1	1	1	1	2011	200	0	1	0	0	200	Blank(s)	T1b1	N1	M0	1	2	1	0	20	1	1	2	1	020
77	2	2	2	1	50	50	4	2	1	1	1	1	1	2	1	5	0	1	1	1	5	64	5.33333	1	1	1	1	1	2011	210	0	1	1	0	210	Blank(s)	T1b1	N1	M0	1	2	1	0	26	1	1	1	1	026
52	1	1	1	1	50	50	4	2	1	3	1	1	1	2	0	4	0	1	1	1	5	67	5.58333	0	0	1	1	1	2011	210	0	1	1	0	210	Blank(s)	T1b1	N0	M0	1	2	0	0	22	1	1	2	0	022
46	1	1	2	0	00	0	0	0	0	3	0	0	1	1	1	3	1	1	0	0	5	16	1.33333	1	1	1	1	1	2011	250	0	2	1	0	250	Blank(s)	T1b1	N1	M0	1	2	1	0	29	2		2	1	029
71	2	2	0	1	00	0	0	0	0	3	0	0	1	1	1	3	1	0	0	0	5	10	0.833333	1	1	1	1	1	2011	250	0	2	1	0	250	Blank(s)	T1b1	N0	M0	1	2	0	0	22	2	2	4	0	022
43	1	1	2	0	50	50	4	2	1	2	1	1	1	2	1	5	0	1	1	1	5	63	5.25	0	0	1	1	1	2011	440	1	3	0	0	440	Blank(s)	T2a	N0	M0	2	4	0	0	15	1	1	1	1	015
64	2	2	0	0	00	0	0	0	0	3	0	0	1	1	1	3	1	1	1	1	5	64	5.33333	0	0	1	1	1	2011	410	1	3	1	0	410	Blank(s)	T2a	N0	M0	2	4	0	0	30	1	1	4	1	030
31	0	0	0	0	53	53	4	2	1	1	1	1	1	2	0	4	0	1	1	1	5	63	5.25	0	0	1	1	1	2011	210	0	1	0	0	210	Blank(s)	T1b1	N0	M0	1	2	0	0	17	1	1	1	0	017
78	2	2	2	0	00	0	0	0	0	3	0	0	1	1	1	3	1	1	1	1	5	48	4	0	0	1	1	1	2011	210	0	1	1	0	210	Blank(s)	T1b1	N0	M0	1	2	0	0	28	2	2	4	0	028
44	1	1	0	0	50	50	4	2	1	0	1	1	0	0	0	0	0	1	1	0	5	28	2.33333	0	0	1	1	1	2011	200	0	1	0	0	200	Blank(s)	T1b1	N0	M0	1	2	0	0	20	2	2	0	0	020
47	1	1	0	0	53	53	4	2	1	0	1	1	0	0	0	0	0	1	1	1	5	64	5.33333	0	0	1	1	1	2011	250	0	2	0	0	250	Blank(s)	T1b1	N0	M0	1	2	0	0	20	1	1	1	0	020
76	2	2	0	1	00	0	0	0	0	1	0	0	1	1	1	3	1	1	1	1	5	61	5.08333	0	0	1	1	1	2011	410	1	3	1	0	410	Blank(s)	T2a	N0	M0	2	4	0	0	40	1	1	3	1	994
40	1	1	1	1	40	40	3	2	1	0	1	1	0	0	0	0	0	1	1	1	5	51	4.25	1	1	1	1	1	2011	210	0	1	0	0	210	Blank(s)	T1b1	N0	M0	1	2	0	0	5	1	1	2	0	005
31	0	0	0	0	40	40	3	2	1	1	1	1	1	2	1	5	0	1	1	1	5	62	5.16667	0	0	1	1	1	2011	210	0	1	0	0	210	Blank(s)	T1b1	N1	M0	1	2	1	0	20	1	1	1	1	020
48	1	1	2	2	40	40	3	2	1	0	1	1	0	0	0	0	0	1	1	1	5	72	6	0	0	1	1	1	2010	200	0	1	0	0	200	Blank(s)	T1b1	N0	M0	1	2	0	0	10	2	2	1	0	010
52	1	1	0	0	53	53	4	2	1	0	1	1	0	0	0	0	0	1	1	1	5	54	4.5	0	0	1	1	1	2011	250	0	2	0	0	250	Blank(s)	T1b1	N0	M0	1	2	0	0	14	1	1	2	0	014
44	1	1	0	1	51	51	4	2	1	0	1	1	0	0	0	0	0	1	1	1	6	59	4.91667	0	0	1	1	1	2012	220	0	1	0	0	220	Blank(s)	T1b1	N0	M0	1	2	0	0	0	2	2	0	0	990
42	1	1	2	1	51	51	4	2	1	0	1	1	0	0	0	0	0	0	0	0	6	2	0.166667	0	0	1	1	1	2012	210	0	1	0	0	210	Blank(s)	T1b1	N0	M0	1	2	0	0	10	2	2	1	0	010
35	0	0	1	0	53	53	4	2	1	0	1	1	0	0	0	0	0	1	1	1	6	38	3.16667	0	0	1	1	1	2012	200	0	1	1	0	200	Blank(s)	T1b1	N0	M0	1	2	0	0	26	2	2	1	0	026
70	2	2	2	0	00	0	0	0	0	1	0	0	1	1	0	2	1	1	1	1	6	57	4.75	0	0	1	1	1	2012	220	0	1	0	0	220	Blank(s)	T1b1	N0	M0	1	2	0	0	16	1	1	1	0	016
32	0	0	0	0	53	53	4	2	1	0	1	1	0	0	0	0	0	1	1	1	6	58	4.83333	0	0	1	1	1	2012	210	0	1	0	0	210	Blank(s)	T1b1	N0	M0	1	2	0	0	15	2	2	1	0	015
50	1	1	0	1	50	50	4	2	1	0	1	1	0	0	0	0	0	1	1	1	5	70	5.83333	0	0	1	1	1	2011	380	0	2	1	0	380	Blank(s)	T1b1	N0	M0	1	2	0	0	39	1	1	1	1	039
57	1	1	0	0	40	40	3	2	1	0	1	1	0	0	0	0	0	1	1	1	6	57	4.75	0	0	1	1	1	2012	200	0	1	0	0	200	Blank(s)	T1b1	N0	M0	1	2	0	0	8	1	1	4	0	008
37	0	0	0	1	61	61	5	2	1	0	1	1	0	0	0	0	0	1	1	1	6	59	4.91667	0	0	1	1	1	2012	210	0	1	0	0	210	Blank(s)	T1b1	N0	M0	1	2	0	0	12	2		4	0	012
44	1	1	0	0	51	51	4	2	1	0	1	1	0	0	0	0	0	1	1	1	6	46	3.83333	0	0	1	1	1	2012	210	0	1	1	0	210	Blank(s)	T1b1	N0	M0	1	2	0	0	24	2	2	1	0	024
51	1	1	2	0	00	0	0	0	0	3	0	0	1	1	1	3	1	1	1	1	6	58	4.83333	0	0	1	1	1	2012	220	0	1	1	0	220	Blank(s)	T1b1	N1	M0	1	2	1	0	40	1	1	4	1	040
41	1	1	0	0	53	53	4	2	1	0	1	1	0	0	0	0	0	1	1	1	6	58	4.83333	0	0	1	1	1	2012	210	0	1	0	0	210	Blank(s)	T1b1	N0	M0	1	2	0	0	11	1	1	4	0	011
35	0	0	0	0	30	30	3	2	1	3	1	1	1	2	1	5	0	1	1	1	6	55	4.58333	0	0	1	1	1	2012	400	1	3	0	0	400	Blank(s)	T2a	N0	M0	2	4	0	0	4	1	1	1	1	004
43	1	1	2	2	40	40	3	2	1	1	1	1	1	2	1	5	0	1	0	0	6	21	1.75	1	1	1	1	1	2012	210	0	1	1	0	210	Blank(s)	T1b1	N0	M0	1	2	0	0	25	1	1	2	0	025
80	2	3	0	0	50	50	4	2	1	1	1	1	1	2	0	4	0	1	1	1	5	62	5.16667	0	0	1	1	1	2011	200	0	1	1	0	200	Blank(s)	T1b1	N0	M0	1	2	0	0	39	2	2	0	0	039
46	1	1	2	1	53	53	4	2	1	1	1	1	1	2	1	5	0	1	1	1	6	51	4.25	0	0	1	1	1	2012	210	0	1	1	0	210	Blank(s)	T1b1	N1	M0	1	2	1	0	37	2	2	1	1	037
42	1	1	0	0	30	30	3	2	1	0	1	1	0	0	0	0	0	1	1	1	6	54	4.5	0	0	1	1	1	2012	210	0	1	0	0	210	Blank(s)	T1b1	N0	M0	1	2	0	0	12	2	2	4	0	012
47	1	1	0	0	53	53	4	2	1	0	1	1	0	0	0	0	0	1	1	1	6	55	4.58333	0	0	1	1	1	2012	200	0	1	0	0	200	Blank(s)	T1b1	N0	M0	1	2	0	0	6	2	2	1	0	006
42	1	1	2	1	50	50	4	2	1	3	1	1	1	2	1	5	0	1	1	1	6	57	4.75	0	0	1	1	1	2012	250	0	2	1	0	250	Blank(s)	T1b1	N0	M0	1	2	0	0	30	1	1	2	0	030
67	2	2	0	1	40	40	3	2	0	3	1	1	1	2	1	5	0	1	1	1	6	56	4.66667	0	0	1	1	1	2012	210	0	1	0	0	210	Blank(s)	T1b1	N0	M0	1	2	0	0	13	1	1	2	0	013
51	1	1	0	0	40	40	3	2	1	0	1	1	0	0	0	0	0	1	1	1	6	55	4.58333	0	0	1	1	1	2012	200	0	1	0	0	200	Blank(s)	T1b1	N0	M0	1	2	0	0	11	1	1	1	0	011
36	0	0	2	0	40	40	3	2	1	0	1	1	0	0	0	0	0	1	1	1	6	54	4.5	0	0	1	1	1	2012	200	0	1	0	0	200	Blank(s)	T1b1	N0	M0	1	2	0	0	20	1	1	2	0	020
57	1	1	0	1	40	40	3	2	1	1	1	1	1	2	0	4	0	1	1	0	6	34	2.83333	1	0	1	1	1	2012	200	0	1	1	0	200	Blank(s)	T1b1	N1	M0	1	2	1	0	35	2	2	1	1	035
43	1	1	0	0	51	51	4	2	1	0	1	1	0	0	0	0	0	1	1	1	6	49	4.08333	0	0	1	1	1	2012	210	0	1	1	0	210	Blank(s)	T1b1	N0	M0	1	2	0	0	25	2	2	1	0	025
59	1	1	0	1	53	53	4	2	1	1	1	1	1	2	1	5	0	1	1	1	6	50	4.16667	0	0	1	1	1	2012	380	0	2	1	0	380	Blank(s)	T1b1	N1	M0	1	2	1	0	32	3	3	1	1	032
35	0	0	0	0	50	50	4	2	1	2	1	1	1	2	1	5	0	1	1	1	6	43	3.58333	1	1	1	1	1	2012	210	0	1	0	0	210	Blank(s)	T1b1	N1	M0	1	2	1	0	20	2	2	0	1	020
41	1	1	2	1	50	50	4	2	1	0	1	1	0	0	0	0	0	1	1	1	5	62	5.16667	0	0	1	1	1	2011	200	0	1	0	0	200	Blank(s)	T1b1	N0	M0	1	2	0	0	13	2	2	1	0	013
29	0	0	0	1	53	53	4	2	1	1	1	1	1	2	1	5	0	1	1	1	6	51	4.25	0	0	1	1	1	2012	210	0	1	1	0	210	Blank(s)	T1b1	N0	M0	1	2	0	0	25	3	3	3	0	025
62	2	2	2	0	53	53	4	2	1	0	1	1	0	0	0	0	0	1	1	1	6	49	4.08333	0	0	1	1	1	2012	200	0	1	0	0	200	Blank(s)	T1b1	N0	M0	1	2	0	0	10	2		0	0	010
68	2	2	0	0	40	40	3	2	1	1	1	1	1	2	1	5	0	1	1	1	6	50	4.16667	0	0	1	1	1	2012	200	0	1	1	0	200	Blank(s)	T1b1	N0	M0	1	2	0	0	30	2	2	2	0	030
41	1	1	0	1	53	53	4	2	1	0	1	1	0	0	0	0	0	1	1	1	6	49	4.08333	0	0	1	1	1	2012	200	0	1	1	0	200	Blank(s)	T1b1	N0	M0	1	2	0	0	21	2	2	1	0	021
38	0	0	0	1	30	30	3	2	1	0	1	1	0	0	0	0	0	0	0	0	6	6	0.5	0	0	1	1	1	2012	210	0	1	0	0	210	Blank(s)	T1b1	N0	M0	1	2	0	0	10	2		0	0	010
28	0	0	0	1	50	50	4	2	1	1	1	1	1	2	0	4	0	1	1	1	6	55	4.58333	0	0	1	1	1	2012	210	0	1	1	0	210	Blank(s)	T1b1	N0	M0	1	2	0	0	32	1	1	2	0	032
54	1	1	0	1	50	50	4	2	1	1	1	1	1	2	0	4	0	1	1	1	6	47	3.91667	0	0	1	1	1	2013	420	1	3	1	0	420	Blank(s)	T2a	N0	M0	2	4	0	0	35	2		2	1	035
37	0	0	0	2	53	53	4	2	1	1	1	1	1	2	1	5	0	1	1	1	6	48	4	0	0	1	1	1	2012	210	0	1	0	0	210	Blank(s)	T1b1	N1	M0	1	2	1	0	20	1	1	1	1	020
61	2	2	0	0	00	0	0	0	1	3	0	0	1	1	1	3	1	1	1	1	6	50	4.16667	0	0	1	1	1	2012	220	0	1	0	0	220	Blank(s)	T1b1	N0	M0	1	2	0	0	20	1	1	2	0	020
22	0	0	2	1	53	53	4	2	1	0	1	1	0	0	0	0	0	1	1	1	6	47	3.91667	0	0	1	1	1	2013	250	0	2	1	0	250	Blank(s)	T1b1	N0	M0	1	2	0	0	25	1	1	2	0	025
39	0	0	2	1	30	30	3	2	1	0	1	1	0	0	0	0	0	1	1	1	6	46	3.83333	0	0	1	1	1	2013	300	0	2	0	0	300	Blank(s)	T1b1	N0	M0	1	2	0	0	12	1	1	1	0	012
32	0	0	0	1	53	53	4	2	1	2	1	1	1	2	0	4	0	1	1	1	6	46	3.83333	0	0	1	1	1	2013	210	0	1	1	0	210	Blank(s)	T1b1	N0	M0	1	2	0	0	25	2	2	0	0	025
61	2	2	0	1	53	53	4	2	1	0	1	1	0	0	0	0	0	1	1	0	6	33	2.75	1	0	1	1	1	2013	400	1	3	1	0	400	Blank(s)	T2a	N0	M0	2	4	0	0	40	1	1	2	1	040
61	2	2	2	1	53	53	4	2	1	0	1	1	0	0	0	0	0	1	1	1	6	45	3.75	0	0	1	1	1	2013	210	0	1	0	0	210	Blank(s)	T1b1	N0	M0	1	2	0	0	12	1	1	2	0	012
40	1	1	0	1	50	50	4	2	1	0	1	1	0	0	0	0	0	1	1	0	6	28	2.33333	0	0	1	1	1	2013	200	0	1	0	0	200	Blank(s)	T1b1	N0	M0	1	2	0	0	12	2	2	0	0	012
76	2	2	0	0	00	0	0	0	0	1	0	0	1	1	0	2	1	1	1	1	6	44	3.66667	0	0	1	1	1	2013	250	0	2	1	0	250	Blank(s)	T1b1	N0	M0	1	2	0	0	37	1	1	2	0	037
48	1	1	0	1	53	53	4	2	1	0	1	1	0	0	0	0	0	1	1	1	6	44	3.66667	0	0	1	1	1	2013	210	0	1	1	0	210	Blank(s)	T1b1	N0	M0	1	2	0	0	38	1	1	0	0	038
52	1	1	2	0	00	0	0	0	0	3	0	0	1	1	1	3	1	1	1	1	6	38	3.16667	0	0	1	1	1	2013	200	0	1	1	0	200	Blank(s)	T1b1	N1	M0	1	2	1	0	28	1	1	1	1	028
66	2	2	0	0	00	0	0	0	1	3	0	0	1	1	1	3	1	1	1	1	6	42	3.5	0	0	1	1	1	2013	210	0	1	1	0	210	Blank(s)	T1b1	N1	M0	1	2	1	0	28	2	2	1	1	028
45	1	1	0	1	53	53	4	2	1	1	1	1	1	2	0	4	0	1	1	1	6	41	3.41667	0	0	1	1	1	2013	210	0	1	0	0	210	Blank(s)	T1b1	N0	M0	1	2	0	0	20	2		1	0	020
36	0	0	0	0	53	53	4	2	1	0	1	1	0	0	0	0	0	1	1	1	6	44	3.66667	0	0	1	1	1	2013	210	0	1	1	0	210	Blank(s)	T1b1	N0	M0	1	2	0	0	30	1	1	1	0	993
42	1	1	0	0	40	40	3	2	1	0	1	1	0	0	0	0	0	1	1	1	6	42	3.5	0	0	1	1	1	2013	200	0	1	0	0	200	Blank(s)	T1b1	N0	M0	1	2	0	0	8	2	2	0	0	008
42	1	1	0	0	53	53	4	2	1	0	1	1	0	0	0	0	0	1	1	1	6	42	3.5	0	0	1	1	1	2013	200	0	1	0	0	200	Blank(s)	T1b1	N0	M0	1	2	0	0	18	2		1	0	018
31	0	0	0	1	53	53	4	2	1	0	1	1	0	0	0	0	0	1	1	1	6	41	3.41667	0	0	1	1	1	2013	210	0	1	0	0	210	Blank(s)	T1b1	N0	M0	1	2	0	0	19	2	2	0	0	019
36	0	0	0	0	30	30	3	2	1	0	1	1	0	0	0	0	0	1	1	1	6	45	3.75	0	0	1	1	1	2013	210	0	1	1	0	210	Blank(s)	T1b1	N0	M0	1	2	0	0	39	2		0	0	039
57	1	1	2	1	40	40	3	2	1	1	1	1	1	2	0	4	0	1	1	1	6	37	3.08333	0	0	1	1	1	2013	200	0	1	0	0	200	Blank(s)	T1b1	N0	M0	1	2	0	0	12	1	1	1	0	012
43	1	1	0	0	40	40	3	2	1	1	1	1	1	2	1	5	0	1	1	1	6	42	3.5	0	0	1	1	1	2013	250	0	2	0	0	250	Blank(s)	T1b1	N1	M0	1	2	1	0	10	1	1	1	1	010
57	1	1	2	0	53	53	4	2	1	0	1	1	0	0	0	0	0	1	1	0	5	34	2.83333	0	0	1	1	1	2011	250	0	2	1	0	250	Blank(s)	T1b1	N0	M0	1	2	0	0	23	1	1	2	0	023
47	1	1	2	1	53	53	4	2	1	0	1	1	0	0	0	0	0	1	1	1	6	42	3.5	0	0	1	1	1	2013	210	0	1	0	0	210	Blank(s)	T1b1	N0	M0	1	2	0	0	9	2	2	1	0	009
77	2	2	0	1	00	0	0	0	0	3	0	0	1	1	0	2	1	1	1	1	6	39	3.25	0	0	1	1	1	2013	200	0	1	1	0	200	Blank(s)	T1b1	N0	M0	1	2	0	0	30	2	2	1	0	030
82	2	3	1	1	00	0	0	0	0	3	0	0	1	1	1	3	1	1	1	1	6	38	3.16667	1	1	1	1	1	2013	250	0	2	1	0	250	Blank(s)	T1b1	N0	M0	1	2	0	0	30	1	1	4	0	030
55	1	1	2	0	40	40	3	2	1	1	1	1	1	2	1	5	0	1	1	1	6	39	3.25	0	0	1	1	1	2013	200	0	1	1	0	200	Blank(s)	T1b1	N0	M0	1	2	0	0	35	1	1	2	0	035
40	1	1	0	1	40	40	3	2	1	3	1	1	1	2	0	4	0	1	1	1	6	38	3.16667	0	0	1	1	1	2013	200	0	1	1	0	200	Blank(s)	T1b1	N0	M0	1	2	0	0	28	1	1	1	0	028
53	1	1	2	1	50	50	4	2	1	0	1	1	0	0	0	0	0	1	1	1	6	37	3.08333	0	0	1	1	1	2013	200	0	1	1	0	200	Blank(s)	T1b1	N0	M0	1	2	0	0	25	2	2	2	0	025
92	2	3	0	2	00	0	0	0	0	1	0	0	1	1	0	2	1	0	0	0	6	9	0.75	1	0	1	1	1	2013	300	0	2	0	0	300	Blank(s)	T1b1	N1	M0	1	2	1	0	20	1	1	1	1	020
44	1	1	0	0	53	53	4	2	1	0	1	1	0	0	0	0	0	1	1	0	6	33	2.75	0	0	1	1	1	2013	200	0	1	0	0	200	Blank(s)	T1b1	N0	M0	1	2	0	0	20	1	1	1	0	020
58	1	1	2	0	53	53	4	2	1	0	1	1	0	0	0	0	0	1	1	1	6	36	3	0	0	1	1	1	2013	250	0	2	0	0	250	Blank(s)	T1b1	N0	M0	1	2	0	0	5	2	2	1	0	005
63	2	2	0	0	50	50	4	2	1	1	1	1	1	2	1	5	0	1	1	1	6	36	3	0	0	1	1	1	2013	210	0	1	0	0	210	Blank(s)	T1b1	N0	M0	1	2	0	0	15	2	2	0	0	015
32	0	0	0	1	40	40	3	2	1	0	1	1	0	0	0	0	0	1	0	0	6	15	1.25	0	0	1	1	1	2014	250	0	2	0	0	250	Blank(s)	T1b1	N0	M0	1	2	0	0	20	2		1	0	020
38	0	0	0	0	50	50	4	2	1	0	1	1	0	0	0	0	0	1	1	1	6	37	3.08333	0	0	1	1	1	2013	200	0	1	0	0	200	Blank(s)	T1b1	N0	M0	1	2	0	0	18	2	2	0	0	018
35	0	0	0	1	00	0	0	0	1	3	0	0	1	1	1	3	1	1	1	0	6	33	2.75	0	0	1	1	1	2014	210	0	1	0	0	210	Blank(s)	T1b1	N1	M0	1	2	1	0	20	1	1	2	1	020
35	0	0	0	0	30	30	3	2	0	3	1	1	1	2	1	5	0	1	1	0	6	33	2.75	0	0	1	1	1	2014	200	0	1	1	0	200	Blank(s)	T1b1	N0	M0	1	2	0	0	22	1	1	2	0	022
28	0	0	0	1	40	40	3	2	1	0	1	1	0	0	0	0	0	1	1	0	6	32	2.66667	0	0	1	1	1	2014	250	0	2	0	0	250	Blank(s)	T1b1	N0	M0	1	2	0	0	9	1	1	1	0	009
45	1	1	2	2	53	53	4	2	1	0	1	1	0	0	0	0	0	1	1	0	6	31	2.58333	0	0	1	1	1	2014	210	0	1	1	0	210	Blank(s)	T1b1	N0	M0	1	2	0	0	30	2	2	2	0	030
33	0	0	2	1	53	53	4	2	1	0	1	1	0	0	0	0	0	1	1	0	6	33	2.75	0	0	1	1	1	2014	210	0	1	1	0	210	Blank(s)	T1b1	N0	M0	1	2	0	0	33	2	2	1	0	033
40	1	1	2	1	40	40	3	2	1	0	1	1	0	0	0	0	0	1	1	0	6	30	2.5	0	0	1	1	1	2014	300	0	2	0	0	300	Blank(s)	T1b1	N0	M0	1	2	0	0	11	2	2	2	0	011
63	2	2	2	0	53	53	4	2	1	1	1	1	1	2	1	5	0	1	1	0	6	29	2.41667	0	0	1	1	1	2014	200	0	1	0	0	200	Blank(s)	T1b1	N1	M0	1	2	1	0	14	1	1	2	1	014
62	2	2	0	1	40	40	3	2	1	1	1	1	1	2	0	4	0	1	1	0	6	24	2	0	0	1	1	1	2014	210	0	1	1	0	210	Blank(s)	T1b1	N0	M0	1	2	0	0	27	1	1	1	0	027
63	2	2	0	1	53	53	4	2	1	0	1	1	0	0	0	0	0	1	1	0	6	30	2.5	0	0	1	1	1	2014	210	0	1	0	0	210	Blank(s)	T1b1	N0	M0	1	2	0	0	8	1	1	4	0	008
58	1	1	2	0	51	51	4	2	1	3	1	1	1	2	1	5	0	1	1	0	6	29	2.41667	0	0	1	1	1	2014	400	1	3	1	0	400	Blank(s)	T2a	N1	M0	2	4	1	0	25	1	1	1	1	025
28	0	0	2	1	50	50	4	2	1	1	1	1	1	2	1	5	0	1	1	0	6	30	2.5	0	0	1	1	1	2014	250	0	2	1	0	250	Blank(s)	T1b1	N0	M0	1	2	0	0	23	1	1	2	0	023
45	1	1	2	0	53	53	4	2	1	1	1	1	1	2	1	5	0	1	1	0	6	29	2.41667	0	0	1	1	1	2014	220	0	1	0	0	220	Blank(s)	T1b1	N1	M0	1	2	1	0	7	1	1	2	1	007
54	1	1	0	0	40	40	3	2	1	0	1	1	0	0	0	0	0	1	1	0	6	31	2.58333	0	0	1	1	1	2014	200	0	1	1	0	200	Blank(s)	T1b1	N0	M0	1	2	0	0	25	2		0	0	025
48	1	1	2	0	30	30	3	2	0	0	1	1	0	0	0	0	0	1	1	0	6	27	2.25	0	0	1	1	1	2014	200	0	1	0	0	200	Blank(s)	T1b1	N0	M0	1	2	0	0	2	1	1	0	0	002
32	0	0	0	0	00	0	0	0	0	3	0	0	1	1	1	3	1	1	1	0	6	31	2.58333	0	0	1	1	1	2014	200	0	1	1	0	200	Blank(s)	T1b1	N0	M0	1	2	0	0	34	1	1	4	0	034
45	1	1	0	1	62	62	5	2	1	0	1	1	0	0	0	0	0	1	1	0	6	27	2.25	0	0	1	1	1	2014	200	0	1	1	0	200	Blank(s)	T1b1	N0	M0	1	2	0	0	25	2	2	0	0	025
37	0	0	0	2	53	53	4	2	1	1	1	1	1	2	1	5	0	1	1	0	6	24	2	0	0	1	1	1	2014	250	0	2	1	0	250	Blank(s)	T1b1	N1	M0	1	2	1	0	35	1	1	1	1	035
44	1	1	0	1	00	0	0	0	0	3	2	0	1	1	1	3	1	1	1	0	6	25	2.08333	0	0	1	1	1	2014	410	1	3	1	0	410	Blank(s)	T2a	N1	M0	2	4	1	0	40	3	3	1	1	040
50	1	1	2	0	50	50	4	2	1	0	1	1	0	0	0	0	0	1	0	0	6	18	1.5	0	0	1	1	1	2014	200	0	1	1	0	200	Blank(s)	T1b1	N0	M0	1	2	0	0	25	1	1	2	0	025
44	1	1	0	1	53	53	4	2	1	0	1	1	0	0	0	0	0	1	1	0	6	26	2.16667	0	0	1	1	1	2014	390	0	2	0	0	390	Blank(s)	T1b1	N0	M0	1	2	0	0	17	3	3	1	1	017
58	1	1	0	0	40	40	3	2	1	3	1	1	1	2	1	5	0	1	1	0	6	26	2.16667	0	0	1	1	1	2014	200	0	1	1	0	200	Blank(s)	T1b1	N0	M0	1	2	0	0	40	2	2	3	0	040
48	1	1	0	1	40	40	3	2	0	0	1	1	0	0	0	0	0	1	0	0	6	16	1.33333	0	0	1	1	1	2014	200	0	1	0	0	200	Blank(s)	T1b1	N0	M0	1	2	0	0	18	2	2	4	0	018
32	0	0	0	0	50	50	4	2	1	0	1	1	0	0	0	0	0	1	1	0	6	25	2.08333	0	0	1	1	1	2014	200	0	1	0	0	200	Blank(s)	T1b1	N0	M0	1	2	0	0	17	2	2	2	0	017
38	0	0	0	0	51	51	4	2	1	1	1	1	1	2	1	5	0	1	1	0	6	25	2.08333	0	0	1	1	1	2014	300	0	2	1	0	300	Blank(s)	T1b1	N0	M0	1	2	0	0	31	1	1	1	0	031
55	1	1	0	0	00	0	0	0	0	1	0	0	1	1	1	3	1	1	1	0	6	28	2.33333	0	0	1	1	1	2014	250	0	2	0	0	250	Blank(s)	T1b1	N0	M0	1	2	0	0	18	1	1	2	0	018
47	1	1	0	2	51	51	4	2	1	0	1	1	0	0	0	0	0	1	0	0	6	21	1.75	0	0	1	1	1	2015	200	0	1	0	0	200	Blank(s)	T1b1	N0	M0	1	2	0	0	9	2	2	1	0	009
39	0	0	1	1	00	0	0	0	0	3	0	0	1	1	1	3	1	1	0	0	6	22	1.83333	0	0	1	1	1	2015	250	0	2	1	0	250	Blank(s)	T1b1	N0	M0	1	2	0	0	36	1	1	1	0	036
60	2	2	1	0	53	53	4	2	1	0	1	1	0	0	0	0	0	1	1	0	6	24	2	0	0	1	1	1	2014	250	0	2	0	0	250	Blank(s)	T1b1	N0	M0	1	2	0	0	18	1	1	1	0	018
37	0	0	0	0	30	30	3	2	1	0	1	1	0	0	0	0	0	1	0	0	6	21	1.75	0	0	1	1	1	2015	210	0	1	0	0	210	Blank(s)	T1b1	N0	M0	1	2	0	0	14	2	2	0	0	014
28	0	0	2	0	53	53	4	2	1	0	1	1	0	0	0	0	0	1	0	0	6	17	1.41667	0	0	1	1	1	2015	210	0	1	1	0	210	Blank(s)	T1b1	N0	M0	1	2	0	0	25	1	1	2	0	025
41	1	1	0	1	40	40	3	2	0	0	1	1	0	0	0	0	0	1	0	0	6	23	1.91667	0	0	1	1	1	2015	210	0	1	0	0	210	Blank(s)	T1b1	N0	M0	1	2	0	0	16	2		4	0	016
65	2	2	0	1	40	40	3	2	1	0	1	1	0	0	0	0	0	1	0	0	6	21	1.75	0	0	1	1	1	2015	200	0	1	0	0	200	Blank(s)	T1b1	N0	M0	1	2	0	0	5	1	1	1	0	005
72	2	2	0	0	50	50	4	2	1	0	1	1	0	0	0	0	0	1	0	0	6	19	1.58333	0	0	1	1	1	2015	210	0	1	1	0	210	Blank(s)	T1b1	N0	M0	1	2	0	0	23	2	2	2	0	023
41	1	1	0	1	51	51	4	2	1	0	1	1	0	0	0	0	0	1	0	0	6	20	1.66667	0	0	1	1	1	2015	200	0	1	1	0	200	Blank(s)	T1b1	N0	M0	1	2	0	0	27	2		1	0	027
89	2	3	0	0	50	50	4	2	1	0	1	1	0	0	0	0	0	1	0	0	6	21	1.75	0	0	1	1	1	2015	210	0	1	0	0	210	Blank(s)	T1b1	N0	M0	1	2	0	0	16	1	1	1	0	016
52	1	1	2	1	51	51	4	2	1	0	1	1	0	0	0	0	0	1	0	0	6	20	1.66667	0	0	1	1	1	2015	200	0	1	0	0	200	Blank(s)	T1b1	N0	M0	1	2	0	0	20	3	3	1	0	020
58	1	1	2	0	40	40	3	2	0	0	1	1	0	0	0	0	0	1	0	0	6	20	1.66667	0	0	1	1	1	2015	200	0	1	0	0	200	Blank(s)	T1b1	N0	M0	1	2	0	0	8	1	1	0	0	008
44	1	1	2	0	53	53	4	2	1	1	1	1	1	2	1	5	0	1	0	0	6	18	1.5	0	0	1	1	1	2015	200	0	1	1	0	200	Blank(s)	T1b1	N1	M0	1	2	1	0	35	1	1	2	1	035
44	1	1	0	0	51	51	4	2	1	0	1	1	0	0	0	0	0	1	0	0	6	18	1.5	0	0	1	1	1	2015	210	0	1	0	0	210	Blank(s)	T1b1	N0	M0	1	2	0	0	14	2		0	0	014
49	1	1	2	1	51	51	4	2	1	0	1	1	0	0	0	0	0	1	0	0	6	16	1.33333	0	0	1	1	1	2015	210	0	1	0	0	210	Blank(s)	T1b1	N0	M0	1	2	0	0	13	3	3	1	0	013
74	2	2	0	0	00	0	0	0	0	1	0	0	1	1	1	3	1	1	0	0	6	16	1.33333	0	0	1	1	1	2015	420	1	3	1	0	420	Blank(s)	T2a	N0	M0	2	4	0	0	24	1	1	4	1	024
52	1	1	2	0	50	50	4	2	1	0	1	1	0	0	0	0	0	1	0	0	6	16	1.33333	0	0	1	1	1	2015	200	0	1	0	0	200	Blank(s)	T1b1	N0	M0	1	2	0	0	10	1	1	2	0	010
82	2	3	2	1	53	53	4	2	1	1	1	1	1	2	0	4	0	1	0	0	6	15	1.25	0	0	1	1	1	2015	200	0	1	1	0	200	Blank(s)	T1b1	N0	M0	1	2	0	0	38	2	2	1	0	038
32	0	0	0	0	40	40	3	2	1	0	1	1	0	0	0	0	0	1	0	0	6	14	1.16667	0	0	1	1	1	2015	210	0	1	0	0	210	Blank(s)	T1b1	N0	M0	1	2	0	0	8	2		0	0	008
60	2	2	0	1	40	40	3	2	1	0	1	1	0	0	0	0	0	1	0	0	6	17	1.41667	0	0	1	1	1	2015	210	0	1	0	0	210	Blank(s)	T1b1	N0	M0	1	2	0	0	8	2	2	4	0	008
48	1	1	2	1	62	62	5	2	1	0	1	1	0	0	0	0	0	1	0	0	6	13	1.08333	0	0	1	1	1	2015	210	0	1	0	0	210	Blank(s)	T1b1	N0	M0	1	2	0	0	12	3	3	2	0	012
34	0	0	0	1	40	40	3	2	1	0	1	1	0	0	0	0	0	0	0	0	6	7	0.583333	0	0	1	1	1	2015	210	0	1	0	0	210	Blank(s)	T1b1	N0	M0	1	2	0	0	20	2		2	0	020
38	0	0	0	1	62	62	5	2	1	0	1	1	0	0	0	0	0	1	0	0	6	13	1.08333	0	0	1	1	1	2015	200	0	1	0	0	200	Blank(s)	T1b1	N0	M0	1	2	0	0	19	1	1	2	0	019
64	2	2	0	1	00	0	0	0	0	3	0	0	1	1	1	3	1	1	0	0	6	18	1.5	0	0	1	1	1	2015	210	0	1	1	0	210	Blank(s)	T1b1	N0	M0	1	2	0	0	24	2	2	0	0	024
39	0	0	2	1	62	62	5	2	1	1	1	1	1	2	1	5	0	1	0	0	6	12	1	0	0	1	1	1	2015	400	1	3	1	0	400	Blank(s)	T2a	N1	M0	2	4	1	0	40	3	3	2	1	040
59	1	1	0	0	40	40	3	2	1	1	1	1	1	2	1	5	0	1	0	0	6	12	1	0	0	1	1	1	2015	200	0	1	0	0	200	Blank(s)	T1b1	N0	M0	1	2	0	0	20	1	1	2	0	020
60	2	2	1	1	50	50	4	2	1	0	1	1	0	0	0	0	0	1	0	0	6	21	1.75	0	0	1	1	1	2015	250	0	2	0	0	250	Blank(s)	T1b1	N0	M0	1	2	0	0	17	3	3	1	0	017
60	2	2	0	0	62	62	5	2	1	0	1	1	0	0	0	0	0	0	0	0	6	10	0.833333	0	0	1	1	1	2015	250	0	2	0	0	250	Blank(s)	T1b1	N0	M0	1	2	0	0	18	2	2	0	0	018
76	2	2	0	0	53	53	4	2	1	0	1	1	0	0	0	0	0	1	1	1	4	131	10.9167	0	0	1	1	1	2006	200	0	1	0	0	200	Blank(s)	T1b1	N0	M0	1	2	0	0	5	1	1	2	0	005
33	0	0	0	2	50	50	4	2	1	0	1	1	0	0	0	0	0	1	1	1	0	207	17.25	1	0	1	1	1	1988	200	0	1	0	0	Blank(s)	20	T1b	N0	M0	1	2	0	0	15	1	1	2	0	015
49	1	1	0	0	50	50	4	2	1	0	1	1	0	0	0	0	0	1	1	1	0	325	27.0833	1	0	1	1	1	1988	200	0	1	0	0	Blank(s)	20	T1b	N0	M0	1	2	0	0	20	3	3	2	0	020
36	0	0	0	0	50	50	4	2	1	1	1	1	1	2	0	4	0	1	1	1	0	344	28.6667	0	0	1	1	1	1988	200	0	1	0	0	Blank(s)	20	T1b	N1	M0	1	2	1	0	20	2	2	0	1	020
45	1	1	0	0	50	50	4	2	1	0	1	1	0	0	0	0	0	1	1	1	0	344	28.6667	0	0	1	1	1	1988	200	0	1	0	0	Blank(s)	20	T1b	N0	M0	1	2	0	0	10	2	2	0	0	010
23	0	0	0	1	50	50	4	2	1	0	1	1	0	0	0	0	0	1	1	1	0	115	9.58333	1	1	1	1	1	1988	200	0	1	1	0	Blank(s)	20	T1b	N0	M0	1	2	0	0	40	1	1	1	0	040
58	1	1	0	0	50	50	4	2	1	0	1	1	0	0	0	0	0	1	1	1	0	222	18.5	1	0	1	1	1	1988	200	0	1	0	0	Blank(s)	20	T1b	N0	M0	1	2	0	0	18	1	1	2	0	018
50	1	1	0	2	50	50	4	2	1	1	1	1	1	2	0	4	0	1	1	1	0	345	28.75	0	0	1	1	1	1988	400	1	3	1	0	Blank(s)	40	T2a	N1	M0	2	4	1	0	40	1	1	2	1	040
26	0	0	0	1	50	50	4	2	1	0	1	1	0	0	0	0	0	1	1	1	0	337	28.0833	0	0	1	1	1	1988	200	0	1	0	0	Blank(s)	20	T1b	N0	M0	1	2	0	0	20	1	1	4	0	020
36	0	0	0	0	50	50	4	2	1	0	1	1	0	0	0	0	0	1	1	1	0	331	27.5833	0	0	1	1	1	1989	200	0	1	1	0	Blank(s)	20	T1b	N0	M0	1	2	0	0	33	1	1	4	0	033
43	1	1	0	1	50	50	4	2	1	0	1	1	0	0	0	0	0	1	1	1	0	330	27.5	1	0	1	1	1	1989	200	0	1	1	0	Blank(s)	20	T1b	N0	M0	1	2	0	0	25	1	1	2	0	025
49	1	1	0	0	50	50	4	2	1	0	1	1	0	0	0	0	0	1	1	1	0	334	27.8333	0	0	1	1	1	1989	200	0	1	0	0	Blank(s)	20	T1b	N0	M0	1	2	0	0	10	1	1	4	0	010
40	1	1	0	1	50	50	4	2	1	0	1	1	0	0	0	0	0	1	1	1	0	329	27.4167	0	0	1	1	1	1989	200	0	1	1	0	Blank(s)	20	T1b	N0	M0	1	2	0	0	40	1	1	2	0	040
86	2	3	0	0	02	2	0	0	0	3	0	0	1	1	0	2	1	1	1	1	0	129	10.75	1	0	1	1	1	1989	200	0	1	0	0	Blank(s)	20	T1b	N0	M0	1	2	0	0	20	1	1	4	0	020
31	0	0	0	1	50	50	4	2	1	0	1	1	0	0	0	0	0	1	1	0	0	25	2.08333	0	0	1	1	1	1989	200	0	1	1	0	Blank(s)	20	T1b	N0	M0	1	2	0	0	30	2	2	1	0	030
69	2	2	0	0	50	50	4	2	1	1	1	1	1	2	0	4	0	1	1	1	0	221	18.4167	1	0	1	1	1	1989	400	1	3	1	0	Blank(s)	40	T2a	N0	M0	2	4	0	0	30	1	1	1	1	030
33	0	0	0	0	60	60	5	2	1	1	1	1	1	2	0	4	0	1	1	1	0	159	13.25	1	1	1	1	1	1989	200	0	1	1	0	Blank(s)	20	T1b	N0	M0	1	2	0	0	30	1	1	2	0	030
49	1	1	0	1	50	50	4	2	1	0	1	1	0	0	0	0	0	1	1	1	0	334	27.8333	0	0	1	1	1	1989	200	0	1	0	0	Blank(s)	20	T1b	N0	M0	1	2	0	0	15	2	2	4	0	015
42	1	1	0	0	50	50	4	2	1	0	1	1	0	0	0	0	0	1	1	1	0	326	27.1667	0	0	1	1	1	1989	200	0	1	0	0	Blank(s)	20	T1b	N0	M0	1	2	0	0	10	1	1	1	0	010
77	2	2	0	1	40	40	3	2	0	0	1	1	0	0	0	0	0	1	1	1	0	95	7.91667	1	0	1	1	1	1990	200	0	1	1	0	Blank(s)	20	T1b	NX	M0	1	2	2	0	30	1	1	2	0	030
64	2	2	0	0	50	50	4	2	1	1	1	1	1	2	0	4	0	0	0	0	0	9	0.75	1	1	1	1	1	1990	200	0	1	1	0	Blank(s)	20	T1b	N1	M0	1	2	1	0	26	3	3	4	1	026
48	1	1	0	0	50	50	4	2	1	0	1	1	0	0	1	1	0	1	1	1	0	320	26.6667	0	0	1	1	1	1990	200	0	1	1	0	Blank(s)	20	T1b	N1	M0	1	2	1	0	38	1	1	2	1	038
55	1	1	0	1	50	50	4	2	1	0	1	1	0	0	0	0	0	1	1	1	0	273	22.75	1	0	1	1	1	1990	200	0	1	0	0	Blank(s)	20	T1b	N0	M0	1	2	0	0	15	1	1	1	0	015
41	1	1	0	1	50	50	4	2	1	0	1	1	0	0	0	0	0	1	1	1	0	257	21.4167	1	0	1	1	1	1990	400	1	3	0	0	Blank(s)	40	T2a	N0	M0	2	4	0	0	10	1	1	1	1	010
25	0	0	0	0	50	50	4	2	1	0	1	1	0	0	1	1	0	1	1	1	0	98	8.16667	0	0	1	1	1	1990	200	0	1	1	0	Blank(s)	20	T1b	N0	M0	1	2	0	0	40	1	1	1	0	040
44	1	1	0	0	50	50	4	2	1	0	1	1	0	0	1	1	0	1	1	1	0	66	5.5	1	0	1	1	1	1990	200	0	1	1	0	Blank(s)	20	T1b	N1	M0	1	2	1	0	40	1	1	4	1	040
57	1	1	0	1	02	2	0	0	0	3	0	0	1	1	0	2	1	1	1	1	0	223	18.5833	1	0	1	1	1	1990	200	0	1	0	0	Blank(s)	20	T1b	N0	M0	1	2	0	0	10	1	1	1	0	010
24	0	0	0	1	50	50	4	2	1	0	1	1	0	0	0	0	0	1	1	1	0	323	26.9167	0	0	1	1	1	1990	200	0	1	0	0	Blank(s)	20	T1b	N0	M0	1	2	0	0	20	1	1	2	0	020
42	1	1	0	0	40	40	3	2	1	0	1	1	0	0	0	0	0	0	0	0	0	10	0.833333	1	1	1	1	1	1990	200	0	1	0	0	Blank(s)	20	T1b	N0	M0	1	2	0	0	9	1	1	2	0	009
69	2	2	0	1	02	2	0	0	0	3	0	0	1	1	0	2	1	1	1	0	0	26	2.16667	1	1	1	1	1	1990	400	1	3	1	0	Blank(s)	40	T2a	N0	M0	2	4	0	0	30	1	1	1	1	030
36	0	0	0	0	50	50	4	2	1	0	1	1	0	0	0	0	0	1	1	1	0	320	26.6667	0	0	1	1	1	1990	200	0	1	1	0	Blank(s)	20	T1b	N0	M0	1	2	0	0	33	1	1	4	0	033
46	1	1	0	1	50	50	4	2	1	0	1	1	0	0	0	0	0	1	1	1	0	308	25.6667	1	0	1	1	1	1990	400	1	3	1	0	Blank(s)	40	T2a	N0	M0	2	4	0	0	30	1	1	2	1	030
39	0	0	0	1	50	50	4	2	1	1	1	1	1	2	0	4	0	1	1	1	0	341	28.4167	0	0	1	1	1	1988	200	0	1	0	0	Blank(s)	20	T1b	N0	M0	1	2	0	0	20	3	3	2	0	020
74	2	2	0	1	02	2	0	0	0	3	0	0	1	1	0	2	1	1	1	1	0	87	7.25	1	0	1	1	1	1990	400	1	3	1	0	Blank(s)	40	T2a	N0	M0	2	4	0	0	23	1	1	2	1	023
39	0	0	0	1	50	50	4	2	1	0	1	1	0	0	1	1	0	1	1	1	0	315	26.25	0	0	1	1	1	1990	200	0	1	1	0	Blank(s)	20	T1b	N0	M0	1	2	0	0	30	2	2	1	0	030
65	2	2	0	0	02	2	0	0	0	3	0	0	1	1	0	2	1	1	1	1	0	253	21.0833	1	0	1	1	1	1991	200	0	1	0	0	Blank(s)	20	T1b	NX	M0	1	2	2	0	20	1	1	1	0	020
49	1	1	0	0	50	50	4	2	1	0	1	1	0	0	0	0	0	1	1	1	0	310	25.8333	0	0	1	1	1	1991	200	0	1	0	0	Blank(s)	20	T1b	N0	M0	1	2	0	0	20	1	1	4	0	020
43	1	1	0	0	50	50	4	2	1	0	1	1	0	0	0	0	0	1	1	1	0	309	25.75	0	0	1	1	1	1991	200	0	1	0	0	Blank(s)	20	T1b	N0	M0	1	2	0	0	15	1	1	4	0	015
33	0	0	0	0	50	50	4	2	1	0	1	1	0	0	0	0	0	1	0	0	0	12	1	1	1	1	1	1	1991	200	0	1	1	0	Blank(s)	20	T1b	N0	M0	1	2	0	0	25	2	2	2	0	025
55	1	1	0	0	02	2	0	0	0	3	0	0	1	1	0	2	1	1	0	0	0	14	1.16667	1	1	1	1	1	1991	400	1	3	1	0	Blank(s)	40	T2a	N0	M0	2	4	0	0	40	1	1	2	1	040
40	1	1	2	0	50	50	4	2	1	0	1	1	0	0	1	1	0	1	1	1	0	261	21.75	0	0	1	1	1	1991	200	0	1	1	0	Blank(s)	20	T1b	N0	M0	1	2	0	0	25	1	1	1	0	025
46	1	1	0	0	50	50	4	2	1	3	1	1	1	2	0	4	0	1	1	1	0	306	25.5	0	0	1	1	1	1991	200	0	1	1	0	Blank(s)	20	T1b	N0	M0	1	2	0	0	23	1	1	4	0	023
51	1	1	0	1	50	50	4	2	1	1	1	1	1	2	1	5	0	1	1	1	0	41	3.41667	1	1	1	1	1	1991	200	0	1	0	0	Blank(s)	20	T1b	N0	M0	1	2	0	0	15	2	2	4	0	015
33	0	0	0	2	50	50	4	2	1	0	1	1	0	0	0	0	0	1	1	1	0	302	25.1667	0	0	1	1	1	1991	200	0	1	1	0	Blank(s)	20	T1b	N1	M0	1	2	1	0	39	1	1	3	1	039
61	2	2	0	1	02	2	0	0	0	3	0	0	1	1	0	2	1	1	1	1	0	49	4.08333	1	1	1	1	1	1991	200	0	1	1	0	Blank(s)	20	T1b	N0	M0	1	2	0	0	40	1	1	1	0	040
33	0	0	0	1	30	30	3	2	1	0	1	1	0	0	0	0	0	1	1	1	0	303	25.25	0	0	1	1	1	1991	200	0	1	0	0	Blank(s)	20	T1b	N0	M0	1	2	0	0	20	2	2	2	0	020
66	2	2	1	1	50	50	4	2	1	0	1	1	0	0	1	1	0	1	1	1	0	41	3.41667	1	1	1	1	1	1991	200	0	1	0	0	Blank(s)	20	T1b	N0	M0	1	2	0	0	5	1	1	1	0	005
21	0	0	0	2	35	35	3	2	1	0	1	1	0	0	0	0	0	1	1	1	1	299	24.9167	0	0	1	1	1	1992	200	0	1	1	0	Blank(s)	20	T1b	N0	M0	1	2	0	0	30	1	1	2	0	030
38	0	0	0	0	50	50	4	2	1	0	1	1	0	0	0	0	0	1	1	1	1	294	24.5	0	0	1	1	1	1992	200	0	1	1	0	Blank(s)	20	T1b	N0	M0	1	2	0	0	29	1	1	1	0	029
25	0	0	0	2	50	50	4	2	1	0	1	1	0	0	0	0	0	1	1	1	1	291	24.25	0	0	1	1	1	1992	200	0	1	0	0	Blank(s)	20	T1b	N0	M0	1	2	0	0	15	2	2	1	0	015
54	1	1	1	1	51	51	4	2	1	0	1	1	0	0	0	0	0	1	1	1	5	52	4.33333	0	0	1	1	1	2011	210	0	1	0	0	210	Blank(s)	T1b1	N0	M0	1	2	0	0	11	1	1	1	0	011
41	1	1	0	1	50	50	4	2	1	0	1	1	0	0	1	1	0	1	1	1	1	44	3.66667	1	1	1	1	1	1992	200	0	1	1	0	Blank(s)	20	T1b	N1	M0	1	2	1	0	30	1	1	4	1	030
37	0	0	0	1	50	50	4	2	1	1	1	1	1	2	1	5	0	0	0	0	1	10	0.833333	1	1	1	1	1	1992	200	0	1	1	0	Blank(s)	20	T1b	N0	M0	1	2	0	0	40	1	1	2	0	040
43	1	1	0	1	35	35	3	2	1	1	1	1	1	2	1	5	0	0	0	0	1	7	0.583333	0	0	1	1	1	1992	200	0	1	1	0	Blank(s)	20	T1b	N1	M0	1	2	1	0	30	1	1	1	1	030
51	1	1	0	0	50	50	4	2	1	0	1	1	0	0	0	0	0	1	1	1	1	297	24.75	0	0	1	1	1	1992	200	0	1	1	0	Blank(s)	20	T1b	N0	M0	1	2	0	0	35	1	1	2	0	035
42	1	1	1	1	50	50	4	2	1	0	1	1	0	0	0	0	0	1	1	1	1	61	5.08333	1	0	1	1	1	1992	200	0	1	0	0	Blank(s)	20	T1b	N0	M0	1	2	0	0	17	1	1	1	0	017
29	0	0	0	1	50	50	4	2	1	0	1	1	0	0	0	0	0	1	1	1	1	283	23.5833	0	0	1	1	1	1993	200	0	1	1	0	Blank(s)	20	T1b	N0	M0	1	2	0	0	22	1	1	1	0	022
36	0	0	0	1	50	50	4	2	1	0	1	1	0	0	0	0	0	1	1	1	1	285	23.75	0	0	1	1	1	1993	200	0	1	0	0	Blank(s)	20	T1b	N0	M0	1	2	0	0	20	1	1	1	0	020
81	2	3	1	1	02	2	0	0	0	3	0	0	1	1	0	2	1	1	1	1	1	49	4.08333	1	1	1	1	1	1993	400	1	3	1	0	Blank(s)	40	T2a	NX	M0	2	4	2	0	40	1	1	1	1	040
42	1	1	0	0	50	50	4	2	1	0	1	1	0	0	0	0	0	1	1	1	1	247	20.5833	1	0	1	1	1	1993	200	0	1	0	0	Blank(s)	20	T1b	N0	M0	1	2	0	0	2	1	1	1	0	002
74	2	2	0	0	02	2	0	0	0	3	0	0	1	1	0	2	1	1	1	1	1	105	8.75	1	0	1	1	1	1993	200	0	1	1	0	Blank(s)	20	T1b	NX	M0	1	2	2	0	40	1	1	1	0	040
33	0	0	0	1	50	50	4	2	1	0	1	1	0	0	0	0	0	1	1	1	1	276	23	0	0	1	1	1	1993	200	0	1	1	0	Blank(s)	20	T1b	N0	M0	1	2	0	0	25	1	1	1	0	025
35	0	0	1	1	35	35	3	2	1	3	1	1	1	2	1	5	0	1	1	1	1	282	23.5	0	0	1	1	1	1993	200	0	1	0	0	Blank(s)	20	T1b	N0	M0	1	2	0	0	20	2	2	0	0	020
35	0	0	0	0	50	50	4	2	1	1	1	1	1	2	1	5	0	1	1	1	1	284	23.6667	0	0	1	1	1	1993	200	0	1	1	0	Blank(s)	20	T1b	N0	M0	1	2	0	0	30	1	1	2	0	030
53	1	1	1	1	50	50	4	2	1	0	1	1	0	0	0	0	0	1	1	1	1	280	23.3333	0	0	1	1	1	1993	200	0	1	1	0	Blank(s)	20	T1b	N0	M0	1	2	0	0	28	1	1	2	0	028
50	1	1	0	1	02	2	0	0	0	3	0	0	1	1	0	2	1	1	1	1	1	272	22.6667	0	0	1	1	1	1994	400	1	3	1	0	Blank(s)	40	T2a	NX	M0	2	4	2	0	35	1	1	2	1	035
61	2	2	0	1	02	2	0	0	0	3	0	0	1	1	0	2	1	1	1	1	1	41	3.41667	1	0	1	1	1	1994	400	1	3	1	0	Blank(s)	40	T2a	N0	M0	2	4	0	0	40	1	1	2	1	040
58	1	1	1	1	50	50	4	2	0	0	1	1	0	0	0	0	0	1	1	1	1	268	22.3333	0	0	1	1	1	1994	400	1	3	0	0	Blank(s)	40	T2a	N0	M0	2	4	0	0	10	1	1	1	1	010
28	0	0	0	0	35	35	3	2	1	1	1	1	1	2	0	4	0	1	1	1	1	264	22	0	0	1	1	1	1994	200	0	1	0	0	Blank(s)	20	T1b	N1	M0	1	2	1	0	15	1	1	1	1	015
38	0	0	2	1	50	50	4	2	1	1	1	1	1	2	0	4	0	1	1	1	1	42	3.5	0	0	1	1	1	1995	200	0	1	0	0	Blank(s)	20	T1b	N1	M0	1	2	1	0	10	1	1	2	1	010
40	1	1	0	0	50	50	4	2	1	0	1	1	0	0	0	0	0	1	1	0	1	24	2	0	0	1	1	1	1995	200	0	1	0	0	Blank(s)	20	T1b	N0	M0	1	2	0	0	15	1	1	1	0	015
44	1	1	0	1	02	2	0	0	0	1	0	0	1	1	0	2	1	1	1	1	1	261	21.75	0	0	1	1	1	1995	200	0	1	1	0	Blank(s)	20	T1b	N0	M0	1	2	0	0	40	1	1	2	0	040
27	0	0	0	0	50	50	4	2	1	0	1	1	0	0	0	0	0	1	1	1	1	260	21.6667	0	0	1	1	1	1995	200	0	1	1	0	Blank(s)	20	T1b	N0	M0	1	2	0	0	30	1	1	1	0	030
33	0	0	0	0	50	50	4	2	1	1	1	1	1	2	0	4	0	1	1	1	1	218	18.1667	0	0	1	1	1	1995	200	0	1	1	0	Blank(s)	20	T1b	N1	M0	1	2	1	0	30	1	1	1	1	030
38	0	0	0	1	02	2	0	0	0	2	0	0	1	1	0	2	1	1	1	1	1	181	15.0833	1	0	1	1	1	1995	200	0	1	1	0	Blank(s)	20	T1b	N0	M0	1	2	0	0	40	1	1	2	0	040
52	1	1	1	1	02	2	0	0	0	3	0	0	1	1	0	2	1	1	1	1	1	253	21.0833	0	0	1	1	1	1995	400	1	3	1	0	Blank(s)	40	T2a	N0	M0	2	4	0	0	30	1	1	2	1	030
75	2	2	0	0	02	2	0	0	0	3	0	0	1	1	0	2	1	1	1	1	1	95	7.91667	1	0	1	1	1	1995	400	1	3	1	0	Blank(s)	40	T2a	N0	M0	2	4	0	0	40	1	1	1	1	040
44	1	1	0	0	40	40	3	2	0	0	1	1	0	0	0	0	0	1	1	1	1	260	21.6667	0	0	1	1	1	1995	200	0	1	0	0	Blank(s)	20	T1b	N0	M0	1	2	0	0	10	2	2	4	0	010
56	1	1	0	1	50	50	4	2	1	0	1	1	0	0	0	0	0	1	1	1	2	250	20.8333	0	0	1	1	1	1996	200	0	1	0	0	Blank(s)	20	T1b	N0	M0	1	2	0	0	10	1	1	2	0	010
44	1	1	0	1	50	50	4	2	0	3	1	1	1	2	1	5	0	1	0	0	2	20	1.66667	1	1	1	1	1	1996	400	1	3	1	0	Blank(s)	40	T2a	NX	M0	2	4	2	0	40	3	3	2	1	040
45	1	1	0	0	50	50	4	2	1	0	1	1	0	0	0	0	0	1	1	1	2	251	20.9167	0	0	1	1	1	1996	200	0	1	1	0	Blank(s)	20	T1b	N0	M0	1	2	0	0	25	1	1	1	0	025
43	1	1	0	1	50	50	4	2	1	1	1	1	1	2	0	4	0	1	1	1	2	36	3	1	1	1	1	1	1996	400	1	3	1	0	Blank(s)	40	T2a	N1	M0	2	4	1	0	35	1	1	2	1	035
32	0	0	0	1	50	50	4	2	1	0	1	1	0	0	0	0	0	1	1	1	2	236	19.6667	0	0	1	1	1	1997	200	0	1	1	0	Blank(s)	20	T1b	N0	M0	1	2	0	0	40	1	1	1	0	040
45	1	1	0	0	50	50	4	2	1	1	1	1	1	2	0	4	0	1	1	1	2	233	19.4167	0	0	1	1	1	1997	200	0	1	0	0	Blank(s)	20	T1b	N1	M0	1	2	1	0	20	1	1	2	1	020
42	1	1	0	0	50	50	4	2	1	0	1	1	0	0	0	0	0	1	1	1	2	239	19.9167	0	0	1	1	1	1997	200	0	1	0	0	Blank(s)	20	T1b	N0	M0	1	2	0	0	12	1	1	1	0	012
29	0	0	0	0	50	50	4	2	1	0	1	1	0	0	0	0	0	1	1	1	2	230	19.1667	0	0	1	1	1	1997	200	0	1	0	0	Blank(s)	20	T1b	N0	M0	1	2	0	0	9	1	1	2	0	009
41	1	1	1	1	02	2	0	0	1	3	0	0	1	1	0	2	1	1	1	0	2	28	2.33333	1	1	1	1	1	1996	200	0	1	1	0	Blank(s)	20	T1b	N0	M0	1	2	0	0	40	1	1	4	0	040
58	1	1	0	0	02	2	0	0	0	2	0	0	1	1	0	2	1	1	1	0	2	27	2.25	1	1	1	1	1	1997	200	0	1	1	0	Blank(s)	20	T1b	N0	M0	1	2	0	0	40	1	1	2	0	040
53	1	1	0	1	02	2	0	0	0	3	0	0	1	1	0	2	1	1	1	1	2	237	19.75	0	0	1	1	1	1997	400	1	3	1	0	Blank(s)	40	T2a	N0	M0	2	4	0	0	30	1	1	1	1	030
36	0	0	0	1	00	0	0	0	0	3	0	0	1	1	0	2	1	1	1	1	2	227	18.9167	0	0	1	1	1	1998	400	1	3	1	0	Blank(s)	40	T2a	NX	M0	2	4	2	0	40	1	1	2	1	040
51	1	1	0	1	50	50	4	2	1	0	1	1	0	0	0	0	0	1	1	1	2	54	4.5	1	0	1	1	1	1998	200	0	1	1	0	Blank(s)	20	T1b	N0	M0	1	2	0	0	28	1	1	1	0	028
52	1	1	0	0	00	0	0	0	0	3	0	0	1	1	0	2	1	1	1	1	2	132	11	1	1	1	1	1	1998	400	1	3	1	0	Blank(s)	40	T2a	NX	M0	2	4	2	0	40	2	2	4	1	040
18	0	0	0	1	40	40	3	2	1	0	1	1	0	0	0	0	0	1	1	1	2	217	18.0833	0	0	1	1	1	1998	200	0	1	0	0	Blank(s)	20	T1b	N0	M0	1	2	0	0	8	1	1	1	0	008
49	1	1	0	2	50	50	4	2	1	0	1	1	0	0	0	0	0	1	1	1	2	220	18.3333	0	0	1	1	1	1998	200	0	1	1	0	Blank(s)	20	T1b	N0	M0	1	2	0	0	35	1	1	2	0	035
31	0	0	0	1	53	53	4	2	1	0	1	1	0	0	0	0	0	1	1	1	2	217	18.0833	0	0	1	1	1	1998	200	0	1	0	0	Blank(s)	20	T1b	N0	M0	1	2	0	0	14	1	1	1	0	014
74	2	2	0	1	62	62	5	2	1	0	1	1	0	0	0	0	0	1	1	1	2	126	10.5	1	0	1	1	1	1999	200	0	1	1	0	Blank(s)	20	T1b	N0	M0	1	2	0	0	38	1	1	0	0	038
86	2	3	0	1	00	0	0	0	0	1	0	0	1	1	0	2	1	0	0	0	2	2	0.166667	1	1	1	1	1	1999	400	1	3	1	0	Blank(s)	40	T2a	N0	M0	2	4	0	0	40	1	1	2	1	040
79	2	2	0	2	00	0	0	0	0	3	0	0	1	1	0	2	1	1	1	1	2	186	15.5	1	0	1	1	1	1999	200	0	1	0	0	Blank(s)	20	T1b	NX	M0	1	2	2	0	15	2		1	0	015
67	2	2	0	0	00	0	0	0	0	2	0	0	1	1	0	2	1	1	0	0	2	19	1.58333	1	0	1	1	1	1999	200	0	1	1	0	Blank(s)	20	T1b	N0	M0	1	2	0	0	35	1	1	2	0	035
36	0	0	0	0	30	30	3	2	0	0	1	1	0	0	0	0	0	1	1	1	2	178	14.8333	0	0	1	1	1	1999	200	0	1	0	0	Blank(s)	20	T1b	N0	M0	1	2	0	0	1	1	1	4	0	001
66	2	2	0	1	40	40	3	2	1	0	1	1	0	0	0	0	0	0	0	0	2	0	0	0	0	1	1	1	1999	200	0	1	1	0	Blank(s)	20	T1b	N0	M0	1	2	0	0	40	1	1	3	0	040
31	0	0	1	1	50	50	4	2	1	0	1	1	0	0	0	0	0	1	1	1	2	205	17.0833	0	0	1	1	1	1999	200	0	1	1	0	Blank(s)	20	T1b	N0	M0	1	2	0	0	30	1	1	1	0	030
38	0	0	0	1	53	53	4	2	1	0	1	1	0	0	0	0	0	1	1	0	3	34	2.83333	1	1	1	1	1	2000	200	0	1	1	0	Blank(s)	20	T1b	N0	M0	1	2	0	0	40	1	1	2	0	040
32	0	0	0	1	53	53	4	2	1	0	1	1	0	0	0	0	0	1	1	1	3	186	15.5	0	0	1	1	1	2000	200	0	1	1	0	Blank(s)	20	T1b	N0	M0	1	2	0	0	25	3	3	2	0	025
57	1	1	0	1	62	62	5	2	1	1	1	1	1	2	0	4	0	1	1	1	3	200	16.6667	0	0	1	1	1	2000	200	0	1	1	0	Blank(s)	20	T1b	N0	M0	1	2	0	0	25	1	1	1	0	025
40	1	1	0	1	51	51	4	2	1	0	1	1	0	0	0	0	0	1	1	1	3	192	16	0	0	1	1	1	2000	200	0	1	0	0	Blank(s)	20	T1b	N0	M0	1	2	0	0	17	1	1	4	0	017
63	2	2	0	0	62	62	5	2	1	0	1	1	0	0	0	0	0	1	1	1	3	184	15.3333	0	0	1	1	1	2001	200	0	1	0	0	Blank(s)	20	T1b	N0	M0	1	2	0	0	20	3	3	4	0	020
51	1	1	0	0	40	40	3	2	1	1	1	1	1	2	1	5	0	1	1	1	3	80	6.66667	1	1	1	1	1	2001	200	0	1	0	0	Blank(s)	20	T1b	N0	M0	1	2	0	0	10	2	2	1	0	010
38	0	0	0	1	40	40	3	2	1	0	1	1	0	0	0	0	0	1	1	1	3	180	15	0	0	1	1	1	2001	200	0	1	0	0	Blank(s)	20	T1b	N0	M0	1	2	0	0	15	2	2	0	0	015
36	0	0	0	0	53	53	4	2	1	0	1	1	0	0	0	0	0	1	1	1	3	184	15.3333	0	0	1	1	1	2001	200	0	1	0	0	Blank(s)	20	T1b	N0	M0	1	2	0	0	12	1	1	1	0	012
49	1	1	0	0	53	53	4	2	1	0	1	1	0	0	0	0	0	1	1	1	3	186	15.5	0	0	1	1	1	2001	200	0	1	0	0	Blank(s)	20	T1b	N0	M0	1	2	0	0	6	2	2	0	0	006
58	1	1	0	0	40	40	3	2	1	1	1	1	1	2	1	5	0	1	1	1	3	171	14.25	0	0	1	1	1	2002	200	0	1	1	0	Blank(s)	20	T1b	N0	M0	1	2	0	0	35	1	1	0	0	035
38	0	0	0	0	40	40	3	2	1	0	1	1	0	0	0	0	0	1	1	1	3	175	14.5833	0	0	1	1	1	2002	200	0	1	0	0	Blank(s)	20	T1b	N0	M0	1	2	0	0	11	1	1	1	0	011
46	1	1	0	0	40	40	3	2	1	0	1	1	0	0	0	0	0	1	1	1	3	169	14.0833	0	0	1	1	1	2002	200	0	1	0	0	Blank(s)	20	T1b	N0	M0	1	2	0	0	2	1	1	2	0	002
46	1	1	0	1	50	50	4	2	1	0	1	1	0	0	0	0	0	1	1	1	3	169	14.0833	0	0	1	1	1	2002	200	0	1	0	0	Blank(s)	20	T1b	N0	M0	1	2	0	0	8	1	1	1	0	008
32	0	0	0	2	53	53	4	2	1	0	1	1	0	0	0	0	0	1	0	0	3	14	1.16667	1	1	1	1	1	2002	200	0	1	1	0	Blank(s)	20	T1b	N0	M0	1	2	0	0	29	1	1	2	0	029
58	1	1	0	0	00	0	0	0	0	2	0	0	1	1	1	3	1	1	1	1	3	171	14.25	0	0	1	1	1	2002	400	1	3	0	0	Blank(s)	40	T2a	N0	M0	2	4	0	0	20	1	1	1	1	020
61	2	2	0	1	53	53	4	2	1	0	1	1	0	0	0	0	0	1	1	1	3	175	14.5833	0	0	1	1	1	2002	200	0	1	1	0	Blank(s)	20	T1b	N0	M0	1	2	0	0	23	1	1	1	0	023
29	0	0	0	0	00	0	0	0	0	3	0	0	1	1	1	3	1	1	0	0	3	14	1.16667	1	1	1	1	1	2003	200	0	1	1	0	Blank(s)	20	T1b	N1	M0	1	2	1	0	40	2		4	1	040
54	1	1	0	0	00	0	0	0	0	1	0	0	1	1	1	3	1	1	1	1	3	164	13.6667	0	0	1	1	1	2003	200	0	1	1	0	Blank(s)	20	T1b	N0	M0	1	2	0	0	38	1	1	4	0	038
86	2	3	0	1	00	0	0	0	0	1	0	0	1	1	1	3	1	1	1	1	3	46	3.83333	1	0	1	1	1	2003	200	0	1	1	0	Blank(s)	20	T1b	N0	M0	1	2	0	0	40	1	1	4	0	040
62	2	2	1	0	53	53	4	2	1	1	1	1	1	2	1	5	0	1	1	1	3	59	4.91667	1	1	1	1	1	2003	380	0	2	1	0	Blank(s)	38	T1b	N1	M0	1	2	1	0	30	1	1	2	1	030
32	0	0	0	1	53	53	4	2	1	0	1	1	0	0	0	0	0	1	1	1	3	158	13.1667	0	0	1	1	1	2003	200	0	1	1	0	Blank(s)	20	T1b	N0	M0	1	2	0	0	38	2		1	0	038
41	1	1	0	0	53	53	4	2	0	0	1	1	0	0	0	0	0	1	1	1	3	156	13	0	0	1	1	1	2003	200	0	1	0	0	Blank(s)	20	T1b	N0	M0	1	2	0	0	19	2		4	0	019
40	1	1	0	0	51	51	4	2	1	1	1	1	1	2	1	5	0	0	0	0	3	6	0.5	0	0	1	1	1	2003	200	0	1	0	0	Blank(s)	20	T1b	N1	M0	1	2	1	0	15	1	1	2	1	015
34	0	0	0	1	30	30	3	2	0	0	1	1	0	0	0	0	0	1	1	1	3	160	13.3333	0	0	1	1	1	2003	200	0	1	0	0	Blank(s)	20	T1b	N0	M0	1	2	0	0	13	1	1	1	0	013
49	1	1	0	2	50	50	4	2	1	0	1	1	0	0	0	0	0	1	1	1	3	157	13.0833	0	0	1	1	1	2003	200	0	1	0	0	Blank(s)	20	T1b	N0	M0	1	2	0	0	18	1	1	1	0	018
37	0	0	0	0	53	53	4	2	1	1	1	1	1	2	1	5	0	1	1	1	3	105	8.75	0	0	1	1	1	2003	200	0	1	0	0	Blank(s)	20	T1b	N1	M0	1	2	1	0	9	1	1	4	1	009
27	0	0	0	1	53	53	4	2	1	0	1	1	0	0	0	0	0	1	1	1	3	161	13.4167	0	0	1	1	1	2003	200	0	1	0	0	Blank(s)	20	T1b	N0	M0	1	2	0	0	18	1	1	2	0	018
47	1	1	0	0	53	53	4	2	1	0	1	1	0	0	0	0	0	1	1	1	3	143	11.9167	0	0	1	1	1	2003	200	0	1	0	0	Blank(s)	20	T1b	N0	M0	1	2	0	0	20	1	1	2	0	020
61	2	2	0	0	53	53	4	2	1	0	1	1	0	0	0	0	0	1	1	1	3	160	13.3333	0	0	1	1	1	2003	200	0	1	0	0	Blank(s)	20	T1b	N0	M0	1	2	0	0	15	1	1	2	0	015
68	2	2	0	0	00	0	0	0	1	1	0	0	1	1	0	2	1	1	1	1	3	68	5.66667	1	0	1	1	1	2003	200	0	1	0	0	Blank(s)	20	T1b	N0	M0	1	2	0	0	20	1	1	2	0	020
76	2	2	0	1	50	50	4	2	1	2	1	1	1	2	0	4	0	1	1	1	3	38	3.16667	1	0	1	1	1	2003	400	1	3	1	0	Blank(s)	40	T2a	N0	M0	2	4	0	0	30	1	1	1	1	030
60	2	2	0	1	53	53	4	2	1	1	1	1	1	2	0	4	0	1	0	0	3	15	1.25	1	1	1	1	1	2003	200	0	1	1	0	Blank(s)	20	T1b	N0	M0	1	2	0	0	40	1	1	0	0	040
83	2	3	0	1	00	0	0	0	0	1	0	0	1	1	0	2	1	0	0	0	4	1	0.0833333	1	0	1	1	1	2004	200	0	1	0	0	200	Blank(s)	T1b1	N0	M0	1	2	0	0	2	1	1	4	0	002
65	2	2	0	1	00	0	0	0	0	3	0	0	1	1	1	3	1	1	1	1	4	149	12.4167	1	0	1	1	1	2004	200	0	1	0	0	200	Blank(s)	T1b1	N0	M0	1	2	0	0	20	1	1	4	0	020
42	1	1	0	1	40	40	3	2	1	0	1	1	0	0	0	0	0	1	1	1	4	147	12.25	0	0	1	1	1	2004	200	0	1	0	0	200	Blank(s)	T1b1	N0	M0	1	2	0	0	8	1	1	1	0	008
60	2	2	0	0	60	60	5	2	1	1	1	1	1	2	0	4	0	1	1	1	4	147	12.25	0	0	1	1	1	2004	200	0	1	1	0	200	Blank(s)	T1b1	N0	M0	1	2	0	0	40	1	1	1	0	040
66	2	2	1	0	51	51	4	2	1	0	1	1	0	0	0	0	0	1	1	1	4	154	12.8333	0	0	1	1	1	2004	200	0	1	0	0	200	Blank(s)	T1b1	N0	M0	1	2	0	0	15	1	1	2	0	015
31	0	0	0	1	51	51	4	2	1	0	1	1	0	0	0	0	0	1	1	1	4	147	12.25	0	0	1	1	1	2004	200	0	1	1	0	200	Blank(s)	T1b1	N0	M0	1	2	0	0	40	1	1	4	0	040
43	1	1	0	1	40	40	3	2	1	0	1	1	0	0	0	0	0	1	1	1	4	70	5.83333	0	0	1	1	1	2004	200	0	1	0	0	200	Blank(s)	T1b1	N0	M0	1	2	0	0	5	1	1	1	0	005
39	0	0	0	1	61	61	5	2	1	0	1	1	0	0	0	0	0	1	1	1	4	146	12.1667	0	0	1	1	1	2004	300	0	2	0	0	300	Blank(s)	T1b1	N0	M0	1	2	0	0	12	2		0	0	012
58	1	1	0	1	51	51	4	2	1	1	1	1	1	2	1	5	0	1	1	1	4	153	12.75	0	0	1	1	1	2004	250	0	2	0	0	250	Blank(s)	T1b1	N0	M0	1	2	0	0	20	1	1	3	0	020
44	1	1	0	0	53	53	4	2	0	0	1	1	0	0	0	0	0	1	1	1	4	146	12.1667	0	0	1	1	1	2004	300	0	2	0	0	300	Blank(s)	T1b1	N0	M0	1	2	0	0	4	2	2	4	0	004
43	1	1	0	1	53	53	4	2	1	0	1	1	0	0	0	0	0	1	1	1	4	145	12.0833	0	0	1	1	1	2004	200	0	1	0	0	200	Blank(s)	T1b1	N0	M0	1	2	0	0	18	1	1	2	0	018
42	1	1	0	0	53	53	4	2	1	0	1	1	0	0	0	0	0	1	1	1	4	106	8.83333	0	0	1	1	1	2005	200	0	1	0	0	200	Blank(s)	T1b1	N0	M0	1	2	0	0	11	1	1	1	0	011
42	1	1	1	1	50	50	4	2	1	0	1	1	0	0	0	0	0	1	1	1	4	139	11.5833	0	0	1	1	1	2005	200	0	1	0	0	200	Blank(s)	T1b1	N0	M0	1	2	0	0	0	1	1	4	0	990
39	0	0	0	0	30	30	3	2	1	0	1	1	0	0	0	0	0	1	1	1	4	114	9.5	0	0	1	1	1	2005	250	0	2	0	0	250	Blank(s)	T1b1	N0	M0	1	2	0	0	10	2	2	1	0	010
55	1	1	3	0	40	40	3	2	1	0	1	1	0	0	0	0	0	1	1	1	4	134	11.1667	0	0	1	1	1	2005	200	0	1	0	0	200	Blank(s)	T1b1	N0	M0	1	2	0	0	10	2	2	4	0	010
48	1	1	0	1	00	0	0	0	0	3	0	0	1	1	1	3	1	1	1	1	4	51	4.25	1	0	1	1	1	2005	400	1	3	1	0	400	Blank(s)	T2a	N0	M0	2	4	0	0	27	1	1	2	1	027
48	1	1	0	0	40	40	3	2	1	0	1	1	0	0	0	0	0	1	1	1	4	134	11.1667	0	0	1	1	1	2005	200	0	1	0	0	200	Blank(s)	T1b1	N0	M0	1	2	0	0	20	1	1	2	0	020
59	1	1	1	1	40	40	3	2	1	1	1	1	1	2	1	5	0	1	0	0	4	21	1.75	1	1	1	1	1	2005	200	0	1	1	0	200	Blank(s)	T1b1	N0	M0	1	2	0	0	40	1	1	2	0	040
85	2	3	0	0	53	53	4	2	1	0	1	1	0	0	0	0	0	1	1	1	4	134	11.1667	0	0	1	1	1	2005	250	0	2	1	0	250	Blank(s)	T1b1	N0	M0	1	2	0	0	40	1	1	2	0	994
72	2	2	0	1	62	62	5	2	1	0	1	1	0	0	0	0	0	1	0	0	4	20	1.66667	1	1	1	1	1	2005	200	0	1	1	0	200	Blank(s)	T1b1	N0	M0	1	2	0	0	35	1	1	2	0	035
48	1	1	0	0	53	53	4	2	1	1	1	1	1	2	0	4	0	1	1	1	4	141	11.75	0	0	1	1	1	2005	200	0	1	1	0	200	Blank(s)	T1b1	N0	M0	1	2	0	0	40	2	2	0	0	040
34	0	0	0	0	30	30	3	2	1	0	1	1	0	0	0	0	0	1	1	1	4	138	11.5	0	0	1	1	1	2005	300	0	2	1	0	300	Blank(s)	T1b1	N0	M0	1	2	0	0	27	2	2	0	0	027
59	1	1	0	1	40	40	3	2	1	1	1	1	1	2	1	5	0	1	1	1	4	140	11.6667	0	0	1	1	1	2005	380	0	2	1	0	380	Blank(s)	T1b1	N1	M0	1	2	1	0	40	1	1	2	1	040
43	1	1	1	0	40	40	3	2	1	0	1	1	0	0	0	0	0	1	1	1	4	135	11.25	0	0	1	1	1	2005	200	0	1	1	0	200	Blank(s)	T1b1	N0	M0	1	2	0	0	21	1	1	1	0	021
38	0	0	1	1	50	50	4	2	1	0	1	1	0	0	0	0	0	1	1	1	4	140	11.6667	0	0	1	1	1	2005	200	0	1	0	0	200	Blank(s)	T1b1	N0	M0	1	2	0	0	20	1	1	2	0	020
39	0	0	1	1	53	53	4	2	1	1	1	1	1	2	1	5	0	1	1	1	4	133	11.0833	0	0	1	1	1	2005	200	0	1	1	0	200	Blank(s)	T1b1	N0	M0	1	2	0	0	30	1	1	2	0	030
59	1	1	0	2	62	62	5	2	1	1	1	1	1	2	1	5	0	1	1	1	4	128	10.6667	0	0	1	1	1	2005	250	0	2	0	0	250	Blank(s)	T1b1	N1	M0	1	2	1	0	12	1	1	2	1	012
57	1	1	0	0	00	0	0	0	1	1	0	0	1	1	1	3	1	1	1	1	4	131	10.9167	0	0	1	1	1	2006	200	0	1	1	0	200	Blank(s)	T1b1	N1	M0	1	2	1	0	25	1	1	2	1	025
32	0	0	3	1	53	53	4	2	1	0	1	1	0	0	0	0	0	0	0	0	4	6	0.5	0	0	1	1	1	2006	200	0	1	1	0	200	Blank(s)	T1b1	N0	M0	1	2	0	0	24	1	1	1	0	024
61	2	2	0	0	50	50	4	2	1	1	1	1	1	2	1	5	0	1	1	1	4	129	10.75	0	0	1	1	1	2006	200	0	1	0	0	200	Blank(s)	T1b1	N0	M0	1	2	0	0	20	1	1	4	0	020
33	0	0	0	2	50	50	4	2	0	0	1	1	0	0	0	0	0	1	1	1	4	124	10.3333	0	0	1	1	1	2006	250	0	2	1	0	250	Blank(s)	T1b1	N0	M0	1	2	0	0	25	1	1	2	0	025
50	1	1	2	0	40	40	3	2	1	0	1	1	0	0	0	0	0	1	1	1	4	125	10.4167	0	0	1	1	1	2006	200	0	1	0	0	200	Blank(s)	T1b1	N0	M0	1	2	0	0	15	1	1	1	0	015
57	1	1	1	2	50	50	4	2	1	0	1	1	0	0	0	0	0	1	1	1	4	128	10.6667	0	0	1	1	1	2006	250	0	2	1	0	250	Blank(s)	T1b1	N0	M0	1	2	0	0	30	1	1	1	0	030
46	1	1	0	1	51	51	4	2	1	0	1	1	0	0	0	0	0	1	1	1	4	121	10.0833	0	0	1	1	1	2006	200	0	1	0	0	200	Blank(s)	T1b1	N0	M0	1	2	0	0	12	1	1	1	0	012
66	2	2	0	0	00	0	0	0	0	3	0	0	1	1	1	3	1	1	1	1	4	130	10.8333	0	0	1	1	1	2006	400	1	3	1	0	400	Blank(s)	T2a	N0	M0	2	4	0	0	40	3	3	2	1	040
26	0	0	0	0	40	40	3	2	1	0	1	1	0	0	0	0	0	1	1	1	4	130	10.8333	0	0	1	1	1	2006	200	0	1	1	0	200	Blank(s)	T1b1	N0	M0	1	2	0	0	30	3	3	4	0	030
66	2	2	0	1	53	53	4	2	1	2	1	1	1	2	0	4	0	1	1	1	4	127	10.5833	0	0	1	1	1	2006	200	0	1	0	0	200	Blank(s)	T1b1	N0	M0	1	2	0	0	15	1	1	2	0	015
28	0	0	0	1	50	50	4	2	1	1	1	1	1	2	1	5	0	0	0	0	4	9	0.75	0	0	1	1	1	2006	200	0	1	1	0	200	Blank(s)	T1b1	N1	M0	1	2	1	0	36	1	1	2	1	036
27	0	0	0	1	50	50	4	2	1	0	1	1	0	0	0	0	0	1	1	1	4	129	10.75	0	0	1	1	1	2006	200	0	1	1	0	200	Blank(s)	T1b1	N0	M0	1	2	0	0	28	1	1	1	0	028
58	1	1	0	1	40	40	3	2	0	1	1	1	1	2	1	5	0	1	1	1	4	120	10	0	0	1	1	1	2006	200	0	1	0	0	200	Blank(s)	T1b1	N0	M0	1	2	0	0	15	1	1	1	0	015
30	0	0	0	1	00	0	0	0	0	1	0	0	1	1	1	3	1	1	1	0	4	26	2.16667	1	1	1	1	1	2006	250	0	2	0	0	250	Blank(s)	T1b1	N0	M0	1	2	0	0	10	1	1	1	0	010
34	0	0	0	1	53	53	4	2	1	0	1	1	0	0	0	0	0	1	1	1	4	126	10.5	0	0	1	1	1	2006	250	0	2	1	0	250	Blank(s)	T1b1	N0	M0	1	2	0	0	25	1	1	2	0	025
70	2	2	0	0	53	53	4	2	1	1	1	1	1	2	0	4	0	1	1	1	4	130	10.8333	0	0	1	1	1	2006	250	0	2	1	0	250	Blank(s)	T1b1	N1	M0	1	2	1	0	31	2		2	1	031
41	1	1	0	1	53	53	4	2	1	0	1	1	0	0	0	0	0	1	1	1	4	60	5	1	0	1	1	1	2006	200	0	1	0	0	200	Blank(s)	T1b1	N0	M0	1	2	0	0	20	1	1	2	0	020
44	1	1	0	0	50	50	4	2	1	0	1	1	0	0	0	0	0	1	0	0	4	18	1.5	0	0	1	1	1	2006	200	0	1	0	0	200	Blank(s)	T1b1	N0	M0	1	2	0	0	15	2	2	0	0	015
52	1	1	3	1	40	40	3	2	1	0	1	1	0	0	0	0	0	1	1	1	4	109	9.08333	0	0	1	1	1	2007	250	0	2	1	0	250	Blank(s)	T1b1	N0	M0	1	2	0	0	25	1	1	1	0	025
36	0	0	0	1	50	50	4	2	1	0	1	1	0	0	0	0	0	1	1	1	4	114	9.5	0	0	1	1	1	2007	250	0	2	0	0	250	Blank(s)	T1b1	N0	M0	1	2	0	0	5	2		0	0	005
38	0	0	0	0	53	53	4	2	1	0	1	1	0	0	0	0	0	1	1	1	4	111	9.25	0	0	1	1	1	2007	200	0	1	0	0	200	Blank(s)	T1b1	N0	M0	1	2	0	0	13	2		1	0	013
45	1	1	0	1	40	40	3	2	1	0	1	1	0	0	0	0	0	1	1	1	4	112	9.33333	0	0	1	1	1	2007	200	0	1	0	0	200	Blank(s)	T1b1	N0	M0	1	2	0	0	19	1	1	1	0	019
42	1	1	0	1	53	53	4	2	1	1	1	1	1	2	0	4	0	1	1	1	4	110	9.16667	0	0	1	1	1	2007	200	0	1	0	0	200	Blank(s)	T1b1	N0	M0	1	2	0	0	20	1	1	2	0	020
43	1	1	0	0	40	40	3	2	1	1	1	1	1	2	1	5	0	1	1	1	4	78	6.5	0	0	1	1	1	2007	200	0	1	0	0	200	Blank(s)	T1b1	N0	M0	1	2	0	0	4	1	1	4	0	004
40	1	1	0	1	53	53	4	2	1	0	1	1	0	0	0	0	0	1	1	1	4	115	9.58333	0	0	1	1	1	2007	200	0	1	0	0	200	Blank(s)	T1b1	N0	M0	1	2	0	0	13	1	1	2	0	013
33	0	0	0	0	51	51	4	2	1	0	1	1	0	0	0	0	0	1	1	1	4	111	9.25	0	0	1	1	1	2007	200	0	1	0	0	200	Blank(s)	T1b1	N0	M0	1	2	0	0	10	2		1	0	991
37	0	0	0	1	53	53	4	2	1	0	1	1	0	0	0	0	0	1	1	1	4	113	9.41667	0	0	1	1	1	2007	250	0	2	0	0	250	Blank(s)	T1b1	N0	M0	1	2	0	0	8	2	2	4	0	008
68	2	2	0	1	62	62	5	2	1	0	1	1	0	0	0	0	0	1	1	1	4	109	9.08333	0	0	1	1	1	2007	200	0	1	0	0	200	Blank(s)	T1b1	N0	M0	1	2	0	0	6	2	2	1	0	006
37	0	0	0	0	50	50	4	2	1	0	1	1	0	0	0	0	0	1	1	1	4	114	9.5	0	0	1	1	1	2007	250	0	2	0	0	250	Blank(s)	T1b1	N0	M0	1	2	0	0	13	1	1	1	0	013
45	1	1	0	1	50	50	4	2	1	0	1	1	0	0	0	0	0	1	1	1	4	118	9.83333	0	0	1	1	1	2007	200	0	1	0	0	200	Blank(s)	T1b1	N0	M0	1	2	0	0	2	1	1	4	0	002
35	0	0	2	0	53	53	4	2	1	0	1	1	0	0	1	1	0	1	1	1	4	43	3.58333	0	0	1	1	1	2007	250	0	2	0	0	250	Blank(s)	T1b1	N0	M0	1	2	0	0	4	1	1	2	0	004
75	2	2	0	1	00	0	0	0	1	1	0	0	1	1	0	2	1	1	0	0	4	15	1.25	1	1	1	1	1	2007	200	0	1	1	0	200	Blank(s)	T1b1	N1	M0	1	2	1	0	40	1	1	4	1	040
65	2	2	0	1	53	53	4	2	1	1	1	1	1	2	0	4	0	1	1	1	4	115	9.58333	0	0	1	1	1	2007	250	0	2	1	0	250	Blank(s)	T1b1	N0	M0	1	2	0	0	30	1	1	2	0	030
45	1	1	0	1	53	53	4	2	1	0	1	1	0	0	0	0	0	1	1	1	4	118	9.83333	0	0	1	1	1	2007	200	0	1	0	0	200	Blank(s)	T1b1	N0	M0	1	2	0	0	10	1	1	0	0	010
59	1	1	1	0	40	40	3	2	1	1	1	1	1	2	1	5	0	1	1	1	4	109	9.08333	0	0	1	1	1	2007	300	0	2	1	0	300	Blank(s)	T1b1	N0	M0	1	2	0	0	40	1	1	1	0	994
74	2	2	0	1	51	51	4	2	0	0	1	1	0	0	0	0	0	0	0	0	4	0	0	1	0	1	1	1	2007	200	0	1	0	0	200	Blank(s)	T1b1	N0	M0	1	2	0	0	9	2	2	2	0	009
40	1	1	0	0	53	53	4	2	1	0	1	1	0	0	0	0	0	1	1	1	4	110	9.16667	0	0	1	1	1	2007	300	0	2	0	0	300	Blank(s)	T1b1	N0	M0	1	2	0	0	4	2	2	0	0	004
36	0	0	0	0	00	0	0	0	0	1	0	0	1	1	1	3	1	1	1	1	5	98	8.16667	0	0	1	1	1	2008	300	0	2	0	0	300	Blank(s)	T1b1	N0	M0	1	2	0	0	9	1	1	2	0	009
66	2	2	0	0	62	62	5	2	1	1	1	1	1	2	0	4	0	1	1	1	5	52	4.33333	1	1	1	1	1	2008	400	1	3	1	0	400	Blank(s)	T2a	N0	M0	2	4	0	0	33	1	1	2	1	033
60	2	2	3	0	40	40	3	2	1	0	1	1	0	0	0	0	0	1	1	1	5	106	8.83333	0	0	1	1	1	2008	250	0	2	0	0	250	Blank(s)	T1b1	N0	M0	1	2	0	0	11	1	1	1	0	011
34	0	0	0	0	53	53	4	2	1	3	1	1	1	2	1	5	0	1	1	1	5	101	8.41667	0	0	1	1	1	2008	400	1	3	1	0	400	Blank(s)	T2a	N1	M0	2	4	1	0	35	2		1	1	035
70	2	2	1	1	40	40	3	2	0	3	1	1	1	2	1	5	0	1	1	1	5	55	4.58333	1	0	1	1	1	2008	400	1	3	0	0	400	Blank(s)	T2a	N0	M0	2	4	0	0	20	1	1	2	1	020
54	1	1	0	1	53	53	4	2	1	0	1	1	0	0	0	0	0	1	1	1	5	101	8.41667	0	0	1	1	1	2008	200	0	1	0	0	200	Blank(s)	T1b1	N0	M0	1	2	0	0	12	2		0	0	012
58	1	1	0	1	53	53	4	2	0	0	1	1	0	0	0	0	0	1	1	1	5	101	8.41667	0	0	1	1	1	2008	200	0	1	0	0	200	Blank(s)	T1b1	N0	M0	1	2	0	0	10	1	1	0	0	010
35	0	0	0	0	30	30	3	2	0	0	1	1	0	0	0	0	0	1	1	1	4	103	8.58333	0	0	1	1	1	2007	200	0	1	0	0	200	Blank(s)	T1b1	N0	M0	1	2	0	0	9	2		4	0	009
44	1	1	0	1	00	0	0	0	1	1	0	0	1	1	1	3	1	1	1	1	5	100	8.33333	0	0	1	1	1	2008	250	0	2	0	0	250	Blank(s)	T1b1	N1	M0	1	2	1	0	20	2	2	4	1	020
70	2	2	0	0	50	50	4	2	1	0	1	1	0	0	0	0	0	1	1	1	5	101	8.41667	0	0	1	1	1	2008	200	0	1	1	0	200	Blank(s)	T1b1	N0	M0	1	2	0	0	27	2	2	1	0	027
40	1	1	0	1	53	53	4	2	1	0	1	1	0	0	1	1	0	1	1	1	5	96	8	0	0	1	1	1	2008	200	0	1	0	0	200	Blank(s)	T1b1	N1	M0	1	2	1	0	15	2		0	1	015
44	1	1	0	2	50	50	4	2	2	0	1	1	0	0	0	0	0	1	1	1	5	105	8.75	0	0	1	1	1	2008	210	0	1	0	0	210	Blank(s)	T1b1	N0	M0	1	2	0	0	2	1	1	2	0	002
71	2	2	2	0	40	40	3	2	1	3	1	1	1	2	0	4	0	1	1	1	5	51	4.25	1	1	1	1	1	2008	400	1	3	1	0	400	Blank(s)	T2a	N0	M0	2	4	0	0	40	2		1	1	040
66	2	2	0	0	53	53	4	2	1	0	1	1	0	0	0	0	0	1	1	1	5	91	7.58333	0	0	1	1	1	2009	200	0	1	0	0	200	Blank(s)	T1b1	N0	M0	1	2	0	0	14	1	1	2	0	014
41	1	1	0	0	50	50	4	2	1	0	1	1	0	0	0	0	0	1	1	1	5	95	7.91667	0	0	1	1	1	2009	200	0	1	0	0	200	Blank(s)	T1b1	N0	M0	1	2	0	0	2	1	1	1	0	002
42	1	1	0	0	50	50	4	2	1	0	1	1	0	0	0	0	0	1	1	1	5	92	7.66667	0	0	1	1	1	2009	250	0	2	0	0	250	Blank(s)	T1b1	N0	M0	1	2	0	0	15	1	1	1	0	015
43	1	1	1	1	00	0	0	0	0	3	0	0	1	1	0	2	1	1	1	1	5	94	7.83333	0	0	1	1	1	2009	250	0	2	1	0	250	Blank(s)	T1b1	N0	M0	1	2	0	0	40	1	1	4	0	040
37	0	0	0	1	61	61	5	2	1	0	1	1	0	0	0	0	0	1	1	1	5	102	8.5	0	0	1	1	1	2008	200	0	1	0	0	200	Blank(s)	T1b1	N0	M0	1	2	0	0	15	2		4	0	015
37	0	0	0	0	51	51	4	2	1	0	1	1	0	0	0	0	0	1	1	1	5	78	6.5	0	0	1	1	1	2009	200	0	1	1	0	200	Blank(s)	T1b1	N0	M0	1	2	0	0	34	1	1	1	0	034
38	0	0	0	0	40	40	3	2	1	0	1	1	0	0	0	0	0	1	1	1	5	101	8.41667	0	0	1	1	1	2008	200	0	1	0	0	200	Blank(s)	T1b1	N0	M0	1	2	0	0	11	1	1	0	0	011
84	2	3	0	1	00	0	0	0	0	1	0	0	1	1	0	2	1	1	1	0	5	31	2.58333	1	0	1	1	1	2009	200	0	1	0	0	200	Blank(s)	T1b1	N0	M0	1	2	0	0	2	1	1	1	0	002
34	0	0	0	0	40	40	3	2	1	0	1	1	0	0	0	0	0	1	1	1	5	89	7.41667	0	0	1	1	1	2009	200	0	1	0	0	200	Blank(s)	T1b1	N0	M0	1	2	0	0	7	1	1	0	0	007
39	0	0	0	1	40	40	3	2	1	0	1	1	0	0	0	0	0	1	1	1	5	85	7.08333	0	0	1	1	1	2009	200	0	1	1	0	200	Blank(s)	T1b1	N0	M0	1	2	0	0	38	1	1	0	0	038
73	2	2	1	1	40	40	3	2	1	0	1	1	0	0	0	0	0	1	1	1	5	65	5.41667	1	0	1	1	1	2009	250	0	2	1	0	250	Blank(s)	T1b1	N0	M0	1	2	0	0	25	1	1	2	0	025
41	1	1	0	1	40	40	3	2	1	1	1	1	1	2	0	4	0	1	1	1	5	85	7.08333	0	0	1	1	1	2009	300	0	2	1	0	300	Blank(s)	T1b1	N0	M0	1	2	0	0	30	2	2	1	0	030
60	2	2	0	0	40	40	3	2	1	0	1	1	0	0	0	0	0	1	1	1	5	72	6	0	0	1	1	1	2009	200	0	1	0	0	200	Blank(s)	T1b1	N0	M0	1	2	0	0	0	2	2	4	0	990
57	1	1	0	1	50	50	4	2	1	3	1	1	1	2	1	5	0	1	1	1	5	88	7.33333	0	0	1	1	1	2009	200	0	1	0	0	200	Blank(s)	T1b1	N0	M0	1	2	0	0	12	2	2	1	0	012
60	2	2	0	0	51	51	4	2	1	0	1	1	0	0	0	0	0	1	1	1	5	87	7.25	0	0	1	1	1	2009	200	0	1	0	0	200	Blank(s)	T1b1	N0	M0	1	2	0	0	7	1	1	1	0	007
86	2	3	0	1	00	0	0	0	0	1	0	0	1	1	0	2	1	1	0	0	5	21	1.75	1	0	1	1	1	2009	200	0	1	1	0	200	Blank(s)	T1b1	N0	M0	1	2	0	0	30	2	2	0	0	030
33	0	0	0	0	51	51	4	2	1	0	1	1	0	0	0	0	0	1	1	1	5	84	7	0	0	1	1	1	2009	200	0	1	1	0	200	Blank(s)	T1b1	N0	M0	1	2	0	0	40	2		0	0	040
59	1	1	1	2	62	62	5	2	2	0	1	1	0	0	0	0	0	1	1	1	5	92	7.66667	1	0	1	1	1	2008	200	0	1	0	0	200	Blank(s)	T1b1	N0	M0	1	2	0	0	3	1	1	2	0	003
39	0	0	0	2	40	40	3	2	0	0	1	1	0	0	1	1	0	0	0	0	5	2	0.166667	0	0	1	1	1	2008	200	0	1	0	0	200	Blank(s)	T1b1	N0	M0	1	2	0	0	20	1	1	2	0	020
50	1	1	0	0	40	40	3	2	0	2	1	1	1	2	0	4	0	1	1	1	5	92	7.66667	0	0	1	1	1	2009	200	0	1	0	0	200	Blank(s)	T1b1	N0	M0	1	2	0	0	18	2	2	0	0	018
56	1	1	1	0	53	53	4	2	1	1	1	1	1	2	1	5	0	1	1	1	5	95	7.91667	0	0	1	1	1	2009	250	0	2	0	0	250	Blank(s)	T1b1	N0	M0	1	2	0	0	20	1	1	1	0	020
51	1	1	1	1	40	40	3	2	1	1	1	1	1	2	1	5	0	1	1	1	5	89	7.41667	0	0	1	1	1	2009	200	0	1	0	0	200	Blank(s)	T1b1	N0	M0	1	2	0	0	10	2	2	0	0	010
35	0	0	0	0	53	53	4	2	1	0	1	1	0	0	0	0	0	1	1	1	5	85	7.08333	0	0	1	1	1	2009	200	0	1	0	0	200	Blank(s)	T1b1	N0	M0	1	2	0	0	18	1	1	1	0	018
31	0	0	2	0	40	40	3	2	1	1	1	1	1	2	1	5	0	0	0	0	5	4	0.333333	0	0	1	1	1	2009	200	0	1	1	0	200	Blank(s)	T1b1	N0	M0	1	2	0	0	33	1	1	1	0	033
32	0	0	1	0	53	53	4	2	0	0	1	1	0	0	0	0	0	1	1	1	5	94	7.83333	0	0	1	1	1	2009	210	0	1	0	0	210	Blank(s)	T1b1	N0	M0	1	2	0	0	14	2	2	2	0	014
43	1	1	0	1	50	50	4	2	1	0	1	1	0	0	0	0	0	1	1	1	5	78	6.5	0	0	1	1	1	2010	210	0	1	0	0	210	Blank(s)	T1b1	N0	M0	1	2	0	0	20	1	1	2	0	020
43	1	1	0	0	30	30	3	2	1	0	1	1	0	0	0	0	0	1	1	1	5	80	6.66667	0	0	1	1	1	2010	250	0	2	0	0	250	Blank(s)	T1b1	N0	M0	1	2	0	0	20	2	2	1	0	020
45	1	1	2	0	00	0	0	0	2	3	0	0	1	1	1	3	1	1	1	1	5	76	6.33333	0	0	1	1	1	2010	200	0	1	1	0	200	Blank(s)	T1b1	N0	M0	1	2	0	0	40	1	1	2	0	040
64	2	2	1	0	62	62	5	2	1	0	1	1	0	0	0	0	0	1	1	1	5	79	6.58333	0	0	1	1	1	2010	210	0	1	1	0	210	Blank(s)	T1b1	N0	M0	1	2	0	0	35	1	1	1	0	035
40	1	1	0	0	53	53	4	2	1	0	1	1	0	0	0	0	0	1	1	1	5	94	7.83333	0	0	1	1	1	2009	250	0	2	0	0	250	Blank(s)	T1b1	N0	M0	1	2	0	0	5	1	1	2	0	005
43	1	1	3	1	62	62	5	2	1	0	1	1	0	0	0	0	0	1	1	1	5	83	6.91667	0	0	1	1	1	2010	200	0	1	1	0	200	Blank(s)	T1b1	N0	M0	1	2	0	0	31	2	2	1	0	031
31	0	0	0	1	51	51	4	2	1	0	1	1	0	0	0	0	0	1	1	1	5	76	6.33333	0	0	1	1	1	2010	210	0	1	0	0	210	Blank(s)	T1b1	N0	M0	1	2	0	0	8	2		4	0	008
30	0	0	0	1	53	53	4	2	1	0	1	1	0	0	0	0	0	1	1	1	5	76	6.33333	0	0	1	1	1	2010	210	0	1	0	0	210	Blank(s)	T1b1	N0	M0	1	2	0	0	7	1	1	1	0	007
38	0	0	0	1	53	53	4	2	1	0	1	1	0	0	0	0	0	1	1	1	5	82	6.83333	0	0	1	1	1	2010	210	0	1	0	0	210	Blank(s)	T1b1	N0	M0	1	2	0	0	8	3	3	0	0	008
44	1	1	0	1	50	50	4	2	1	0	1	1	0	0	0	0	0	1	1	1	5	81	6.75	0	0	1	1	1	2010	380	0	2	0	0	380	Blank(s)	T1b1	N0	M0	1	2	0	0	6	1	1	1	1	006
35	0	0	0	0	40	40	3	2	1	0	1	1	0	0	0	0	0	1	1	1	5	56	4.66667	0	0	1	1	1	2011	210	0	1	1	0	210	Blank(s)	T1b1	N0	M0	1	2	0	0	25	2	2	1	0	025
32	0	0	0	1	40	40	3	2	1	0	1	1	0	0	0	0	0	1	1	1	5	71	5.91667	0	0	1	1	1	2011	200	0	1	1	0	200	Blank(s)	T1b1	N0	M0	1	2	0	0	39	1	1	4	0	039
61	2	2	0	1	40	40	3	2	0	0	1	1	0	0	0	0	0	1	1	1	5	60	5	0	0	1	1	1	2011	200	0	1	0	0	200	Blank(s)	T1b1	N0	M0	1	2	0	0	8	1	1	0	0	008
62	2	2	0	0	00	0	0	0	0	3	0	0	1	1	1	3	1	1	1	1	5	71	5.91667	0	0	1	1	1	2011	400	1	3	1	0	400	Blank(s)	T2a	N0	M0	2	4	0	0	33	1	1	2	1	033
55	1	1	0	0	30	30	3	2	0	1	1	1	1	2	1	5	0	1	1	1	5	65	5.41667	0	0	1	1	1	2011	200	0	1	0	0	200	Blank(s)	T1b1	N0	M0	1	2	0	0	15	1	1	4	0	015
73	2	2	0	0	62	62	5	2	1	0	1	1	0	0	0	0	0	1	1	1	5	69	5.75	0	0	1	1	1	2011	200	0	1	0	0	200	Blank(s)	T1b1	N0	M0	1	2	0	0	20	1	1	4	0	020
59	1	1	0	0	40	40	3	2	0	0	1	1	0	0	0	0	0	1	1	1	5	62	5.16667	0	0	1	1	1	2011	400	1	3	0	0	400	Blank(s)	T2a	N0	M0	2	4	0	0	7	1	1	2	1	007
49	1	1	0	1	52	52	4	2	1	0	1	1	0	0	0	0	0	1	1	1	5	68	5.66667	0	0	1	1	1	2011	200	0	1	0	0	200	Blank(s)	T1b1	N0	M0	1	2	0	0	5	2		1	0	005
25	0	0	1	1	53	53	4	2	1	0	1	1	0	0	0	0	0	1	1	1	5	60	5	0	0	1	1	1	2011	210	0	1	0	0	210	Blank(s)	T1b1	N0	M0	1	2	0	0	17	1	1	2	0	017
38	0	0	0	1	51	51	4	2	1	0	1	1	0	0	0	0	0	1	1	1	5	39	3.25	0	0	1	1	1	2011	200	0	1	0	0	200	Blank(s)	T1b1	N0	M0	1	2	0	0	4	1	1	0	0	004
41	1	1	0	0	40	40	3	2	1	0	1	1	0	0	0	0	0	1	1	1	5	64	5.33333	0	0	1	1	1	2011	200	0	1	0	0	200	Blank(s)	T1b1	N0	M0	1	2	0	0	7	1	1	4	0	007
57	1	1	0	1	50	50	4	2	1	1	1	1	1	2	1	5	0	1	1	1	5	63	5.25	0	0	1	1	1	2011	200	0	1	0	0	200	Blank(s)	T1b1	N0	M0	1	2	0	0	20	2		0	0	020
42	1	1	1	1	30	30	3	2	0	3	1	1	1	2	1	5	0	1	1	1	5	36	3	1	1	1	1	1	2011	200	0	1	1	0	200	Blank(s)	T1b1	N0	M0	1	2	0	0	22	1	1	2	0	022
44	1	1	0	0	60	60	5	2	0	2	1	1	1	2	1	5	0	1	1	1	5	62	5.16667	0	0	1	1	1	2011	250	0	2	1	0	250	Blank(s)	T1b1	N0	M0	1	2	0	0	21	1	1	1	0	021
78	2	2	0	0	40	40	3	2	0	1	1	1	1	2	1	5	0	0	0	0	5	4	0.333333	0	0	1	1	1	2011	200	0	1	1	0	200	Blank(s)	T1b1	N0	M0	1	2	0	0	30	1	1	2	0	030
64	2	2	0	0	62	62	5	2	0	3	1	1	1	2	1	5	0	1	1	1	6	58	4.83333	0	0	1	1	1	2012	250	0	2	0	0	250	Blank(s)	T1b1	N0	M0	1	2	0	0	14	1	1	1	0	014
71	2	2	0	1	00	0	0	0	0	1	0	0	1	1	1	3	1	1	1	1	6	50	4.16667	0	0	1	1	1	2012	220	0	1	1	0	220	Blank(s)	T1b1	N0	M0	1	2	0	0	40	1	1	2	0	040
41	1	1	0	0	30	30	3	2	1	2	1	1	1	2	1	5	0	1	1	1	6	58	4.83333	0	0	1	1	1	2012	210	0	1	1	0	210	Blank(s)	T1b1	N0	M0	1	2	0	0	37	1	1	2	0	037
42	1	1	0	0	50	50	4	2	1	2	1	1	1	2	1	5	0	1	1	1	6	57	4.75	0	0	1	1	1	2012	250	0	2	1	0	250	Blank(s)	T1b1	N0	M0	1	2	0	0	30	1	1	1	0	030
34	0	0	0	0	30	30	3	2	0	1	1	1	1	2	1	5	0	1	0	0	6	19	1.58333	0	0	1	1	1	2012	200	0	1	1	0	200	Blank(s)	T1b1	N0	M0	1	2	0	0	38	2	2	0	0	038
41	1	1	0	0	60	60	5	2	1	0	1	1	0	0	0	0	0	1	0	0	6	23	1.91667	0	0	1	1	1	2012	210	0	1	0	0	210	Blank(s)	T1b1	N0	M0	1	2	0	0	15	1	1	1	0	015
55	1	1	0	0	40	40	3	2	0	1	1	1	1	2	0	4	0	1	1	1	6	59	4.91667	0	0	1	1	1	2012	200	0	1	0	0	200	Blank(s)	T1b1	N0	M0	1	2	0	0	19	2		0	0	019
61	2	2	3	0	40	40	3	2	1	0	1	1	0	0	1	1	0	1	1	1	6	51	4.25	0	0	1	1	1	2012	210	0	1	1	0	210	Blank(s)	T1b1	N1	M0	1	2	1	0	30	1	1	1	1	030
61	2	2	0	0	50	50	4	2	1	1	1	1	1	2	1	5	0	1	1	1	6	59	4.91667	0	0	1	1	1	2012	210	0	1	0	0	210	Blank(s)	T1b1	N1	M0	1	2	1	0	20	1	1	2	1	020
55	1	1	0	2	40	40	3	2	1	1	1	1	1	2	1	5	0	1	1	1	6	59	4.91667	0	0	1	1	1	2012	200	0	1	1	0	200	Blank(s)	T1b1	N0	M0	1	2	0	0	35	1	1	2	0	035
62	2	2	0	1	40	40	3	2	1	0	1	1	0	0	0	0	0	1	1	1	6	52	4.33333	0	0	1	1	1	2012	200	0	1	1	0	200	Blank(s)	T1b1	N0	M0	1	2	0	0	25	1	1	1	0	025
36	0	0	0	2	50	50	4	2	1	0	1	1	0	0	0	0	0	1	1	1	6	52	4.33333	0	0	1	1	1	2012	200	0	1	0	0	200	Blank(s)	T1b1	N0	M0	1	2	0	0	6	1	1	1	0	006
46	1	1	0	1	53	53	4	2	1	0	1	1	0	0	0	0	0	1	1	1	6	59	4.91667	0	0	1	1	1	2012	200	0	1	0	0	200	Blank(s)	T1b1	N0	M0	1	2	0	0	11	1	1	2	0	011
41	1	1	0	1	40	40	3	2	1	0	1	1	0	0	0	0	0	1	1	1	6	59	4.91667	0	0	1	1	1	2012	250	0	2	0	0	250	Blank(s)	T1b1	N0	M0	1	2	0	0	15	2		1	0	015
41	1	1	0	0	30	30	3	2	1	0	1	1	0	0	0	0	0	1	1	1	6	57	4.75	0	0	1	1	1	2012	200	0	1	0	0	200	Blank(s)	T1b1	N0	M0	1	2	0	0	8	2	2	1	0	008
46	1	1	0	0	40	40	3	2	1	0	1	1	0	0	0	0	0	1	1	1	6	55	4.58333	0	0	1	1	1	2012	210	0	1	0	0	210	Blank(s)	T1b1	N0	M0	1	2	0	0	12	2	2	1	0	012
63	2	2	0	0	53	53	4	2	1	1	1	1	1	2	1	5	0	1	1	1	6	53	4.41667	0	0	1	1	1	2012	210	0	1	1	0	210	Blank(s)	T1b1	N0	M0	1	2	0	0	40	1	1	1	0	040
49	1	1	0	0	53	53	4	2	1	0	1	1	0	0	0	0	0	0	0	0	6	4	0.333333	0	0	1	1	1	2012	200	0	1	0	0	200	Blank(s)	T1b1	N0	M0	1	2	0	0	20	2		0	0	020
30	0	0	0	1	53	53	4	2	1	1	1	1	1	2	1	5	0	1	1	1	6	57	4.75	0	0	1	1	1	2012	300	0	2	1	0	300	Blank(s)	T1b1	N1	M0	1	2	1	0	36	1	1	2	1	036
35	0	0	0	0	00	0	0	0	1	1	0	0	1	1	1	3	1	1	1	1	6	55	4.58333	0	0	1	1	1	2012	250	0	2	1	0	250	Blank(s)	T1b1	N1	M0	1	2	1	0	40	1	1	1	1	040
83	2	3	0	1	00	0	0	0	0	1	0	0	1	1	0	2	1	1	1	1	6	57	4.75	0	0	1	1	1	2012	210	0	1	1	0	210	Blank(s)	T1b1	N0	M0	1	2	0	0	40	2	2	1	0	994
57	1	1	0	1	53	53	4	2	1	0	1	1	0	0	1	1	0	1	1	1	6	53	4.41667	0	0	1	1	1	2012	200	0	1	0	0	200	Blank(s)	T1b1	N0	M0	1	2	0	0	2	2	2	0	0	002
30	0	0	3	1	40	40	3	2	1	1	1	1	1	2	0	4	0	1	1	1	6	55	4.58333	0	0	1	1	1	2012	210	0	1	1	0	210	Blank(s)	T1b1	N0	M0	1	2	0	0	25	1	1	2	0	025
53	1	1	1	1	50	50	4	2	0	0	1	1	0	0	0	0	0	1	1	1	6	39	3.25	0	0	1	1	1	2013	250	0	2	0	0	250	Blank(s)	T1b1	N0	M0	1	2	0	0	5	1	1	1	0	005
40	1	1	0	1	62	62	5	2	1	0	1	1	0	0	0	0	0	1	1	1	6	47	3.91667	0	0	1	1	1	2013	200	0	1	0	0	200	Blank(s)	T1b1	N0	M0	1	2	0	0	9	2	2	1	0	009
43	1	1	0	0	62	62	5	2	1	0	1	1	0	0	0	0	0	1	1	1	6	46	3.83333	0	0	1	1	1	2013	200	0	1	1	0	200	Blank(s)	T1b1	N0	M0	1	2	0	0	28	2	2	1	0	028
54	1	1	0	0	51	51	4	2	1	0	1	1	0	0	0	0	0	1	1	1	6	39	3.25	0	0	1	1	1	2013	300	0	2	0	0	300	Blank(s)	T1b1	N0	M0	1	2	0	0	13	2		0	0	013
57	1	1	0	1	53	53	4	2	1	0	1	1	0	0	0	0	0	1	1	1	6	47	3.91667	0	0	1	1	1	2013	210	0	1	1	0	210	Blank(s)	T1b1	N0	M0	1	2	0	0	24	1	1	2	0	024
34	0	0	0	0	40	40	3	2	1	1	1	1	1	2	1	5	0	1	1	1	6	42	3.5	0	0	1	1	1	2013	210	0	1	0	0	210	Blank(s)	T1b1	N1	M0	1	2	1	0	11	1	1	2	1	011
36	0	0	0	1	30	30	3	2	1	0	1	1	0	0	0	0	0	1	1	1	6	40	3.33333	0	0	1	1	1	2013	200	0	1	0	0	200	Blank(s)	T1b1	N0	M0	1	2	0	0	12	2	2	1	0	012
41	1	1	0	1	50	50	4	2	1	0	1	1	0	0	1	1	0	1	1	1	6	39	3.25	0	0	1	1	1	2013	200	0	1	1	0	200	Blank(s)	T1b1	N0	M0	1	2	0	0	38	2		1	0	038
39	0	0	0	0	53	53	4	2	1	0	1	1	0	0	0	0	0	1	1	1	6	47	3.91667	0	0	1	1	1	2013	200	0	1	0	0	200	Blank(s)	T1b1	N0	M0	1	2	0	0	8	2	2	0	0	008
49	1	1	0	0	30	30	3	2	1	0	1	1	0	0	0	0	0	1	1	1	6	43	3.58333	0	0	1	1	1	2013	200	0	1	0	0	200	Blank(s)	T1b1	N0	M0	1	2	0	0	10	2	2	0	0	010
43	1	1	0	0	40	40	3	2	1	0	1	1	0	0	0	0	0	1	1	0	6	35	2.91667	0	0	1	1	1	2014	200	0	1	0	0	200	Blank(s)	T1b1	N0	M0	1	2	0	0	19	2		1	0	019
59	1	1	0	0	40	40	3	2	1	1	1	1	1	2	0	4	0	1	1	1	6	37	3.08333	0	0	1	1	1	2013	210	0	1	0	0	210	Blank(s)	T1b1	N0	M0	1	2	0	0	20	2	2	2	0	020
55	1	1	0	1	00	0	0	0	0	1	0	0	1	1	1	3	1	0	0	0	6	5	0.416667	0	0	1	1	1	2013	210	0	1	1	0	210	Blank(s)	T1b1	N0	M0	1	2	0	0	35	1	1	1	0	035
44	1	1	0	0	54	54	4	2	1	0	1	1	0	0	0	0	0	1	0	0	6	23	1.91667	0	0	1	1	1	2013	210	0	1	0	0	210	Blank(s)	T1b1	N0	M0	1	2	0	0	12	2		4	0	012
33	0	0	0	0	50	50	4	2	1	0	1	1	0	0	0	0	0	1	1	1	6	46	3.83333	0	0	1	1	1	2013	200	0	1	0	0	200	Blank(s)	T1b1	N0	M0	1	2	0	0	9	2	2	1	0	009
43	1	1	2	0	53	53	4	2	1	0	1	1	0	0	0	0	0	1	1	1	6	46	3.83333	0	0	1	1	1	2013	200	0	1	0	0	200	Blank(s)	T1b1	N0	M0	1	2	0	0	9	1	1	1	0	009
31	0	0	1	0	30	30	3	2	1	1	1	1	1	2	1	5	0	1	1	1	6	43	3.58333	0	0	1	1	1	2013	210	0	1	1	0	210	Blank(s)	T1b1	N0	M0	1	2	0	0	40	1	1	2	0	040
52	1	1	0	1	50	50	4	2	1	0	1	1	0	0	0	0	0	1	1	1	6	38	3.16667	0	0	1	1	1	2013	200	0	1	0	0	200	Blank(s)	T1b1	N0	M0	1	2	0	0	1	1	1	4	0	001
86	2	3	0	1	53	53	4	2	1	0	1	1	0	0	0	0	0	1	1	1	6	42	3.5	0	0	1	1	1	2013	210	0	1	1	0	210	Blank(s)	T1b1	N0	M0	1	2	0	0	32	1	1	1	0	032
66	2	2	0	0	53	53	4	2	1	1	1	1	1	2	1	5	0	1	1	1	6	41	3.41667	0	0	1	1	1	2013	210	0	1	1	0	210	Blank(s)	T1b1	N0	M0	1	2	0	0	25	2	2	3	0	025
49	1	1	0	0	40	40	3	2	1	0	1	1	0	0	0	0	0	1	1	1	6	36	3	0	0	1	1	1	2013	200	0	1	0	0	200	Blank(s)	T1b1	N0	M0	1	2	0	0	16	2		1	0	016
42	1	1	2	0	61	61	5	2	1	0	1	1	0	0	0	0	0	1	1	0	6	32	2.66667	0	0	1	1	1	2014	200	0	1	0	0	200	Blank(s)	T1b1	N0	M0	1	2	0	0	14	2		0	0	014
40	1	1	0	1	30	30	3	2	1	0	1	1	0	0	0	0	0	0	0	0	6	1	0.0833333	0	0	1	1	1	2014	250	0	2	0	0	250	Blank(s)	T1b1	N0	M0	1	2	0	0	8	3	3	2	0	008
53	1	1	0	1	40	40	3	2	1	1	1	1	1	2	0	4	0	1	1	0	6	33	2.75	0	0	1	1	1	2014	200	0	1	0	0	200	Blank(s)	T1b1	N0	M0	1	2	0	0	12	2		0	0	012
59	1	1	0	0	40	40	3	2	1	1	1	1	1	2	1	5	0	1	1	0	6	30	2.5	0	0	1	1	1	2014	400	1	3	0	0	400	Blank(s)	T2a	N0	M0	2	4	0	0	18	1	1	2	1	018
55	1	1	0	0	40	40	3	2	1	1	1	1	1	2	1	5	0	1	1	0	6	28	2.33333	0	0	1	1	1	2014	210	0	1	1	0	210	Blank(s)	T1b1	N0	M0	1	2	0	0	30	2		1	0	030
26	0	0	0	1	00	0	0	0	1	2	0	0	1	1	1	3	1	1	1	0	6	34	2.83333	0	0	1	1	1	2014	200	0	1	1	0	200	Blank(s)	T1b1	N1	M0	1	2	1	0	40	1	1	1	1	040
84	2	3	3	1	40	40	3	2	0	2	1	1	1	2	0	4	0	1	0	0	6	16	1.33333	0	0	1	1	1	2014	400	1	3	0	0	400	Blank(s)	T2a	N0	M0	2	4	0	0	7	1	1	1	1	007
45	1	1	0	0	00	0	0	0	0	1	0	0	1	1	1	3	1	1	1	0	6	27	2.25	0	0	1	1	1	2014	410	1	3	1	0	410	Blank(s)	T2a	N0	M0	2	4	0	0	30	1	1	1	1	030
34	0	0	0	1	53	53	4	2	1	1	1	1	1	2	1	5	0	1	1	0	6	24	2	0	0	1	1	1	2014	200	0	1	0	0	200	Blank(s)	T1b1	N0	M0	1	2	0	0	15	1	1	2	0	015
38	0	0	0	0	53	53	4	2	1	0	1	1	0	0	1	1	0	1	1	0	6	35	2.91667	0	0	1	1	1	2014	220	0	1	0	0	220	Blank(s)	T1b1	N0	M0	1	2	0	0	3	1	1	2	0	003
57	1	1	0	1	40	40	3	2	1	0	1	1	0	0	0	0	0	1	1	0	6	24	2	0	0	1	1	1	2014	250	0	2	0	0	250	Blank(s)	T1b1	N0	M0	1	2	0	0	12	3	3	1	0	012
57	1	1	1	1	00	0	0	0	0	3	0	0	1	1	1	3	1	1	0	0	6	13	1.08333	0	0	1	1	1	2015	400	1	3	1	0	400	Blank(s)	T2a	N0	M0	2	4	0	0	35	1	1	1	1	035
57	1	1	0	0	53	53	4	2	1	4	1	1	1	2	1	5	0	1	0	0	6	13	1.08333	0	0	1	1	1	2015	250	0	2	1	0	250	Blank(s)	T1b1	N0	M0	1	2	0	0	30	1	1	2	0	030
58	1	1	0	0	00	0	0	0	0	1	0	0	1	1	1	3	1	1	0	0	6	12	1	0	0	1	1	1	2015	400	1	3	1	0	400	Blank(s)	T2a	N1	M0	2	4	1	0	37	1	1	1	1	037
34	0	0	0	2	53	53	4	2	1	0	1	1	0	0	0	0	0	1	0	0	6	13	1.08333	0	0	1	1	1	2015	200	0	1	1	0	200	Blank(s)	T1b1	N0	M0	1	2	0	0	24	1	1	2	0	024
74	2	2	0	1	00	0	0	0	0	3	0	0	1	1	1	3	1	1	0	0	6	22	1.83333	0	0	1	1	1	2015	420	1	3	1	0	420	Blank(s)	T2a	N0	M0	2	4	0	0	38	1	1	4	1	038
67	2	2	0	1	50	50	4	2	1	0	1	1	0	0	0	0	0	1	0	0	6	17	1.41667	0	0	1	1	1	2015	210	0	1	1	0	210	Blank(s)	T1b1	N0	M0	1	2	0	0	30	2	2	1	0	030
54	1	1	0	1	53	53	4	2	1	1	1	1	1	2	0	4	0	1	0	0	6	19	1.58333	0	0	1	1	1	2015	200	0	1	0	0	200	Blank(s)	T1b1	N0	M0	1	2	0	0	9	1	1	2	0	009
45	1	1	0	1	40	40	3	2	1	0	1	1	0	0	0	0	0	0	0	0	6	8	0.666667	1	1	1	1	1	2015	200	0	1	1	0	200	Blank(s)	T1b1	N0	M0	1	2	0	0	40	1	1	2	0	040
41	1	1	0	0	53	53	4	2	1	1	1	1	1	2	0	4	0	0	0	0	6	8	0.666667	0	0	1	1	1	2015	210	0	1	1	0	210	Blank(s)	T1b1	N1	M0	1	2	1	0	35	3	3	1	1	035
46	1	1	0	1	40	40	3	2	1	0	1	1	0	0	0	0	0	1	0	0	6	14	1.16667	0	0	1	1	1	2015	200	0	1	0	0	200	Blank(s)	T1b1	N0	M0	1	2	0	0	10	1	1	1	0	010
34	0	0	0	1	40	40	3	2	1	0	1	1	0	0	0	0	0	1	0	0	6	14	1.16667	0	0	1	1	1	2015	210	0	1	0	0	210	Blank(s)	T1b1	N0	M0	1	2	0	0	9	1	1	2	0	009
52	1	1	0	0	40	40	3	2	1	1	1	1	1	2	0	4	0	1	0	0	6	23	1.91667	0	0	1	1	1	2015	210	0	1	0	0	210	Blank(s)	T1b1	N0	M0	1	2	0	0	8	1	1	1	0	008
44	1	1	0	0	53	53	4	2	1	0	1	1	0	0	0	0	0	1	0	0	6	20	1.66667	0	0	1	1	1	2015	210	0	1	0	0	210	Blank(s)	T1b1	N0	M0	1	2	0	0	20	3	3	2	0	020
62	2	2	0	0	62	62	5	2	1	0	1	1	0	0	0	0	0	0	0	0	6	4	0.333333	0	0	1	1	1	2015	210	0	1	0	0	210	Blank(s)	T1b1	N0	M0	1	2	0	0	16	1	1	1	0	016
45	1	1	0	0	40	40	3	2	0	3	1	1	1	2	0	4	0	1	1	1	0	291	24.25	1	0	1	1	1	1988	200	0	1	0	0	Blank(s)	20	T1b	N0	M0	1	2	0	0	16	1	1	2	0	016
34	0	0	1	1	50	50	4	2	1	3	1	1	1	2	0	4	0	1	0	0	0	17	1.41667	1	1	1	1	1	1988	200	0	1	1	0	Blank(s)	20	T1b	N1	M0	1	2	1	0	25	3	3	2	1	025
38	0	0	1	0	50	50	4	2	1	1	1	1	1	2	1	5	0	1	1	1	0	46	3.83333	1	0	1	1	1	1988	200	0	1	1	0	Blank(s)	20	T1b	N1	M0	1	2	1	0	30	1	1	4	1	030
38	0	0	0	0	50	50	4	2	1	0	1	1	0	0	0	0	0	1	1	1	0	344	28.6667	0	0	1	1	1	1988	200	0	1	0	0	Blank(s)	20	T1b	N0	M0	1	2	0	0	18	1	1	4	0	018
56	1	1	1	1	50	50	4	2	1	3	1	1	1	2	0	4	0	1	1	1	0	46	3.83333	1	1	1	1	1	1988	200	0	1	1	0	Blank(s)	20	T1b	N0	M0	1	2	0	0	40	1	1	2	0	040
30	0	0	0	1	50	50	4	2	1	0	1	1	0	0	0	0	0	1	1	1	0	344	28.6667	0	0	1	1	1	1988	200	0	1	1	0	Blank(s)	20	T1b	N0	M0	1	2	0	0	30	1	1	4	0	030
28	0	0	0	0	50	50	4	2	1	0	1	1	0	0	0	0	0	1	1	1	0	343	28.5833	0	0	1	1	1	1988	200	0	1	0	0	Blank(s)	20	T1b	N0	M0	1	2	0	0	20	3	3	2	0	020
45	1	1	0	0	50	50	4	2	1	0	1	1	0	0	0	0	0	1	1	1	0	343	28.5833	0	0	1	1	1	1988	400	1	3	0	0	Blank(s)	40	T2a	N0	M0	2	4	0	0	20	1	1	4	1	020
40	1	1	0	0	50	50	4	2	1	0	1	1	0	0	0	0	0	1	1	1	0	343	28.5833	0	0	1	1	1	1988	200	0	1	0	0	Blank(s)	20	T1b	N0	M0	1	2	0	0	15	2		0	0	015
62	2	2	0	0	50	50	4	2	1	3	1	1	1	2	0	4	0	1	1	1	0	271	22.5833	1	0	1	1	1	1988	200	0	1	0	0	Blank(s)	20	T1b	N0	M0	1	2	0	0	13	1	1	4	0	013
45	1	1	0	0	50	50	4	2	1	0	1	1	0	0	0	0	0	1	1	0	0	25	2.08333	1	1	1	1	1	1988	200	0	1	1	0	Blank(s)	20	T1b	N0	M0	1	2	0	0	40	3	3	4	0	040
41	1	1	0	0	50	50	4	2	1	0	1	1	0	0	0	0	0	1	1	1	0	204	17	1	0	1	1	1	1988	200	0	1	1	0	Blank(s)	20	T1b	N0	M0	1	2	0	0	38	1	1	1	0	038
51	1	1	0	0	50	50	4	2	1	1	1	1	1	2	0	4	0	1	1	1	0	319	26.5833	1	0	1	1	1	1988	200	0	1	1	0	Blank(s)	20	T1b	N1	M0	1	2	1	0	40	1	1	2	1	040
27	0	0	0	0	60	60	5	2	1	0	1	1	0	0	0	0	0	1	1	1	0	308	25.6667	1	0	1	1	1	1988	200	0	1	1	0	Blank(s)	20	T1b	N0	M0	1	2	0	0	25	1	1	2	0	025
28	0	0	1	1	50	50	4	2	1	0	1	1	0	0	0	0	0	1	1	1	0	338	28.1667	0	0	1	1	1	1988	200	0	1	0	0	Blank(s)	20	T1b	N0	M0	1	2	0	0	5	1	1	4	0	005
31	0	0	0	1	50	50	4	2	1	0	1	1	0	0	0	0	0	1	1	1	0	93	7.75	1	1	1	1	1	1988	200	0	1	1	0	Blank(s)	20	T1b	N1	M0	1	2	1	0	35	1	1	1	1	035
27	0	0	0	0	50	50	4	2	1	0	1	1	0	0	0	0	0	1	1	1	0	334	27.8333	0	0	1	1	1	1989	200	0	1	1	0	Blank(s)	20	T1b	N0	M0	1	2	0	0	30	1	1	2	0	030
44	1	1	0	0	00	0	0	0	0	3	0	0	1	1	0	2	1	1	1	1	0	217	18.0833	1	0	1	1	1	1988	200	0	1	1	0	Blank(s)	20	T1b	NX	M0	1	2	2	0	30	1	1	1	0	030
32	0	0	0	0	50	50	4	2	1	0	1	1	0	0	0	0	0	1	1	1	0	334	27.8333	0	0	1	1	1	1989	200	0	1	1	0	Blank(s)	20	T1b	N0	M0	1	2	0	0	25	1	1	4	0	025
45	1	1	0	1	50	50	4	2	1	0	1	1	0	0	0	0	0	1	1	1	0	331	27.5833	0	0	1	1	1	1989	200	0	1	0	0	Blank(s)	20	T1b	N0	M0	1	2	0	0	20	1	1	4	0	020
54	1	1	0	0	50	50	4	2	1	0	1	1	0	0	0	0	0	1	1	1	0	311	25.9167	1	1	1	1	1	1989	200	0	1	1	0	Blank(s)	20	T1b	N0	M0	1	2	0	0	25	2	2	1	0	025
36	0	0	0	1	50	50	4	2	1	1	1	1	1	2	0	4	0	1	1	1	0	50	4.16667	1	1	1	1	1	1989	200	0	1	1	0	Blank(s)	20	T1b	N1	M0	1	2	1	0	30	1	1	1	1	030
38	0	0	0	1	50	50	4	2	1	3	1	1	1	2	0	4	0	1	1	1	0	328	27.3333	0	0	1	1	1	1989	200	0	1	1	0	Blank(s)	20	T1b	N0	M0	1	2	0	0	30	1	1	4	0	030
44	1	1	1	0	40	40	3	2	0	1	1	1	1	2	0	4	0	1	1	1	0	234	19.5	1	0	1	1	1	1989	200	0	1	0	0	Blank(s)	20	T1b	N0	M0	1	2	0	0	1	1	1	4	0	001
39	0	0	1	0	50	50	4	2	1	3	1	1	1	2	0	4	0	1	1	1	0	218	18.1667	1	1	1	1	1	1989	200	0	1	1	0	Blank(s)	20	T1b	N0	M0	1	2	0	0	30	1	1	4	0	030
41	1	1	0	0	50	50	4	2	1	1	1	1	1	2	0	4	0	1	1	1	0	328	27.3333	0	0	1	1	1	1989	200	0	1	1	0	Blank(s)	20	T1b	N1	M0	1	2	1	0	40	1	1	2	1	040
37	0	0	0	0	50	50	4	2	1	0	1	1	0	0	0	0	0	1	1	1	0	332	27.6667	0	0	1	1	1	1989	200	0	1	1	0	Blank(s)	20	T1b	N0	M0	1	2	0	0	40	2	2	4	0	040
48	1	1	0	0	50	50	4	2	1	0	1	1	0	0	0	0	0	1	1	1	0	238	19.8333	0	0	1	1	1	1989	200	0	1	0	0	Blank(s)	20	T1b	N0	M0	1	2	0	0	10	3	3	4	0	010
30	0	0	0	0	50	50	4	2	1	0	1	1	0	0	0	0	0	1	1	1	0	326	27.1667	0	0	1	1	1	1989	200	0	1	1	0	Blank(s)	20	T1b	N0	M0	1	2	0	0	25	1	1	4	0	025
38	0	0	0	0	50	50	4	2	1	0	1	1	0	0	0	0	0	1	1	1	0	325	27.0833	0	0	1	1	1	1989	200	0	1	0	0	Blank(s)	20	T1b	N0	M0	1	2	0	0	7	1	1	1	0	007
30	0	0	0	0	50	50	4	2	1	0	1	1	0	0	0	0	0	1	1	1	0	324	27	0	0	1	1	1	1989	200	0	1	1	0	Blank(s)	20	T1b	N0	M0	1	2	0	0	25	1	1	2	0	025
53	1	1	0	0	50	50	4	2	1	0	1	1	0	0	0	0	0	1	1	1	0	130	10.8333	1	0	1	1	1	1990	200	0	1	0	0	Blank(s)	20	T1b	N0	M0	1	2	0	0	5	1	1	4	0	005
31	0	0	0	0	50	50	4	2	1	0	1	1	0	0	0	0	0	1	1	1	0	332	27.6667	0	0	1	1	1	1989	200	0	1	1	0	Blank(s)	20	T1b	N0	M0	1	2	0	0	23	1	1	0	0	023
37	0	0	0	0	60	60	5	2	1	0	1	1	0	0	0	0	0	1	1	1	0	334	27.8333	0	0	1	1	1	1989	200	0	1	1	0	Blank(s)	20	T1b	N0	M0	1	2	0	0	27	1	1	2	0	027
75	2	2	0	1	30	30	3	2	0	1	1	1	1	2	0	4	0	1	1	1	0	128	10.6667	1	0	1	1	1	1990	200	0	1	0	0	Blank(s)	20	T1b	N0	M0	1	2	0	0	8	1	1	4	0	008
60	2	2	1	1	50	50	4	2	1	3	1	1	1	2	0	4	0	1	1	1	0	196	16.3333	1	0	1	1	1	1990	200	0	1	1	0	Blank(s)	20	T1b	N1	M0	1	2	1	0	25	1	1	4	1	025
43	1	1	1	1	40	40	3	2	0	3	1	1	1	2	0	4	0	1	1	1	0	217	18.0833	1	0	1	1	1	1990	200	0	1	0	0	Blank(s)	20	T1b	N0	M0	1	2	0	0	9	1	1	4	0	009
39	0	0	1	1	50	50	4	2	1	0	1	1	0	0	0	0	0	1	1	1	0	321	26.75	0	0	1	1	1	1990	200	0	1	0	0	Blank(s)	20	T1b	N0	M0	1	2	0	0	15	1	1	4	0	015
39	0	0	3	1	50	50	4	2	1	0	1	1	0	0	0	0	0	1	1	1	0	171	14.25	0	0	1	1	1	1990	200	0	1	1	0	Blank(s)	20	T1b	N0	M0	1	2	0	0	30	1	1	2	0	030
60	2	2	0	0	50	50	4	2	1	0	1	1	0	0	0	0	0	1	1	1	0	57	4.75	0	0	1	1	1	1990	200	0	1	0	0	Blank(s)	20	T1b	N0	M0	1	2	0	0	20	1	1	4	0	020
44	1	1	0	0	50	50	4	2	1	0	1	1	0	0	0	0	0	1	1	1	0	322	26.8333	0	0	1	1	1	1990	200	0	1	0	0	Blank(s)	20	T1b	N0	M0	1	2	0	0	6	2	2	0	0	006
41	1	1	0	1	50	50	4	2	0	0	1	1	0	0	0	0	0	1	1	1	0	315	26.25	0	0	1	1	1	1990	200	0	1	0	0	Blank(s)	20	T1b	N0	M0	1	2	0	0	8	1	1	1	0	008
38	0	0	1	0	50	50	4	2	1	0	1	1	0	0	0	0	0	1	1	0	0	28	2.33333	1	1	1	1	1	1990	200	0	1	1	0	Blank(s)	20	T1b	N0	M0	1	2	0	0	40	1	1	0	0	040
33	0	0	0	0	50	50	4	2	1	0	1	1	0	0	1	1	0	1	1	1	0	313	26.0833	0	0	1	1	1	1990	200	0	1	0	0	Blank(s)	20	T1b	N1	M0	1	2	1	0	13	1	1	2	1	013
37	0	0	1	1	50	50	4	2	1	0	1	1	0	0	0	0	0	1	1	1	0	53	4.41667	1	1	1	1	1	1990	200	0	1	0	0	Blank(s)	20	T1b	N0	M0	1	2	0	0	20	2	2	4	0	020
48	1	1	0	1	50	50	4	2	1	0	1	1	0	0	1	1	0	1	1	1	0	41	3.41667	1	1	1	1	1	1990	200	0	1	1	0	Blank(s)	20	T1b	N1	M0	1	2	1	0	30	1	1	1	1	030
52	1	1	0	0	50	50	4	2	1	0	1	1	0	0	0	0	0	1	1	1	0	314	26.1667	0	0	1	1	1	1990	200	0	1	1	0	Blank(s)	20	T1b	N0	M0	1	2	0	0	25	1	1	4	0	025
43	1	1	0	0	50	50	4	2	1	0	1	1	0	0	0	0	0	1	1	1	0	305	25.4167	1	0	1	1	1	1991	200	0	1	1	0	Blank(s)	20	T1b	N0	M0	1	2	0	0	25	1	1	2	0	025
58	1	1	0	0	50	50	4	2	1	0	1	1	0	0	0	0	0	1	1	1	0	190	15.8333	1	0	1	1	1	1991	200	0	1	0	0	Blank(s)	20	T1b	N0	M0	1	2	0	0	10	1	1	1	0	010
32	0	0	0	0	50	50	4	2	1	3	1	1	1	2	1	5	0	1	0	0	0	13	1.08333	1	1	1	1	1	1991	200	0	1	0	0	Blank(s)	20	T1b	N1	M0	1	2	1	0	15	3	3	4	1	015
58	1	1	1	0	00	0	0	0	0	3	0	0	1	1	0	2	1	1	1	1	0	90	7.5	1	1	1	1	1	1991	200	0	1	1	0	Blank(s)	20	T1b	N0	M0	1	2	0	0	30	1	1	2	0	030
51	1	1	0	0	50	50	4	2	1	0	1	1	0	0	0	0	0	1	1	1	0	309	25.75	0	0	1	1	1	1991	200	0	1	0	0	Blank(s)	20	T1b	N0	M0	1	2	0	0	6	1	1	2	0	006
47	1	1	0	1	50	50	4	2	1	0	1	1	0	0	0	0	0	1	1	1	0	310	25.8333	0	0	1	1	1	1991	200	0	1	0	0	Blank(s)	20	T1b	N0	M0	1	2	0	0	20	1	1	2	0	020
78	2	2	1	0	00	0	0	0	0	3	0	0	1	1	0	2	1	1	1	0	0	25	2.08333	1	0	1	1	1	1991	200	0	1	0	0	Blank(s)	20	T1b	N0	M0	1	2	0	0	10	1	1	4	0	010
34	0	0	1	1	35	35	3	2	1	1	1	1	1	2	0	4	0	1	1	0	0	30	2.5	1	1	1	1	1	1991	200	0	1	1	0	Blank(s)	20	T1b	N0	M0	1	2	0	0	40	1	1	4	0	040
46	1	1	0	0	50	50	4	2	1	4	1	1	1	2	1	5	0	1	1	0	0	28	2.33333	1	1	1	1	1	1991	200	0	1	1	0	Blank(s)	20	T1b	N1	M0	1	2	1	0	40	1	1	0	1	040
48	1	1	0	0	50	50	4	2	1	1	1	1	1	2	1	5	0	1	0	0	0	12	1	1	1	1	1	1	1991	200	0	1	0	0	Blank(s)	20	T1b	N0	M0	1	2	0	0	14	1	1	2	0	014
40	1	1	1	1	50	50	4	2	1	0	1	1	0	0	0	0	0	1	1	1	0	281	23.4167	0	0	1	1	1	1991	200	0	1	0	0	Blank(s)	20	T1b	N0	M0	1	2	0	0	1	1	1	1	0	001
31	0	0	0	1	50	50	4	2	1	0	1	1	0	0	0	0	0	1	1	0	0	31	2.58333	1	1	1	1	1	1991	200	0	1	1	0	Blank(s)	20	T1b	N1	M0	1	2	1	0	40	1	1	3	1	040
34	0	0	0	0	35	35	3	2	1	0	1	1	0	0	0	0	0	1	1	1	0	135	11.25	0	0	1	1	1	1991	200	0	1	1	0	Blank(s)	20	T1b	N0	M0	1	2	0	0	30	1	1	1	0	030
39	0	0	2	1	00	0	0	0	0	1	0	0	1	1	0	2	1	1	1	0	0	25	2.08333	1	1	1	1	1	1991	200	0	1	1	0	Blank(s)	20	T1b	NX	M0	1	2	2	0	30	1	1	1	0	030
62	2	2	1	1	50	50	4	2	1	0	1	1	0	0	0	0	0	1	1	1	0	116	9.66667	1	0	1	1	1	1991	200	0	1	0	0	Blank(s)	20	T1b	N0	M0	1	2	0	0	1	3	3	0	0	001
51	1	1	0	0	00	0	0	0	0	3	0	0	1	1	0	2	1	1	0	0	0	19	1.58333	1	1	1	1	1	1991	400	1	3	1	0	Blank(s)	40	T2a	NX	M0	2	4	2	0	40	1	1	1	1	040
36	0	0	0	0	50	50	4	2	1	3	1	1	1	2	0	4	0	1	1	1	1	54	4.5	1	1	1	1	1	1992	400	1	3	1	0	Blank(s)	40	T2a	N1	M0	2	4	1	0	30	3	3	2	1	030
35	0	0	0	0	35	35	3	2	1	0	1	1	0	0	0	0	0	1	1	1	1	293	24.4167	0	0	1	1	1	1992	200	0	1	1	0	Blank(s)	20	T1b	N0	M0	1	2	0	0	30	1	1	1	0	030
35	0	0	0	0	50	50	4	2	1	0	1	1	0	0	0	0	0	1	1	1	1	296	24.6667	0	0	1	1	1	1992	200	0	1	1	0	Blank(s)	20	T1b	N0	M0	1	2	0	0	25	1	1	4	0	025
37	0	0	1	1	50	50	4	2	1	0	1	1	0	0	0	0	0	1	1	1	1	148	12.3333	0	0	1	1	1	1992	200	0	1	0	0	Blank(s)	20	T1b	N0	M0	1	2	0	0	15	1	1	2	0	015
24	0	0	0	1	50	50	4	2	1	0	1	1	0	0	0	0	0	1	1	1	1	50	4.16667	1	0	1	1	1	1992	200	0	1	1	0	Blank(s)	20	T1b	N0	M0	1	2	0	0	35	1	1	2	0	035
36	0	0	0	0	50	50	4	2	0	0	1	1	0	0	0	0	0	1	1	1	1	296	24.6667	0	0	1	1	1	1992	200	0	1	1	0	Blank(s)	20	T1b	N0	M0	1	2	0	0	22	1	1	4	0	022
27	0	0	0	0	50	50	4	2	1	1	1	1	1	2	0	4	0	1	1	0	1	25	2.08333	1	1	1	1	1	1992	200	0	1	0	0	Blank(s)	20	T1b	N0	M0	1	2	0	0	10	1	1	2	0	010
48	1	1	0	0	40	40	3	2	0	3	1	1	1	2	0	4	0	1	1	1	1	38	3.16667	1	1	1	1	1	1992	200	0	1	1	0	Blank(s)	20	T1b	N0	M0	1	2	0	0	31	2	2	1	0	031
42	1	1	1	1	35	35	3	2	1	0	1	1	0	0	0	0	0	1	1	1	1	284	23.6667	0	0	1	1	1	1993	200	0	1	0	0	Blank(s)	20	T1b	N0	M0	1	2	0	0	10	1	1	2	0	010
27	0	0	0	1	50	50	4	2	1	0	1	1	0	0	0	0	0	1	1	1	1	282	23.5	0	0	1	1	1	1993	200	0	1	0	0	Blank(s)	20	T1b	N0	M0	1	2	0	0	16	1	1	4	0	016
44	1	1	0	0	40	40	3	2	0	0	1	1	0	0	0	0	0	1	1	1	1	248	20.6667	1	1	1	1	1	1992	200	0	1	0	0	Blank(s)	20	T1b	N0	M0	1	2	0	0	13	1	1	1	0	013
57	1	1	1	1	00	0	0	0	1	1	0	0	1	1	0	2	1	1	1	1	1	148	12.3333	1	0	1	1	1	1992	200	0	1	1	0	Blank(s)	20	T1b	N0	M0	1	2	0	0	40	1	1	4	0	040
40	1	1	0	0	50	50	4	2	1	0	1	1	0	0	0	0	0	1	1	1	1	284	23.6667	0	0	1	1	1	1993	200	0	1	1	0	Blank(s)	20	T1b	N0	M0	1	2	0	0	35	1	1	2	0	035
46	1	1	0	1	00	0	0	0	0	3	0	0	1	1	0	2	1	1	1	1	1	280	23.3333	0	0	1	1	1	1993	400	1	3	1	0	Blank(s)	40	T2a	N1	M0	2	4	1	0	35	1	1	1	1	035
30	0	0	0	0	50	50	4	2	1	1	1	1	1	2	0	4	0	1	1	1	1	271	22.5833	0	0	1	1	1	1994	200	0	1	0	0	Blank(s)	20	T1b	N0	M0	1	2	0	0	1	3	3	3	0	001
56	1	1	0	0	50	50	4	2	1	1	1	1	1	2	0	4	0	1	1	1	1	273	22.75	0	0	1	1	1	1994	200	0	1	1	0	Blank(s)	20	T1b	N0	M0	1	2	0	0	25	2	2	1	0	025
43	1	1	0	0	50	50	4	2	1	0	1	1	0	0	0	0	0	1	1	1	1	273	22.75	0	0	1	1	1	1994	200	0	1	0	0	Blank(s)	20	T1b	N0	M0	1	2	0	0	6	1	1	2	0	006
47	1	1	0	0	50	50	4	2	1	0	1	1	0	0	0	0	0	1	0	0	1	22	1.83333	1	1	1	1	1	1994	200	0	1	1	0	Blank(s)	20	T1b	N0	M0	1	2	0	0	22	2	2	3	0	022
33	0	0	0	1	50	50	4	2	1	0	1	1	0	0	0	0	0	1	0	0	1	17	1.41667	1	1	1	1	1	1994	200	0	1	0	0	Blank(s)	20	T1b	N0	M0	1	2	0	0	15	1	1	2	0	015
53	1	1	0	0	50	50	4	2	1	0	1	1	0	0	0	0	0	1	1	1	1	278	23.1667	0	0	1	1	1	1993	200	0	1	1	0	Blank(s)	20	T1b	N0	M0	1	2	0	0	30	1	1	2	0	030
44	1	1	0	0	50	50	4	2	1	3	1	1	1	2	0	4	0	1	1	1	1	263	21.9167	0	0	1	1	1	1994	200	0	1	0	0	Blank(s)	20	T1b	N0	M0	1	2	0	0	10	1	1	2	0	010
31	0	0	0	0	35	35	3	2	1	0	1	1	0	0	0	0	0	1	1	1	1	267	22.25	0	0	1	1	1	1994	200	0	1	0	0	Blank(s)	20	T1b	N0	M0	1	2	0	0	15	1	1	2	0	015
27	0	0	0	1	35	35	3	2	1	0	1	1	0	0	0	0	0	1	1	1	1	195	16.25	0	0	1	1	1	1995	200	0	1	1	0	Blank(s)	20	T1b	N0	M0	1	2	0	0	23	1	1	2	0	023
55	1	1	0	0	50	50	4	2	1	1	1	1	1	2	1	5	0	1	1	1	1	213	17.75	1	0	1	1	1	1995	200	0	1	1	0	Blank(s)	20	T1b	N0	M0	1	2	0	0	35	1	1	2	0	035
47	1	1	0	1	50	50	4	2	1	0	1	1	0	0	0	0	0	1	1	1	1	191	15.9167	1	0	1	1	1	1995	200	0	1	0	0	Blank(s)	20	T1b	N0	M0	1	2	0	0	20	2	2	0	0	020
33	0	0	0	0	50	50	4	2	1	3	1	1	1	2	1	5	0	1	1	1	1	257	21.4167	0	0	1	1	1	1995	200	0	1	0	0	Blank(s)	20	T1b	N1	M0	1	2	1	0	16	1	1	2	1	016
37	0	0	0	0	35	35	3	2	1	0	1	1	0	0	0	0	0	1	1	1	1	261	21.75	0	0	1	1	1	1995	200	0	1	1	0	Blank(s)	20	T1b	N0	M0	1	2	0	0	32	1	1	1	0	032
53	1	1	0	0	50	50	4	2	1	3	1	1	1	2	0	4	0	1	1	1	1	256	21.3333	0	0	1	1	1	1995	400	1	3	1	0	Blank(s)	40	T2a	N0	M0	2	4	0	0	40	2	2	0	1	040
47	1	1	0	0	50	50	4	2	1	0	1	1	0	0	0	0	0	1	1	1	1	256	21.3333	0	0	1	1	1	1995	200	0	1	1	0	Blank(s)	20	T1b	N0	M0	1	2	0	0	22	1	1	2	0	022
55	1	1	0	0	50	50	4	2	1	0	1	1	0	0	0	0	0	1	1	1	1	253	21.0833	0	0	1	1	1	1995	400	1	3	0	0	Blank(s)	40	T2a	N0	M0	2	4	0	0	15	1	1	1	1	015
25	0	0	0	0	35	35	3	2	1	0	1	1	0	0	0	0	0	1	1	1	1	264	22	0	0	1	1	1	1994	200	0	1	1	0	Blank(s)	20	T1b	N0	M0	1	2	0	0	30	1	1	2	0	030
51	1	1	0	1	50	50	4	2	1	0	1	1	0	0	0	0	0	1	1	1	1	257	21.4167	0	0	1	1	1	1995	200	0	1	1	0	Blank(s)	20	T1b	N0	M0	1	2	0	0	30	1	1	2	0	030
47	1	1	0	1	50	50	4	2	1	0	1	1	0	0	0	0	0	1	1	1	1	199	16.5833	1	1	1	1	1	1995	200	0	1	1	0	Blank(s)	20	T1b	N1	M0	1	2	1	0	22	1	1	0	1	022
35	0	0	0	1	35	35	3	2	1	0	1	1	0	0	0	0	0	1	1	1	2	83	6.91667	0	0	1	1	1	1996	200	0	1	0	0	Blank(s)	20	T1b	N0	M0	1	2	0	0	9	3	3	2	0	009
74	2	2	1	1	00	0	0	0	0	3	0	0	1	1	0	2	1	1	1	1	2	171	14.25	1	0	1	1	1	1996	200	0	1	1	0	Blank(s)	20	T1b	N0	M0	1	2	0	0	35	2	2	2	0	035
32	0	0	0	0	50	50	4	2	1	0	1	1	0	0	0	0	0	1	1	1	2	248	20.6667	0	0	1	1	1	1996	200	0	1	0	0	Blank(s)	20	T1b	N0	M0	1	2	0	0	6	2	2	1	0	006
40	1	1	0	1	35	35	3	2	1	0	1	1	0	0	0	0	0	1	1	1	1	252	21	0	0	1	1	1	1995	200	0	1	0	0	Blank(s)	20	T1b	N1	M0	1	2	1	0	8	1	1	1	1	008
56	1	1	1	1	40	40	3	2	0	0	1	1	0	0	0	0	0	1	1	1	2	155	12.9167	0	0	1	1	1	1999	200	0	1	0	0	Blank(s)	20	T1b	N0	M0	1	2	0	0	8	1	1	4	0	008
37	0	0	1	1	50	50	4	2	1	1	1	1	1	2	0	4	0	1	1	1	2	246	20.5	0	0	1	1	1	1996	400	1	3	1	0	Blank(s)	40	T2a	N0	M0	2	4	0	0	39	1	1	4	1	039
28	0	0	1	1	35	35	3	2	1	0	1	1	0	0	0	0	0	1	1	1	2	241	20.0833	0	0	1	1	1	1996	200	0	1	0	0	Blank(s)	20	T1b	N0	M0	1	2	0	0	20	1	1	0	0	020
60	2	2	1	1	51	51	4	2	1	0	1	1	0	0	0	0	0	1	1	1	3	159	13.25	0	0	1	1	1	2003	200	0	1	1	0	Blank(s)	20	T1b	N0	M0	1	2	0	0	28	1	1	1	0	028
43	1	1	0	0	40	40	3	2	1	0	1	1	0	0	0	0	0	1	1	1	2	218	18.1667	1	0	1	1	1	1996	200	0	1	1	0	Blank(s)	20	T1b	N0	M0	1	2	0	0	22	3	3	3	0	022
56	1	1	0	0	00	0	0	0	0	3	0	0	1	1	0	2	1	1	1	1	2	50	4.16667	1	1	1	1	1	1996	400	1	3	1	0	Blank(s)	40	T2a	N0	M0	2	4	0	0	40	1	1	3	1	040
46	1	1	0	0	50	50	4	2	1	0	1	1	0	0	0	0	0	1	1	1	2	243	20.25	0	0	1	1	1	1996	200	0	1	0	0	Blank(s)	20	T1b	N0	M0	1	2	0	0	15	3	3	1	0	015
26	0	0	0	0	50	50	4	2	1	0	1	1	0	0	0	0	0	1	1	1	2	239	19.9167	0	0	1	1	1	1997	200	0	1	0	0	Blank(s)	20	T1b	N0	M0	1	2	0	0	5	1	1	4	0	005
44	1	1	0	0	50	50	4	2	1	0	1	1	0	0	0	0	0	1	1	1	2	245	20.4167	0	0	1	1	1	1996	200	0	1	0	0	Blank(s)	20	T1b	N0	M0	1	2	0	0	1	2	2	0	0	001
27	0	0	0	0	35	35	3	2	1	0	1	1	0	0	0	0	0	1	1	1	2	244	20.3333	0	0	1	1	1	1996	200	0	1	0	0	Blank(s)	20	T1b	N0	M0	1	2	0	0	7	1	1	2	0	007
29	0	0	0	1	30	30	3	2	1	0	1	1	0	0	0	0	0	1	1	0	4	32	2.66667	1	1	1	1	1	2007	400	1	3	1	0	400	Blank(s)	T2a	N0	M0	2	4	0	0	27	1	1	1	1	027
38	0	0	0	0	50	50	4	2	1	1	1	1	1	2	0	4	0	1	1	1	2	195	16.25	0	0	1	1	1	1997	200	0	1	0	0	Blank(s)	20	T1b	N0	M0	1	2	0	0	20	1	1	1	0	020
44	1	1	1	0	50	50	4	2	1	0	1	1	0	0	0	0	0	1	1	1	2	232	19.3333	0	0	1	1	1	1997	200	0	1	0	0	Blank(s)	20	T1b	N0	M0	1	2	0	0	20	1	1	1	0	020
55	1	1	1	1	50	50	4	2	1	0	1	1	0	0	0	0	0	1	1	1	2	234	19.5	1	0	1	1	1	1997	200	0	1	0	0	Blank(s)	20	T1b	N0	M0	1	2	0	0	11	1	1	1	0	011
46	1	1	0	1	50	50	4	2	1	0	1	1	0	0	0	0	0	1	1	1	2	218	18.1667	1	0	1	1	1	1997	200	0	1	0	0	Blank(s)	20	T1b	N0	M0	1	2	0	0	8	1	1	4	0	008
35	0	0	0	1	50	50	4	2	1	0	1	1	0	0	0	0	0	1	1	1	2	231	19.25	0	0	1	1	1	1997	200	0	1	0	0	Blank(s)	20	T1b	N0	M0	1	2	0	0	6	3	3	1	0	006
25	0	0	0	0	50	50	4	2	1	0	1	1	0	0	0	0	0	1	1	1	2	229	19.0833	0	0	1	1	1	1997	200	0	1	1	0	Blank(s)	20	T1b	N0	M0	1	2	0	0	39	1	1	1	0	039
37	0	0	0	2	30	30	3	2	0	0	1	1	0	0	0	0	0	1	1	1	2	229	19.0833	0	0	1	1	1	1997	200	0	1	0	0	Blank(s)	20	T1b	N0	M0	1	2	0	0	10	2	2	0	0	010
54	1	1	0	0	30	30	3	2	0	0	1	1	0	0	0	0	0	1	1	1	2	111	9.25	1	1	1	1	1	1997	200	0	1	0	0	Blank(s)	20	T1b	N0	M0	1	2	0	0	8	2	2	4	0	008
30	0	0	0	0	50	50	4	2	0	0	1	1	0	0	0	0	0	1	1	1	2	142	11.8333	0	0	1	1	1	1997	200	0	1	0	0	Blank(s)	20	T1b	N0	M0	1	2	0	0	8	1	1	2	0	008
48	1	1	1	1	52	52	4	2	1	0	1	1	0	0	0	0	0	1	1	1	4	118	9.83333	0	0	1	1	1	2007	200	0	1	0	0	200	Blank(s)	T1b1	N0	M0	1	2	0	0	13	1	1	1	0	013
42	1	1	1	0	40	40	3	2	0	3	1	1	1	2	0	4	0	1	1	1	2	228	19	0	0	1	1	1	1997	200	0	1	0	0	Blank(s)	20	T1b	N0	M0	1	2	0	0	18	1	1	2	0	018
65	2	2	0	0	50	50	4	2	1	0	1	1	0	0	0	0	0	1	0	0	2	15	1.25	1	1	1	1	1	1997	200	0	1	1	0	Blank(s)	20	T1b	N0	M0	1	2	0	0	21	1	1	2	0	021
51	1	1	1	1	00	0	0	0	0	3	0	0	1	1	0	2	1	1	1	1	2	234	19.5	0	0	1	1	1	1997	400	1	3	0	0	Blank(s)	40	T2a	N0	M0	2	4	0	0	15	1	1	2	1	015
67	2	2	0	1	40	40	3	2	0	0	1	1	0	0	0	0	0	1	1	1	2	226	18.8333	0	0	1	1	1	1998	200	0	1	0	0	Blank(s)	20	T1b	N0	M0	1	2	0	0	1	1	1	1	0	001
56	1	1	0	1	51	51	4	2	1	3	1	1	1	2	0	4	0	1	1	1	2	213	17.75	0	0	1	1	1	1998	200	0	1	0	0	Blank(s)	20	T1b	N0	M0	1	2	0	0	5	1	1	4	0	005
39	0	0	0	0	50	50	4	2	1	3	1	1	1	2	0	4	0	1	1	1	2	46	3.83333	1	1	1	1	1	1997	200	0	1	0	0	Blank(s)	20	T1b	N1	M0	1	2	1	0	17	3	3	4	1	017
36	0	0	1	1	50	50	4	2	1	0	1	1	0	0	0	0	0	1	1	1	2	226	18.8333	0	0	1	1	1	1998	200	0	1	0	0	Blank(s)	20	T1b	N0	M0	1	2	0	0	8	1	1	1	0	008
44	1	1	1	1	00	0	0	0	0	1	0	0	1	1	0	2	1	1	1	1	2	226	18.8333	0	0	1	1	1	1998	200	0	1	1	0	Blank(s)	20	T1b	N0	M0	1	2	0	0	40	1	1	2	0	040
97	2	3	0	1	00	0	0	0	0	1	0	0	1	1	0	2	1	1	1	0	2	26	2.16667	1	0	1	1	1	1998	400	1	3	1	0	Blank(s)	40	T2a	N0	M0	2	4	0	0	40	1	1	4	1	040
35	0	0	0	0	50	50	4	2	1	3	1	1	1	2	0	4	0	1	1	1	2	187	15.5833	0	0	1	1	1	1997	200	0	1	1	0	Blank(s)	20	T1b	N1	M0	1	2	1	0	28	1	1	1	1	028
63	2	2	0	0	50	50	4	2	1	0	1	1	0	0	0	0	0	0	0	0	2	2	0.166667	1	1	1	1	1	1997	200	0	1	0	0	Blank(s)	20	T1b	N0	M0	1	2	0	0	14	1	1	1	0	014
29	0	0	0	0	40	40	3	2	1	3	1	1	1	2	1	5	0	1	0	0	2	18	1.5	1	0	1	1	1	1998	200	0	1	1	0	Blank(s)	20	T1b	N0	M0	1	2	0	0	30	3	3	2	0	030
54	1	1	0	1	40	40	3	2	0	3	1	1	1	2	0	4	0	1	1	1	2	80	6.66667	1	0	1	1	1	1998	200	0	1	0	0	Blank(s)	20	T1b	N0	M0	1	2	0	0	7	1	1	2	0	007
41	1	1	0	1	40	40	3	2	1	0	1	1	0	0	0	0	0	1	1	0	2	35	2.91667	1	1	1	1	1	1998	380	0	2	1	0	Blank(s)	38	T1b	N0	M0	1	2	0	0	24	3	3	1	1	024
30	0	0	1	0	53	53	4	2	1	0	1	1	0	0	0	0	0	1	1	1	2	220	18.3333	0	0	1	1	1	1998	200	0	1	0	0	Blank(s)	20	T1b	N0	M0	1	2	0	0	12	1	1	1	0	012
27	0	0	0	0	30	30	3	2	1	0	1	1	0	0	0	0	0	1	1	1	2	225	18.75	0	0	1	1	1	1998	200	0	1	0	0	Blank(s)	20	T1b	N0	M0	1	2	0	0	3	1	1	1	0	003
27	0	0	1	1	30	30	3	2	1	0	1	1	0	0	0	0	0	1	1	1	2	227	18.9167	0	0	1	1	1	1998	200	0	1	0	0	Blank(s)	20	T1b	N0	M0	1	2	0	0	18	1	1	1	0	018
45	1	1	1	0	30	30	3	2	0	0	1	1	0	0	0	0	0	1	1	1	2	219	18.25	0	0	1	1	1	1998	200	0	1	0	0	Blank(s)	20	T1b	NX	M0	1	2	2	0	1	1	1	0	0	001
37	0	0	0	1	00	0	0	0	0	3	0	0	1	1	0	2	1	1	1	1	2	149	12.4167	1	0	1	1	1	1998	200	0	1	1	0	Blank(s)	20	T1b	N0	M0	1	2	0	0	30	1	1	1	0	030
27	0	0	1	1	50	50	4	2	1	1	1	1	1	2	0	4	0	1	1	1	2	216	18	0	0	1	1	1	1998	200	0	1	1	0	Blank(s)	20	T1b	N1	M0	1	2	1	0	34	1	1	2	1	034
46	1	1	0	0	53	53	4	2	1	0	1	1	0	0	0	0	0	1	1	1	2	218	18.1667	0	0	1	1	1	1998	200	0	1	0	0	Blank(s)	20	T1b	N0	M0	1	2	0	0	11	2	2	0	0	011
47	1	1	0	1	40	40	3	2	1	1	1	1	1	2	0	4	0	1	1	1	2	223	18.5833	0	0	1	1	1	1998	200	0	1	0	0	Blank(s)	20	T1b	N1	M0	1	2	1	0	9	1	1	2	1	009
35	0	0	0	1	40	40	3	2	1	1	1	1	1	2	0	4	0	1	1	1	2	219	18.25	0	0	1	1	1	1998	200	0	1	0	0	Blank(s)	20	T1b	N1	M0	1	2	1	0	13	1	1	1	1	013
53	1	1	0	1	62	62	5	2	1	0	1	1	0	0	0	0	0	1	1	1	2	218	18.1667	0	0	1	1	1	1998	200	0	1	1	0	Blank(s)	20	T1b	N0	M0	1	2	0	0	25	1	1	0	0	025
39	0	0	0	0	40	40	3	2	1	0	1	1	0	0	0	0	0	1	1	1	2	205	17.0833	0	0	1	1	1	1999	200	0	1	0	0	Blank(s)	20	T1b	N0	M0	1	2	0	0	10	2	2	1	0	010
36	0	0	0	1	53	53	4	2	1	0	1	1	0	0	0	0	0	1	1	1	2	139	11.5833	1	0	1	1	1	1998	380	0	2	1	0	Blank(s)	38	T1b	N0	M0	1	2	0	0	30	1	1	1	1	030
46	1	1	1	1	62	62	5	2	1	1	1	1	1	2	0	4	0	1	1	1	2	37	3.08333	1	0	1	1	1	1999	200	0	1	1	0	Blank(s)	20	T1b	N1	M0	1	2	1	0	35	3	3	1	1	035
36	0	0	1	0	30	30	3	2	1	0	1	1	0	0	0	0	0	1	1	1	2	215	17.9167	0	0	1	1	1	1999	200	0	1	0	0	Blank(s)	20	T1b	N0	M0	1	2	0	0	11	1	1	4	0	011
44	1	1	1	1	53	53	4	2	1	1	1	1	1	2	0	4	0	1	1	1	2	212	17.6667	0	0	1	1	1	1999	200	0	1	1	0	Blank(s)	20	T1b	N0	M0	1	2	0	0	36	1	1	1	0	036
41	1	1	1	1	53	53	4	2	1	0	1	1	0	0	0	0	0	1	1	1	2	208	17.3333	0	0	1	1	1	1999	200	0	1	0	0	Blank(s)	20	T1b	N0	M0	1	2	0	0	15	1	1	4	0	015
56	1	1	0	0	53	53	4	2	1	0	1	1	0	0	0	0	0	1	1	1	2	144	12	0	0	1	1	1	1999	200	0	1	0	0	Blank(s)	20	T1b	N0	M0	1	2	0	0	5	1	1	1	0	005
73	2	2	0	1	40	40	3	2	1	1	1	1	1	2	0	4	0	1	1	1	2	208	17.3333	0	0	1	1	1	1999	200	0	1	0	0	Blank(s)	20	T1b	N1	M0	1	2	1	0	20	1	1	1	1	020
36	0	0	0	0	53	53	4	2	1	0	1	1	0	0	0	0	0	1	1	0	2	27	2.25	1	1	1	1	1	1999	200	0	1	0	0	Blank(s)	20	T1b	N0	M0	1	2	0	0	20	1	1	1	0	020
49	1	1	0	1	40	40	3	2	0	0	1	1	0	0	0	0	0	1	1	1	3	190	15.8333	0	0	1	1	1	2001	200	0	1	0	0	Blank(s)	20	T1b	NX	M0	1	2	2	0	20	1	1	1	0	020
48	1	1	0	1	40	40	3	2	1	0	1	1	0	0	0	0	0	1	1	1	2	205	17.0833	0	0	1	1	1	1999	200	0	1	0	0	Blank(s)	20	T1b	N0	M0	1	2	0	0	20	1	1	1	0	020
59	1	1	0	0	40	40	3	2	0	3	1	1	1	2	0	4	0	1	1	1	4	112	9.33333	0	0	1	1	1	2007	200	0	1	0	0	200	Blank(s)	T1b1	N0	M0	1	2	0	0	19	1	1	1	0	019
37	0	0	0	0	53	53	4	2	1	0	1	1	0	0	0	0	0	1	1	1	2	211	17.5833	0	0	1	1	1	1999	200	0	1	0	0	Blank(s)	20	T1b	N0	M0	1	2	0	0	6	3	3	0	0	006
41	1	1	0	0	53	53	4	2	1	0	1	1	0	0	0	0	0	1	1	1	2	206	17.1667	0	0	1	1	1	1999	200	0	1	0	0	Blank(s)	20	T1b	N0	M0	1	2	0	0	15	3	3	2	0	015
60	2	2	0	1	00	0	0	0	0	3	0	0	1	1	0	2	1	1	0	0	3	13	1.08333	1	0	1	1	1	2000	200	0	1	0	0	Blank(s)	20	T1b	N0	M0	1	2	0	0	4	1	1	4	0	004
30	0	0	1	1	53	53	4	2	1	0	1	1	0	0	1	1	0	1	1	1	2	204	17	0	0	1	1	1	1999	200	0	1	0	0	Blank(s)	20	T1b	N0	M0	1	2	0	0	15	1	1	2	0	015
84	2	3	0	1	00	0	0	0	0	1	0	0	1	1	1	3	1	0	0	0	3	0	0	1	1	1	1	1	2000	200	0	1	1	0	Blank(s)	20	T1b	NX	M0	1	2	2	0	30	2	2	0	0	030
47	1	1	0	0	40	40	3	2	1	0	1	1	0	0	0	0	0	1	1	0	5	24	2	0	0	1	1	1	2011	200	0	1	0	0	200	Blank(s)	T1b1	N0	M0	1	2	0	0	10	1	1	0	0	010
35	0	0	0	0	50	50	4	2	1	0	1	1	0	0	0	0	0	1	1	1	2	175	14.5833	0	0	1	1	1	1999	200	0	1	1	0	Blank(s)	20	T1b	N1	M0	1	2	1	0	25	1	1	4	1	025
36	0	0	0	0	51	51	4	2	1	0	1	1	0	0	0	0	0	1	1	1	4	151	12.5833	0	0	1	1	1	2004	250	0	2	0	0	250	Blank(s)	T1b1	N0	M0	1	2	0	0	18	3	3	1	0	018
48	1	1	0	0	53	53	4	2	1	0	1	1	0	0	0	0	0	1	1	1	3	198	16.5	0	0	1	1	1	2000	200	0	1	0	0	Blank(s)	20	T1b	N0	M0	1	2	0	0	4	1	1	4	0	004
35	0	0	1	1	53	53	4	2	1	0	1	1	0	0	0	0	0	1	1	1	3	196	16.3333	0	0	1	1	1	2000	200	0	1	0	0	Blank(s)	20	T1b	N0	M0	1	2	0	0	5	1	1	2	0	005
70	2	2	1	1	40	40	3	2	0	1	1	1	1	2	0	4	0	1	1	1	3	39	3.25	1	0	1	1	1	2000	200	0	1	0	0	Blank(s)	20	T1b	NX	M0	1	2	2	0	12	1	1	4	0	012
52	1	1	0	1	53	53	4	2	1	0	1	1	0	0	0	0	0	1	1	1	3	62	5.16667	1	0	1	1	1	2001	380	0	2	0	0	Blank(s)	38	T1b	N0	M0	1	2	0	0	8	1	1	1	1	008
34	0	0	0	0	53	53	4	2	1	0	1	1	0	0	0	0	0	1	1	1	3	165	13.75	0	0	1	1	1	2000	200	0	1	1	0	Blank(s)	20	T1b	N0	M0	1	2	0	0	23	1	1	1	0	023
64	2	2	1	1	40	40	3	2	0	1	1	1	1	2	0	4	0	1	1	1	3	147	12.25	1	0	1	1	1	2001	200	0	1	1	0	Blank(s)	20	T1b	N0	M0	1	2	0	0	25	1	1	0	0	025
48	1	1	1	1	53	53	4	2	1	0	1	1	0	0	0	0	0	1	1	1	3	54	4.5	1	1	1	1	1	2000	200	0	1	0	0	Blank(s)	20	T1b	N0	M0	1	2	0	0	15	1	1	1	0	015
87	2	3	1	1	00	0	0	0	0	1	0	0	1	1	0	2	1	0	0	0	3	7	0.583333	1	1	1	1	1	2000	200	0	1	1	0	Blank(s)	20	T1b	N0	M0	1	2	0	0	40	1	1	2	0	040
41	1	1	1	1	53	53	4	2	1	0	1	1	0	0	0	0	0	1	1	1	3	193	16.0833	0	0	1	1	1	2000	200	0	1	1	0	Blank(s)	20	T1b	N0	M0	1	2	0	0	40	1	1	1	0	040
37	0	0	0	0	53	53	4	2	1	0	1	1	0	0	0	0	0	1	1	1	3	193	16.0833	0	0	1	1	1	2000	200	0	1	0	0	Blank(s)	20	T1b	N0	M0	1	2	0	0	10	1	1	1	0	010
38	0	0	0	0	53	53	4	2	1	3	1	1	1	2	1	5	0	0	0	0	3	10	0.833333	1	1	1	1	1	2000	400	1	3	1	0	Blank(s)	40	T2a	N1	M0	2	4	1	0	38	1	1	1	1	038
31	0	0	0	1	53	53	4	2	1	0	1	1	0	0	0	0	0	1	1	1	3	194	16.1667	0	0	1	1	1	2000	200	0	1	0	0	Blank(s)	20	T1b	N0	M0	1	2	0	0	12	1	1	1	0	012
27	0	0	0	0	40	40	3	2	1	0	1	1	0	0	0	0	0	1	1	1	3	71	5.91667	0	0	1	1	1	2000	200	0	1	1	0	Blank(s)	20	T1b	N0	M0	1	2	0	0	40	2	2	1	0	040
50	1	1	0	1	40	40	3	2	0	1	1	1	1	2	1	5	0	1	1	1	3	194	16.1667	0	0	1	1	1	2000	200	0	1	1	0	Blank(s)	20	T1b	N0	M0	1	2	0	0	21	1	1	2	0	021
66	2	2	0	1	00	0	0	0	0	3	0	0	1	1	0	2	1	1	1	1	3	103	8.58333	0	0	1	1	1	2000	200	0	1	1	0	Blank(s)	20	T1b	N0	M0	1	2	0	0	30	1	1	1	0	030
48	1	1	0	2	53	53	4	2	1	0	1	1	0	0	0	0	0	1	1	1	3	151	12.5833	0	0	1	1	1	2000	200	0	1	1	0	Blank(s)	20	T1b	N0	M0	1	2	0	0	35	2		0	0	035
45	1	1	0	0	53	53	4	2	1	0	1	1	0	0	0	0	0	1	1	1	3	195	16.25	0	0	1	1	1	2000	200	0	1	0	0	Blank(s)	20	T1b	N0	M0	1	2	0	0	4	1	1	4	0	004
49	1	1	1	1	53	53	4	2	1	0	1	1	0	0	0	0	0	1	1	1	3	203	16.9167	0	0	1	1	1	2000	200	0	1	0	0	Blank(s)	20	T1b	N0	M0	1	2	0	0	15	1	1	2	0	015
48	1	1	0	2	53	53	4	2	1	0	1	1	0	0	0	0	0	1	1	1	3	198	16.5	0	0	1	1	1	2000	200	0	1	0	0	Blank(s)	20	T1b	N0	M0	1	2	0	0	7	1	1	1	0	007
35	0	0	0	0	53	53	4	2	1	1	1	1	1	2	1	5	0	1	1	1	3	187	15.5833	0	0	1	1	1	2001	200	0	1	1	0	Blank(s)	20	T1b	N1	M0	1	2	1	0	25	1	1	1	1	025
83	2	3	1	1	40	40	3	2	0	3	1	1	1	2	0	4	0	1	1	1	3	126	10.5	1	0	1	1	1	2000	200	0	1	1	0	Blank(s)	20	T1b	N0	M0	1	2	0	0	30	1	1	2	0	030
56	1	1	0	0	53	53	4	2	1	0	1	1	0	0	0	0	0	1	1	1	3	146	12.1667	0	0	1	1	1	2001	200	0	1	0	0	Blank(s)	20	T1b	N0	M0	1	2	0	0	15	2	2	4	0	015
41	1	1	0	0	40	40	3	2	1	1	1	1	1	2	1	5	0	1	1	1	3	190	15.8333	0	0	1	1	1	2001	200	0	1	0	0	Blank(s)	20	T1b	N1	M0	1	2	1	0	20	1	1	1	1	020
47	1	1	0	1	53	53	4	2	1	0	1	1	0	0	0	0	0	1	1	1	3	190	15.8333	0	0	1	1	1	2001	200	0	1	0	0	Blank(s)	20	T1b	N0	M0	1	2	0	0	12	1	1	1	0	012
30	0	0	1	1	53	53	4	2	1	0	1	1	0	0	0	0	0	1	1	1	3	187	15.5833	0	0	1	1	1	2001	200	0	1	0	0	Blank(s)	20	T1b	N0	M0	1	2	0	0	20	1	1	1	0	020
62	2	2	1	0	40	40	3	2	1	1	1	1	1	2	1	5	0	1	1	0	3	24	2	1	0	1	1	1	2001	200	0	1	1	0	Blank(s)	20	T1b	N0	M0	1	2	0	0	31	1	1	2	0	031
30	0	0	0	0	53	53	4	2	1	4	1	1	1	2	1	5	0	1	1	1	3	125	10.4167	0	0	1	1	1	2001	200	0	1	0	0	Blank(s)	20	T1b	N0	M0	1	2	0	0	20	2		1	0	020
60	2	2	0	0	53	53	4	2	1	0	1	1	0	0	0	0	0	1	1	1	3	191	15.9167	0	0	1	1	1	2001	200	0	1	0	0	Blank(s)	20	T1b	N0	M0	1	2	0	0	8	1	1	2	0	008
41	1	1	0	0	40	40	3	2	1	0	1	1	0	0	0	0	0	1	1	1	3	185	15.4167	0	0	1	1	1	2001	200	0	1	0	0	Blank(s)	20	T1b	N0	M0	1	2	0	0	10	1	1	1	0	010
30	0	0	0	0	30	30	3	2	1	0	1	1	0	0	0	0	0	1	1	1	3	182	15.1667	0	0	1	1	1	2001	200	0	1	0	0	Blank(s)	20	T1b	N0	M0	1	2	0	0	15	2		1	0	015
30	0	0	0	1	00	0	0	0	0	3	0	0	1	1	1	3	1	0	0	0	3	9	0.75	1	1	1	1	1	2001	200	0	1	1	0	Blank(s)	20	T1b	N0	M0	1	2	0	0	40	1	1	2	0	040
49	1	1	0	1	00	0	0	0	0	3	0	0	1	1	1	3	1	0	0	0	3	11	0.916667	1	1	1	1	1	2002	200	0	1	1	0	Blank(s)	20	T1b	N0	M0	1	2	0	0	40	1	1	2	0	040
41	1	1	0	0	53	53	4	2	1	0	1	1	0	0	0	0	0	1	1	1	3	187	15.5833	0	0	1	1	1	2001	400	1	3	1	0	Blank(s)	40	T2a	N0	M0	2	4	0	0	22	1	1	1	1	022
29	0	0	0	2	53	53	4	2	1	0	1	1	0	0	0	0	0	1	1	1	3	168	14	0	0	1	1	1	2001	200	0	1	1	0	Blank(s)	20	T1b	N0	M0	1	2	0	0	24	1	1	1	0	024
74	2	2	0	1	50	50	4	2	1	0	1	1	0	0	0	0	0	1	1	1	3	77	6.41667	1	1	1	1	1	2002	200	0	1	1	0	Blank(s)	20	T1b	N0	M0	1	2	0	0	40	1	1	2	0	040
40	1	1	0	1	62	62	5	2	1	0	1	1	0	0	0	0	0	1	1	1	3	179	14.9167	0	0	1	1	1	2002	200	0	1	1	0	Blank(s)	20	T1b	N0	M0	1	2	0	0	40	1	1	1	0	040
66	2	2	0	2	40	40	3	2	0	0	1	1	0	0	0	0	0	1	1	1	3	136	11.3333	1	1	1	1	1	2001	200	0	1	0	0	Blank(s)	20	T1b	N0	M0	1	2	0	0	20	1	1	1	0	020
44	1	1	0	1	53	53	4	2	1	0	1	1	0	0	0	0	0	1	1	1	3	176	14.6667	0	0	1	1	1	2002	200	0	1	0	0	Blank(s)	20	T1b	N0	M0	1	2	0	0	12	2		1	0	012
34	0	0	0	0	50	50	4	2	1	0	1	1	0	0	0	0	0	1	1	1	3	178	14.8333	0	0	1	1	1	2002	200	0	1	0	0	Blank(s)	20	T1b	N0	M0	1	2	0	0	7	1	1	2	0	007
48	1	1	0	1	53	53	4	2	1	1	1	1	1	2	0	4	0	1	1	1	3	184	15.3333	0	0	1	1	1	2001	200	0	1	1	0	Blank(s)	20	T1b	N0	M0	1	2	0	0	26	3	3	2	0	026
43	1	1	1	1	50	50	4	2	1	0	1	1	0	0	0	0	0	1	1	1	3	177	14.75	0	0	1	1	1	2002	200	0	1	1	0	Blank(s)	20	T1b	N0	M0	1	2	0	0	25	1	1	2	0	025
50	1	1	1	1	53	53	4	2	1	3	1	1	1	2	0	4	0	1	1	1	3	176	14.6667	0	0	1	1	1	2002	200	0	1	1	0	Blank(s)	20	T1b	N0	M0	1	2	0	0	25	3	3	3	0	025
30	0	0	0	1	53	53	4	2	1	0	1	1	0	0	0	0	0	1	1	1	3	202	16.8333	0	0	1	1	1	2000	200	0	1	0	0	Blank(s)	20	T1b	N0	M0	1	2	0	0	12	1	1	4	0	012
29	0	0	3	2	50	50	4	2	0	0	1	1	0	0	0	0	0	1	1	1	3	184	15.3333	0	0	1	1	1	2001	400	1	3	0	0	Blank(s)	40	T2a	N0	M0	2	4	0	0	19	1	1	2	1	019
37	0	0	0	2	50	50	4	2	1	3	1	1	1	2	1	5	0	1	1	1	5	82	6.83333	0	0	1	1	1	2010	200	0	1	1	0	200	Blank(s)	T1b1	N1	M0	1	2	1	0	28	1	1	2	1	028
34	0	0	0	0	30	30	3	2	0	1	1	1	1	2	0	4	0	1	1	1	4	138	11.5	0	0	1	1	1	2005	200	0	1	0	0	200	Blank(s)	T1b1	N0	M0	1	2	0	0	8	2	2	0	0	008
32	0	0	0	0	30	30	3	2	1	0	1	1	0	0	0	0	0	1	1	1	3	177	14.75	0	0	1	1	1	2002	200	0	1	0	0	Blank(s)	20	T1b	N0	M0	1	2	0	0	9	2	2	0	0	009
48	1	1	0	1	00	0	0	0	0	3	0	0	1	1	1	3	1	1	1	0	3	31	2.58333	1	1	1	1	1	2002	200	0	1	1	0	Blank(s)	20	T1b	N0	M0	1	2	0	0	40	1	1	4	0	040
28	0	0	1	0	53	53	4	2	1	1	1	1	1	2	1	5	0	1	1	1	3	177	14.75	0	0	1	1	1	2002	200	0	1	1	0	Blank(s)	20	T1b	N1	M0	1	2	1	0	25	1	1	2	1	025
31	0	0	0	1	50	50	4	2	1	0	1	1	0	0	0	0	0	1	1	1	3	175	14.5833	0	0	1	1	1	2002	200	0	1	1	0	Blank(s)	20	T1b	N0	M0	1	2	0	0	36	1	1	2	0	036
58	1	1	0	1	40	40	3	2	0	0	1	1	0	0	0	0	0	1	1	1	3	177	14.75	0	0	1	1	1	2002	200	0	1	0	0	Blank(s)	20	T1b	N0	M0	1	2	0	0	11	1	1	1	0	011
25	0	0	0	1	51	51	4	2	1	0	1	1	0	0	0	0	0	1	1	1	3	173	14.4167	0	0	1	1	1	2002	200	0	1	0	0	Blank(s)	20	T1b	N0	M0	1	2	0	0	20	2		0	0	020
51	1	1	0	1	51	51	4	2	1	0	1	1	0	0	0	0	0	1	1	1	3	133	11.0833	0	0	1	1	1	2002	200	0	1	0	0	Blank(s)	20	T1b	N0	M0	1	2	0	0	18	2	2	2	0	018
68	2	2	0	1	53	53	4	2	1	0	1	1	0	0	0	0	0	1	1	1	4	128	10.6667	0	0	1	1	1	2006	200	0	1	1	0	200	Blank(s)	T1b1	N0	M0	1	2	0	0	27	1	1	2	0	027
43	1	1	2	0	53	53	4	2	1	1	1	1	1	2	0	4	0	1	0	0	3	20	1.66667	0	0	1	1	1	2002	200	0	1	0	0	Blank(s)	20	T1b	N1	M0	1	2	1	0	13	1	1	1	1	013
32	0	0	1	1	53	53	4	2	1	1	1	1	1	2	0	4	0	1	1	1	3	167	13.9167	0	0	1	1	1	2003	200	0	1	0	0	Blank(s)	20	T1b	N1	M0	1	2	1	0	13	1	1	2	1	013
31	0	0	0	0	40	40	3	2	1	3	1	1	1	2	1	5	0	1	1	1	3	154	12.8333	0	0	1	1	1	2003	200	0	1	1	0	Blank(s)	20	T1b	N1	M0	1	2	1	0	35	1	1	1	1	035
36	0	0	0	0	53	53	4	2	0	3	1	1	1	2	0	4	0	1	1	1	3	105	8.75	0	0	1	1	1	2003	200	0	1	0	0	Blank(s)	20	T1b	N1	M0	1	2	1	0	3	3	3	2	1	003
39	0	0	0	2	40	40	3	2	1	0	1	1	0	0	0	0	0	1	1	1	3	161	13.4167	0	0	1	1	1	2003	200	0	1	0	0	Blank(s)	20	T1b	N0	M0	1	2	0	0	20	2	2	0	0	020
48	1	1	1	0	40	40	3	2	1	0	1	1	0	0	0	0	0	1	1	1	3	164	13.6667	0	0	1	1	1	2003	200	0	1	0	0	Blank(s)	20	T1b	N1	M0	1	2	1	0	15	1	1	2	1	015
44	1	1	1	1	53	53	4	2	1	0	1	1	0	0	0	0	0	1	1	1	3	159	13.25	0	0	1	1	1	2003	200	0	1	1	0	Blank(s)	20	T1b	N0	M0	1	2	0	0	23	1	1	2	0	023
24	0	0	1	1	40	40	3	2	1	0	1	1	0	0	0	0	0	1	1	1	3	160	13.3333	0	0	1	1	1	2003	200	0	1	1	0	Blank(s)	20	T1b	N0	M0	1	2	0	0	25	2	2	0	0	025
28	0	0	1	1	30	30	3	2	1	0	1	1	0	0	0	0	0	1	1	1	3	166	13.8333	0	0	1	1	1	2003	200	0	1	1	0	Blank(s)	20	T1b	N0	M0	1	2	0	0	40	1	1	1	0	040
89	2	3	1	1	40	40	3	2	0	0	1	1	0	0	0	0	0	1	1	1	3	37	3.08333	1	0	1	1	1	2003	200	0	1	0	0	Blank(s)	20	T1b	N0	M0	1	2	0	0	7	1	1	0	0	007
41	1	1	0	1	53	53	4	2	1	1	1	1	1	2	1	5	0	1	1	1	3	164	13.6667	0	0	1	1	1	2003	200	0	1	1	0	Blank(s)	20	T1b	N1	M0	1	2	1	0	22	2	2	0	1	022
60	2	2	1	1	53	53	4	2	1	0	1	1	0	0	0	0	0	1	1	1	3	160	13.3333	0	0	1	1	1	2003	380	0	2	1	0	Blank(s)	38	T1b	N0	M0	1	2	0	0	25	1	1	1	1	025
37	0	0	1	1	30	30	3	2	1	0	1	1	0	0	0	0	0	1	1	1	3	163	13.5833	0	0	1	1	1	2003	200	0	1	0	0	Blank(s)	20	T1b	N0	M0	1	2	0	0	18	2	2	1	0	018
31	0	0	0	0	54	54	4	2	1	0	1	1	0	0	0	0	0	1	1	1	3	152	12.6667	0	0	1	1	1	2003	200	0	1	0	0	Blank(s)	20	T1b	N0	M0	1	2	0	0	7	2		2	0	007
24	0	0	1	1	53	53	4	2	1	0	1	1	0	0	0	0	0	1	1	1	3	98	8.16667	0	0	1	1	1	2002	200	0	1	0	0	Blank(s)	20	T1b	N0	M0	1	2	0	0	18	1	1	1	0	018
41	1	1	0	1	30	30	3	2	1	0	1	1	0	0	0	0	0	1	1	1	3	164	13.6667	0	0	1	1	1	2003	200	0	1	1	0	Blank(s)	20	T1b	N0	M0	1	2	0	0	35	1	1	2	0	035
38	0	0	0	0	53	53	4	2	1	1	1	1	1	2	1	5	0	1	1	1	4	112	9.33333	1	0	1	1	1	2004	200	0	1	1	0	200	Blank(s)	T1b1	N0	M0	1	2	0	0	40	1	1	1	0	040
58	1	1	0	0	53	53	4	2	1	0	1	1	0	0	0	0	0	1	1	1	3	162	13.5	0	0	1	1	1	2003	200	0	1	0	0	Blank(s)	20	T1b	N0	M0	1	2	0	0	16	2	2	1	0	016
61	2	2	0	1	60	60	5	2	0	3	1	1	1	2	1	5	0	1	1	1	5	92	7.66667	0	0	1	1	1	2009	200	0	1	0	0	200	Blank(s)	T1b1	N0	M0	1	2	0	0	8	1	1	1	0	008
37	0	0	0	1	53	53	4	2	1	0	1	1	0	0	0	0	0	1	1	1	4	150	12.5	0	0	1	1	1	2004	400	1	3	0	0	400	Blank(s)	T2a	N0	M0	2	4	0	0	10	1	1	1	1	010
52	1	1	1	1	53	53	4	2	1	0	1	1	0	0	0	0	0	1	1	1	4	145	12.0833	0	0	1	1	1	2004	250	0	2	0	0	250	Blank(s)	T1b1	N0	M0	1	2	0	0	20	2		2	0	020
51	1	1	0	0	53	53	4	2	1	0	1	1	0	0	0	0	0	1	1	1	4	144	12	0	0	1	1	1	2004	200	0	1	0	0	200	Blank(s)	T1b1	N0	M0	1	2	0	0	13	1	1	3	0	013
34	0	0	0	0	30	30	3	2	1	0	1	1	0	0	0	0	0	0	0	0	4	2	0.166667	0	0	1	1	1	2004	250	0	2	1	0	250	Blank(s)	T1b1	N0	M0	1	2	0	0	35	1	1	2	0	035
33	0	0	0	0	53	53	4	2	1	0	1	1	0	0	0	0	0	1	1	0	4	33	2.75	0	0	1	1	1	2004	200	0	1	0	0	200	Blank(s)	T1b1	N0	M0	1	2	0	0	12	2	2	0	0	012
42	1	1	0	0	40	40	3	2	1	0	1	1	0	0	0	0	0	1	1	1	4	66	5.5	0	0	1	1	1	2004	300	0	2	0	0	300	Blank(s)	T1b1	N0	M0	1	2	0	0	10	1	1	2	0	010
43	1	1	0	0	50	50	4	2	1	1	1	1	1	2	0	4	0	1	0	0	4	14	1.16667	1	1	1	1	1	2004	200	0	1	1	0	200	Blank(s)	T1b1	N1	M0	1	2	1	0	40	1	1	2	1	040
30	0	0	0	1	53	53	4	2	1	0	1	1	0	0	0	0	0	1	1	1	3	156	13	0	0	1	1	1	2003	200	0	1	0	0	Blank(s)	20	T1b	N0	M0	1	2	0	0	7	1	1	2	0	007
30	0	0	0	0	30	30	3	2	1	0	1	1	0	0	0	0	0	1	1	1	4	146	12.1667	0	0	1	1	1	2004	300	0	2	0	0	300	Blank(s)	T1b1	N0	M0	1	2	0	0	3	1	1	1	0	003
60	2	2	0	0	53	53	4	2	1	4	1	1	1	2	0	4	0	1	1	1	4	145	12.0833	0	0	1	1	1	2004	250	0	2	1	0	250	Blank(s)	T1b1	N0	M0	1	2	0	0	35	1	1	2	0	035
36	0	0	0	2	30	30	3	2	1	0	1	1	0	0	0	0	0	1	1	1	3	156	13	0	0	1	1	1	2003	400	1	3	0	0	Blank(s)	40	T2a	N0	M0	2	4	0	0	6	2	2	0	1	006
44	1	1	0	0	30	30	3	2	1	0	1	1	0	0	0	0	0	1	1	1	5	96	8	0	0	1	1	1	2008	200	0	1	0	0	200	Blank(s)	T1b1	N0	M0	1	2	0	0	8	1	1	1	0	008
58	1	1	1	0	00	0	0	0	1	3	0	0	1	1	1	3	1	1	1	1	4	150	12.5	0	0	1	1	1	2004	400	1	3	1	0	400	Blank(s)	T2a	N1	M0	2	4	1	0	25	3	3	2	1	025
44	1	1	1	0	40	40	3	2	1	1	1	1	1	2	0	4	0	1	1	1	4	129	10.75	0	0	1	1	1	2006	200	0	1	0	0	200	Blank(s)	T1b1	N0	M0	1	2	0	0	10	1	1	2	0	010
37	0	0	0	0	53	53	4	2	1	0	1	1	0	0	0	0	0	1	1	1	4	124	10.3333	0	0	1	1	1	2005	200	0	1	1	0	200	Blank(s)	T1b1	N0	M0	1	2	0	0	35	1	1	1	0	035
73	2	2	1	0	40	40	3	2	0	0	1	1	0	0	0	0	0	0	0	0	4	1	0.0833333	1	0	1	1	1	2004	200	0	1	0	0	200	Blank(s)	T1b1	N0	M0	1	2	0	0	10	1	1	1	0	010
56	1	1	0	2	50	50	4	2	1	0	1	1	0	0	0	0	0	1	1	0	4	27	2.25	1	1	1	1	1	2004	250	0	2	0	0	250	Blank(s)	T1b1	N1	M0	1	2	1	0	20	2	2	0	1	020
65	2	2	1	1	00	0	0	0	1	3	0	0	1	1	1	3	1	1	1	1	4	114	9.5	1	0	1	1	1	2004	400	1	3	0	0	400	Blank(s)	T2a	N0	M0	2	4	0	0	0	1	1	4	1	990
33	0	0	0	0	53	53	4	2	1	0	1	1	0	0	0	0	0	1	1	1	4	123	10.25	1	1	1	1	1	2004	200	0	1	0	0	200	Blank(s)	T1b1	N0	M0	1	2	0	0	13	2	2	2	0	013
48	1	1	1	1	54	54	4	2	0	0	1	1	0	0	0	0	0	1	0	0	4	18	1.5	1	1	1	1	1	2004	250	0	2	1	0	250	Blank(s)	T1b1	N0	M0	1	2	0	0	30	1	1	2	0	030
41	1	1	0	0	53	53	4	2	1	3	1	1	1	2	1	5	0	1	1	1	4	49	4.08333	1	1	1	1	1	2004	200	0	1	1	0	200	Blank(s)	T1b1	N1	M0	1	2	1	0	30	1	1	1	1	030
33	0	0	0	0	53	53	4	2	1	0	1	1	0	0	0	0	0	1	1	1	4	140	11.6667	0	0	1	1	1	2005	200	0	1	0	0	200	Blank(s)	T1b1	N0	M0	1	2	0	0	15	3	3	1	0	015
53	1	1	0	0	53	53	4	2	1	0	1	1	0	0	0	0	0	1	1	1	4	127	10.5833	0	0	1	1	1	2005	250	0	2	0	0	250	Blank(s)	T1b1	N0	M0	1	2	0	0	17	1	1	1	0	017
33	0	0	1	0	30	30	3	2	1	1	1	1	1	2	1	5	0	1	1	1	4	62	5.16667	1	1	1	1	1	2004	200	0	1	0	0	200	Blank(s)	T1b1	N1	M0	1	2	1	0	7	2	2	1	1	007
38	0	0	0	2	50	50	4	2	1	0	1	1	0	0	0	0	0	1	1	1	4	151	12.5833	0	0	1	1	1	2004	300	0	2	0	0	300	Blank(s)	T1b1	N0	M0	1	2	0	0	9	2	2	2	0	009
50	1	1	0	1	50	50	4	2	1	0	1	1	0	0	0	0	0	1	1	1	5	81	6.75	0	0	1	1	1	2010	210	0	1	0	0	210	Blank(s)	T1b1	N0	M0	1	2	0	0	5	1	1	1	0	005
35	0	0	0	0	53	53	4	2	1	0	1	1	0	0	0	0	0	1	1	1	4	151	12.5833	0	0	1	1	1	2004	200	0	1	1	0	200	Blank(s)	T1b1	N0	M0	1	2	0	0	23	2	2	1	0	023
74	2	2	0	1	00	0	0	0	0	1	0	0	1	1	1	3	1	1	1	1	4	84	7	1	1	1	1	1	2004	400	1	3	1	0	400	Blank(s)	T2a	N0	M0	2	4	0	0	35	1	1	1	1	035
30	0	0	1	1	53	53	4	2	1	0	1	1	0	0	0	0	0	1	1	1	4	152	12.6667	0	0	1	1	1	2004	200	0	1	0	0	200	Blank(s)	T1b1	N0	M0	1	2	0	0	20	2	2	1	0	020
43	1	1	0	2	51	51	4	2	1	0	1	1	0	0	0	0	0	0	0	0	4	1	0.0833333	0	0	1	1	1	2005	250	0	2	0	0	250	Blank(s)	T1b1	N0	M0	1	2	0	0	12	2	2	0	0	012
33	0	0	0	0	53	53	4	2	1	0	1	1	0	0	0	0	0	1	1	1	4	115	9.58333	0	0	1	1	1	2005	200	0	1	1	0	200	Blank(s)	T1b1	N0	M0	1	2	0	0	40	2	2	0	0	040
36	0	0	0	0	50	50	4	2	1	1	1	1	1	2	1	5	0	1	1	1	4	133	11.0833	0	0	1	1	1	2005	200	0	1	1	0	200	Blank(s)	T1b1	N1	M0	1	2	1	0	40	1	1	2	1	040
48	1	1	2	1	40	40	3	2	1	1	1	1	1	2	1	5	0	1	1	1	4	128	10.6667	0	0	1	1	1	2006	380	0	2	1	0	380	Blank(s)	T1b1	N1	M0	1	2	1	0	40	1	1	1	1	040
38	0	0	0	0	40	40	3	2	0	0	1	1	0	0	0	0	0	1	1	1	4	129	10.75	0	0	1	1	1	2006	250	0	2	0	0	250	Blank(s)	T1b1	N0	M0	1	2	0	0	0	2	2	2	0	990
49	1	1	0	0	51	51	4	2	1	1	1	1	1	2	0	4	0	1	1	1	4	121	10.0833	0	0	1	1	1	2005	250	0	2	1	0	250	Blank(s)	T1b1	N1	M0	1	2	1	0	31	2	2	1	1	031
49	1	1	1	0	50	50	4	2	1	0	1	1	0	0	0	0	0	1	1	1	4	139	11.5833	0	0	1	1	1	2005	300	0	2	0	0	300	Blank(s)	T1b1	N0	M0	1	2	0	0	0	1	1	4	0	990
40	1	1	0	0	53	53	4	2	1	0	1	1	0	0	0	0	0	1	1	1	4	140	11.6667	0	0	1	1	1	2005	250	0	2	0	0	250	Blank(s)	T1b1	N0	M0	1	2	0	0	12	2	2	1	0	012
43	1	1	0	0	40	40	3	2	1	0	1	1	0	0	0	0	0	1	1	1	4	135	11.25	0	0	1	1	1	2005	200	0	1	0	0	200	Blank(s)	T1b1	N0	M0	1	2	0	0	11	1	1	1	0	011
70	2	2	1	1	51	51	4	2	1	0	1	1	0	0	0	0	0	1	1	1	4	131	10.9167	0	0	1	1	1	2006	200	0	1	0	0	200	Blank(s)	T1b1	N0	M0	1	2	0	0	9	1	1	1	0	009
68	2	2	0	0	50	50	4	2	1	0	1	1	0	0	0	0	0	1	1	1	4	135	11.25	0	0	1	1	1	2005	300	0	2	0	0	300	Blank(s)	T1b1	N0	M0	1	2	0	0	0	2	2	0	0	990
47	1	1	0	0	40	40	3	2	1	3	1	1	1	2	1	5	0	1	1	1	4	123	10.25	0	0	1	1	1	2006	200	0	1	0	0	200	Blank(s)	T1b1	N0	M0	1	2	0	0	20	2	2	3	0	020
49	1	1	0	0	53	53	4	2	1	0	1	1	0	0	0	0	0	1	1	1	4	134	11.1667	0	0	1	1	1	2005	250	0	2	0	0	250	Blank(s)	T1b1	N0	M0	1	2	0	0	20	2	2	1	0	020
50	1	1	1	1	53	53	4	2	1	0	1	1	0	0	0	0	0	1	1	1	4	122	10.1667	0	0	1	1	1	2006	200	0	1	1	0	200	Blank(s)	T1b1	N0	M0	1	2	0	0	22	1	1	2	0	022
30	0	0	1	1	30	30	3	2	0	0	1	1	0	0	0	0	0	1	1	1	4	123	10.25	0	0	1	1	1	2006	200	0	1	0	0	200	Blank(s)	T1b1	N0	M0	1	2	0	0	5	1	1	4	0	005
52	1	1	1	0	61	61	5	2	1	0	1	1	0	0	0	0	0	1	1	1	4	121	10.0833	0	0	1	1	1	2006	300	0	2	1	0	300	Blank(s)	T1b1	N0	M0	1	2	0	0	30	2	2	4	0	030
45	1	1	0	0	53	53	4	2	1	1	1	1	1	2	1	5	0	1	1	1	4	123	10.25	0	0	1	1	1	2006	400	1	3	1	0	400	Blank(s)	T2a	N0	M0	2	4	0	0	30	1	1	1	1	030
46	1	1	0	0	53	53	4	2	1	0	1	1	0	0	0	0	0	1	1	1	4	125	10.4167	0	0	1	1	1	2006	200	0	1	1	0	200	Blank(s)	T1b1	N0	M0	1	2	0	0	30	2		0	0	030
31	0	0	1	1	00	0	0	0	0	3	0	0	1	1	1	3	1	1	1	1	4	118	9.83333	0	0	1	1	1	2006	200	0	1	1	0	200	Blank(s)	T1b1	N0	M0	1	2	0	0	30	1	1	2	0	030
38	0	0	0	1	53	53	4	2	1	0	1	1	0	0	0	0	0	1	1	1	4	125	10.4167	0	0	1	1	1	2006	200	0	1	1	0	200	Blank(s)	T1b1	N0	M0	1	2	0	0	30	2		1	0	030
43	1	1	0	2	50	50	4	2	1	0	1	1	0	0	0	0	0	1	1	1	4	124	10.3333	0	0	1	1	1	2006	200	0	1	1	0	200	Blank(s)	T1b1	N0	M0	1	2	0	0	26	1	1	2	0	026
42	1	1	1	1	53	53	4	2	1	0	1	1	0	0	0	0	0	1	1	1	4	85	7.08333	0	0	1	1	1	2006	200	0	1	0	0	200	Blank(s)	T1b1	N0	M0	1	2	0	0	19	1	1	2	0	019
45	1	1	0	2	53	53	4	2	1	1	1	1	1	2	1	5	0	1	1	1	4	127	10.5833	0	0	1	1	1	2006	400	1	3	1	0	400	Blank(s)	T2a	N1	M0	2	4	1	0	40	1	1	2	1	040
34	0	0	1	0	40	40	3	2	1	1	1	1	1	2	0	4	0	1	0	0	4	21	1.75	1	1	1	1	1	2006	200	0	1	1	0	200	Blank(s)	T1b1	N1	M0	1	2	1	0	38	2	2	2	1	038
41	1	1	0	0	53	53	4	2	1	0	1	1	0	0	0	0	0	1	1	1	4	131	10.9167	0	0	1	1	1	2006	200	0	1	1	0	200	Blank(s)	T1b1	N0	M0	1	2	0	0	23	1	1	2	0	023
51	1	1	1	0	50	50	4	2	1	0	1	1	0	0	0	0	0	1	1	1	4	115	9.58333	0	0	1	1	1	2007	200	0	1	1	0	200	Blank(s)	T1b1	N0	M0	1	2	0	0	25	1	1	1	0	025
30	0	0	1	0	30	30	3	2	1	1	1	1	1	2	1	5	0	1	1	1	4	115	9.58333	0	0	1	1	1	2007	200	0	1	1	0	200	Blank(s)	T1b1	N0	M0	1	2	0	0	27	1	1	2	0	027
34	0	0	0	0	53	53	4	2	1	0	1	1	0	0	0	0	0	1	1	1	4	116	9.66667	0	0	1	1	1	2007	200	0	1	0	0	200	Blank(s)	T1b1	N0	M0	1	2	0	0	9	2	2	1	0	009
45	1	1	1	2	51	51	4	2	1	0	1	1	0	0	0	0	0	1	1	1	4	45	3.75	1	1	1	1	1	2006	200	0	1	1	0	200	Blank(s)	T1b1	N0	M0	1	2	0	0	40	1	1	4	0	994
33	0	0	1	1	50	50	4	2	1	0	1	1	0	0	0	0	0	1	1	1	4	111	9.25	0	0	1	1	1	2007	200	0	1	0	0	200	Blank(s)	T1b1	N0	M0	1	2	0	0	1	1	1	4	0	001
35	0	0	0	0	40	40	3	2	1	1	1	1	1	2	1	5	0	1	1	1	4	129	10.75	0	0	1	1	1	2006	200	0	1	1	0	200	Blank(s)	T1b1	N0	M0	1	2	0	0	35	1	1	1	0	035
35	0	0	1	0	40	40	3	2	1	0	1	1	0	0	0	0	0	1	1	1	4	122	10.1667	0	0	1	1	1	2006	200	0	1	0	0	200	Blank(s)	T1b1	N0	M0	1	2	0	0	17	1	1	2	0	017
49	1	1	0	0	62	62	5	2	1	1	1	1	1	2	0	4	0	1	1	1	4	127	10.5833	0	0	1	1	1	2006	300	0	2	0	0	300	Blank(s)	T1b1	N0	M0	1	2	0	0	9	2	2	1	0	009
33	0	0	1	1	50	50	4	2	1	0	1	1	0	0	0	0	0	1	1	1	4	121	10.0833	0	0	1	1	1	2006	200	0	1	1	0	200	Blank(s)	T1b1	N0	M0	1	2	0	0	39	1	1	0	0	039
62	2	2	1	1	51	51	4	2	0	1	1	1	1	2	1	5	0	1	1	1	4	72	6	1	0	1	1	1	2007	200	0	1	1	0	200	Blank(s)	T1b1	N0	M0	1	2	0	0	25	1	1	4	0	025
40	1	1	1	1	53	53	4	2	1	1	1	1	1	2	1	5	0	1	1	1	4	45	3.75	1	1	1	1	1	2007	380	0	2	1	0	380	Blank(s)	T1b1	N0	M0	1	2	0	0	25	1	1	2	1	025
42	1	1	0	1	30	30	3	2	0	3	1	1	1	2	1	5	0	1	1	1	4	79	6.58333	1	1	1	1	1	2007	300	0	2	1	0	300	Blank(s)	T1b1	N0	M0	1	2	0	0	30	1	1	2	0	030
42	1	1	0	0	53	53	4	2	1	0	1	1	0	0	0	0	0	1	1	1	4	120	10	0	0	1	1	1	2006	250	0	2	1	0	250	Blank(s)	T1b1	N0	M0	1	2	0	0	21	2	2	1	0	021
55	1	1	0	0	50	50	4	2	1	2	1	1	1	2	0	4	0	1	1	1	4	54	4.5	0	0	1	1	1	2007	200	0	1	1	0	200	Blank(s)	T1b1	N0	M0	1	2	0	0	30	2	2	0	0	030
27	0	0	0	0	40	40	3	2	1	0	1	1	0	0	0	0	0	1	1	1	5	79	6.58333	0	0	1	1	1	2008	200	0	1	0	0	200	Blank(s)	T1b1	N0	M0	1	2	0	0	15	1	1	1	0	015
57	1	1	0	0	00	0	0	0	0	3	0	0	1	1	0	2	1	1	1	1	4	95	7.91667	0	0	1	1	1	2007	400	1	3	1	0	400	Blank(s)	T2a	N0	M0	2	4	0	0	40	2	2	2	1	040
43	1	1	0	0	53	53	4	2	1	0	1	1	0	0	0	0	0	1	1	1	4	111	9.25	0	0	1	1	1	2007	250	0	2	0	0	250	Blank(s)	T1b1	N0	M0	1	2	0	0	10	1	1	2	0	991
48	1	1	0	0	50	50	4	2	1	1	1	1	1	2	1	5	0	1	1	1	4	116	9.66667	0	0	1	1	1	2007	200	0	1	1	0	200	Blank(s)	T1b1	N1	M0	1	2	1	0	25	1	1	2	1	025
39	0	0	0	0	40	40	3	2	1	1	1	1	1	2	0	4	0	1	1	1	4	115	9.58333	0	0	1	1	1	2007	250	0	2	1	0	250	Blank(s)	T1b1	N0	M0	1	2	0	0	30	2	2	2	0	030
41	1	1	0	0	51	51	4	2	1	0	1	1	0	0	0	0	0	1	1	1	4	110	9.16667	0	0	1	1	1	2007	250	0	2	1	0	250	Blank(s)	T1b1	N0	M0	1	2	0	0	35	2		0	0	035
72	2	2	0	1	50	50	4	2	1	3	1	1	1	2	0	4	0	1	1	1	4	102	8.5	1	0	1	1	1	2007	200	0	1	0	0	200	Blank(s)	T1b1	N1	M0	1	2	1	0	7	1	1	2	1	007
40	1	1	0	0	50	50	4	2	1	0	1	1	0	0	0	0	0	1	1	1	4	124	10.3333	0	0	1	1	1	2006	380	0	2	0	0	380	Blank(s)	T1b1	N0	M0	1	2	0	0	9	1	1	1	1	009
37	0	0	1	1	50	50	4	2	1	1	1	1	1	2	0	4	0	1	1	1	5	106	8.83333	0	0	1	1	1	2008	250	0	2	1	0	250	Blank(s)	T1b1	N0	M0	1	2	0	0	25	2	2	1	0	025
45	1	1	0	0	40	40	3	2	1	1	1	1	1	2	0	4	0	1	1	1	4	110	9.16667	0	0	1	1	1	2007	200	0	1	0	0	200	Blank(s)	T1b1	N0	M0	1	2	0	0	18	2		2	0	018
74	2	2	1	0	00	0	0	0	0	3	0	0	1	1	1	3	1	1	1	1	4	65	5.41667	1	0	1	1	1	2007	200	0	1	1	0	200	Blank(s)	T1b1	N0	M0	1	2	0	0	38	1	1	2	0	038
38	0	0	0	2	30	30	3	2	1	0	1	1	0	0	0	0	0	1	1	1	4	111	9.25	0	0	1	1	1	2007	200	0	1	0	0	200	Blank(s)	T1b1	N0	M0	1	2	0	0	6	1	1	0	0	006
38	0	0	0	2	53	53	4	2	1	1	1	1	1	2	0	4	0	1	1	1	4	108	9	0	0	1	1	1	2007	250	0	2	1	0	250	Blank(s)	T1b1	N0	M0	1	2	0	0	25	1	1	2	0	025
27	0	0	0	0	50	50	4	2	1	0	1	1	0	0	0	0	0	1	1	1	4	109	9.08333	0	0	1	1	1	2007	250	0	2	0	0	250	Blank(s)	T1b1	N0	M0	1	2	0	0	14	2		0	0	014
46	1	1	0	1	40	40	3	2	1	3	1	1	1	2	0	4	0	1	1	1	4	79	6.58333	1	1	1	1	1	2007	200	0	1	1	0	200	Blank(s)	T1b1	N0	M0	1	2	0	0	21	1	1	1	0	021
60	2	2	1	1	00	0	0	0	0	3	0	0	1	1	1	3	1	1	1	1	5	44	3.66667	1	1	1	1	1	2008	200	0	1	1	0	200	Blank(s)	T1b1	N0	M0	1	2	0	0	26	1	1	2	0	026
51	1	1	0	1	40	40	3	2	0	3	1	1	1	2	0	4	0	1	1	1	5	107	8.91667	0	0	1	1	1	2008	200	0	1	0	0	200	Blank(s)	T1b1	N0	M0	1	2	0	0	18	2		0	0	018
48	1	1	0	1	62	62	5	2	1	3	1	1	1	2	1	5	0	1	1	1	5	102	8.5	0	0	1	1	1	2008	300	0	2	1	0	300	Blank(s)	T1b1	N0	M0	1	2	0	0	40	1	1	1	0	040
47	1	1	0	0	53	53	4	2	1	1	1	1	1	2	0	4	0	1	1	1	5	79	6.58333	0	0	1	1	1	2008	200	0	1	1	0	200	Blank(s)	T1b1	N0	M0	1	2	0	0	23	1	1	2	0	023
66	2	2	1	1	50	50	4	2	1	0	1	1	0	0	0	0	0	1	1	1	5	99	8.25	0	0	1	1	1	2008	200	0	1	0	0	200	Blank(s)	T1b1	N0	M0	1	2	0	0	15	1	1	2	0	015
39	0	0	0	1	00	0	0	0	0	3	0	0	1	1	1	3	1	1	1	1	5	98	8.16667	0	0	1	1	1	2008	200	0	1	0	0	200	Blank(s)	T1b1	N0	M0	1	2	0	0	10	1	1	1	0	010
34	0	0	3	2	30	30	3	2	1	0	1	1	0	0	0	0	0	1	0	0	4	16	1.33333	0	0	1	1	1	2007	200	0	1	0	0	200	Blank(s)	T1b1	N0	M0	1	2	0	0	15	2	2	4	0	015
37	0	0	0	2	51	51	4	2	1	0	1	1	0	0	0	0	0	1	1	1	5	104	8.66667	0	0	1	1	1	2008	200	0	1	0	0	200	Blank(s)	T1b1	N0	M0	1	2	0	0	9	1	1	2	0	009
75	2	2	1	1	62	62	5	2	1	0	1	1	0	0	0	0	0	1	1	1	5	71	5.91667	1	0	1	1	1	2008	250	0	2	1	0	250	Blank(s)	T1b1	N0	M0	1	2	0	0	35	1	1	2	0	035
41	1	1	0	0	30	30	3	2	0	0	1	1	0	0	0	0	0	1	1	1	5	94	7.83333	0	0	1	1	1	2009	200	0	1	0	0	200	Blank(s)	T1b1	N0	M0	1	2	0	0	14	1	1	1	0	014
61	2	2	1	1	51	51	4	2	1	0	1	1	0	0	0	0	0	1	1	0	6	31	2.58333	0	0	1	1	1	2014	200	0	1	1	0	200	Blank(s)	T1b1	N0	M0	1	2	0	0	30	1	1	1	0	030
37	0	0	1	1	00	0	0	0	0	3	0	0	1	1	1	3	1	1	1	1	5	38	3.16667	1	1	1	1	1	2008	400	1	3	1	0	400	Blank(s)	T2a	N1	M0	2	4	1	0	40	1	1	1	1	040
57	1	1	0	0	40	40	3	2	1	1	1	1	1	2	0	4	0	1	1	1	5	101	8.41667	0	0	1	1	1	2008	200	0	1	0	0	200	Blank(s)	T1b1	N0	M0	1	2	0	0	19	3	3	2	0	019
82	2	3	0	2	00	0	0	0	0	1	0	0	1	1	1	3	1	1	1	1	5	105	8.75	0	0	1	1	1	2008	300	0	2	1	0	300	Blank(s)	T1b1	N0	M0	1	2	0	0	40	1	1	4	0	040
73	2	2	0	0	53	53	4	2	1	3	1	1	1	2	0	4	0	1	1	0	4	27	2.25	1	1	1	1	1	2005	400	1	3	1	0	400	Blank(s)	T2a	N0	M0	2	4	0	0	25	1	1	1	1	025
61	2	2	0	1	00	0	0	0	0	3	0	0	1	1	1	3	1	1	1	1	5	68	5.66667	1	0	1	1	1	2008	200	0	1	0	0	200	Blank(s)	T1b1	N0	M0	1	2	0	0	10	2	2	4	0	991
49	1	1	0	0	51	51	4	2	1	3	1	1	1	2	1	5	0	1	0	0	5	21	1.75	1	0	1	1	1	2009	200	0	1	0	0	200	Blank(s)	T1b1	N0	M0	1	2	0	0	20	1	1	1	0	020
44	1	1	1	1	40	40	3	2	1	0	1	1	0	0	0	0	0	1	1	1	5	99	8.25	0	0	1	1	1	2008	200	0	1	0	0	200	Blank(s)	T1b1	N0	M0	1	2	0	0	6	2	2	0	0	006
41	1	1	0	0	00	0	0	0	0	2	0	0	1	1	1	3	1	1	1	1	5	105	8.75	0	0	1	1	1	2008	400	1	3	0	0	400	Blank(s)	T2a	N1	M0	2	4	1	0	10	1	1	1	1	010
38	0	0	1	1	51	51	4	2	1	0	1	1	0	0	0	0	0	1	1	1	5	63	5.25	0	0	1	1	1	2009	200	0	1	0	0	200	Blank(s)	T1b1	N0	M0	1	2	0	0	11	1	1	2	0	011
80	2	3	0	2	40	40	3	2	1	1	1	1	1	2	0	4	0	1	1	1	5	79	6.58333	1	0	1	1	1	2009	210	0	1	1	0	210	Blank(s)	T1b1	N0	M0	1	2	0	0	26	1	1	2	0	026
40	1	1	0	0	51	51	4	2	1	0	1	1	0	0	0	0	0	1	1	1	5	90	7.5	0	0	1	1	1	2009	200	0	1	0	0	200	Blank(s)	T1b1	N0	M0	1	2	0	0	20	2	2	0	0	020
42	1	1	0	0	50	50	4	2	1	0	1	1	0	0	0	0	0	1	1	1	5	95	7.91667	0	0	1	1	1	2009	300	0	2	1	0	300	Blank(s)	T1b1	N0	M0	1	2	0	0	35	3	3	1	0	035
45	1	1	0	1	30	30	3	2	1	0	1	1	0	0	0	0	0	1	1	1	5	89	7.41667	0	0	1	1	1	2009	200	0	1	0	0	200	Blank(s)	T1b1	N0	M0	1	2	0	0	8	2		1	0	008
57	1	1	0	1	62	62	5	2	1	0	1	1	0	0	0	0	0	1	1	1	5	70	5.83333	0	0	1	1	1	2009	300	0	2	0	0	300	Blank(s)	T1b1	N0	M0	1	2	0	0	10	2	2	0	0	010
43	1	1	0	1	53	53	4	2	1	3	1	1	1	2	0	4	0	1	1	1	5	90	7.5	0	0	1	1	1	2009	200	0	1	0	0	200	Blank(s)	T1b1	N0	M0	1	2	0	0	6	1	1	2	0	006
39	0	0	0	1	30	30	3	2	1	0	1	1	0	0	0	0	0	1	1	1	5	89	7.41667	0	0	1	1	1	2009	200	0	1	0	0	200	Blank(s)	T1b1	N0	M0	1	2	0	0	8	1	1	1	0	008
35	0	0	0	0	50	50	4	2	1	1	1	1	1	2	1	5	0	1	1	1	5	84	7	0	0	1	1	1	2009	250	0	2	1	0	250	Blank(s)	T1b1	N1	M0	1	2	1	0	30	1	1	2	1	030
35	0	0	0	1	50	50	4	2	1	0	1	1	0	0	0	0	0	1	1	1	5	88	7.33333	0	0	1	1	1	2009	250	0	2	1	0	250	Blank(s)	T1b1	N0	M0	1	2	0	0	40	3	3	2	0	040
26	0	0	0	2	00	0	0	0	1	3	0	0	1	1	1	3	1	1	1	1	5	88	7.33333	0	0	1	1	1	2009	200	0	1	1	0	200	Blank(s)	T1b1	N1	M0	1	2	1	0	40	1	1	1	1	994
56	1	1	0	2	40	40	3	2	1	0	1	1	0	0	0	0	0	1	1	1	5	88	7.33333	0	0	1	1	1	2009	250	0	2	1	0	250	Blank(s)	T1b1	N0	M0	1	2	0	0	25	3	3	2	0	025
62	2	2	0	1	40	40	3	2	1	1	1	1	1	2	1	5	0	1	1	1	5	84	7	0	0	1	1	1	2009	200	0	1	0	0	200	Blank(s)	T1b1	N1	M0	1	2	1	0	16	1	1	1	1	016
43	1	1	0	0	50	50	4	2	1	3	1	1	1	2	1	5	0	1	1	1	5	84	7	0	0	1	1	1	2009	210	0	1	0	0	210	Blank(s)	T1b1	N0	M0	1	2	0	0	19	3	3	2	0	019
50	1	1	3	0	30	30	3	2	1	1	1	1	1	2	1	5	0	1	1	1	5	85	7.08333	0	0	1	1	1	2009	200	0	1	1	0	200	Blank(s)	T1b1	N0	M0	1	2	0	0	24	1	1	4	0	024
39	0	0	1	1	40	40	3	2	1	0	1	1	0	0	0	0	0	1	1	1	5	85	7.08333	0	0	1	1	1	2009	200	0	1	0	0	200	Blank(s)	T1b1	N0	M0	1	2	0	0	12	1	1	2	0	012
38	0	0	0	0	40	40	3	2	1	0	1	1	0	0	0	0	0	1	1	1	5	85	7.08333	0	0	1	1	1	2009	200	0	1	0	0	200	Blank(s)	T1b1	N0	M0	1	2	0	0	10	2	2	1	0	010
42	1	1	0	1	53	53	4	2	1	0	1	1	0	0	0	0	0	1	1	1	5	96	8	0	0	1	1	1	2008	200	0	1	0	0	200	Blank(s)	T1b1	N0	M0	1	2	0	0	14	2	2	0	0	014
53	1	1	1	1	50	50	4	2	1	3	1	1	1	2	1	5	0	1	1	1	5	79	6.58333	0	0	1	1	1	2010	400	1	3	0	0	400	Blank(s)	T2a	N0	M0	2	4	0	0	18	1	1	1	1	018
29	0	0	0	1	30	30	3	2	0	0	1	1	0	0	0	0	0	1	1	1	5	81	6.75	0	0	1	1	1	2010	200	0	1	0	0	200	Blank(s)	T1b1	N0	M0	1	2	0	0	14	2	2	0	0	014
50	1	1	0	1	53	53	4	2	1	1	1	1	1	2	0	4	0	1	1	0	5	24	2	1	0	1	1	1	2009	200	0	1	0	0	200	Blank(s)	T1b1	N1	M0	1	2	1	0	19	1	1	2	1	019
48	1	1	0	1	53	53	4	2	1	0	1	1	0	0	0	0	0	1	1	1	5	84	7	0	0	1	1	1	2009	200	0	1	1	0	200	Blank(s)	T1b1	N0	M0	1	2	0	0	40	1	1	2	0	994
39	0	0	0	0	51	51	4	2	1	0	1	1	0	0	0	0	0	1	1	1	5	72	6	1	0	1	1	1	2010	210	0	1	1	0	210	Blank(s)	T1b1	N0	M0	1	2	0	0	35	1	1	1	0	035
32	0	0	0	1	30	30	3	2	1	0	1	1	0	0	0	0	0	1	1	1	5	84	7	0	0	1	1	1	2009	200	0	1	1	0	200	Blank(s)	T1b1	N0	M0	1	2	0	0	40	1	1	4	0	040
50	1	1	0	1	50	50	4	2	1	0	1	1	0	0	0	0	0	1	1	1	5	82	6.83333	0	0	1	1	1	2010	300	0	2	1	0	300	Blank(s)	T1b1	N0	M0	1	2	0	0	30	1	1	2	0	030
42	1	1	1	1	30	30	3	2	1	3	1	1	1	2	0	4	0	1	1	1	5	78	6.5	0	0	1	1	1	2010	250	0	2	1	0	250	Blank(s)	T1b1	N0	M0	1	2	0	0	36	1	1	2	0	036
79	2	2	0	1	00	0	0	0	0	2	0	0	1	1	1	3	1	1	0	0	5	12	1	1	0	1	1	1	2010	450	1	3	1	0	450	Blank(s)	T2a	N0	M0	2	4	0	0	40	1	1	4	1	040
45	1	1	1	1	53	53	4	2	1	0	1	1	0	0	0	0	0	1	1	1	5	78	6.5	0	0	1	1	1	2010	210	0	1	1	0	210	Blank(s)	T1b1	N0	M0	1	2	0	0	28	1	1	2	0	028
62	2	2	2	0	51	51	4	2	1	0	1	1	0	0	0	0	0	1	1	1	5	76	6.33333	0	0	1	1	1	2010	210	0	1	0	0	210	Blank(s)	T1b1	N0	M0	1	2	0	0	6	2	2	3	0	006
33	0	0	0	0	51	51	4	2	1	3	1	1	1	2	0	4	0	1	1	0	5	34	2.83333	1	1	1	1	1	2010	200	0	1	1	0	200	Blank(s)	T1b1	N1	M0	1	2	1	0	35	2	2	2	1	035
38	0	0	0	1	53	53	4	2	1	0	1	1	0	0	0	0	0	1	1	1	5	73	6.08333	0	0	1	1	1	2010	200	0	1	0	0	200	Blank(s)	T1b1	N0	M0	1	2	0	0	9	1	1	2	0	009
34	0	0	1	1	40	40	3	2	1	0	1	1	0	0	0	0	0	1	1	0	6	31	2.58333	0	0	1	1	1	2014	200	0	1	0	0	200	Blank(s)	T1b1	N0	M0	1	2	0	0	11	1	1	1	0	011
32	0	0	1	1	50	50	4	2	1	0	1	1	0	0	0	0	0	1	0	0	5	22	1.83333	1	1	1	1	1	2010	420	1	3	1	0	420	Blank(s)	T2a	N0	M0	2	4	0	0	25	1	1	2	1	025
33	0	0	0	0	51	51	4	2	1	1	1	1	1	2	1	5	0	1	1	1	5	73	6.08333	0	0	1	1	1	2010	200	0	1	0	0	200	Blank(s)	T1b1	N1	M0	1	2	1	0	2	1	1	1	1	002
39	0	0	0	1	53	53	4	2	1	1	1	1	1	2	1	5	0	1	1	1	5	71	5.91667	0	0	1	1	1	2011	210	0	1	1	0	210	Blank(s)	T1b1	N0	M0	1	2	0	0	25	1	1	1	0	025
29	0	0	1	1	30	30	3	2	1	0	1	1	0	0	0	0	0	1	1	1	6	37	3.08333	0	0	1	1	1	2013	210	0	1	1	0	210	Blank(s)	T1b1	N0	M0	1	2	0	0	30	2	2	0	0	030
39	0	0	1	0	50	50	4	2	1	1	1	1	1	2	1	5	0	1	1	1	5	70	5.83333	0	0	1	1	1	2011	250	0	2	1	0	250	Blank(s)	T1b1	N0	M0	1	2	0	0	24	3	3	2	0	024
41	1	1	1	0	53	53	4	2	1	1	1	1	1	2	1	5	0	1	1	1	5	68	5.66667	0	0	1	1	1	2011	250	0	2	1	0	250	Blank(s)	T1b1	N1	M0	1	2	1	0	32	1	1	1	1	032
54	1	1	1	2	00	0	0	0	0	2	0	0	1	1	1	3	1	1	1	1	5	83	6.91667	0	0	1	1	1	2010	400	1	3	1	0	400	Blank(s)	T2a	N0	M0	2	4	0	0	40	1	1	1	1	994
39	0	0	0	0	51	51	4	2	1	0	1	1	0	0	0	0	0	1	1	1	5	72	6	0	0	1	1	1	2010	200	0	1	0	0	200	Blank(s)	T1b1	N0	M0	1	2	0	0	15	1	1	1	0	015
48	1	1	0	0	40	40	3	2	1	2	1	1	1	2	1	5	0	1	1	1	5	70	5.83333	0	0	1	1	1	2011	200	0	1	1	0	200	Blank(s)	T1b1	N1	M0	1	2	1	0	35	1	1	2	1	035
37	0	0	1	1	40	40	3	2	1	0	1	1	0	0	0	0	0	1	1	1	5	71	5.91667	0	0	1	1	1	2011	200	0	1	1	0	200	Blank(s)	T1b1	N0	M0	1	2	0	0	25	1	1	1	0	025
42	1	1	0	1	50	50	4	2	1	0	1	1	0	0	0	0	0	1	1	1	5	66	5.5	0	0	1	1	1	2011	200	0	1	1	0	200	Blank(s)	T1b1	N0	M0	1	2	0	0	21	1	1	1	0	021
39	0	0	2	0	53	53	4	2	1	1	1	1	1	2	0	4	0	1	1	1	6	48	4	0	0	1	1	1	2012	210	0	1	1	0	210	Blank(s)	T1b1	N0	M0	1	2	0	0	28	1	1	1	0	028
62	2	2	0	2	40	40	3	2	1	0	1	1	0	0	0	0	0	1	1	1	5	52	4.33333	1	1	1	1	1	2011	200	0	1	0	0	200	Blank(s)	T1b1	N0	M0	1	2	0	0	7	1	1	2	0	007
42	1	1	0	0	53	53	4	2	1	0	1	1	0	0	0	0	0	1	1	1	5	65	5.41667	0	0	1	1	1	2011	200	0	1	0	0	200	Blank(s)	T1b1	N0	M0	1	2	0	0	11	1	1	1	0	011
54	1	1	1	1	50	50	4	2	1	0	1	1	0	0	0	0	0	1	1	1	5	71	5.91667	0	0	1	1	1	2011	200	0	1	0	0	200	Blank(s)	T1b1	N1	M0	1	2	1	0	12	2		1	1	012
36	0	0	0	0	53	53	4	2	1	0	1	1	0	0	0	0	0	1	1	1	5	63	5.25	0	0	1	1	1	2011	200	0	1	1	0	200	Blank(s)	T1b1	N0	M0	1	2	0	0	24	2		0	0	024
52	1	1	0	2	53	53	4	2	1	3	1	1	1	2	1	5	0	1	1	1	5	69	5.75	0	0	1	1	1	2011	200	0	1	1	0	200	Blank(s)	T1b1	N1	M0	1	2	1	0	25	1	1	2	1	025
59	1	1	0	2	54	54	4	2	1	0	1	1	0	0	0	0	0	1	1	1	5	42	3.5	1	0	1	1	1	2011	200	0	1	1	0	200	Blank(s)	T1b1	N0	M0	1	2	0	0	25	1	1	2	0	025
49	1	1	0	2	50	50	4	2	1	0	1	1	0	0	0	0	0	1	1	1	5	70	5.83333	0	0	1	1	1	2011	210	0	1	0	0	210	Blank(s)	T1b1	N0	M0	1	2	0	0	10	2	2	1	0	010
44	1	1	1	1	00	0	0	0	0	1	0	0	1	1	1	3	1	1	1	1	5	63	5.25	0	0	1	1	1	2011	250	0	2	1	0	250	Blank(s)	T1b1	N0	M0	1	2	0	0	40	2	2	4	0	040
57	1	1	0	1	00	0	0	0	0	2	0	0	1	1	1	3	1	1	1	1	5	63	5.25	0	0	1	1	1	2011	210	0	1	1	0	210	Blank(s)	T1b1	N0	M0	1	2	0	0	30	1	1	2	0	030
51	1	1	0	0	51	51	4	2	1	1	1	1	1	2	1	5	0	1	1	1	5	66	5.5	0	0	1	1	1	2011	380	0	2	1	0	380	Blank(s)	T1b1	N1	M0	1	2	1	0	40	1	1	1	1	040
43	1	1	1	1	30	30	3	2	0	1	1	1	1	2	1	5	0	1	1	1	5	61	5.08333	0	0	1	1	1	2011	200	0	1	1	0	200	Blank(s)	T1b1	N0	M0	1	2	0	0	23	1	1	2	0	023
40	1	1	0	0	30	30	3	2	1	0	1	1	0	0	0	0	0	1	1	1	5	60	5	0	0	1	1	1	2011	380	0	2	0	0	380	Blank(s)	T1b1	N0	M0	1	2	0	0	16	2		4	1	016
57	1	1	0	0	40	40	3	2	1	1	1	1	1	2	1	5	0	1	1	1	5	65	5.41667	0	0	1	1	1	2011	210	0	1	0	0	210	Blank(s)	T1b1	N0	M0	1	2	0	0	20	2	2	2	0	020
47	1	1	0	0	53	53	4	2	1	0	1	1	0	0	0	0	0	0	0	0	5	6	0.5	0	0	1	1	1	2011	210	0	1	1	0	210	Blank(s)	T1b1	N0	M0	1	2	0	0	27	2		1	0	027
63	2	2	0	0	00	0	0	0	0	1	0	0	1	1	1	3	1	1	1	1	5	64	5.33333	0	0	1	1	1	2011	250	0	2	1	0	250	Blank(s)	T1b1	N0	M0	1	2	0	0	30	1	1	1	0	030
36	0	0	0	1	53	53	4	2	1	0	1	1	0	0	1	1	0	1	1	1	5	61	5.08333	0	0	1	1	1	2011	210	0	1	0	0	210	Blank(s)	T1b1	N1	M0	1	2	1	0	12	2		1	1	012
60	2	2	1	2	00	0	0	0	0	1	0	0	1	1	0	2	1	1	1	1	6	58	4.83333	0	0	1	1	1	2012	400	1	3	0	0	400	Blank(s)	T2a	N0	M0	2	4	0	0	13	1	1	1	1	013
40	1	1	0	1	40	40	3	2	1	0	1	1	0	0	0	0	0	1	1	1	5	68	5.66667	0	0	1	1	1	2011	200	0	1	1	0	200	Blank(s)	T1b1	N0	M0	1	2	0	0	31	2		1	0	031
72	2	2	0	0	00	0	0	0	0	2	0	0	1	1	1	3	1	1	1	0	5	28	2.33333	1	1	1	1	1	2011	450	1	3	1	0	450	Blank(s)	T2a	N1	M0	2	4	1	0	40	1	1	4	1	040
45	1	1	1	2	40	40	3	2	1	0	1	1	0	0	0	0	0	1	1	1	6	58	4.83333	0	0	1	1	1	2012	400	1	3	0	0	400	Blank(s)	T2a	N0	M0	2	4	0	0	10	1	1	1	1	010
39	0	0	1	1	40	40	3	2	1	0	1	1	0	0	0	0	0	1	1	1	6	55	4.58333	0	0	1	1	1	2012	200	0	1	1	0	200	Blank(s)	T1b1	N0	M0	1	2	0	0	21	2	2	1	0	021
33	0	0	0	2	53	53	4	2	1	0	1	1	0	0	0	0	0	1	1	1	6	58	4.83333	0	0	1	1	1	2012	200	0	1	1	0	200	Blank(s)	T1b1	N0	M0	1	2	0	0	30	1	1	1	0	030
35	0	0	1	2	53	53	4	2	1	1	1	1	1	2	0	4	0	1	1	1	6	52	4.33333	0	0	1	1	1	2012	200	0	1	0	0	200	Blank(s)	T1b1	N1	M0	1	2	1	0	17	1	1	1	1	017
51	1	1	1	2	40	40	3	2	1	0	1	1	0	0	0	0	0	1	1	1	5	60	5	0	0	1	1	1	2011	250	0	2	1	0	250	Blank(s)	T1b1	N0	M0	1	2	0	0	25	1	1	2	0	025
53	1	1	0	1	40	40	3	2	1	1	1	1	1	2	0	4	0	1	1	1	6	51	4.25	0	0	1	1	1	2012	250	0	2	1	0	250	Blank(s)	T1b1	N0	M0	1	2	0	0	27	1	1	2	0	027
49	1	1	0	0	40	40	3	2	1	0	1	1	0	0	0	0	0	1	1	1	6	45	3.75	0	0	1	1	1	2012	200	0	1	1	0	200	Blank(s)	T1b1	N0	M0	1	2	0	0	40	2		0	0	040
44	1	1	0	1	53	53	4	2	1	0	1	1	0	0	0	0	0	1	1	1	6	49	4.08333	0	0	1	1	1	2012	200	0	1	1	0	200	Blank(s)	T1b1	N0	M0	1	2	0	0	30	2		0	0	030
87	2	3	1	2	00	0	0	0	0	3	0	0	1	1	1	3	1	1	1	1	6	53	4.41667	0	0	1	1	1	2012	200	0	1	1	0	200	Blank(s)	T1b1	N0	M0	1	2	0	0	30	1	1	2	0	030
36	0	0	0	0	30	30	3	2	1	1	1	1	1	2	1	5	0	1	1	1	6	49	4.08333	0	0	1	1	1	2012	200	0	1	1	0	200	Blank(s)	T1b1	N0	M0	1	2	0	0	30	1	1	2	0	030
65	2	2	0	2	62	62	5	2	1	0	1	1	0	0	0	0	0	1	1	1	6	50	4.16667	0	0	1	1	1	2012	250	0	2	1	0	250	Blank(s)	T1b1	N0	M0	1	2	0	0	22	1	1	2	0	022
33	0	0	0	0	30	30	3	2	1	0	1	1	0	0	0	0	0	1	1	1	6	51	4.25	0	0	1	1	1	2012	210	0	1	1	0	210	Blank(s)	T1b1	N0	M0	1	2	0	0	30	2	2	0	0	030
30	0	0	0	2	53	53	4	2	1	0	1	1	0	0	0	0	0	1	1	1	6	54	4.5	0	0	1	1	1	2012	300	0	2	1	0	300	Blank(s)	T1b1	N0	M0	1	2	0	0	29	2	2	1	0	029
58	1	1	0	1	53	53	4	2	1	3	1	1	1	2	1	5	0	1	1	1	6	50	4.16667	0	0	1	1	1	2012	200	0	1	0	0	200	Blank(s)	T1b1	N1	M0	1	2	1	0	20	1	1	1	1	992
64	2	2	0	2	50	50	4	2	1	0	1	1	0	0	0	0	0	1	1	1	6	50	4.16667	0	0	1	1	1	2012	210	0	1	0	0	210	Blank(s)	T1b1	N0	M0	1	2	0	0	2	1	1	1	0	002
43	1	1	0	0	53	53	4	2	1	0	1	1	0	0	0	0	0	1	1	1	6	47	3.91667	0	0	1	1	1	2013	200	0	1	1	0	200	Blank(s)	T1b1	N0	M0	1	2	0	0	32	2		0	0	032
38	0	0	1	1	50	50	4	2	1	0	1	1	0	0	0	0	0	1	1	1	6	51	4.25	0	0	1	1	1	2012	200	0	1	0	0	200	Blank(s)	T1b1	N0	M0	1	2	0	0	8	1	1	4	0	008
27	0	0	0	0	40	40	3	2	1	1	1	1	1	2	1	5	0	1	1	1	6	44	3.66667	0	0	1	1	1	2013	210	0	1	1	0	210	Blank(s)	T1b1	N1	M0	1	2	1	0	21	1	1	2	1	021
34	0	0	0	1	40	40	3	2	1	0	1	1	0	0	0	0	0	1	1	1	6	50	4.16667	0	0	1	1	1	2012	200	0	1	1	0	200	Blank(s)	T1b1	N0	M0	1	2	0	0	25	2	2	0	0	025
52	1	1	0	1	40	40	3	2	1	1	1	1	1	2	1	5	0	1	1	0	6	35	2.91667	0	0	1	1	1	2013	200	0	1	1	0	200	Blank(s)	T1b1	N1	M0	1	2	1	0	33	1	1	1	1	033
30	0	0	0	1	40	40	3	2	1	0	1	1	0	0	0	0	0	1	1	1	6	42	3.5	0	0	1	1	1	2013	200	0	1	1	0	200	Blank(s)	T1b1	N0	M0	1	2	0	0	40	1	1	1	0	040
23	0	0	0	1	00	0	0	0	0	3	0	0	1	1	1	3	1	1	1	1	6	42	3.5	0	0	1	1	1	2013	210	0	1	1	0	210	Blank(s)	T1b1	N1	M0	1	2	1	0	30	1	1	1	1	030
50	1	1	1	2	40	40	3	2	1	0	1	1	0	0	0	0	0	1	1	1	6	46	3.83333	0	0	1	1	1	2012	200	0	1	0	0	200	Blank(s)	T1b1	N0	M0	1	2	0	0	20	1	1	2	0	020
56	1	1	0	1	40	40	3	2	1	0	1	1	0	0	0	0	0	1	1	0	6	27	2.25	1	1	1	1	1	2012	250	0	2	0	0	250	Blank(s)	T1b1	N0	M0	1	2	0	0	17	2		1	0	017
38	0	0	0	1	50	50	4	2	1	0	1	1	0	0	0	0	0	1	1	0	6	35	2.91667	1	0	1	1	1	2013	250	0	2	1	0	250	Blank(s)	T1b1	N0	M0	1	2	0	0	30	1	1	1	0	030
46	1	1	0	0	40	40	3	2	1	0	1	1	0	0	0	0	0	1	1	1	6	40	3.33333	0	0	1	1	1	2013	210	0	1	1	0	210	Blank(s)	T1b1	N0	M0	1	2	0	0	35	3	3	1	0	035
58	1	1	0	0	62	62	5	2	1	0	1	1	0	0	0	0	0	1	1	1	6	46	3.83333	0	0	1	1	1	2013	410	1	3	1	0	410	Blank(s)	T2a	N0	M0	2	4	0	0	35	1	1	2	1	035
29	0	0	1	1	53	53	4	2	1	0	1	1	0	0	0	0	0	1	1	1	6	37	3.08333	0	0	1	1	1	2013	200	0	1	1	0	200	Blank(s)	T1b1	N0	M0	1	2	0	0	34	3	3	2	0	034
46	1	1	0	1	40	40	3	2	1	3	1	1	1	2	0	4	0	1	1	1	6	43	3.58333	0	0	1	1	1	2013	210	0	1	1	0	210	Blank(s)	T1b1	N0	M0	1	2	0	0	35	2	2	0	0	035
43	1	1	0	1	61	61	5	2	1	0	1	1	0	0	0	0	0	1	1	1	6	45	3.75	0	0	1	1	1	2013	250	0	2	1	0	250	Blank(s)	T1b1	N0	M0	1	2	0	0	40	2		1	0	040
26	0	0	0	0	50	50	4	2	1	0	1	1	0	0	0	0	0	1	1	0	6	28	2.33333	0	0	1	1	1	2013	210	0	1	0	0	210	Blank(s)	T1b1	N0	M0	1	2	0	0	14	2	2	1	0	014
40	1	1	0	0	50	50	4	2	1	0	1	1	0	0	0	0	0	1	1	1	6	39	3.25	0	0	1	1	1	2013	200	0	1	1	0	200	Blank(s)	T1b1	N0	M0	1	2	0	0	30	3	3	4	0	030
39	0	0	0	0	53	53	4	2	1	0	1	1	0	0	0	0	0	1	1	0	6	34	2.83333	0	0	1	1	1	2014	210	0	1	0	0	210	Blank(s)	T1b1	N0	M0	1	2	0	0	16	2		1	0	016
32	0	0	0	0	53	53	4	2	1	0	1	1	0	0	0	0	0	1	1	0	6	35	2.91667	0	0	1	1	1	2014	210	0	1	1	0	210	Blank(s)	T1b1	N0	M0	1	2	0	0	27	1	1	1	0	027
61	2	2	0	0	40	40	3	2	0	1	1	1	1	2	1	5	0	1	1	1	6	43	3.58333	0	0	1	1	1	2013	250	0	2	0	0	250	Blank(s)	T1b1	N0	M0	1	2	0	0	9	1	1	1	0	009
27	0	0	0	0	53	53	4	2	1	0	1	1	0	0	1	1	0	1	1	0	6	33	2.75	0	0	1	1	1	2014	250	0	2	0	0	250	Blank(s)	T1b1	N0	M0	1	2	0	0	20	1	1	1	0	020
31	0	0	0	0	40	40	3	2	1	0	1	1	0	0	0	0	0	1	1	1	6	37	3.08333	0	0	1	1	1	2013	210	0	1	1	0	210	Blank(s)	T1b1	N0	M0	1	2	0	0	26	2		0	0	026
24	0	0	1	1	53	53	4	2	1	1	1	1	1	2	1	5	0	1	1	0	6	30	2.5	0	0	1	1	1	2014	250	0	2	1	0	250	Blank(s)	T1b1	N1	M0	1	2	1	0	35	1	1	2	1	035
62	2	2	1	1	40	40	3	2	1	0	1	1	0	0	0	0	0	1	1	1	6	39	3.25	0	0	1	1	1	2013	200	0	1	0	0	200	Blank(s)	T1b1	N0	M0	1	2	0	0	15	2	2	1	0	015
61	2	2	0	2	50	50	4	2	1	0	1	1	0	0	0	0	0	1	1	0	6	34	2.83333	0	0	1	1	1	2014	200	0	1	0	0	200	Blank(s)	T1b1	N0	M0	1	2	0	0	15	1	1	4	0	015
40	1	1	0	0	53	53	4	2	1	1	1	1	1	2	1	5	0	1	1	0	6	33	2.75	0	0	1	1	1	2014	250	0	2	0	0	250	Blank(s)	T1b1	N1	M0	1	2	1	0	20	1	1	1	1	020
57	1	1	0	0	53	53	4	2	1	1	1	1	1	2	1	5	0	1	1	0	6	34	2.83333	0	0	1	1	1	2014	200	0	1	1	0	200	Blank(s)	T1b1	N0	M0	1	2	0	0	37	1	1	2	0	037
59	1	1	0	2	40	40	3	2	1	0	1	1	0	0	0	0	0	1	1	0	6	33	2.75	0	0	1	1	1	2014	200	0	1	0	0	200	Blank(s)	T1b1	N0	M0	1	2	0	0	12	1	1	1	0	012
43	1	1	0	0	40	40	3	2	1	1	1	1	1	2	0	4	0	1	1	0	6	27	2.25	0	0	1	1	1	2014	210	0	1	1	0	210	Blank(s)	T1b1	N0	M0	1	2	0	0	39	1	1	2	0	039
57	1	1	0	0	53	53	4	2	1	0	1	1	0	0	0	0	0	1	1	0	6	27	2.25	0	0	1	1	1	2014	210	0	1	1	0	210	Blank(s)	T1b1	N0	M0	1	2	0	0	32	3	3	1	0	032
78	2	2	0	1	40	40	3	2	1	0	1	1	0	0	0	0	0	1	1	0	6	27	2.25	0	0	1	1	1	2014	250	0	2	1	0	250	Blank(s)	T1b1	N0	M0	1	2	0	0	28	2	2	0	0	028
61	2	2	0	0	40	40	3	2	1	3	1	1	1	2	1	5	0	1	1	0	6	25	2.08333	0	0	1	1	1	2014	210	0	1	1	0	210	Blank(s)	T1b1	N0	M0	1	2	0	0	39	1	1	1	0	039
55	1	1	0	0	53	53	4	2	1	2	1	1	1	2	0	4	0	1	1	0	6	25	2.08333	0	0	1	1	1	2014	210	0	1	0	0	210	Blank(s)	T1b1	N0	M0	1	2	0	0	3	1	1	2	0	003
25	0	0	0	1	53	53	4	2	1	0	1	1	0	0	0	0	0	1	1	0	6	24	2	0	0	1	1	1	2014	250	0	2	0	0	250	Blank(s)	T1b1	N0	M0	1	2	0	0	20	2	2	1	0	020
40	1	1	1	1	40	40	3	2	1	0	1	1	0	0	0	0	0	1	1	0	6	26	2.16667	0	0	1	1	1	2014	200	0	1	0	0	200	Blank(s)	T1b1	N0	M0	1	2	0	0	15	1	1	0	0	015
52	1	1	0	0	53	53	4	2	1	0	1	1	0	0	0	0	0	1	1	0	6	35	2.91667	0	0	1	1	1	2014	200	0	1	0	0	200	Blank(s)	T1b1	N0	M0	1	2	0	0	2	1	1	1	0	002
27	0	0	0	1	53	53	4	2	1	0	1	1	0	0	0	0	0	1	1	0	6	33	2.75	0	0	1	1	1	2013	210	0	1	1	0	210	Blank(s)	T1b1	N0	M0	1	2	0	0	32	2	2	2	0	032
35	0	0	0	0	51	51	4	2	1	0	1	1	0	0	0	0	0	1	1	0	6	29	2.41667	0	0	1	1	1	2014	200	0	1	1	0	200	Blank(s)	T1b1	N0	M0	1	2	0	0	34	1	1	1	0	034
41	1	1	0	0	40	40	3	2	1	0	1	1	0	0	0	0	0	1	0	0	6	21	1.75	0	0	1	1	1	2015	200	0	1	1	0	200	Blank(s)	T1b1	N0	M0	1	2	0	0	25	2	2	0	0	025
51	1	1	0	0	40	40	3	2	1	1	1	1	1	2	0	4	0	1	0	0	6	23	1.91667	0	0	1	1	1	2015	250	0	2	1	0	250	Blank(s)	T1b1	N1	M0	1	2	1	0	25	2		0	1	025
37	0	0	0	0	40	40	3	2	0	0	1	1	0	0	0	0	0	1	0	0	6	20	1.66667	0	0	1	1	1	2015	200	0	1	0	0	200	Blank(s)	T1b1	N0	M0	1	2	0	0	17	2	2	1	0	017
58	1	1	0	1	40	40	3	2	1	0	1	1	0	0	0	0	0	1	0	0	6	19	1.58333	0	0	1	1	1	2015	200	0	1	0	0	200	Blank(s)	T1b1	N0	M0	1	2	0	0	11	2		0	0	011
35	0	0	1	1	53	53	4	2	1	0	1	1	0	0	0	0	0	0	0	0	6	5	0.416667	0	0	1	1	1	2015	200	0	1	1	0	200	Blank(s)	T1b1	N0	M0	1	2	0	0	35	1	1	2	0	035
58	1	1	0	0	40	40	3	2	0	0	1	1	0	0	0	0	0	1	1	0	6	26	2.16667	0	0	1	1	1	2014	200	0	1	0	0	200	Blank(s)	T1b1	N0	M0	1	2	0	0	8	2		0	0	008
64	2	2	0	1	53	53	4	2	1	0	1	1	0	0	0	0	0	1	0	0	6	19	1.58333	0	0	1	1	1	2015	200	0	1	0	0	200	Blank(s)	T1b1	N0	M0	1	2	0	0	14	2	2	4	0	014
36	0	0	0	0	50	50	4	2	1	0	1	1	0	0	0	0	0	1	0	0	6	19	1.58333	0	0	1	1	1	2015	200	0	1	0	0	200	Blank(s)	T1b1	N0	M0	1	2	0	0	15	2	2	1	0	015
68	2	2	1	1	40	40	3	2	0	0	1	1	0	0	0	0	0	1	0	0	6	15	1.25	0	0	1	1	1	2015	200	0	1	0	0	200	Blank(s)	T1b1	N0	M0	1	2	0	0	9	1	1	1	0	009
39	0	0	0	0	40	40	3	2	1	1	1	1	1	2	0	4	0	1	0	0	6	23	1.91667	0	0	1	1	1	2015	250	0	2	0	0	250	Blank(s)	T1b1	N1	M0	1	2	1	0	7	2	2	1	1	007
67	2	2	1	0	53	53	4	2	1	0	1	1	0	0	0	0	0	0	0	0	6	0	0	1	0	1	1	1	2015	200	0	1	1	0	200	Blank(s)	T1b1	N0	M0	1	2	0	0	30	1	1	2	0	030
49	1	1	0	1	40	40	3	2	1	0	1	1	0	0	0	0	0	1	0	0	6	22	1.83333	0	0	1	1	1	2015	200	0	1	0	0	200	Blank(s)	T1b1	N0	M0	1	2	0	0	16	1	1	2	0	016
32	0	0	0	1	40	40	3	2	1	1	1	1	1	2	1	5	0	1	0	0	6	15	1.25	0	0	1	1	1	2015	210	0	1	0	0	210	Blank(s)	T1b1	N0	M0	1	2	0	0	13	2		2	0	013
71	2	2	0	1	51	51	4	2	1	0	1	1	0	0	0	0	0	1	0	0	6	21	1.75	0	0	1	1	1	2015	210	0	1	0	0	210	Blank(s)	T1b1	N0	M0	1	2	0	0	13	2	2	1	0	013
54	1	1	0	1	51	51	4	2	1	0	1	1	0	0	0	0	0	1	0	0	6	15	1.25	0	0	1	1	1	2015	200	0	1	0	0	200	Blank(s)	T1b1	N0	M0	1	2	0	0	10	1	1	4	0	991
38	0	0	2	0	50	50	4	2	1	0	1	1	0	0	0	0	0	1	1	1	0	318	26.5	0	0	1	1	1	1990	200	0	1	0	0	Blank(s)	20	T1b	N0	M0	1	2	0	0	15	1	1	2	0	015
25	0	0	0	1	50	50	4	2	1	0	1	1	0	0	0	0	0	1	1	1	0	346	28.8333	0	0	1	1	1	1988	200	0	1	1	0	Blank(s)	20	T1b	N0	M0	1	2	0	0	27	1	1	2	0	027
36	0	0	2	0	50	50	4	2	1	0	1	1	0	0	0	0	0	1	1	1	0	342	28.5	0	0	1	1	1	1988	200	0	1	1	0	Blank(s)	20	T1b	N0	M0	1	2	0	0	30	1	1	1	0	030
36	0	0	2	0	50	50	4	2	1	0	1	1	0	0	0	0	0	1	1	1	0	346	28.8333	0	0	1	1	1	1988	200	0	1	0	0	Blank(s)	20	T1b	N0	M0	1	2	0	0	20	1	1	2	0	020
46	1	1	1	2	50	50	4	2	1	0	1	1	0	0	0	0	0	1	1	1	0	278	23.1667	1	0	1	1	1	1988	200	0	1	0	0	Blank(s)	20	T1b	N0	M0	1	2	0	0	5	1	1	1	0	005
66	2	2	0	0	02	2	0	0	0	3	0	0	1	1	0	2	1	1	1	1	0	46	3.83333	1	0	1	1	1	1988	400	1	3	0	0	Blank(s)	40	T2a	N0	M0	2	4	0	0	4	1	1	1	1	004
36	0	0	2	0	50	50	4	2	1	0	1	1	0	0	0	0	0	1	1	1	0	330	27.5	0	0	1	1	1	1988	200	0	1	0	0	Blank(s)	20	T1b	N0	M0	1	2	0	0	20	1	1	4	0	020
54	1	1	2	0	50	50	4	2	1	0	1	1	0	0	0	0	0	1	1	1	0	335	27.9167	0	0	1	1	1	1989	200	0	1	1	0	Blank(s)	20	T1b	N0	M0	1	2	0	0	35	1	1	0	0	035
46	1	1	2	0	50	50	4	2	1	0	1	1	0	0	0	0	0	1	1	1	0	288	24	1	1	1	1	1	1989	200	0	1	0	0	Blank(s)	20	T1b	N0	M0	1	2	0	0	10	1	1	4	0	010
49	1	1	2	0	50	50	4	2	1	0	1	1	0	0	0	0	0	1	1	1	0	325	27.0833	0	0	1	1	1	1989	200	0	1	1	0	Blank(s)	20	T1b	N0	M0	1	2	0	0	30	1	1	1	0	030
23	0	0	2	1	50	50	4	2	1	0	1	1	0	0	0	0	0	1	1	1	0	329	27.4167	0	0	1	1	1	1989	200	0	1	0	0	Blank(s)	20	T1b	N0	M0	1	2	0	0	15	1	1	1	0	015
75	2	2	0	0	40	40	3	2	1	0	1	1	0	0	0	0	0	1	1	1	0	132	11	1	0	1	1	1	1989	200	0	1	0	0	Blank(s)	20	T1b	N0	M0	1	2	0	0	20	1	1	4	0	020
42	1	1	2	0	50	50	4	2	1	0	1	1	0	0	0	0	0	1	1	1	0	55	4.58333	1	1	1	1	1	1989	200	0	1	1	0	Blank(s)	20	T1b	N0	M0	1	2	0	0	30	3	3	1	0	030
69	2	2	0	1	50	50	4	2	1	0	1	1	0	0	0	0	0	1	1	1	0	132	11	1	1	1	1	1	1989	200	0	1	0	0	Blank(s)	20	T1b	N0	M0	1	2	0	0	20	2	2	4	0	020
44	1	1	2	0	50	50	4	2	1	0	1	1	0	0	0	0	0	1	1	1	0	178	14.8333	0	0	1	1	1	1989	200	0	1	0	0	Blank(s)	20	T1b	N0	M0	1	2	0	0	15	3	3	4	0	015
27	0	0	0	1	50	50	4	2	1	0	1	1	0	0	0	0	0	1	1	1	0	213	17.75	0	0	1	1	1	1989	400	1	3	1	0	Blank(s)	40	T2a	N0	M0	2	4	0	0	40	1	1	1	1	040
29	0	0	0	0	50	50	4	2	1	0	1	1	0	0	0	0	0	1	1	1	0	166	13.8333	0	0	1	1	1	1989	200	0	1	0	0	Blank(s)	20	T1b	N0	M0	1	2	0	0	10	2	2	1	0	010
39	0	0	2	0	50	50	4	2	1	0	1	1	0	0	0	0	0	1	1	1	0	323	26.9167	0	0	1	1	1	1990	200	0	1	0	0	Blank(s)	20	T1b	N0	M0	1	2	0	0	20	1	1	1	0	020
43	1	1	0	0	50	50	4	2	1	0	1	1	0	0	0	0	0	1	1	0	0	24	2	1	1	1	1	1	1990	200	0	1	1	0	Blank(s)	20	T1b	N0	M0	1	2	0	0	40	3	3	4	0	040
35	0	0	2	1	50	50	4	2	1	0	1	1	0	0	0	0	0	1	1	1	0	208	17.3333	1	0	1	1	1	1990	200	0	1	1	0	Blank(s)	20	T1b	N0	M0	1	2	0	0	30	1	1	2	0	030
59	1	1	2	0	50	50	4	2	1	0	1	1	0	0	0	0	0	1	1	1	0	312	26	0	0	1	1	1	1990	200	0	1	0	0	Blank(s)	20	T1b	N0	M0	1	2	0	0	11	2	2	1	0	011
32	0	0	0	0	50	50	4	2	1	0	1	1	0	0	0	0	0	1	1	1	0	317	26.4167	0	0	1	1	1	1990	200	0	1	1	0	Blank(s)	20	T1b	N0	M0	1	2	0	0	23	2	2	1	0	023
41	1	1	2	0	50	50	4	2	1	0	1	1	0	0	0	0	0	1	1	1	0	64	5.33333	1	1	1	1	1	1990	200	0	1	1	0	Blank(s)	20	T1b	N0	M0	1	2	0	0	25	2	2	0	0	025
36	0	0	0	0	50	50	4	2	1	0	1	1	0	0	0	0	0	0	0	0	0	11	0.916667	1	1	1	1	1	1991	200	0	1	1	0	Blank(s)	20	T1b	N0	M0	1	2	0	0	30	3	3	2	0	030
37	0	0	2	1	50	50	4	2	1	0	1	1	0	0	0	0	0	1	1	1	0	306	25.5	0	0	1	1	1	1991	200	0	1	1	0	Blank(s)	20	T1b	N0	M0	1	2	0	0	21	2	2	1	0	021
53	1	1	0	0	50	50	4	2	1	0	1	1	0	0	0	0	0	1	1	1	0	306	25.5	0	0	1	1	1	1991	200	0	1	1	0	Blank(s)	20	T1b	N0	M0	1	2	0	0	35	1	1	4	0	035
56	1	1	2	0	50	50	4	2	1	1	1	1	1	2	0	4	0	1	1	1	0	300	25	0	0	1	1	1	1991	200	0	1	1	0	Blank(s)	20	T1b	N1	M0	1	2	1	0	30	1	1	1	1	030
69	2	2	2	0	50	50	4	2	1	0	1	1	0	0	0	0	0	1	1	1	1	160	13.3333	1	1	1	1	1	1992	200	0	1	0	0	Blank(s)	20	T1b	N0	M0	1	2	0	0	11	2	2	1	0	011
28	0	0	0	1	35	35	3	2	1	2	1	1	1	2	0	4	0	1	1	1	1	290	24.1667	0	0	1	1	1	1992	200	0	1	1	0	Blank(s)	20	T1b	N1	M0	1	2	1	0	40	1	1	1	1	040
38	0	0	2	0	50	50	4	2	1	0	1	1	0	0	0	0	0	1	1	1	1	211	17.5833	0	0	1	1	1	1993	200	0	1	1	0	Blank(s)	20	T1b	N0	M0	1	2	0	0	25	1	1	1	0	025
64	2	2	2	0	35	35	3	2	1	0	1	1	0	0	0	0	0	1	1	1	1	277	23.0833	0	0	1	1	1	1993	200	0	1	0	0	Blank(s)	20	T1b	N0	M0	1	2	0	0	15	1	1	1	0	015
39	0	0	2	1	50	50	4	2	1	0	1	1	0	0	0	0	0	1	1	1	1	275	22.9167	0	0	1	1	1	1994	200	0	1	0	0	Blank(s)	20	T1b	N0	M0	1	2	0	0	18	1	1	2	0	018
46	1	1	2	0	50	50	4	2	1	0	1	1	0	0	0	0	0	1	1	1	1	272	22.6667	0	0	1	1	1	1994	200	0	1	1	0	Blank(s)	20	T1b	N0	M0	1	2	0	0	30	1	1	2	0	030
75	2	2	2	1	50	50	4	2	1	1	1	1	1	2	0	4	0	1	0	0	1	23	1.91667	1	1	1	1	1	1994	200	0	1	0	0	Blank(s)	20	T1b	N1	M0	1	2	1	0	8	2	2	2	1	008
46	1	1	2	1	50	50	4	2	1	0	1	1	0	0	0	0	0	1	1	1	1	264	22	0	0	1	1	1	1994	200	0	1	1	0	Blank(s)	20	T1b	N0	M0	1	2	0	0	35	1	1	2	0	035
52	1	1	2	1	50	50	4	2	1	1	1	1	1	2	0	4	0	1	1	1	1	262	21.8333	0	0	1	1	1	1995	200	0	1	1	0	Blank(s)	20	T1b	N1	M0	1	2	1	0	40	1	1	1	1	040
43	1	1	2	0	40	40	3	2	0	3	1	1	1	2	0	4	0	1	1	1	1	256	21.3333	0	0	1	1	1	1995	200	0	1	0	0	Blank(s)	20	T1b	N0	M0	1	2	0	0	19	1	1	1	0	019
68	2	2	2	1	40	40	3	2	0	1	1	1	1	2	0	4	0	1	1	1	1	134	11.1667	1	1	1	1	1	1995	200	0	1	0	0	Blank(s)	20	T1b	N0	M0	1	2	0	0	8	1	1	4	0	008
57	1	1	2	0	50	50	4	2	1	0	1	1	0	0	0	0	0	1	1	1	1	256	21.3333	0	0	1	1	1	1995	200	0	1	1	0	Blank(s)	20	T1b	N0	M0	1	2	0	0	40	1	1	2	0	040
46	1	1	2	0	50	50	4	2	1	0	1	1	0	0	0	0	0	1	0	0	1	21	1.75	1	1	1	1	1	1995	200	0	1	1	0	Blank(s)	20	T1b	N0	M0	1	2	0	0	35	1	1	2	0	035
69	2	2	2	1	02	2	0	0	0	3	0	0	1	1	0	2	1	1	1	0	1	33	2.75	1	0	1	1	1	1995	400	1	3	1	0	Blank(s)	40	T2a	N0	M0	2	4	0	0	30	1	1	4	1	030
38	0	0	2	0	30	30	3	2	0	3	1	1	1	2	0	4	0	1	1	1	1	192	16	0	0	1	1	1	1995	400	1	3	1	0	Blank(s)	40	T2a	N0	M0	2	4	0	0	27	1	1	1	1	027
53	1	1	2	0	50	50	4	2	1	1	1	1	1	2	1	5	0	1	1	1	1	187	15.5833	1	0	1	1	1	1995	200	0	1	1	0	Blank(s)	20	T1b	N1	M0	1	2	1	0	40	2	2	1	1	040
56	1	1	2	0	40	40	3	2	0	3	1	1	1	2	0	4	0	1	1	1	2	247	20.5833	0	0	1	1	1	1996	200	0	1	1	0	Blank(s)	20	T1b	N0	M0	1	2	0	0	32	1	1	4	0	032
43	1	1	2	0	50	50	4	2	1	0	1	1	0	0	0	0	0	1	1	1	2	134	11.1667	1	1	1	1	1	1996	200	0	1	1	0	Blank(s)	20	T1b	N0	M0	1	2	0	0	37	1	1	2	0	037
33	0	0	0	0	50	50	4	2	1	0	1	1	0	0	0	0	0	1	1	1	2	91	7.58333	0	0	1	1	1	1996	200	0	1	1	0	Blank(s)	20	T1b	N0	M0	1	2	0	0	40	1	1	2	0	040
37	0	0	2	1	50	50	4	2	1	0	1	1	0	0	0	0	0	1	1	1	2	97	8.08333	1	1	1	1	1	1996	200	0	1	0	0	Blank(s)	20	T1b	N0	M0	1	2	0	0	9	1	1	1	0	009
39	0	0	2	0	35	35	3	2	1	0	1	1	0	0	0	0	0	1	1	1	2	243	20.25	0	0	1	1	1	1996	200	0	1	0	0	Blank(s)	20	T1b	N0	M0	1	2	0	0	15	1	1	1	0	015
44	1	1	0	1	50	50	4	2	1	0	1	1	0	0	0	0	0	1	1	1	2	242	20.1667	0	0	1	1	1	1996	400	1	3	1	0	Blank(s)	40	T2a	N0	M0	2	4	0	0	30	1	1	1	1	030
47	1	1	2	1	53	53	4	2	1	0	1	1	0	0	0	0	0	1	1	1	5	92	7.66667	0	0	1	1	1	2009	250	0	2	0	0	250	Blank(s)	T1b1	N0	M0	1	2	0	0	15	1	1	1	0	015
59	1	1	2	0	50	50	4	2	1	0	1	1	0	0	0	0	0	1	1	1	2	75	6.25	1	0	1	1	1	1996	200	0	1	1	0	Blank(s)	20	T1b	N0	M0	1	2	0	0	40	2	2	2	0	040
48	1	1	2	0	50	50	4	2	1	1	1	1	1	2	0	4	0	1	0	0	2	23	1.91667	1	1	1	1	1	1997	200	0	1	1	0	Blank(s)	20	T1b	N0	M0	1	2	0	0	30	1	1	2	0	030
34	0	0	2	0	50	50	4	2	1	0	1	1	0	0	0	0	0	1	1	1	2	239	19.9167	0	0	1	1	1	1997	200	0	1	0	0	Blank(s)	20	T1b	N0	M0	1	2	0	0	20	1	1	2	0	020
38	0	0	0	0	35	35	3	2	1	0	1	1	0	0	0	0	0	1	1	1	2	170	14.1667	0	0	1	1	1	1997	200	0	1	0	0	Blank(s)	20	T1b	N0	M0	1	2	0	0	15	1	1	0	0	015
43	1	1	2	0	50	50	4	2	0	0	1	1	0	0	0	0	0	1	1	1	2	116	9.66667	0	0	1	1	1	1997	200	0	1	1	0	Blank(s)	20	T1b	N0	M0	1	2	0	0	35	3	3	2	0	035
35	0	0	2	0	50	50	4	2	1	0	1	1	0	0	0	0	0	1	1	1	2	212	17.6667	0	0	1	1	1	1997	200	0	1	0	0	Blank(s)	20	T1b	N0	M0	1	2	0	0	20	1	1	1	0	020
44	1	1	2	1	50	50	4	2	1	0	1	1	0	0	0	0	0	1	1	1	2	230	19.1667	0	0	1	1	1	1997	200	0	1	0	0	Blank(s)	20	T1b	N0	M0	1	2	0	0	13	1	1	2	0	013
65	2	2	0	1	50	50	4	2	1	0	1	1	0	0	0	0	0	1	1	1	2	187	15.5833	1	0	1	1	1	1997	200	0	1	1	0	Blank(s)	20	T1b	N0	M0	1	2	0	0	40	1	1	2	0	040
55	1	1	2	0	50	50	4	2	1	0	1	1	0	0	0	0	0	1	1	1	2	84	7	1	0	1	1	1	1997	200	0	1	1	0	Blank(s)	20	T1b	N0	M0	1	2	0	0	25	3	3	1	0	025
48	1	1	0	1	50	50	4	2	1	0	1	1	0	0	0	0	0	1	1	0	2	32	2.66667	1	1	1	1	1	1997	200	0	1	1	0	Blank(s)	20	T1b	N0	M0	1	2	0	0	23	3	3	3	0	023
33	0	0	2	0	60	60	5	2	1	0	1	1	0	0	0	0	0	1	1	1	2	116	9.66667	0	0	1	1	1	1997	200	0	1	1	0	Blank(s)	20	T1b	N0	M0	1	2	0	0	35	1	1	1	0	035
42	1	1	0	1	50	50	4	2	1	0	1	1	0	0	0	0	0	1	1	0	2	26	2.16667	1	1	1	1	1	1997	200	0	1	0	0	Blank(s)	20	T1b	N0	M0	1	2	0	0	20	3	3	2	0	020
47	1	1	2	1	53	53	4	2	1	0	1	1	0	0	0	0	0	1	1	1	2	194	16.1667	0	0	1	1	1	1998	200	0	1	1	0	Blank(s)	20	T1b	N0	M0	1	2	0	0	27	1	1	1	0	027
46	1	1	0	1	00	0	0	0	0	3	0	0	1	1	0	2	1	1	1	1	2	226	18.8333	0	0	1	1	1	1998	200	0	1	0	0	Blank(s)	20	T1b	N0	M0	1	2	0	0	20	1	1	4	0	020
35	0	0	2	1	53	53	4	2	1	0	1	1	0	0	0	0	0	1	1	1	2	224	18.6667	0	0	1	1	1	1998	200	0	1	1	0	Blank(s)	20	T1b	N0	M0	1	2	0	0	30	1	1	2	0	030
36	0	0	0	0	50	50	4	2	1	0	1	1	0	0	0	0	0	1	1	1	2	176	14.6667	0	0	1	1	1	1997	200	0	1	1	0	Blank(s)	20	T1b	N0	M0	1	2	0	0	27	1	1	1	0	027
46	1	1	2	1	53	53	4	2	1	3	1	1	1	2	0	4	0	1	1	1	2	224	18.6667	0	0	1	1	1	1998	200	0	1	1	0	Blank(s)	20	T1b	N0	M0	1	2	0	0	35	1	1	1	0	035
25	0	0	0	0	02	2	0	0	1	3	0	0	1	1	0	2	1	1	0	0	2	12	1	1	0	1	1	1	1997	400	1	3	1	0	Blank(s)	40	T2a	N1	M0	2	4	1	0	35	1	1	2	1	035
57	1	1	2	0	53	53	4	2	1	0	1	1	0	0	1	1	0	1	1	1	2	223	18.5833	0	0	1	1	1	1998	200	0	1	1	0	Blank(s)	20	T1b	N1	M0	1	2	1	0	35	1	1	2	1	035
49	1	1	0	1	53	53	4	2	1	1	1	1	1	2	1	5	0	1	1	1	2	63	5.25	1	1	1	1	1	1998	200	0	1	0	0	Blank(s)	20	T1b	N1	M0	1	2	1	0	20	1	1	2	1	020
42	1	1	0	0	30	30	3	2	1	1	1	1	1	2	1	5	0	1	1	1	2	224	18.6667	0	0	1	1	1	1998	200	0	1	1	0	Blank(s)	20	T1b	N1	M0	1	2	1	0	30	1	1	1	1	030
46	1	1	2	1	53	53	4	2	1	0	1	1	0	0	0	0	0	1	1	1	2	220	18.3333	0	0	1	1	1	1998	200	0	1	0	0	Blank(s)	20	T1b	N0	M0	1	2	0	0	13	3	3	2	0	013
37	0	0	2	1	53	53	4	2	1	0	1	1	0	0	0	0	0	1	1	1	2	186	15.5	0	0	1	1	1	1999	200	0	1	0	0	Blank(s)	20	T1b	N0	M0	1	2	0	0	1	1	1	2	0	001
67	2	2	2	0	00	0	0	0	0	3	0	0	1	1	0	2	1	1	1	1	2	213	17.75	0	0	1	1	1	1999	400	1	3	1	0	Blank(s)	40	T2a	N0	M0	2	4	0	0	40	1	1	4	1	040
33	0	0	0	1	30	30	3	2	1	0	1	1	0	0	0	0	0	1	1	1	2	209	17.4167	0	0	1	1	1	1999	200	0	1	0	0	Blank(s)	20	T1b	N0	M0	1	2	0	0	12	2	2	1	0	012
33	0	0	2	1	51	51	4	2	1	3	1	1	1	2	0	4	0	1	1	1	2	208	17.3333	0	0	1	1	1	1999	200	0	1	0	0	Blank(s)	20	T1b	N0	M0	1	2	0	0	12	1	1	0	0	012
38	0	0	0	0	53	53	4	2	1	1	1	1	1	2	0	4	0	1	1	1	2	190	15.8333	0	0	1	1	1	1999	200	0	1	0	0	Blank(s)	20	T1b	N0	M0	1	2	0	0	15	1	1	0	0	015
32	0	0	0	2	53	53	4	2	1	0	1	1	0	0	0	0	0	1	1	1	2	204	17	0	0	1	1	1	1999	200	0	1	1	0	Blank(s)	20	T1b	N0	M0	1	2	0	0	25	1	1	1	0	025
53	1	1	2	1	53	53	4	2	1	3	1	1	1	2	1	5	0	1	1	1	3	41	3.41667	1	1	1	1	1	2000	380	0	2	1	0	Blank(s)	38	T1b	N1	M0	1	2	1	0	40	2	2	2	1	040
40	1	1	2	0	53	53	4	2	1	0	1	1	0	0	0	0	0	1	1	1	3	196	16.3333	0	0	1	1	1	2000	200	0	1	1	0	Blank(s)	20	T1b	N0	M0	1	2	0	0	25	1	1	2	0	025
37	0	0	1	0	53	53	4	2	1	0	1	1	0	0	0	0	0	1	1	1	3	194	16.1667	0	0	1	1	1	2000	200	0	1	0	0	Blank(s)	20	T1b	N0	M0	1	2	0	0	16	2	2	1	0	016
53	1	1	2	0	53	53	4	2	1	0	1	1	0	0	0	0	0	1	1	1	3	72	6	1	1	1	1	1	2000	200	0	1	1	0	Blank(s)	20	T1b	N0	M0	1	2	0	0	33	1	1	2	0	033
36	0	0	0	0	53	53	4	2	1	0	1	1	0	0	0	0	0	1	1	1	2	204	17	0	0	1	1	1	1999	400	1	3	1	0	Blank(s)	40	T2a	N0	M0	2	4	0	0	25	1	1	3	1	025
44	1	1	2	0	53	53	4	2	1	0	1	1	0	0	0	0	0	1	1	1	3	196	16.3333	0	0	1	1	1	2000	200	0	1	0	0	Blank(s)	20	T1b	N0	M0	1	2	0	0	6	2	2	1	0	006
59	1	1	2	1	62	62	5	2	1	0	1	1	0	0	0	0	0	1	1	1	3	179	14.9167	1	0	1	1	1	2001	200	0	1	1	0	Blank(s)	20	T1b	N0	M0	1	2	0	0	28	1	1	2	0	028
34	0	0	2	1	53	53	4	2	1	0	1	1	0	0	0	0	0	1	1	1	3	190	15.8333	0	0	1	1	1	2001	200	0	1	0	0	Blank(s)	20	T1b	N0	M0	1	2	0	0	18	1	1	1	0	018
42	1	1	2	2	53	53	4	2	1	3	1	1	1	2	1	5	0	1	1	1	3	186	15.5	0	0	1	1	1	2001	200	0	1	0	0	Blank(s)	20	T1b	N1	M0	1	2	1	0	15	1	1	1	1	015
33	0	0	2	0	53	53	4	2	1	0	1	1	0	0	0	0	0	1	1	1	3	184	15.3333	0	0	1	1	1	2001	200	0	1	0	0	Blank(s)	20	T1b	N0	M0	1	2	0	0	6	1	1	2	0	006
45	1	1	2	1	00	0	0	0	0	3	0	0	1	1	0	2	1	1	1	1	3	47	3.91667	1	1	1	1	1	2001	200	0	1	1	0	Blank(s)	20	T1b	N0	M0	1	2	0	0	30	1	1	4	0	030
41	1	1	0	0	53	53	4	2	1	0	1	1	0	0	0	0	0	1	1	1	3	184	15.3333	0	0	1	1	1	2001	200	0	1	0	0	Blank(s)	20	T1b	N0	M0	1	2	0	0	12	3	3	1	0	012
41	1	1	2	1	53	53	4	2	1	0	1	1	0	0	0	0	0	1	1	1	3	185	15.4167	0	0	1	1	1	2001	380	0	2	0	0	Blank(s)	38	T1b	N0	M0	1	2	0	0	15	1	1	1	1	015
28	0	0	2	1	51	51	4	2	1	0	1	1	0	0	0	0	0	1	1	1	3	177	14.75	0	0	1	1	1	2002	200	0	1	0	0	Blank(s)	20	T1b	N0	M0	1	2	0	0	20	1	1	1	0	020
45	1	1	0	1	53	53	4	2	1	0	1	1	0	0	0	0	0	1	1	1	3	171	14.25	0	0	1	1	1	2002	200	0	1	1	0	Blank(s)	20	T1b	N0	M0	1	2	0	0	28	2	2	2	0	028
63	2	2	2	0	53	53	4	2	1	0	1	1	0	0	0	0	0	1	1	1	3	173	14.4167	0	0	1	1	1	2002	200	0	1	0	0	Blank(s)	20	T1b	N0	M0	1	2	0	0	20	2		0	0	020
53	1	1	2	1	00	0	0	0	0	3	0	0	1	1	1	3	1	1	1	1	3	174	14.5	0	0	1	1	1	2002	200	0	1	0	0	Blank(s)	20	T1b	N0	M0	1	2	0	0	20	1	1	4	0	020
39	0	0	0	0	53	53	4	2	1	0	1	1	0	0	0	0	0	1	1	1	3	169	14.0833	0	0	1	1	1	2002	200	0	1	0	0	Blank(s)	20	T1b	N0	M0	1	2	0	0	12	1	1	2	0	012
58	1	1	2	0	53	53	4	2	1	0	1	1	0	0	0	0	0	0	0	0	3	0	0	0	0	1	1	1	2003	200	0	1	0	0	Blank(s)	20	T1b	N0	M0	1	2	0	0	20	1	1	2	0	020
30	0	0	2	1	53	53	4	2	1	3	1	1	1	2	1	5	0	1	1	1	3	159	13.25	0	0	1	1	1	2003	200	0	1	1	0	Blank(s)	20	T1b	N1	M0	1	2	1	0	31	1	1	2	1	031
52	1	1	2	1	40	40	3	2	0	0	1	1	0	0	0	0	0	1	1	1	3	56	4.66667	1	0	1	1	1	2003	200	0	1	0	0	Blank(s)	20	T1b	N0	M0	1	2	0	0	10	2		0	0	010
32	0	0	2	0	53	53	4	2	1	0	1	1	0	0	0	0	0	0	0	0	3	1	0.0833333	0	0	1	1	1	2003	200	0	1	1	0	Blank(s)	20	T1b	N0	M0	1	2	0	0	29	1	1	4	0	029
41	1	1	2	0	53	53	4	2	1	3	1	1	1	2	0	4	0	1	1	1	3	158	13.1667	0	0	1	1	1	2003	200	0	1	1	0	Blank(s)	20	T1b	N1	M0	1	2	1	0	25	3	3	2	1	025
43	1	1	2	0	53	53	4	2	1	1	1	1	1	2	1	5	0	1	1	1	3	158	13.1667	0	0	1	1	1	2003	200	0	1	0	0	Blank(s)	20	T1b	N1	M0	1	2	1	0	18	1	1	1	1	018
51	1	1	0	0	53	53	4	2	1	0	1	1	0	0	0	0	0	1	1	1	3	166	13.8333	0	0	1	1	1	2003	200	0	1	1	0	Blank(s)	20	T1b	N0	M0	1	2	0	0	29	1	1	1	0	029
58	1	1	0	1	40	40	3	2	0	3	1	1	1	2	0	4	0	1	1	0	4	35	2.91667	1	1	1	1	1	2004	400	1	3	1	0	400	Blank(s)	T2a	N0	M0	2	4	0	0	35	1	1	4	1	035
60	2	2	2	0	53	53	4	2	1	0	1	1	0	0	0	0	0	0	0	0	4	5	0.416667	0	0	1	1	1	2004	200	0	1	1	0	200	Blank(s)	T1b1	N0	M0	1	2	0	0	30	3	3	1	0	030
53	1	1	2	1	62	62	5	2	1	0	1	1	0	0	0	0	0	1	1	1	4	152	12.6667	0	0	1	1	1	2004	210	0	1	1	0	210	Blank(s)	T1b1	N0	M0	1	2	0	0	30	1	1	2	0	030
39	0	0	2	1	53	53	4	2	1	0	1	1	0	0	0	0	0	1	1	1	4	149	12.4167	0	0	1	1	1	2004	200	0	1	1	0	200	Blank(s)	T1b1	N0	M0	1	2	0	0	30	2	2	1	0	030
64	2	2	2	1	53	53	4	2	1	0	1	1	0	0	0	0	0	0	0	0	4	1	0.0833333	0	0	1	1	1	2005	380	0	2	0	0	380	Blank(s)	T1b1	N0	M0	1	2	0	0	18	1	1	1	1	018
32	0	0	0	0	53	53	4	2	1	0	1	1	0	0	0	0	0	1	1	1	4	139	11.5833	0	0	1	1	1	2005	200	0	1	1	0	200	Blank(s)	T1b1	N0	M0	1	2	0	0	30	1	1	1	0	030
33	0	0	0	1	50	50	4	2	1	0	1	1	0	0	0	0	0	1	1	1	4	87	7.25	1	0	1	1	1	2006	250	0	2	0	0	250	Blank(s)	T1b1	N0	M0	1	2	0	0	12	2	2	4	0	012
37	0	0	2	1	53	53	4	2	1	0	1	1	0	0	0	0	0	1	1	1	4	110	9.16667	0	0	1	1	1	2005	200	0	1	0	0	200	Blank(s)	T1b1	N0	M0	1	2	0	0	10	1	1	2	0	010
49	1	1	2	1	40	40	3	2	1	0	1	1	0	0	0	0	0	1	1	1	4	74	6.16667	1	0	1	1	1	2005	200	0	1	0	0	200	Blank(s)	T1b1	N0	M0	1	2	0	0	13	1	1	2	0	013
42	1	1	0	0	53	53	4	2	1	0	1	1	0	0	0	0	0	1	1	1	4	124	10.3333	0	0	1	1	1	2006	200	0	1	0	0	200	Blank(s)	T1b1	N0	M0	1	2	0	0	13	1	1	1	0	013
39	0	0	2	1	53	53	4	2	1	3	1	1	1	2	1	5	0	1	1	1	4	58	4.83333	1	1	1	1	1	2006	200	0	1	1	0	200	Blank(s)	T1b1	N1	M0	1	2	1	0	36	3	3	2	1	036
41	1	1	2	0	62	62	5	2	1	0	1	1	0	0	0	0	0	1	1	1	4	47	3.91667	1	0	1	1	1	2006	200	0	1	1	0	200	Blank(s)	T1b1	N0	M0	1	2	0	0	32	1	1	1	0	032
48	1	1	0	0	53	53	4	2	1	0	1	1	0	0	0	0	0	1	1	1	4	120	10	0	0	1	1	1	2006	200	0	1	0	0	200	Blank(s)	T1b1	N0	M0	1	2	0	0	16	1	1	1	0	016
36	0	0	2	1	53	53	4	2	1	0	1	1	0	0	0	0	0	1	1	1	4	130	10.8333	0	0	1	1	1	2006	200	0	1	0	0	200	Blank(s)	T1b1	N0	M0	1	2	0	0	15	1	1	1	0	015
25	0	0	0	0	53	53	4	2	0	0	1	1	0	0	0	0	0	1	1	1	5	100	8.33333	0	0	1	1	1	2008	250	0	2	0	0	250	Blank(s)	T1b1	N0	M0	1	2	0	0	15	1	1	4	0	015
58	1	1	2	0	40	40	3	2	1	1	1	1	1	2	0	4	0	1	1	1	4	112	9.33333	0	0	1	1	1	2007	200	0	1	0	0	200	Blank(s)	T1b1	N0	M0	1	2	0	0	14	1	1	1	0	014
33	0	0	2	1	53	53	4	2	1	3	1	1	1	2	0	4	0	1	1	1	4	67	5.58333	1	1	1	1	1	2007	200	0	1	0	0	200	Blank(s)	T1b1	N0	M0	1	2	0	0	15	1	1	2	0	015
47	1	1	2	0	53	53	4	2	1	1	1	1	1	2	1	5	0	1	1	1	4	116	9.66667	0	0	1	1	1	2007	200	0	1	1	0	200	Blank(s)	T1b1	N1	M0	1	2	1	0	40	1	1	2	1	994
52	1	1	0	1	53	53	4	2	1	0	1	1	0	0	0	0	0	1	1	1	4	113	9.41667	0	0	1	1	1	2007	200	0	1	0	0	200	Blank(s)	T1b1	N0	M0	1	2	0	0	9	1	1	1	0	009
56	1	1	2	0	40	40	3	2	0	3	1	1	1	2	0	4	0	1	1	1	4	94	7.83333	1	1	1	1	1	2007	200	0	1	0	0	200	Blank(s)	T1b1	N0	M0	1	2	0	0	13	2	2	0	0	013
32	0	0	0	0	53	53	4	2	1	0	1	1	0	0	0	0	0	1	1	1	5	95	7.91667	0	0	1	1	1	2009	250	0	2	0	0	250	Blank(s)	T1b1	N0	M0	1	2	0	0	5	2	2	0	0	005
65	2	2	0	0	53	53	4	2	1	0	1	1	0	0	0	0	0	1	1	1	5	98	8.16667	0	0	1	1	1	2008	200	0	1	0	0	200	Blank(s)	T1b1	N0	M0	1	2	0	0	8	1	1	4	0	008
39	0	0	2	0	50	50	4	2	1	0	1	1	0	0	0	0	0	1	1	1	5	36	3	0	0	1	1	1	2009	200	0	1	1	0	200	Blank(s)	T1b1	N0	M0	1	2	0	0	40	1	1	4	0	994
43	1	1	2	1	40	40	3	2	1	0	1	1	0	0	0	0	0	1	1	1	5	101	8.41667	0	0	1	1	1	2008	200	0	1	0	0	200	Blank(s)	T1b1	N0	M0	1	2	0	0	8	2	2	0	0	008
34	0	0	2	0	53	53	4	2	1	3	1	1	1	2	1	5	0	1	1	1	5	60	5	1	1	1	1	1	2008	250	0	2	1	0	250	Blank(s)	T1b1	N1	M0	1	2	1	0	25	1	1	1	1	025
38	0	0	2	0	53	53	4	2	1	0	1	1	0	0	0	0	0	1	1	1	5	97	8.08333	0	0	1	1	1	2008	390	0	2	0	0	390	Blank(s)	T1b1	N0	M0	1	2	0	0	3	2	2	2	1	003
38	0	0	0	0	53	53	4	2	1	0	1	1	0	0	0	0	0	1	1	1	5	96	8	0	0	1	1	1	2008	250	0	2	1	0	250	Blank(s)	T1b1	N0	M0	1	2	0	0	30	2	2	0	0	030
46	1	1	2	1	53	53	4	2	1	0	1	1	0	0	0	0	0	1	1	1	5	106	8.83333	0	0	1	1	1	2008	200	0	1	1	0	200	Blank(s)	T1b1	N0	M0	1	2	0	0	30	2	2	1	0	030
47	1	1	0	0	53	53	4	2	1	0	1	1	0	0	0	0	0	1	1	1	5	92	7.66667	0	0	1	1	1	2009	200	0	1	1	0	200	Blank(s)	T1b1	N0	M0	1	2	0	0	30	1	1	1	0	030
38	0	0	0	0	53	53	4	2	1	0	1	1	0	0	0	0	0	1	1	1	5	90	7.5	0	0	1	1	1	2009	200	0	1	0	0	200	Blank(s)	T1b1	N0	M0	1	2	0	0	11	1	1	2	0	011
34	0	0	2	0	53	53	4	2	1	1	1	1	1	2	1	5	0	1	1	1	5	91	7.58333	0	0	1	1	1	2009	210	0	1	0	0	210	Blank(s)	T1b1	N1	M0	1	2	1	0	20	1	1	2	1	020
33	0	0	0	1	53	53	4	2	1	0	1	1	0	0	0	0	0	1	0	0	5	22	1.83333	0	0	1	1	1	2009	250	0	2	1	0	250	Blank(s)	T1b1	N0	M0	1	2	0	0	30	1	1	2	0	030
38	0	0	2	0	53	53	4	2	1	1	1	1	1	2	0	4	0	1	1	1	5	86	7.16667	0	0	1	1	1	2009	200	0	1	1	0	200	Blank(s)	T1b1	N0	M0	1	2	0	0	28	1	1	3	0	028
50	1	1	2	0	53	53	4	2	1	0	1	1	0	0	0	0	0	1	1	1	5	91	7.58333	0	0	1	1	1	2009	200	0	1	0	0	200	Blank(s)	T1b1	N0	M0	1	2	0	0	6	2		1	0	006
55	1	1	2	0	53	53	4	2	1	0	1	1	0	0	0	0	0	1	1	1	5	87	7.25	0	0	1	1	1	2009	310	0	2	0	0	310	Blank(s)	T1b1	N0	M0	1	2	0	0	0	1	1	1	0	990
47	1	1	2	1	53	53	4	2	1	0	1	1	0	0	0	0	0	1	1	1	5	86	7.16667	0	0	1	1	1	2009	200	0	1	1	0	200	Blank(s)	T1b1	N0	M0	1	2	0	0	38	1	1	2	0	038
71	2	2	2	0	53	53	4	2	1	0	1	1	0	0	0	0	0	1	1	1	5	82	6.83333	0	0	1	1	1	2010	200	0	1	0	0	200	Blank(s)	T1b1	N0	M0	1	2	0	0	10	1	1	1	0	010
34	0	0	2	1	53	53	4	2	1	0	1	1	0	0	0	0	0	1	1	1	5	74	6.16667	0	0	1	1	1	2010	210	0	1	1	0	210	Blank(s)	T1b1	N0	M0	1	2	0	0	25	1	1	2	0	025
39	0	0	2	0	53	53	4	2	1	1	1	1	1	2	1	5	0	1	1	0	5	30	2.5	0	0	1	1	1	2010	250	0	2	0	0	250	Blank(s)	T1b1	N1	M0	1	2	1	0	12	1	1	1	1	012
66	2	2	2	1	30	30	3	2	0	1	1	1	1	2	0	4	0	1	1	1	5	62	5.16667	0	0	1	1	1	2011	200	0	1	0	0	200	Blank(s)	T1b1	N0	M0	1	2	0	0	5	1	1	2	0	005
28	0	0	2	1	53	53	4	2	1	0	1	1	0	0	0	0	0	1	1	1	5	71	5.91667	0	0	1	1	1	2011	210	0	1	1	0	210	Blank(s)	T1b1	N0	M0	1	2	0	0	30	1	1	2	0	030
31	0	0	2	0	53	53	4	2	1	0	1	1	0	0	0	0	0	1	1	1	5	68	5.66667	0	0	1	1	1	2011	210	0	1	0	0	210	Blank(s)	T1b1	N0	M0	1	2	0	0	13	1	1	1	0	013
41	1	1	2	0	53	53	4	2	1	0	1	1	0	0	0	0	0	1	1	1	5	68	5.66667	0	0	1	1	1	2011	210	0	1	0	0	210	Blank(s)	T1b1	N0	M0	1	2	0	0	8	1	1	1	0	008
37	0	0	2	1	53	53	4	2	1	0	1	1	0	0	0	0	0	1	1	1	5	71	5.91667	0	0	1	1	1	2011	210	0	1	0	0	210	Blank(s)	T1b1	N0	M0	1	2	0	0	13	2	2	0	0	013
35	0	0	2	1	53	53	4	2	1	1	1	1	1	2	1	5	0	1	1	1	5	66	5.5	0	0	1	1	1	2011	210	0	1	0	0	210	Blank(s)	T1b1	N1	M0	1	2	1	0	18	3	3	2	1	018
51	1	1	2	1	53	53	4	2	1	0	1	1	0	0	0	0	0	1	1	1	5	63	5.25	0	0	1	1	1	2011	200	0	1	1	0	200	Blank(s)	T1b1	N0	M0	1	2	0	0	23	1	1	2	0	023
29	0	0	0	0	60	60	5	2	1	1	1	1	1	2	1	5	0	1	0	0	5	15	1.25	1	1	1	1	1	2011	210	0	1	1	0	210	Blank(s)	T1b1	N1	M0	1	2	1	0	30	3	3	2	1	030
35	0	0	2	1	53	53	4	2	1	0	1	1	0	0	0	0	0	1	1	1	6	51	4.25	0	0	1	1	1	2012	200	0	1	0	0	200	Blank(s)	T1b1	N0	M0	1	2	0	0	14	1	1	1	0	014
66	2	2	2	1	50	50	4	2	1	0	1	1	0	0	0	0	0	1	0	0	6	17	1.41667	1	1	1	1	1	2012	410	1	3	1	0	410	Blank(s)	T2a	N0	M0	2	4	0	0	27	1	1	1	1	027
59	1	1	2	0	53	53	4	2	1	0	1	1	0	0	0	0	0	1	1	1	6	54	4.5	0	0	1	1	1	2012	250	0	2	0	0	250	Blank(s)	T1b1	N0	M0	1	2	0	0	6	2		0	0	006
48	1	1	2	0	53	53	4	2	1	3	1	1	1	2	1	5	0	1	1	1	6	48	4	0	0	1	1	1	2012	400	1	3	1	0	400	Blank(s)	T2a	N0	M0	2	4	0	0	35	2	2	2	1	035
43	1	1	0	0	53	53	4	2	1	3	1	1	1	2	1	5	0	1	1	1	6	49	4.08333	0	0	1	1	1	2012	250	0	2	1	0	250	Blank(s)	T1b1	N1	M0	1	2	1	0	33	2	2	1	1	033
47	1	1	2	0	50	50	4	2	1	0	1	1	0	0	0	0	0	1	1	1	6	50	4.16667	0	0	1	1	1	2012	210	0	1	0	0	210	Blank(s)	T1b1	N0	M0	1	2	0	0	10	2	2	1	0	010
39	0	0	2	0	50	50	4	2	1	0	1	1	0	0	0	0	0	1	1	1	6	51	4.25	0	0	1	1	1	2012	200	0	1	0	0	200	Blank(s)	T1b1	N0	M0	1	2	0	0	11	2		1	0	011
85	2	3	2	1	51	51	4	2	0	1	1	1	1	2	0	4	0	1	1	1	6	53	4.41667	0	0	1	1	1	2012	250	0	2	1	0	250	Blank(s)	T1b1	N0	M0	1	2	0	0	30	2		1	0	030
33	0	0	2	1	50	50	4	2	1	0	1	1	0	0	0	0	0	1	1	1	6	54	4.5	0	0	1	1	1	2012	200	0	1	0	0	200	Blank(s)	T1b1	N0	M0	1	2	0	0	20	2	2	1	0	020
39	0	0	2	0	53	53	4	2	1	0	1	1	0	0	0	0	0	1	1	1	6	58	4.83333	0	0	1	1	1	2012	250	0	2	1	0	250	Blank(s)	T1b1	N0	M0	1	2	0	0	25	2	2	0	0	025
73	2	2	0	0	62	62	5	2	0	1	1	1	1	2	1	5	0	1	1	1	6	45	3.75	0	0	1	1	1	2013	210	0	1	1	0	210	Blank(s)	T1b1	N0	M0	1	2	0	0	22	1	1	1	0	022
38	0	0	2	1	53	53	4	2	1	3	1	1	1	2	1	5	0	1	1	1	6	44	3.66667	0	0	1	1	1	2013	200	0	1	1	0	200	Blank(s)	T1b1	N1	M0	1	2	1	0	40	1	1	1	1	040
40	1	1	2	0	53	53	4	2	1	0	1	1	0	0	0	0	0	1	0	0	6	21	1.75	1	0	1	1	1	2012	200	0	1	1	0	200	Blank(s)	T1b1	N0	M0	1	2	0	0	22	1	1	1	0	022
55	1	1	2	0	53	53	4	2	1	3	1	1	1	2	1	5	0	1	1	1	6	58	4.83333	0	0	1	1	1	2012	250	0	2	1	0	250	Blank(s)	T1b1	N1	M0	1	2	1	0	32	1	1	1	1	032
50	1	1	2	0	53	53	4	2	1	0	1	1	0	0	0	0	0	1	1	1	6	54	4.5	0	0	1	1	1	2012	200	0	1	1	0	200	Blank(s)	T1b1	N0	M0	1	2	0	0	25	1	1	2	0	025
38	0	0	2	0	53	53	4	2	1	0	1	1	0	0	0	0	0	1	1	1	6	43	3.58333	0	0	1	1	1	2013	200	0	1	0	0	200	Blank(s)	T1b1	N0	M0	1	2	0	0	10	2	2	0	0	010
73	2	2	0	1	53	53	4	2	1	1	1	1	1	2	1	5	0	1	1	1	6	51	4.25	0	0	1	1	1	2012	400	1	3	0	0	400	Blank(s)	T2a	N0	M0	2	4	0	0	20	1	1	2	1	020
37	0	0	2	2	30	30	3	2	0	0	1	1	0	0	0	0	0	1	1	1	6	56	4.66667	0	0	1	1	1	2012	300	0	2	0	0	300	Blank(s)	T1b1	N0	M0	1	2	0	0	0	1	1	4	0	990
73	2	2	0	1	40	40	3	2	1	0	1	1	0	0	0	0	0	1	1	1	6	42	3.5	0	0	1	1	1	2013	210	0	1	1	0	210	Blank(s)	T1b1	N0	M0	1	2	0	0	25	1	1	2	0	025
68	2	2	2	0	53	53	4	2	1	0	1	1	0	0	0	0	0	1	1	1	6	39	3.25	0	0	1	1	1	2013	210	0	1	1	0	210	Blank(s)	T1b1	N0	M0	1	2	0	0	25	1	1	1	0	025
89	2	3	2	1	00	0	0	0	0	3	0	0	1	1	0	2	1	0	0	0	6	10	0.833333	1	1	1	1	1	2013	400	1	3	1	0	400	Blank(s)	T2a	N0	M0	2	4	0	0	40	1	1	1	1	040
61	2	2	0	1	40	40	3	2	1	1	1	1	1	2	1	5	0	1	1	1	6	39	3.25	0	0	1	1	1	2013	200	0	1	1	0	200	Blank(s)	T1b1	N0	M0	1	2	0	0	40	2	2	1	0	040
59	1	1	2	0	53	53	4	2	1	0	1	1	0	0	0	0	0	1	1	0	6	34	2.83333	0	0	1	1	1	2014	210	0	1	0	0	210	Blank(s)	T1b1	N0	M0	1	2	0	0	15	1	1	2	0	015
42	1	1	0	0	50	50	4	2	1	0	1	1	0	0	0	0	0	1	1	0	6	35	2.91667	0	0	1	1	1	2014	210	0	1	0	0	210	Blank(s)	T1b1	N0	M0	1	2	0	0	15	2		0	0	015
47	1	1	0	1	40	40	3	2	1	0	1	1	0	0	0	0	0	1	1	0	6	34	2.83333	0	0	1	1	1	2014	200	0	1	0	0	200	Blank(s)	T1b1	N0	M0	1	2	0	0	12	1	1	1	0	012
43	1	1	2	0	53	53	4	2	1	0	1	1	0	0	0	0	0	1	1	1	6	43	3.58333	0	0	1	1	1	2013	210	0	1	0	0	210	Blank(s)	T1b1	N0	M0	1	2	0	0	20	1	1	1	0	992
46	1	1	2	0	53	53	4	2	1	0	1	1	0	0	0	0	0	1	1	0	6	31	2.58333	0	0	1	1	1	2014	210	0	1	1	0	210	Blank(s)	T1b1	N0	M0	1	2	0	0	33	1	1	2	0	033
50	1	1	2	0	53	53	4	2	2	0	1	1	0	0	0	0	0	1	1	0	6	31	2.58333	0	0	1	1	1	2014	210	0	1	0	0	210	Blank(s)	T1b1	N0	M0	1	2	0	0	20	1	1	1	0	020
44	1	1	0	0	30	30	3	2	1	0	1	1	0	0	0	0	0	1	1	0	6	25	2.08333	0	0	1	1	1	2014	200	0	1	0	0	200	Blank(s)	T1b1	N0	M0	1	2	0	0	13	2	2	1	0	013
61	2	2	2	1	40	40	3	2	1	3	1	1	1	2	1	5	0	1	1	0	6	24	2	0	0	1	1	1	2014	210	0	1	0	0	210	Blank(s)	T1b1	N1	M0	1	2	1	0	12	3	3	2	1	012
39	0	0	2	1	53	53	4	2	1	0	1	1	0	0	0	0	0	1	1	0	6	29	2.41667	0	0	1	1	1	2014	210	0	1	0	0	210	Blank(s)	T1b1	N0	M0	1	2	0	0	8	2	2	0	0	008
83	2	3	2	0	40	40	3	2	0	1	1	1	1	2	1	5	0	1	0	0	6	19	1.58333	0	0	1	1	1	2015	410	1	3	1	0	410	Blank(s)	T2a	N0	M0	2	4	0	0	27	1	1	2	1	027
44	1	1	2	1	53	53	4	2	1	0	1	1	0	0	0	0	0	1	0	0	6	18	1.5	0	0	1	1	1	2015	210	0	1	0	0	210	Blank(s)	T1b1	N0	M0	1	2	0	0	16	1	1	2	0	016
34	0	0	2	0	53	53	4	2	1	1	1	1	1	2	1	5	0	1	0	0	6	17	1.41667	0	0	1	1	1	2014	210	0	1	1	0	210	Blank(s)	T1b1	N0	M0	1	2	0	0	24	2	2	1	0	024
40	1	1	1	0	00	0	0	0	1	1	0	0	1	1	1	3	1	1	1	0	6	35	2.91667	0	0	1	1	1	2014	210	0	1	1	0	210	Blank(s)	T1b1	N1	M0	1	2	1	0	30	1	1	2	1	030
30	0	0	0	0	53	53	4	2	1	0	1	1	0	0	0	0	0	1	1	0	6	28	2.33333	0	0	1	1	1	2014	200	0	1	0	0	200	Blank(s)	T1b1	N0	M0	1	2	0	0	12	1	1	1	0	012
52	1	1	0	0	53	53	4	2	1	0	1	1	0	0	0	0	0	1	0	0	6	16	1.33333	0	0	1	1	1	2015	200	0	1	0	0	200	Blank(s)	T1b1	N0	M0	1	2	0	0	20	2		0	0	020
37	0	0	2	0	53	53	4	2	1	0	1	1	0	0	0	0	0	1	0	0	6	13	1.08333	0	0	1	1	1	2015	210	0	1	1	0	210	Blank(s)	T1b1	N0	M0	1	2	0	0	35	3	3	2	0	035
55	1	1	2	0	53	53	4	2	1	0	1	1	0	0	0	0	0	1	0	0	6	13	1.08333	0	0	1	1	1	2015	200	0	1	1	0	200	Blank(s)	T1b1	N0	M0	1	2	0	0	21	2		0	0	021
48	1	1	2	1	53	53	4	2	1	0	1	1	0	0	0	0	0	1	0	0	6	13	1.08333	0	0	1	1	1	2015	210	0	1	0	0	210	Blank(s)	T1b1	N0	M0	1	2	0	0	18	2	2	1	0	018
48	1	1	2	0	53	53	4	2	1	0	1	1	0	0	0	0	0	0	0	0	6	11	0.916667	0	0	1	1	1	2015	210	0	1	1	0	210	Blank(s)	T1b1	N0	M0	1	2	0	0	32	1	1	2	0	032
32	0	0	0	0	40	40	3	2	1	0	1	1	0	0	0	0	0	1	0	0	6	18	1.5	0	0	1	1	1	2015	400	1	3	0	0	400	Blank(s)	T2a	N1	M0	2	4	1	0	12	1	1	2	1	012
37	0	0	2	1	51	51	4	2	1	0	1	1	0	0	0	0	0	1	0	0	6	16	1.33333	0	0	1	1	1	2015	200	0	1	0	0	200	Blank(s)	T1b1	N1	M0	1	2	1	0	16	1	1	2	1	016
42	1	1	0	1	50	50	4	2	1	0	1	1	0	0	0	0	0	1	0	0	6	14	1.16667	0	0	1	1	1	2015	210	0	1	0	0	210	Blank(s)	T1b1	N0	M0	1	2	0	0	11	1	1	2	0	011
37	0	0	2	1	40	40	3	2	1	0	1	1	0	0	0	0	0	1	0	0	6	15	1.25	0	0	1	1	1	2015	200	0	1	0	0	200	Blank(s)	T1b1	N0	M0	1	2	0	0	13	1	1	2	0	013
46	1	1	2	1	51	51	4	2	1	0	1	1	0	0	0	0	0	1	0	0	6	20	1.66667	0	0	1	1	1	2015	210	0	1	1	0	210	Blank(s)	T1b1	N0	M0	1	2	0	0	40	2		1	0	040
31	0	0	0	1	50	50	4	2	1	0	1	1	0	0	0	0	0	1	1	1	0	346	28.8333	0	0	1	1	1	1988	200	0	1	1	0	Blank(s)	20	T1b	N0	M0	1	2	0	0	25	1	1	4	0	025
39	0	0	0	0	02	2	0	0	0	3	0	0	1	1	0	2	1	1	1	1	0	342	28.5	0	0	1	1	1	1988	200	0	1	1	0	Blank(s)	20	T1b	N0	M0	1	2	0	0	25	1	1	2	0	025
43	1	1	0	0	02	2	0	0	0	3	0	0	1	1	0	2	1	1	1	1	0	342	28.5	0	0	1	1	1	1988	200	0	1	1	0	Blank(s)	20	T1b	N0	M0	1	2	0	0	40	1	1	1	0	040
39	0	0	0	0	50	50	4	2	1	0	1	1	0	0	0	0	0	1	1	1	0	345	28.75	0	0	1	1	1	1988	200	0	1	0	0	Blank(s)	20	T1b	N0	M0	1	2	0	0	12	1	1	2	0	012
46	1	1	0	0	50	50	4	2	1	0	1	1	0	0	0	0	0	1	1	1	0	343	28.5833	0	0	1	1	1	1988	200	0	1	0	0	Blank(s)	20	T1b	N0	M0	1	2	0	0	6	1	1	4	0	006
34	0	0	0	1	50	50	4	2	1	0	1	1	0	0	0	0	0	1	1	1	0	338	28.1667	0	0	1	1	1	1988	200	0	1	0	0	Blank(s)	20	T1b	N0	M0	1	2	0	0	20	1	1	1	0	020
28	0	0	0	1	50	50	4	2	1	0	1	1	0	0	0	0	0	1	1	1	0	112	9.33333	1	0	1	1	1	1988	200	0	1	1	0	Blank(s)	20	T1b	N0	M0	1	2	0	0	35	1	1	4	0	035
53	1	1	0	0	02	2	0	0	0	3	0	0	1	1	0	2	1	1	1	1	0	342	28.5	0	0	1	1	1	1988	200	0	1	0	0	Blank(s)	20	T1b	NX	M0	1	2	2	0	10	2	2	0	0	010
35	0	0	0	0	50	50	4	2	1	0	1	1	0	0	1	1	0	1	1	1	0	345	28.75	0	0	1	1	1	1988	200	0	1	1	0	Blank(s)	20	T1b	N1	M0	1	2	1	0	23	1	1	2	1	023
38	0	0	0	1	50	50	4	2	1	0	1	1	0	0	0	0	0	1	1	1	0	333	27.75	0	0	1	1	1	1989	200	0	1	0	0	Blank(s)	20	T1b	N0	M0	1	2	0	0	15	2	2	1	0	015
70	2	2	0	1	02	2	0	0	0	3	0	0	1	1	0	2	1	1	1	1	0	37	3.08333	1	0	1	1	1	1988	400	1	3	0	0	Blank(s)	40	T2a	N0	M0	2	4	0	0	1	1	1	4	1	001
30	0	0	0	0	50	50	4	2	1	0	1	1	0	0	0	0	0	1	1	1	0	344	28.6667	0	0	1	1	1	1988	200	0	1	1	0	Blank(s)	20	T1b	N0	M0	1	2	0	0	40	1	1	2	0	040
30	0	0	0	0	50	50	4	2	1	0	1	1	0	0	0	0	0	1	1	1	0	324	27	1	1	1	1	1	1988	400	1	3	1	0	Blank(s)	40	T2a	N0	M0	2	4	0	0	30	1	1	4	1	030
44	1	1	0	1	02	2	0	0	0	3	0	0	1	1	0	2	1	1	1	1	0	333	27.75	0	0	1	1	1	1989	200	0	1	1	0	Blank(s)	20	T1b	N0	M0	1	2	0	0	30	2	2	0	0	030
31	0	0	0	0	50	50	4	2	1	0	1	1	0	0	0	0	0	1	1	1	0	324	27	1	1	1	1	1	1988	200	0	1	0	0	Blank(s)	20	T1b	N0	M0	1	2	0	0	19	1	1	2	0	019
75	2	2	0	1	50	50	4	2	1	0	1	1	0	0	0	0	0	1	1	1	0	263	21.9167	1	0	1	1	1	1988	200	0	1	1	0	Blank(s)	20	T1b	N0	M0	1	2	0	0	35	1	1	1	0	035
63	2	2	0	0	50	50	4	2	1	0	1	1	0	0	0	0	0	1	1	1	0	339	28.25	0	0	1	1	1	1988	200	0	1	0	0	Blank(s)	20	T1b	N0	M0	1	2	0	0	15	1	1	2	0	015
35	0	0	0	0	05	5	0	0	1	3	0	0	1	1	0	2	1	1	1	0	0	26	2.16667	1	1	1	1	1	1989	400	1	3	1	0	Blank(s)	40	T2a	N1	M0	2	4	1	0	30	2	2	2	1	030
39	0	0	0	0	50	50	4	2	1	0	1	1	0	0	0	0	0	1	1	1	0	334	27.8333	0	0	1	1	1	1989	200	0	1	0	0	Blank(s)	20	T1b	N0	M0	1	2	0	0	7	1	1	1	0	007
32	0	0	0	0	50	50	4	2	1	0	1	1	0	0	0	0	0	1	1	1	0	332	27.6667	0	0	1	1	1	1989	200	0	1	0	0	Blank(s)	20	T1b	N0	M0	1	2	0	0	16	1	1	2	0	016
66	2	2	0	0	02	2	0	0	0	3	0	0	1	1	0	2	1	1	1	1	0	64	5.33333	1	1	1	1	1	1989	200	0	1	1	0	Blank(s)	20	T1b	N0	M0	1	2	0	0	35	2	2	2	0	035
30	0	0	0	0	50	50	4	2	1	0	1	1	0	0	0	0	0	1	1	1	0	328	27.3333	0	0	1	1	1	1989	200	0	1	1	0	Blank(s)	20	T1b	N0	M0	1	2	0	0	30	1	1	3	0	030
42	1	1	0	1	50	50	4	2	1	0	1	1	0	0	0	0	0	1	1	1	0	294	24.5	0	0	1	1	1	1989	200	0	1	1	0	Blank(s)	20	T1b	N0	M0	1	2	0	0	25	2	2	1	0	025
45	1	1	0	1	40	40	3	2	0	3	1	1	1	2	0	4	0	1	1	0	0	25	2.08333	1	1	1	1	1	1989	400	1	3	0	0	Blank(s)	40	T2a	N0	M0	2	4	0	0	15	2	2	2	1	015
45	1	1	0	0	50	50	4	2	1	0	1	1	0	0	0	0	0	1	1	1	0	213	17.75	1	0	1	1	1	1989	200	0	1	1	0	Blank(s)	20	T1b	N0	M0	1	2	0	0	25	1	1	2	0	025
38	0	0	0	0	50	50	4	2	1	0	1	1	0	0	0	0	0	1	1	1	0	327	27.25	0	0	1	1	1	1989	200	0	1	1	0	Blank(s)	20	T1b	N0	M0	1	2	0	0	28	1	1	2	0	028
63	2	2	0	0	02	2	0	0	0	3	0	0	1	1	0	2	1	1	1	1	0	325	27.0833	0	0	1	1	1	1989	400	1	3	1	0	Blank(s)	40	T2a	N0	M0	2	4	0	0	30	1	1	2	1	030
31	0	0	0	0	40	40	3	2	1	0	1	1	0	0	0	0	0	1	1	1	0	326	27.1667	0	0	1	1	1	1989	200	0	1	0	0	Blank(s)	20	T1b	N0	M0	1	2	0	0	9	1	1	2	0	009
39	0	0	0	1	02	2	0	0	0	2	0	0	1	1	0	2	1	1	1	1	0	261	21.75	1	0	1	1	1	1989	400	1	3	0	0	Blank(s)	40	T2a	NX	M0	2	4	2	0	1	1	1	4	1	001
28	0	0	0	0	50	50	4	2	1	0	1	1	0	0	0	0	0	1	1	1	0	334	27.8333	0	0	1	1	1	1989	200	0	1	0	0	Blank(s)	20	T1b	N0	M0	1	2	0	0	14	1	1	3	0	014
39	0	0	0	0	50	50	4	2	1	0	1	1	0	0	0	0	0	1	1	1	0	325	27.0833	0	0	1	1	1	1989	200	0	1	0	0	Blank(s)	20	T1b	N0	M0	1	2	0	0	12	1	1	1	0	012
42	1	1	0	0	50	50	4	2	1	0	1	1	0	0	0	0	0	1	1	1	0	326	27.1667	0	0	1	1	1	1989	200	0	1	0	0	Blank(s)	20	T1b	N0	M0	1	2	0	0	20	1	1	1	0	020
28	0	0	0	0	50	50	4	2	1	0	1	1	0	0	0	0	0	1	1	1	0	326	27.1667	0	0	1	1	1	1989	200	0	1	0	0	Blank(s)	20	T1b	N0	M0	1	2	0	0	15	1	1	4	0	015
26	0	0	0	0	50	50	4	2	1	0	1	1	0	0	0	0	0	1	1	1	0	308	25.6667	0	0	1	1	1	1989	200	0	1	1	0	Blank(s)	20	T1b	N0	M0	1	2	0	0	35	1	1	4	0	035
57	1	1	0	0	50	50	4	2	1	0	1	1	0	0	0	0	0	1	1	1	0	237	19.75	1	0	1	1	1	1989	200	0	1	1	0	Blank(s)	20	T1b	N0	M0	1	2	0	0	22	2		1	0	022
29	0	0	0	2	50	50	4	2	1	0	1	1	0	0	0	0	0	0	0	0	0	10	0.833333	1	1	1	1	1	1989	200	0	1	1	0	Blank(s)	20	T1b	N0	M0	1	2	0	0	30	1	1	2	0	030
26	0	0	0	0	50	50	4	2	1	0	1	1	0	0	0	0	0	1	1	1	0	324	27	0	0	1	1	1	1989	200	0	1	1	0	Blank(s)	20	T1b	N0	M0	1	2	0	0	22	2		1	0	022
31	0	0	0	0	50	50	4	2	1	0	1	1	0	0	0	0	0	1	0	0	0	22	1.83333	1	1	1	1	1	1989	200	0	1	1	0	Blank(s)	20	T1b	N0	M0	1	2	0	0	30	1	1	2	0	030
30	0	0	1	1	50	50	4	2	1	0	1	1	0	0	0	0	0	1	1	1	0	318	26.5	0	0	1	1	1	1990	200	0	1	0	0	Blank(s)	20	T1b	N0	M0	1	2	0	0	15	1	1	4	0	015
34	0	0	0	0	40	40	3	2	0	3	1	1	1	2	0	4	0	1	1	1	0	313	26.0833	0	0	1	1	1	1990	200	0	1	1	0	Blank(s)	20	T1b	NX	M0	1	2	2	0	35	1	1	2	0	035
64	2	2	0	1	50	50	4	2	1	0	1	1	0	0	0	0	0	1	1	1	0	185	15.4167	1	0	1	1	1	1990	200	0	1	1	0	Blank(s)	20	T1b	N0	M0	1	2	0	0	25	2	2	0	0	025
31	0	0	0	0	50	50	4	2	1	1	1	1	1	2	0	4	0	1	1	1	0	323	26.9167	0	0	1	1	1	1990	200	0	1	1	0	Blank(s)	20	T1b	N0	M0	1	2	0	0	22	1	1	2	0	022
29	0	0	0	0	50	50	4	2	1	0	1	1	0	0	0	0	0	1	1	1	0	320	26.6667	0	0	1	1	1	1990	200	0	1	1	0	Blank(s)	20	T1b	N0	M0	1	2	0	0	21	1	1	4	0	021
32	0	0	0	1	50	50	4	2	1	0	1	1	0	0	0	0	0	1	1	1	0	189	15.75	0	0	1	1	1	1991	200	0	1	1	0	Blank(s)	20	T1b	N0	M0	1	2	0	0	30	1	1	4	0	030
47	1	1	0	0	40	40	3	2	0	3	1	1	1	2	0	4	0	1	1	1	0	312	26	0	0	1	1	1	1990	200	0	1	0	0	Blank(s)	20	T1b	N0	M0	1	2	0	0	10	1	1	4	0	010
46	1	1	0	0	50	50	4	2	1	1	1	1	1	2	0	4	0	1	1	1	0	323	26.9167	0	0	1	1	1	1990	200	0	1	0	0	Blank(s)	20	T1b	N1	M0	1	2	1	0	10	1	1	2	1	010
49	1	1	0	0	50	50	4	2	1	0	1	1	0	0	0	0	0	1	1	1	0	312	26	0	0	1	1	1	1990	200	0	1	0	0	Blank(s)	20	T1b	N0	M0	1	2	0	0	17	1	1	4	0	017
40	1	1	0	0	02	2	0	0	0	3	0	0	1	1	0	2	1	1	1	1	0	198	16.5	1	0	1	1	1	1990	200	0	1	0	0	Blank(s)	20	T1b	NX	M0	1	2	2	0	1	1	1	4	0	001
34	0	0	0	0	50	50	4	2	1	0	1	1	0	0	0	0	0	1	1	1	0	313	26.0833	0	0	1	1	1	1990	200	0	1	1	0	Blank(s)	20	T1b	N0	M0	1	2	0	0	30	2	2	1	0	030
47	1	1	0	0	50	50	4	2	1	0	1	1	0	0	0	0	0	1	1	1	0	303	25.25	0	0	1	1	1	1991	200	0	1	0	0	Blank(s)	20	T1b	N0	M0	1	2	0	0	12	1	1	4	0	012
39	0	0	0	0	40	40	3	2	0	3	1	1	1	2	0	4	0	1	1	1	0	41	3.41667	1	1	1	1	1	1991	400	1	3	1	0	Blank(s)	40	T2a	N0	M0	2	4	0	0	25	1	1	1	1	025
65	2	2	1	0	50	50	4	2	1	0	1	1	0	0	0	0	0	1	1	1	0	61	5.08333	1	1	1	1	1	1991	200	0	1	0	0	Blank(s)	20	T1b	N0	M0	1	2	0	0	14	2	2	2	0	014
53	1	1	0	0	50	50	4	2	1	0	1	1	0	0	0	0	0	1	1	0	1	25	2.08333	1	0	1	1	1	1992	400	1	3	0	0	Blank(s)	40	T2a	N0	M0	2	4	0	0	18	1	1	0	1	018
33	0	0	0	0	50	50	4	2	1	0	1	1	0	0	0	0	0	1	1	1	0	302	25.1667	0	0	1	1	1	1991	200	0	1	0	0	Blank(s)	20	T1b	N0	M0	1	2	0	0	15	3	3	0	0	015
42	1	1	0	1	30	30	3	2	0	1	1	1	1	2	0	4	0	1	1	1	0	304	25.3333	0	0	1	1	1	1991	200	0	1	0	0	Blank(s)	20	T1b	N0	M0	1	2	0	0	20	2	2	0	0	020
46	1	1	0	0	50	50	4	2	1	0	1	1	0	0	0	0	0	1	1	1	0	303	25.25	0	0	1	1	1	1991	200	0	1	0	0	Blank(s)	20	T1b	N0	M0	1	2	0	0	18	1	1	2	0	018
61	2	2	0	0	02	2	0	0	0	3	0	0	1	1	0	2	1	1	1	0	0	24	2	1	0	1	1	1	1991	400	1	3	1	0	Blank(s)	40	T2a	NX	M0	2	4	2	0	30	1	1	4	1	030
41	1	1	0	0	40	40	3	2	0	1	1	1	1	2	0	4	0	1	0	0	0	12	1	1	1	1	1	1	1991	200	0	1	1	0	Blank(s)	20	T1b	NX	M0	1	2	2	0	25	2	2	2	0	025
38	0	0	0	1	35	35	3	2	0	0	1	1	0	0	0	0	0	1	1	1	0	302	25.1667	0	0	1	1	1	1991	200	0	1	0	0	Blank(s)	20	T1b	N0	M0	1	2	0	0	8	1	1	2	0	008
51	1	1	0	1	50	50	4	2	1	0	1	1	0	0	0	0	0	1	1	1	1	192	16	1	1	1	1	1	1992	200	0	1	0	0	Blank(s)	20	T1b	N0	M0	1	2	0	0	14	1	1	2	0	014
35	0	0	0	0	50	50	4	2	1	0	1	1	0	0	1	1	0	1	1	1	0	275	22.9167	1	0	1	1	1	1991	200	0	1	1	0	Blank(s)	20	T1b	N0	M0	1	2	0	0	40	1	1	4	0	040
37	0	0	0	0	50	50	4	2	1	0	1	1	0	0	0	0	0	1	1	1	1	298	24.8333	0	0	1	1	1	1992	200	0	1	0	0	Blank(s)	20	T1b	N0	M0	1	2	0	0	18	1	1	1	0	018
55	1	1	0	1	50	50	4	2	1	0	1	1	0	0	1	1	0	1	1	1	1	216	18	1	0	1	1	1	1992	200	0	1	1	0	Blank(s)	20	T1b	N0	M0	1	2	0	0	35	1	1	2	0	035
33	0	0	0	1	50	50	4	2	1	0	1	1	0	0	0	0	0	1	1	1	1	171	14.25	0	0	1	1	1	1992	400	1	3	1	0	Blank(s)	40	T2a	N0	M0	2	4	0	0	23	1	1	4	1	023
81	2	3	0	1	50	50	4	2	1	1	1	1	1	2	0	4	0	1	1	0	1	25	2.08333	1	0	1	1	1	1992	200	0	1	0	0	Blank(s)	20	T1b	N0	M0	1	2	0	0	10	1	1	2	0	010
79	2	2	0	0	02	2	0	0	0	3	0	0	1	1	0	2	1	1	1	1	1	130	10.8333	1	0	1	1	1	1992	200	0	1	0	0	Blank(s)	20	T1b	N0	M0	1	2	0	0	20	1	1	4	0	020
40	1	1	0	0	50	50	4	2	1	0	1	1	0	0	0	0	0	1	1	1	1	298	24.8333	0	0	1	1	1	1992	200	0	1	1	0	Blank(s)	20	T1b	N0	M0	1	2	0	0	30	1	1	2	0	030
47	1	1	0	0	50	50	4	2	1	0	1	1	0	0	0	0	0	1	1	1	1	258	21.5	1	1	1	1	1	1992	200	0	1	1	0	Blank(s)	20	T1b	N0	M0	1	2	0	0	25	2	2	1	0	025
78	2	2	0	1	40	40	3	2	0	1	1	1	1	2	0	4	0	1	1	1	1	58	4.83333	1	0	1	1	1	1992	400	1	3	0	0	Blank(s)	40	T2a	N0	M0	2	4	0	0	7	1	1	2	1	007
30	0	0	0	0	40	40	3	2	0	0	1	1	0	0	0	0	0	1	1	1	1	92	7.66667	1	0	1	1	1	1992	200	0	1	0	0	Blank(s)	20	T1b	N0	M0	1	2	0	0	1	1	1	4	0	001
45	1	1	0	0	50	50	4	2	1	0	1	1	0	0	0	0	0	1	1	1	1	293	24.4167	0	0	1	1	1	1992	200	0	1	0	0	Blank(s)	20	T1b	N0	M0	1	2	0	0	20	2	2	0	0	020
35	0	0	0	0	50	50	4	2	1	0	1	1	0	0	0	0	0	1	1	1	1	295	24.5833	0	0	1	1	1	1992	200	0	1	0	0	Blank(s)	20	T1b	N0	M0	1	2	0	0	15	1	1	1	0	015
32	0	0	0	0	35	35	3	2	1	0	1	1	0	0	0	0	0	1	1	1	1	292	24.3333	0	0	1	1	1	1992	200	0	1	0	0	Blank(s)	20	T1b	N0	M0	1	2	0	0	12	1	1	4	0	012
60	2	2	0	0	02	2	0	0	0	3	0	0	1	1	0	2	1	0	0	0	1	6	0.5	1	1	1	1	1	1992	200	0	1	1	0	Blank(s)	20	T1b	NX	M0	1	2	2	0	30	1	1	4	0	030
68	2	2	0	1	02	2	0	0	0	3	0	0	1	1	0	2	1	1	1	1	1	50	4.16667	1	1	1	1	1	1992	200	0	1	0	0	Blank(s)	20	T1b	N0	M0	1	2	0	0	20	1	1	4	0	020
61	2	2	0	1	50	50	4	2	1	1	1	1	1	2	0	4	0	1	1	1	1	66	5.5	1	1	1	1	1	1992	400	1	3	1	0	Blank(s)	40	T2a	N1	M0	2	4	1	0	35	3	3	2	1	035
68	2	2	0	1	50	50	4	2	1	0	1	1	0	0	0	0	0	1	1	1	1	135	11.25	1	1	1	1	1	1993	200	0	1	0	0	Blank(s)	20	T1b	N0	M0	1	2	0	0	8	1	1	3	0	008
38	0	0	0	0	35	35	3	2	1	0	1	1	0	0	0	0	0	1	1	1	1	196	16.3333	1	0	1	1	1	1993	200	0	1	1	0	Blank(s)	20	T1b	N0	M0	1	2	0	0	25	1	1	1	0	025
41	1	1	0	0	50	50	4	2	1	0	1	1	0	0	0	0	0	1	1	1	1	284	23.6667	0	0	1	1	1	1993	200	0	1	0	0	Blank(s)	20	T1b	N0	M0	1	2	0	0	20	2	2	1	0	020
45	1	1	0	0	50	50	4	2	1	0	1	1	0	0	0	0	0	1	1	1	1	284	23.6667	0	0	1	1	1	1993	200	0	1	1	0	Blank(s)	20	T1b	N0	M0	1	2	0	0	30	1	1	3	0	030
35	0	0	0	0	50	50	4	2	1	0	1	1	0	0	0	0	0	1	1	1	1	284	23.6667	0	0	1	1	1	1993	200	0	1	0	0	Blank(s)	20	T1b	N0	M0	1	2	0	0	10	3	3	2	0	010
66	2	2	0	1	50	50	4	2	1	2	1	1	1	2	0	4	0	1	1	1	1	220	18.3333	1	0	1	1	1	1993	200	0	1	0	0	Blank(s)	20	T1b	N0	M0	1	2	0	0	8	1	1	2	0	008
31	0	0	0	0	50	50	4	2	1	0	1	1	0	0	0	0	0	1	1	1	1	283	23.5833	0	0	1	1	1	1993	200	0	1	1	0	Blank(s)	20	T1b	N0	M0	1	2	0	0	30	1	1	4	0	030
36	0	0	0	1	50	50	4	2	1	0	1	1	0	0	0	0	0	1	1	1	1	278	23.1667	0	0	1	1	1	1993	200	0	1	0	0	Blank(s)	20	T1b	N0	M0	1	2	0	0	10	1	1	4	0	010
83	2	3	0	0	02	2	0	0	0	1	0	0	1	1	0	2	1	1	1	1	1	77	6.41667	1	0	1	1	1	1993	200	0	1	0	0	Blank(s)	20	T1b	N0	M0	1	2	0	0	10	1	1	4	0	010
66	2	2	0	1	50	50	4	2	1	0	1	1	0	0	0	0	0	1	1	1	1	280	23.3333	0	0	1	1	1	1993	200	0	1	0	0	Blank(s)	20	T1b	N0	M0	1	2	0	0	13	1	1	1	0	013
58	1	1	0	0	40	40	3	2	0	0	1	1	0	0	0	0	0	1	1	1	1	284	23.6667	0	0	1	1	1	1993	200	0	1	1	0	Blank(s)	20	T1b	N0	M0	1	2	0	0	28	1	1	2	0	028
32	0	0	0	0	50	50	4	2	1	0	1	1	0	0	0	0	0	1	1	1	1	210	17.5	0	0	1	1	1	1993	200	0	1	0	0	Blank(s)	20	T1b	N0	M0	1	2	0	0	1	1	1	4	0	001
46	1	1	0	1	02	2	0	0	0	3	0	0	1	1	0	2	1	1	1	1	1	276	23	0	0	1	1	1	1993	200	0	1	1	0	Blank(s)	20	T1b	N0	M0	1	2	0	0	35	1	1	4	0	035
31	0	0	0	0	50	50	4	2	1	0	1	1	0	0	0	0	0	1	1	1	1	277	23.0833	0	0	1	1	1	1993	200	0	1	1	0	Blank(s)	20	T1b	N0	M0	1	2	0	0	30	2	2	2	0	030
40	1	1	0	0	50	50	4	2	1	0	1	1	0	0	0	0	0	1	1	0	1	25	2.08333	1	1	1	1	1	1994	400	1	3	1	0	Blank(s)	40	T2a	N0	M0	2	4	0	0	40	1	1	1	1	040
37	0	0	0	0	30	30	3	2	0	3	1	1	1	2	0	4	0	1	1	1	1	280	23.3333	0	0	1	1	1	1993	200	0	1	0	0	Blank(s)	20	T1b	NX	M0	1	2	2	0	12	2	2	1	0	012
44	1	1	0	1	50	50	4	2	1	0	1	1	0	0	0	0	0	1	1	1	1	272	22.6667	0	0	1	1	1	1994	200	0	1	0	0	Blank(s)	20	T1b	N0	M0	1	2	0	0	3	1	1	2	0	003
24	0	0	0	0	35	35	3	2	1	0	1	1	0	0	0	0	0	1	1	1	1	272	22.6667	0	0	1	1	1	1994	200	0	1	1	0	Blank(s)	20	T1b	N0	M0	1	2	0	0	25	1	1	4	0	025
42	1	1	0	0	02	2	0	0	0	3	0	0	1	1	0	2	1	1	1	1	1	269	22.4167	0	0	1	1	1	1994	200	0	1	1	0	Blank(s)	20	T1b	N0	M0	1	2	0	0	40	1	1	1	0	040
25	0	0	0	0	50	50	4	2	1	0	1	1	0	0	0	0	0	1	0	0	1	13	1.08333	1	1	1	1	1	1994	200	0	1	1	0	Blank(s)	20	T1b	N0	M0	1	2	0	0	40	3	3	2	0	040
26	0	0	0	0	50	50	4	2	1	0	1	1	0	0	0	0	0	1	1	1	1	267	22.25	0	0	1	1	1	1994	200	0	1	0	0	Blank(s)	20	T1b	N0	M0	1	2	0	0	13	1	1	1	0	013
47	1	1	0	0	50	50	4	2	1	0	1	1	0	0	0	0	0	1	1	1	1	266	22.1667	0	0	1	1	1	1994	200	0	1	1	0	Blank(s)	20	T1b	N0	M0	1	2	0	0	30	1	1	1	0	030
49	1	1	0	0	50	50	4	2	1	3	1	1	1	2	0	4	0	1	0	0	1	17	1.41667	1	1	1	1	1	1994	400	1	3	1	0	Blank(s)	40	T2a	N1	M0	2	4	1	0	40	1	1	2	1	040
41	1	1	0	1	50	50	4	2	1	0	1	1	0	0	0	0	0	1	1	1	1	266	22.1667	0	0	1	1	1	1994	200	0	1	0	0	Blank(s)	20	T1b	N0	M0	1	2	0	0	8	3	3	2	0	008
24	0	0	0	1	50	50	4	2	1	0	1	1	0	0	0	0	0	1	1	1	1	266	22.1667	0	0	1	1	1	1994	200	0	1	1	0	Blank(s)	20	T1b	N0	M0	1	2	0	0	30	2	2	0	0	030
70	2	2	0	0	02	2	0	0	0	3	0	0	1	1	0	2	1	1	1	1	1	44	3.66667	1	0	1	1	1	1994	200	0	1	1	0	Blank(s)	20	T1b	N0	M0	1	2	0	0	30	1	1	1	0	030
55	1	1	0	1	50	50	4	2	1	0	1	1	0	0	0	0	0	1	1	1	1	262	21.8333	0	0	1	1	1	1995	200	0	1	0	0	Blank(s)	20	T1b	N0	M0	1	2	0	0	17	1	1	2	0	017
40	1	1	0	1	50	50	4	2	1	0	1	1	0	0	0	0	0	1	1	1	1	263	21.9167	0	0	1	1	1	1995	200	0	1	0	0	Blank(s)	20	T1b	N0	M0	1	2	0	0	20	1	1	4	0	020
34	0	0	0	0	50	50	4	2	1	0	1	1	0	0	0	0	0	1	1	1	1	260	21.6667	0	0	1	1	1	1995	200	0	1	0	0	Blank(s)	20	T1b	N0	M0	1	2	0	0	9	1	1	2	0	009
67	2	2	0	0	50	50	4	2	1	3	1	1	1	2	0	4	0	1	1	1	1	38	3.16667	1	0	1	1	1	1994	200	0	1	0	0	Blank(s)	20	T1b	N0	M0	1	2	0	0	10	2	2	1	0	010
67	2	2	0	1	50	50	4	2	1	0	1	1	0	0	0	0	0	1	1	1	1	265	22.0833	0	0	1	1	1	1994	200	0	1	0	0	Blank(s)	20	T1b	N0	M0	1	2	0	0	15	2	2	1	0	015
39	0	0	0	0	35	35	3	2	1	0	1	1	0	0	0	0	0	1	1	1	1	260	21.6667	0	0	1	1	1	1995	200	0	1	1	0	Blank(s)	20	T1b	N0	M0	1	2	0	0	25	1	1	4	0	025
30	0	0	1	0	35	35	3	2	1	0	1	1	0	0	0	0	0	1	1	1	1	259	21.5833	0	0	1	1	1	1995	200	0	1	0	0	Blank(s)	20	T1b	N0	M0	1	2	0	0	20	1	1	0	0	020
33	0	0	0	1	50	50	4	2	1	1	1	1	1	2	0	4	0	1	0	0	1	16	1.33333	1	1	1	1	1	1995	200	0	1	1	0	Blank(s)	20	T1b	N0	M0	1	2	0	0	39	1	1	2	0	039
33	0	0	0	0	35	35	3	2	1	0	1	1	0	0	0	0	0	1	1	1	1	258	21.5	0	0	1	1	1	1995	200	0	1	1	0	Blank(s)	20	T1b	N0	M0	1	2	0	0	25	1	1	4	0	025
47	1	1	0	0	50	50	4	2	1	0	1	1	0	0	0	0	0	1	1	1	1	256	21.3333	0	0	1	1	1	1995	200	0	1	0	0	Blank(s)	20	T1b	N0	M0	1	2	0	0	9	1	1	0	0	009
52	1	1	0	1	50	50	4	2	1	3	1	1	1	2	0	4	0	1	1	1	1	259	21.5833	0	0	1	1	1	1995	200	0	1	1	0	Blank(s)	20	T1b	N0	M0	1	2	0	0	40	1	1	1	0	040
40	1	1	0	0	35	35	3	2	1	1	1	1	1	2	0	4	0	1	1	1	1	256	21.3333	0	0	1	1	1	1995	200	0	1	1	0	Blank(s)	20	T1b	N1	M0	1	2	1	0	35	1	1	2	1	035
41	1	1	0	1	35	35	3	2	1	0	1	1	0	0	0	0	0	1	1	1	1	257	21.4167	0	0	1	1	1	1995	200	0	1	1	0	Blank(s)	20	T1b	N0	M0	1	2	0	0	25	1	1	4	0	025
53	1	1	0	0	50	50	4	2	1	1	1	1	1	2	0	4	0	1	1	1	1	261	21.75	0	0	1	1	1	1995	200	0	1	0	0	Blank(s)	20	T1b	N0	M0	1	2	0	0	15	2	2	1	0	015
45	1	1	0	1	50	50	4	2	1	0	1	1	0	0	0	0	0	1	1	1	1	91	7.58333	1	1	1	1	1	1995	200	0	1	1	0	Blank(s)	20	T1b	N0	M0	1	2	0	0	30	1	1	2	0	030
30	0	0	0	0	35	35	3	2	1	0	1	1	0	0	0	0	0	1	1	1	1	253	21.0833	0	0	1	1	1	1995	200	0	1	0	0	Blank(s)	20	T1b	N0	M0	1	2	0	0	12	2	2	0	0	012
34	0	0	0	0	50	50	4	2	1	0	1	1	0	0	0	0	0	1	1	1	1	220	18.3333	0	0	1	1	1	1995	200	0	1	0	0	Blank(s)	20	T1b	N0	M0	1	2	0	0	12	1	1	4	0	012
33	0	0	0	1	50	50	4	2	1	0	1	1	0	0	0	0	0	1	1	1	2	251	20.9167	0	0	1	1	1	1996	200	0	1	0	0	Blank(s)	20	T1b	N0	M0	1	2	0	0	20	1	1	2	0	020
36	0	0	0	1	35	35	3	2	1	0	1	1	0	0	0	0	0	1	1	1	1	253	21.0833	0	0	1	1	1	1995	200	0	1	0	0	Blank(s)	20	T1b	N0	M0	1	2	0	0	10	1	1	1	0	010
70	2	2	0	0	50	50	4	2	1	0	1	1	0	0	0	0	0	1	1	1	1	143	11.9167	1	0	1	1	1	1995	400	1	3	1	0	Blank(s)	40	T2a	N0	M0	2	4	0	0	30	1	1	2	1	030
44	1	1	0	1	50	50	4	2	1	0	1	1	0	0	0	0	0	1	1	0	2	27	2.25	1	1	1	1	1	1996	200	0	1	1	0	Blank(s)	20	T1b	N0	M0	1	2	0	0	40	1	1	1	0	040
42	1	1	0	1	50	50	4	2	1	0	1	1	0	0	0	0	0	1	1	1	1	253	21.0833	0	0	1	1	1	1995	200	0	1	1	0	Blank(s)	20	T1b	N0	M0	1	2	0	0	25	1	1	2	0	025
52	1	1	0	1	50	50	4	2	1	0	1	1	0	0	0	0	0	1	1	1	2	36	3	1	0	1	1	1	1996	200	0	1	1	0	Blank(s)	20	T1b	N0	M0	1	2	0	0	40	1	1	4	0	040
33	0	0	0	0	50	50	4	2	1	0	1	1	0	0	0	0	0	1	1	1	2	249	20.75	0	0	1	1	1	1996	200	0	1	0	0	Blank(s)	20	T1b	N0	M0	1	2	0	0	14	1	1	2	0	014
28	0	0	0	0	35	35	3	2	1	0	1	1	0	0	0	0	0	1	1	1	2	43	3.58333	1	1	1	1	1	1996	200	0	1	1	0	Blank(s)	20	T1b	N0	M0	1	2	0	0	22	1	1	4	0	022
46	1	1	0	0	50	50	4	2	1	0	1	1	0	0	0	0	0	1	1	1	2	247	20.5833	0	0	1	1	1	1996	200	0	1	0	0	Blank(s)	20	T1b	N0	M0	1	2	0	0	10	1	1	4	0	010
44	1	1	0	0	50	50	4	2	1	3	1	1	1	2	0	4	0	1	1	1	2	69	5.75	1	1	1	1	1	1996	200	0	1	1	0	Blank(s)	20	T1b	N1	M0	1	2	1	0	30	3	3	1	1	030
37	0	0	2	0	35	35	3	2	1	0	1	1	0	0	0	0	0	1	1	1	1	218	18.1667	1	1	1	1	1	1995	400	1	3	1	0	Blank(s)	40	T2a	N0	M0	2	4	0	0	30	1	1	1	1	030
35	0	0	0	0	50	50	4	2	1	0	1	1	0	0	0	0	0	1	1	1	2	246	20.5	0	0	1	1	1	1996	200	0	1	0	0	Blank(s)	20	T1b	N0	M0	1	2	0	0	15	1	1	1	0	015
76	2	2	0	1	50	50	4	2	1	1	1	1	1	2	0	4	0	1	0	0	2	12	1	1	1	1	1	1	1996	400	1	3	1	0	Blank(s)	40	T2a	N0	M0	2	4	0	0	40	1	1	2	1	040
40	1	1	0	0	50	50	4	2	1	0	1	1	0	0	0	0	0	1	1	1	2	250	20.8333	0	0	1	1	1	1996	200	0	1	0	0	Blank(s)	20	T1b	N0	M0	1	2	0	0	20	1	1	1	0	020
55	1	1	0	0	50	50	4	2	1	0	1	1	0	0	0	0	0	1	1	1	2	244	20.3333	0	0	1	1	1	1996	200	0	1	0	0	Blank(s)	20	T1b	N0	M0	1	2	0	0	14	1	1	2	0	014
41	1	1	0	1	50	50	4	2	1	0	1	1	0	0	0	0	0	1	1	1	2	243	20.25	0	0	1	1	1	1996	200	0	1	0	0	Blank(s)	20	T1b	N0	M0	1	2	0	0	12	1	1	4	0	012
37	0	0	0	0	50	50	4	2	1	0	1	1	0	0	0	0	0	1	1	1	2	245	20.4167	0	0	1	1	1	1996	200	0	1	0	0	Blank(s)	20	T1b	N0	M0	1	2	0	0	9	1	1	2	0	009
60	2	2	0	0	50	50	4	2	1	2	1	1	1	2	0	4	0	1	1	1	2	239	19.9167	0	0	1	1	1	1997	400	1	3	1	0	Blank(s)	40	T2a	N0	M0	2	4	0	0	30	1	1	2	1	030
29	0	0	0	0	50	50	4	2	1	0	1	1	0	0	0	0	0	1	1	1	2	39	3.25	1	1	1	1	1	1996	200	0	1	0	0	Blank(s)	20	T1b	N0	M0	1	2	0	0	8	1	1	1	0	008
43	1	1	0	1	50	50	4	2	1	0	1	1	0	0	0	0	0	1	1	1	2	238	19.8333	0	0	1	1	1	1997	200	0	1	0	0	Blank(s)	20	T1b	N1	M0	1	2	1	0	15	1	1	2	1	015
82	2	3	0	1	40	40	3	2	0	2	1	1	1	2	0	4	0	1	1	1	2	99	8.25	1	0	1	1	1	1996	200	0	1	1	0	Blank(s)	20	T1b	N0	M0	1	2	0	0	21	1	1	2	0	021
46	1	1	0	1	50	50	4	2	1	0	1	1	0	0	0	0	0	1	1	1	2	237	19.75	0	0	1	1	1	1997	200	0	1	1	0	Blank(s)	20	T1b	N0	M0	1	2	0	0	25	1	1	4	0	025
45	1	1	1	1	02	2	0	0	0	3	0	0	1	1	0	2	1	1	1	1	2	235	19.5833	0	0	1	1	1	1997	200	0	1	0	0	Blank(s)	20	T1b	N0	M0	1	2	0	0	20	1	1	2	0	020
34	0	0	0	1	35	35	3	2	1	0	1	1	0	0	0	0	0	1	1	1	2	235	19.5833	0	0	1	1	1	1997	200	0	1	0	0	Blank(s)	20	T1b	N0	M0	1	2	0	0	4	1	1	1	0	004
81	2	3	0	1	50	50	4	2	1	0	1	1	0	0	0	0	0	1	1	1	2	84	7	1	0	1	1	1	1997	200	0	1	0	0	Blank(s)	20	T1b	N0	M0	1	2	0	0	20	2	2	2	0	020
45	1	1	2	1	50	50	4	2	1	0	1	1	0	0	0	0	0	1	1	1	2	233	19.4167	0	0	1	1	1	1997	200	0	1	1	0	Blank(s)	20	T1b	N0	M0	1	2	0	0	27	1	1	2	0	027
34	0	0	0	0	35	35	3	2	1	0	1	1	0	0	0	0	0	1	1	1	2	231	19.25	0	0	1	1	1	1997	200	0	1	1	0	Blank(s)	20	T1b	N0	M0	1	2	0	0	40	2	2	1	0	040
27	0	0	0	0	35	35	3	2	1	0	1	1	0	0	0	0	0	1	1	1	2	230	19.1667	0	0	1	1	1	1997	200	0	1	0	0	Blank(s)	20	T1b	N0	M0	1	2	0	0	6	3	3	2	0	006
31	0	0	0	1	50	50	4	2	1	0	1	1	0	0	0	0	0	1	1	1	2	229	19.0833	0	0	1	1	1	1997	200	0	1	0	0	Blank(s)	20	T1b	N0	M0	1	2	0	0	20	2	2	2	0	020
35	0	0	0	0	40	40	3	2	0	3	1	1	1	2	0	4	0	1	1	1	2	235	19.5833	0	0	1	1	1	1997	200	0	1	1	0	Blank(s)	20	T1b	N0	M0	1	2	0	0	23	1	1	2	0	023
60	2	2	0	0	53	53	4	2	1	0	1	1	0	0	0	0	0	1	1	1	2	38	3.16667	1	0	1	1	1	1998	200	0	1	1	0	Blank(s)	20	T1b	N0	M0	1	2	0	0	30	2	2	0	0	030
26	0	0	0	1	53	53	4	2	1	0	1	1	0	0	0	0	0	1	1	1	2	225	18.75	0	0	1	1	1	1998	200	0	1	0	0	Blank(s)	20	T1b	N0	M0	1	2	0	0	15	1	1	4	0	015
38	0	0	0	0	40	40	3	2	0	3	1	1	1	2	0	4	0	1	1	0	2	32	2.66667	1	1	1	1	1	1998	200	0	1	0	0	Blank(s)	20	T1b	N0	M0	1	2	0	0	18	1	1	1	0	018
78	2	2	0	1	40	40	3	2	1	0	1	1	0	0	0	0	0	1	1	1	2	60	5	1	0	1	1	1	1997	200	0	1	1	0	Blank(s)	20	T1b	N0	M0	1	2	0	0	40	1	1	1	0	040
58	1	1	0	0	40	40	3	2	0	3	1	1	1	2	0	4	0	1	1	1	2	135	11.25	1	0	1	1	1	1998	200	0	1	0	0	Blank(s)	20	T1b	N0	M0	1	2	0	0	13	1	1	4	0	013
44	1	1	0	0	53	53	4	2	1	0	1	1	0	0	0	0	0	1	1	1	2	223	18.5833	0	0	1	1	1	1998	200	0	1	0	0	Blank(s)	20	T1b	N0	M0	1	2	0	0	10	2	2	0	0	010
39	0	0	0	0	53	53	4	2	1	0	1	1	0	0	0	0	0	1	1	1	2	226	18.8333	0	0	1	1	1	1998	200	0	1	0	0	Blank(s)	20	T1b	N0	M0	1	2	0	0	5	1	1	1	0	005
36	0	0	0	1	53	53	4	2	1	0	1	1	0	0	0	0	0	1	1	1	2	224	18.6667	0	0	1	1	1	1998	200	0	1	1	0	Blank(s)	20	T1b	N0	M0	1	2	0	0	25	3	3	4	0	025
37	0	0	0	1	53	53	4	2	1	0	1	1	0	0	0	0	0	1	1	1	2	224	18.6667	0	0	1	1	1	1998	200	0	1	0	0	Blank(s)	20	T1b	N0	M0	1	2	0	0	17	1	1	4	0	017
36	0	0	0	1	53	53	4	2	1	0	1	1	0	0	0	0	0	1	1	1	2	223	18.5833	0	0	1	1	1	1998	200	0	1	0	0	Blank(s)	20	T1b	N0	M0	1	2	0	0	16	1	1	4	0	016
56	1	1	0	1	53	53	4	2	1	0	1	1	0	0	0	0	0	1	1	1	2	220	18.3333	0	0	1	1	1	1998	200	0	1	1	0	Blank(s)	20	T1b	N0	M0	1	2	0	0	38	1	1	2	0	038
25	0	0	0	1	53	53	4	2	1	0	1	1	0	0	0	0	0	1	1	1	2	224	18.6667	0	0	1	1	1	1998	200	0	1	1	0	Blank(s)	20	T1b	N0	M0	1	2	0	0	40	2	2	2	0	040
52	1	1	0	0	53	53	4	2	1	0	1	1	0	0	0	0	0	1	1	1	2	216	18	0	0	1	1	1	1998	200	0	1	1	0	Blank(s)	20	T1b	N0	M0	1	2	0	0	40	3	3	1	0	040
51	1	1	0	0	53	53	4	2	1	0	1	1	0	0	0	0	0	1	1	1	2	226	18.8333	0	0	1	1	1	1998	200	0	1	0	0	Blank(s)	20	T1b	N0	M0	1	2	0	0	2	1	1	4	0	002
72	2	2	0	1	00	0	0	0	0	3	0	0	1	1	0	2	1	1	1	1	2	61	5.08333	1	0	1	1	1	1999	200	0	1	0	0	Blank(s)	20	T1b	NX	M0	1	2	2	0	20	1	1	4	0	020
69	2	2	0	1	53	53	4	2	1	0	1	1	0	0	0	0	0	1	1	1	2	199	16.5833	1	0	1	1	1	1998	200	0	1	1	0	Blank(s)	20	T1b	N0	M0	1	2	0	0	26	2	2	1	0	026
37	0	0	0	1	40	40	3	2	0	3	1	1	1	2	0	4	0	1	1	1	2	221	18.4167	0	0	1	1	1	1998	400	1	3	1	0	Blank(s)	40	T2a	N0	M0	2	4	0	0	40	1	1	1	1	040
46	1	1	0	0	53	53	4	2	1	0	1	1	0	0	0	0	0	1	1	1	2	124	10.3333	1	1	1	1	1	1999	200	0	1	0	0	Blank(s)	20	T1b	N0	M0	1	2	0	0	4	1	1	2	0	004
48	1	1	0	1	53	53	4	2	1	0	1	1	0	0	0	0	0	1	1	1	2	213	17.75	0	0	1	1	1	1999	200	0	1	0	0	Blank(s)	20	T1b	N0	M0	1	2	0	0	18	1	1	1	0	018
30	0	0	0	0	53	53	4	2	1	0	1	1	0	0	1	1	0	1	1	1	2	98	8.16667	0	0	1	1	1	1999	200	0	1	0	0	Blank(s)	20	T1b	N0	M0	1	2	0	0	20	1	1	1	0	020
55	1	1	2	1	40	40	3	2	0	3	1	1	1	2	0	4	0	1	1	1	2	219	18.25	0	0	1	1	1	1998	200	0	1	0	0	Blank(s)	20	T1b	N0	M0	1	2	0	0	7	1	1	1	0	007
29	0	0	0	0	53	53	4	2	1	0	1	1	0	0	0	0	0	1	1	1	2	41	3.41667	1	1	1	1	1	1999	200	0	1	0	0	Blank(s)	20	T1b	N0	M0	1	2	0	0	12	1	1	2	0	012
51	1	1	0	0	53	53	4	2	1	0	1	1	0	0	0	0	0	1	1	1	2	212	17.6667	0	0	1	1	1	1999	200	0	1	0	0	Blank(s)	20	T1b	N0	M0	1	2	0	0	5	2	2	0	0	005
70	2	2	0	0	53	53	4	2	1	0	1	1	0	0	0	0	0	1	1	1	2	144	12	1	0	1	1	1	1998	200	0	1	1	0	Blank(s)	20	T1b	N0	M0	1	2	0	0	30	2	2	1	0	030
68	2	2	0	0	53	53	4	2	1	0	1	1	0	0	0	0	0	1	1	1	2	123	10.25	1	0	1	1	1	1999	200	0	1	0	0	Blank(s)	20	T1b	N0	M0	1	2	0	0	8	1	1	2	0	008
36	0	0	0	1	53	53	4	2	1	0	1	1	0	0	0	0	0	1	1	1	2	211	17.5833	0	0	1	1	1	1999	200	0	1	0	0	Blank(s)	20	T1b	N0	M0	1	2	0	0	14	1	1	0	0	014
42	1	1	0	0	53	53	4	2	1	0	1	1	0	0	0	0	0	1	1	1	2	58	4.83333	1	1	1	1	1	1998	200	0	1	1	0	Blank(s)	20	T1b	N1	M0	1	2	1	0	35	2	2	1	1	035
42	1	1	0	0	51	51	4	2	1	0	1	1	0	0	0	0	0	1	1	1	2	215	17.9167	0	0	1	1	1	1999	200	0	1	0	0	Blank(s)	20	T1b	N0	M0	1	2	0	0	18	1	1	2	0	018
69	2	2	0	1	53	53	4	2	1	0	1	1	0	0	0	0	0	1	1	1	2	135	11.25	1	0	1	1	1	1999	200	0	1	0	0	Blank(s)	20	T1b	N0	M0	1	2	0	0	17	1	1	1	0	017
32	0	0	0	1	00	0	0	0	0	3	0	0	1	1	1	3	1	1	1	1	2	210	17.5	0	0	1	1	1	1999	200	0	1	1	0	Blank(s)	20	T1b	N0	M0	1	2	0	0	25	1	1	4	0	025
33	0	0	0	0	53	53	4	2	1	0	1	1	0	0	0	0	0	1	1	1	2	208	17.3333	0	0	1	1	1	1999	200	0	1	0	0	Blank(s)	20	T1b	N0	M0	1	2	0	0	15	1	1	4	0	015
48	1	1	0	0	40	40	3	2	0	0	1	1	0	0	0	0	0	1	1	0	2	30	2.5	1	1	1	1	1	1999	200	0	1	0	0	Blank(s)	20	T1b	N0	M0	1	2	0	0	20	1	1	2	0	020
36	0	0	0	0	50	50	4	2	1	0	1	1	0	0	0	0	0	1	1	1	2	222	18.5	0	0	1	1	1	1998	200	0	1	0	0	Blank(s)	20	T1b	N0	M0	1	2	0	0	8	1	1	1	0	008
29	0	0	0	1	53	53	4	2	1	0	1	1	0	0	0	0	0	1	1	1	2	208	17.3333	0	0	1	1	1	1999	200	0	1	0	0	Blank(s)	20	T1b	N0	M0	1	2	0	0	2	2	2	0	0	002
48	1	1	0	1	53	53	4	2	1	0	1	1	0	0	0	0	0	1	1	1	2	209	17.4167	0	0	1	1	1	1999	200	0	1	0	0	Blank(s)	20	T1b	N0	M0	1	2	0	0	5	1	1	1	0	005
44	1	1	0	1	53	53	4	2	1	0	1	1	0	0	0	0	0	1	1	1	2	206	17.1667	0	0	1	1	1	1999	200	0	1	0	0	Blank(s)	20	T1b	N0	M0	1	2	0	0	15	1	1	1	0	015
43	1	1	0	1	53	53	4	2	1	0	1	1	0	0	0	0	0	1	1	1	2	184	15.3333	1	0	1	1	1	1998	200	0	1	0	0	Blank(s)	20	T1b	N0	M0	1	2	0	0	9	1	1	4	0	009
51	1	1	0	0	51	51	4	2	1	0	1	1	0	0	0	0	0	1	1	1	2	214	17.8333	0	0	1	1	1	1999	200	0	1	0	0	Blank(s)	20	T1b	N0	M0	1	2	0	0	7	1	1	1	0	007
44	1	1	0	0	53	53	4	2	1	0	1	1	0	0	0	0	0	1	1	1	2	205	17.0833	0	0	1	1	1	1999	200	0	1	0	0	Blank(s)	20	T1b	N0	M0	1	2	0	0	12	3	3	2	0	012
81	2	3	0	1	00	0	0	0	0	3	0	0	1	1	0	2	1	0	0	0	3	7	0.583333	1	0	1	1	1	2000	200	0	1	1	0	Blank(s)	20	T1b	N0	M0	1	2	0	0	30	3	3	4	0	030
41	1	1	0	0	53	53	4	2	1	3	1	1	1	2	1	5	0	1	1	1	2	206	17.1667	0	0	1	1	1	1999	200	0	1	1	0	Blank(s)	20	T1b	N1	M0	1	2	1	0	40	1	1	1	1	040
48	1	1	0	0	00	0	0	0	0	3	0	0	1	1	1	3	1	1	1	1	3	202	16.8333	0	0	1	1	1	2000	200	0	1	1	0	Blank(s)	20	T1b	N0	M0	1	2	0	0	40	1	1	4	0	040
38	0	0	0	0	53	53	4	2	1	1	1	1	1	2	1	5	0	1	1	1	3	203	16.9167	0	0	1	1	1	2000	200	0	1	1	0	Blank(s)	20	T1b	N1	M0	1	2	1	0	35	2		0	1	035
37	0	0	0	0	53	53	4	2	1	0	1	1	0	0	0	0	0	1	1	1	3	200	16.6667	0	0	1	1	1	2000	200	0	1	0	0	Blank(s)	20	T1b	N0	M0	1	2	0	0	10	1	1	1	0	010
36	0	0	0	0	53	53	4	2	1	0	1	1	0	0	0	0	0	1	1	1	3	198	16.5	0	0	1	1	1	2000	200	0	1	0	0	Blank(s)	20	T1b	N0	M0	1	2	0	0	3	1	1	4	0	003
31	0	0	0	1	35	35	3	2	1	0	1	1	0	0	0	0	0	1	1	1	2	231	19.25	0	0	1	1	1	1997	200	0	1	0	0	Blank(s)	20	T1b	N0	M0	1	2	0	0	5	1	1	2	0	005
51	1	1	0	0	40	40	3	2	1	0	1	1	0	0	0	0	0	1	1	1	3	196	16.3333	0	0	1	1	1	2000	200	0	1	0	0	Blank(s)	20	T1b	N0	M0	1	2	0	0	4	2	2	0	0	004
76	2	2	0	1	53	53	4	2	1	0	1	1	0	0	0	0	0	1	1	1	3	61	5.08333	1	0	1	1	1	2000	200	0	1	0	0	Blank(s)	20	T1b	N0	M0	1	2	0	0	9	1	1	2	0	009
47	1	1	0	0	53	53	4	2	1	0	1	1	0	0	0	0	0	1	1	1	3	195	16.25	0	0	1	1	1	2000	200	0	1	1	0	Blank(s)	20	T1b	N0	M0	1	2	0	0	22	1	1	2	0	022
45	1	1	0	0	53	53	4	2	1	1	1	1	1	2	1	5	0	1	1	1	3	194	16.1667	0	0	1	1	1	2000	380	0	2	1	0	Blank(s)	38	T1b	N1	M0	1	2	1	0	30	1	1	1	1	030
51	1	1	0	0	53	53	4	2	1	0	1	1	0	0	0	0	0	1	1	1	3	195	16.25	0	0	1	1	1	2000	200	0	1	1	0	Blank(s)	20	T1b	N0	M0	1	2	0	0	23	2	2	1	0	023
25	0	0	0	1	53	53	4	2	1	0	1	1	0	0	0	0	0	1	1	1	3	199	16.5833	0	0	1	1	1	2000	200	0	1	0	0	Blank(s)	20	T1b	N0	M0	1	2	0	0	1	1	1	1	0	001
63	2	2	0	0	40	40	3	2	1	3	1	1	1	2	0	4	0	1	1	1	3	194	16.1667	0	0	1	1	1	2000	200	0	1	0	0	Blank(s)	20	T1b	N0	M0	1	2	0	0	13	2	2	2	0	013
35	0	0	0	0	53	53	4	2	1	0	1	1	0	0	0	0	0	1	1	1	3	194	16.1667	0	0	1	1	1	2000	200	0	1	0	0	Blank(s)	20	T1b	N0	M0	1	2	0	0	11	1	1	1	0	011
31	0	0	0	0	53	53	4	2	1	3	1	1	1	2	1	5	0	1	1	1	3	186	15.5	0	0	1	1	1	2001	200	0	1	1	0	Blank(s)	20	T1b	N1	M0	1	2	1	0	30	2	2	1	1	030
36	0	0	0	0	53	53	4	2	1	0	1	1	0	0	0	0	0	1	1	1	3	192	16	0	0	1	1	1	2000	200	0	1	0	0	Blank(s)	20	T1b	N0	M0	1	2	0	0	12	1	1	2	0	012
40	1	1	0	0	53	53	4	2	1	0	1	1	0	0	0	0	0	1	1	1	3	194	16.1667	0	0	1	1	1	2000	200	0	1	0	0	Blank(s)	20	T1b	N0	M0	1	2	0	0	10	1	1	4	0	010
29	0	0	0	1	53	53	4	2	1	0	1	1	0	0	0	0	0	1	1	1	3	191	15.9167	0	0	1	1	1	2001	200	0	1	0	0	Blank(s)	20	T1b	N0	M0	1	2	0	0	14	2	2	1	0	014
48	1	1	0	1	53	53	4	2	1	0	1	1	0	0	0	0	0	1	1	1	3	186	15.5	0	0	1	1	1	2001	200	0	1	0	0	Blank(s)	20	T1b	N0	M0	1	2	0	0	9	1	1	2	0	009
39	0	0	0	1	53	53	4	2	1	0	1	1	0	0	0	0	0	1	1	1	3	184	15.3333	0	0	1	1	1	2001	200	0	1	1	0	Blank(s)	20	T1b	N0	M0	1	2	0	0	30	3	3	2	0	030
29	0	0	0	1	53	53	4	2	1	0	1	1	0	0	0	0	0	1	1	1	3	184	15.3333	0	0	1	1	1	2001	200	0	1	1	0	Blank(s)	20	T1b	N0	M0	1	2	0	0	24	1	1	2	0	024
33	0	0	0	1	53	53	4	2	1	1	1	1	1	2	1	5	0	1	1	1	3	183	15.25	0	0	1	1	1	2001	200	0	1	1	0	Blank(s)	20	T1b	N1	M0	1	2	1	0	25	1	1	1	1	025
30	0	0	0	0	30	30	3	2	1	0	1	1	0	0	0	0	0	1	1	1	3	191	15.9167	0	0	1	1	1	2001	200	0	1	1	0	Blank(s)	20	T1b	N0	M0	1	2	0	0	25	2	2	1	0	025
57	1	1	0	0	53	53	4	2	1	0	1	1	0	0	0	0	0	1	1	1	3	149	12.4167	1	1	1	1	1	2001	400	1	3	0	0	Blank(s)	40	T2a	N0	M0	2	4	0	0	13	1	1	2	1	013
54	1	1	0	1	53	53	4	2	1	0	1	1	0	0	0	0	0	1	1	1	3	169	14.0833	1	0	1	1	1	2001	200	0	1	0	0	Blank(s)	20	T1b	N0	M0	1	2	0	0	13	1	1	1	0	013
43	1	1	0	1	53	53	4	2	1	1	1	1	1	2	1	5	0	1	1	1	3	181	15.0833	0	0	1	1	1	2001	200	0	1	0	0	Blank(s)	20	T1b	N1	M0	1	2	1	0	20	1	1	3	1	020
29	0	0	0	0	53	53	4	2	1	0	1	1	0	0	0	0	0	1	1	1	3	184	15.3333	0	0	1	1	1	2001	200	0	1	1	0	Blank(s)	20	T1b	N0	M0	1	2	0	0	33	1	1	2	0	033
42	1	1	0	1	53	53	4	2	1	1	1	1	1	2	1	5	0	1	1	1	3	52	4.33333	1	0	1	1	1	2001	200	0	1	0	0	Blank(s)	20	T1b	N1	M0	1	2	1	0	15	1	1	1	1	015
47	1	1	0	0	00	0	0	0	0	3	0	0	1	1	0	2	1	1	1	1	3	142	11.8333	1	1	1	1	1	2001	200	0	1	1	0	Blank(s)	20	T1b	N0	M0	1	2	0	0	28	2		1	0	028
48	1	1	0	1	53	53	4	2	1	0	1	1	0	0	0	0	0	1	1	1	3	194	16.1667	0	0	1	1	1	2000	200	0	1	0	0	Blank(s)	20	T1b	N0	M0	1	2	0	0	12	2	2	1	0	012
29	0	0	0	0	40	40	3	2	1	0	1	1	0	0	0	0	0	1	1	1	3	190	15.8333	0	0	1	1	1	2001	200	0	1	0	0	Blank(s)	20	T1b	N0	M0	1	2	0	0	20	1	1	1	0	020
67	2	2	0	0	40	40	3	2	0	1	1	1	1	2	1	5	0	1	1	1	3	179	14.9167	0	0	1	1	1	2002	200	0	1	0	0	Blank(s)	20	T1b	N0	M0	1	2	0	0	20	2	2	1	0	020
36	0	0	0	0	53	53	4	2	1	0	1	1	0	0	0	0	0	1	1	1	3	188	15.6667	0	0	1	1	1	2001	200	0	1	1	0	Blank(s)	20	T1b	N0	M0	1	2	0	0	22	1	1	2	0	022
52	1	1	1	1	40	40	3	2	0	3	1	1	1	2	0	4	0	1	1	1	3	188	15.6667	0	0	1	1	1	2001	400	1	3	1	0	Blank(s)	40	T2a	N0	M0	2	4	0	0	40	1	1	0	1	040
41	1	1	0	0	40	40	3	2	1	0	1	1	0	0	0	0	0	1	1	1	3	184	15.3333	0	0	1	1	1	2001	200	0	1	0	0	Blank(s)	20	T1b	N0	M0	1	2	0	0	9	1	1	2	0	009
31	0	0	0	0	53	53	4	2	1	0	1	1	0	0	0	0	0	1	1	1	3	177	14.75	0	0	1	1	1	2002	200	0	1	1	0	Blank(s)	20	T1b	N0	M0	1	2	0	0	36	1	1	2	0	036
36	0	0	0	1	53	53	4	2	1	0	1	1	0	0	0	0	0	1	1	1	3	175	14.5833	0	0	1	1	1	2002	200	0	1	0	0	Blank(s)	20	T1b	N0	M0	1	2	0	0	12	3	3	1	0	012
44	1	1	0	1	53	53	4	2	1	0	1	1	0	0	0	0	0	1	1	1	3	170	14.1667	0	0	1	1	1	2002	200	0	1	0	0	Blank(s)	20	T1b	N0	M0	1	2	0	0	15	2	2	4	0	015
62	2	2	0	0	53	53	4	2	1	3	1	1	1	2	1	5	0	1	0	0	3	22	1.83333	1	1	1	1	1	2002	200	0	1	1	0	Blank(s)	20	T1b	N1	M0	1	2	1	0	22	2	2	2	1	022
48	1	1	0	0	53	53	4	2	1	1	1	1	1	2	1	5	0	1	1	1	3	83	6.91667	1	0	1	1	1	2002	200	0	1	0	0	Blank(s)	20	T1b	N1	M0	1	2	1	0	17	1	1	2	1	017
43	1	1	0	0	30	30	3	2	0	1	1	1	1	2	1	5	0	1	1	1	3	179	14.9167	0	0	1	1	1	2002	200	0	1	0	0	Blank(s)	20	T1b	N0	M0	1	2	0	0	10	1	1	2	0	010
41	1	1	0	1	50	50	4	2	1	0	1	1	0	0	0	0	0	1	1	1	3	174	14.5	0	0	1	1	1	2002	200	0	1	0	0	Blank(s)	20	T1b	N0	M0	1	2	0	0	15	1	1	1	0	015
40	1	1	0	0	53	53	4	2	1	0	1	1	0	0	0	0	0	1	1	1	3	174	14.5	0	0	1	1	1	2002	200	0	1	0	0	Blank(s)	20	T1b	N0	M0	1	2	0	0	7	1	1	4	0	007
67	2	2	0	0	50	50	4	2	1	2	1	1	1	2	0	4	0	1	1	1	3	173	14.4167	0	0	1	1	1	2002	200	0	1	1	0	Blank(s)	20	T1b	N0	M0	1	2	0	0	25	1	1	1	0	025
71	2	2	0	0	53	53	4	2	1	1	1	1	1	2	1	5	0	1	1	1	3	133	11.0833	0	0	1	1	1	2002	200	0	1	1	0	Blank(s)	20	T1b	N0	M0	1	2	0	0	34	3	3	2	0	034
35	0	0	0	1	53	53	4	2	1	3	1	1	1	2	1	5	0	1	1	1	3	168	14	0	0	1	1	1	2002	200	0	1	0	0	Blank(s)	20	T1b	N0	M0	1	2	0	0	18	1	1	1	0	018
63	2	2	0	0	53	53	4	2	1	0	1	1	0	0	0	0	0	1	1	1	3	171	14.25	0	0	1	1	1	2002	200	0	1	1	0	Blank(s)	20	T1b	N0	M0	1	2	0	0	24	2	2	1	0	024
37	0	0	0	0	50	50	4	2	1	0	1	1	0	0	0	0	0	1	1	1	3	172	14.3333	0	0	1	1	1	2002	200	0	1	1	0	Blank(s)	20	T1b	N0	M0	1	2	0	0	32	2	2	2	0	032
34	0	0	0	0	53	53	4	2	1	0	1	1	0	0	0	0	0	1	1	1	3	166	13.8333	0	0	1	1	1	2003	200	0	1	0	0	Blank(s)	20	T1b	N0	M0	1	2	0	0	11	2	2	1	0	011
59	1	1	0	1	53	53	4	2	1	0	1	1	0	0	0	0	0	1	1	1	3	161	13.4167	0	0	1	1	1	2003	200	0	1	1	0	Blank(s)	20	T1b	N1	M0	1	2	1	0	28	1	1	2	1	028
30	0	0	0	1	00	0	0	0	0	2	0	0	1	1	1	3	1	1	1	1	3	158	13.1667	0	0	1	1	1	2003	400	1	3	1	0	Blank(s)	40	T2a	N0	M0	2	4	0	0	28	1	1	1	1	028
36	0	0	0	0	53	53	4	2	1	0	1	1	0	0	0	0	0	1	1	1	3	161	13.4167	0	0	1	1	1	2003	200	0	1	0	0	Blank(s)	20	T1b	N0	M0	1	2	0	0	11	1	1	4	0	011
44	1	1	0	1	30	30	3	2	0	3	1	1	1	2	1	5	0	1	0	0	3	19	1.58333	1	0	1	1	1	2003	400	1	3	0	0	Blank(s)	40	T2a	N0	M0	2	4	0	0	4	1	1	2	1	004
43	1	1	0	0	53	53	4	2	1	0	1	1	0	0	0	0	0	1	1	1	3	162	13.5	0	0	1	1	1	2003	200	0	1	0	0	Blank(s)	20	T1b	N0	M0	1	2	0	0	9	1	1	4	0	009
37	0	0	0	1	40	40	3	2	1	0	1	1	0	0	0	0	0	1	1	1	3	157	13.0833	0	0	1	1	1	2003	200	0	1	0	0	Blank(s)	20	T1b	N0	M0	1	2	0	0	14	1	1	1	0	014
40	1	1	0	0	62	62	5	2	1	1	1	1	1	2	1	5	0	1	1	1	3	157	13.0833	0	0	1	1	1	2003	200	0	1	1	0	Blank(s)	20	T1b	N1	M0	1	2	1	0	38	2	2	2	1	038
50	1	1	0	1	40	40	3	2	1	0	1	1	0	0	0	0	0	1	1	1	3	167	13.9167	0	0	1	1	1	2003	200	0	1	0	0	Blank(s)	20	T1b	N0	M0	1	2	0	0	17	1	1	1	0	017
26	0	0	0	0	53	53	4	2	1	0	1	1	0	0	0	0	0	1	1	1	3	166	13.8333	0	0	1	1	1	2003	200	0	1	0	0	Blank(s)	20	T1b	N0	M0	1	2	0	0	11	1	1	4	0	011
52	1	1	0	1	40	40	3	2	1	0	1	1	0	0	0	0	0	1	1	1	3	154	12.8333	0	0	1	1	1	2003	200	0	1	0	0	Blank(s)	20	T1b	N0	M0	1	2	0	0	7	1	1	0	0	007
31	0	0	0	0	53	53	4	2	1	0	1	1	0	0	0	0	0	1	1	1	3	164	13.6667	0	0	1	1	1	2003	200	0	1	0	0	Blank(s)	20	T1b	N0	M0	1	2	0	0	14	1	1	1	0	014
58	1	1	0	1	53	53	4	2	1	0	1	1	0	0	0	0	0	1	1	1	3	124	10.3333	0	0	1	1	1	2003	200	0	1	0	0	Blank(s)	20	T1b	N0	M0	1	2	0	0	20	1	1	1	0	020
56	1	1	2	0	53	53	4	2	1	0	1	1	0	0	0	0	0	1	1	1	3	160	13.3333	0	0	1	1	1	2003	200	0	1	1	0	Blank(s)	20	T1b	N0	M0	1	2	0	0	23	1	1	1	0	023
65	2	2	0	1	53	53	4	2	1	0	1	1	0	0	1	1	0	1	1	1	3	49	4.08333	1	1	1	1	1	2003	200	0	1	1	0	Blank(s)	20	T1b	N0	M0	1	2	0	0	25	1	1	4	0	025
43	1	1	0	1	40	40	3	2	1	0	1	1	0	0	0	0	0	1	1	1	4	155	12.9167	0	0	1	1	1	2004	200	0	1	0	0	200	Blank(s)	T1b1	N0	M0	1	2	0	0	3	2	2	0	0	003
43	1	1	0	1	51	51	4	2	1	0	1	1	0	0	0	0	0	1	1	1	4	152	12.6667	0	0	1	1	1	2004	200	0	1	1	0	200	Blank(s)	T1b1	N0	M0	1	2	0	0	40	1	1	1	0	040
52	1	1	0	0	53	53	4	2	1	0	1	1	0	0	0	0	0	1	1	1	4	153	12.75	0	0	1	1	1	2004	200	0	1	1	0	200	Blank(s)	T1b1	N0	M0	1	2	0	0	36	2	2	1	0	036
31	0	0	0	1	53	53	4	2	1	1	1	1	1	2	1	5	0	1	1	1	4	151	12.5833	0	0	1	1	1	2004	250	0	2	1	0	250	Blank(s)	T1b1	N1	M0	1	2	1	0	30	1	1	0	1	030
40	1	1	0	0	53	53	4	2	1	0	1	1	0	0	0	0	0	1	1	1	4	146	12.1667	0	0	1	1	1	2004	200	0	1	0	0	200	Blank(s)	T1b1	N0	M0	1	2	0	0	15	1	1	2	0	015
47	1	1	0	0	30	30	3	2	0	1	1	1	1	2	0	4	0	1	1	1	4	143	11.9167	0	0	1	1	1	2005	200	0	1	0	0	200	Blank(s)	T1b1	N0	M0	1	2	0	0	17	1	1	1	0	017
30	0	0	0	1	53	53	4	2	1	1	1	1	1	2	1	5	0	1	1	1	4	146	12.1667	0	0	1	1	1	2004	200	0	1	1	0	200	Blank(s)	T1b1	N1	M0	1	2	1	0	29	3	3	3	1	029
52	1	1	0	1	53	53	4	2	1	0	1	1	0	0	0	0	0	1	1	1	4	142	11.8333	0	0	1	1	1	2005	200	0	1	0	0	200	Blank(s)	T1b1	N0	M0	1	2	0	0	14	1	1	1	0	014
81	2	3	0	1	00	0	0	0	0	3	0	0	1	1	1	3	1	1	1	1	4	138	11.5	1	1	1	1	1	2004	300	0	2	1	0	300	Blank(s)	T1b1	N0	M0	1	2	0	0	25	1	1	1	0	025
32	0	0	0	1	53	53	4	2	1	0	1	1	0	0	0	0	0	1	1	1	4	117	9.75	0	0	1	1	1	2004	200	0	1	0	0	200	Blank(s)	T1b1	N0	M0	1	2	0	0	8	1	1	1	0	008
36	0	0	0	1	53	53	4	2	1	0	1	1	0	0	0	0	0	1	1	1	4	141	11.75	0	0	1	1	1	2005	200	0	1	1	0	200	Blank(s)	T1b1	N0	M0	1	2	0	0	40	2	2	1	0	040
40	1	1	0	1	53	53	4	2	1	0	1	1	0	0	0	0	0	1	1	1	4	134	11.1667	0	0	1	1	1	2005	200	0	1	1	0	200	Blank(s)	T1b1	N0	M0	1	2	0	0	32	2	2	2	0	032
31	0	0	0	0	53	53	4	2	1	1	1	1	1	2	0	4	0	1	1	1	4	137	11.4167	0	0	1	1	1	2005	200	0	1	1	0	200	Blank(s)	T1b1	N0	M0	1	2	0	0	40	2	2	1	0	040
37	0	0	0	0	40	40	3	2	1	3	1	1	1	2	1	5	0	1	1	0	4	29	2.41667	1	1	1	1	1	2005	250	0	2	1	0	250	Blank(s)	T1b1	N0	M0	1	2	0	0	30	1	1	3	0	030
24	0	0	0	1	53	53	4	2	1	1	1	1	1	2	1	5	0	1	1	1	4	139	11.5833	0	0	1	1	1	2005	200	0	1	0	0	200	Blank(s)	T1b1	N1	M0	1	2	1	0	12	2		1	1	012
43	1	1	0	0	53	53	4	2	1	0	1	1	0	0	0	0	0	1	1	1	4	138	11.5	0	0	1	1	1	2005	400	1	3	0	0	400	Blank(s)	T2a	N0	M0	2	4	0	0	12	1	1	2	1	012
50	1	1	0	1	53	53	4	2	1	1	1	1	1	2	1	5	0	1	1	1	4	130	10.8333	0	0	1	1	1	2006	200	0	1	1	0	200	Blank(s)	T1b1	N0	M0	1	2	0	0	25	1	1	2	0	025
27	0	0	0	1	53	53	4	2	1	0	1	1	0	0	0	0	0	1	1	1	4	134	11.1667	0	0	1	1	1	2005	200	0	1	0	0	200	Blank(s)	T1b1	N0	M0	1	2	0	0	6	1	1	2	0	006
31	0	0	0	1	50	50	4	2	1	1	1	1	1	2	1	5	0	1	1	1	4	116	9.66667	0	0	1	1	1	2005	200	0	1	1	0	200	Blank(s)	T1b1	N1	M0	1	2	1	0	30	1	1	2	1	030
61	2	2	0	1	40	40	3	2	1	1	1	1	1	2	0	4	0	1	1	1	4	46	3.83333	1	0	1	1	1	2006	200	0	1	1	0	200	Blank(s)	T1b1	N0	M0	1	2	0	0	24	2	2	2	0	024
41	1	1	0	0	00	0	0	0	0	3	0	0	1	1	1	3	1	1	1	1	4	142	11.8333	0	0	1	1	1	2005	400	1	3	1	0	400	Blank(s)	T2a	N1	M0	2	4	1	0	39	1	1	2	1	039
58	1	1	0	1	53	53	4	2	1	0	1	1	0	0	0	0	0	1	1	1	4	140	11.6667	0	0	1	1	1	2005	200	0	1	0	0	200	Blank(s)	T1b1	N0	M0	1	2	0	0	16	3	3	2	0	016
57	1	1	0	0	53	53	4	2	1	0	1	1	0	0	0	0	0	1	1	1	4	133	11.0833	0	0	1	1	1	2005	200	0	1	0	0	200	Blank(s)	T1b1	N0	M0	1	2	0	0	10	1	1	2	0	010
57	1	1	0	0	00	0	0	0	0	3	0	0	1	1	1	3	1	1	1	1	4	127	10.5833	0	0	1	1	1	2006	200	0	1	1	0	200	Blank(s)	T1b1	N0	M0	1	2	0	0	32	1	1	1	0	032
61	2	2	0	0	40	40	3	2	0	1	1	1	1	2	0	4	0	1	1	1	4	127	10.5833	1	0	1	1	1	2006	200	0	1	0	0	200	Blank(s)	T1b1	N0	M0	1	2	0	0	17	2	2	0	0	017
67	2	2	0	1	00	0	0	0	0	3	0	0	1	1	0	2	1	1	1	1	4	82	6.83333	1	0	1	1	1	2006	200	0	1	0	0	200	Blank(s)	T1b1	N0	M0	1	2	0	0	10	1	1	2	0	991
44	1	1	0	1	53	53	4	2	1	0	1	1	0	0	0	0	0	1	1	1	4	136	11.3333	0	0	1	1	1	2005	300	0	2	0	0	300	Blank(s)	T1b1	N0	M0	1	2	0	0	15	2	2	1	0	015
64	2	2	0	1	51	51	4	2	1	0	1	1	0	0	0	0	0	1	1	1	4	137	11.4167	0	0	1	1	1	2005	200	0	1	0	0	200	Blank(s)	T1b1	N0	M0	1	2	0	0	6	1	1	4	0	006
71	2	2	0	1	53	53	4	2	1	1	1	1	1	2	0	4	0	1	1	1	4	63	5.25	1	0	1	1	1	2006	380	0	2	1	0	380	Blank(s)	T1b1	N0	M0	1	2	0	0	24	1	1	2	1	024
46	1	1	0	0	40	40	3	2	1	0	1	1	0	0	0	0	0	1	1	1	4	122	10.1667	0	0	1	1	1	2006	200	0	1	0	0	200	Blank(s)	T1b1	N0	M0	1	2	0	0	20	1	1	0	0	020
45	1	1	0	1	00	0	0	0	0	1	0	0	1	1	1	3	1	1	0	0	4	14	1.16667	1	1	1	1	1	2006	250	0	2	1	0	250	Blank(s)	T1b1	N0	M0	1	2	0	0	40	1	1	1	0	040
52	1	1	0	0	50	50	4	2	1	0	1	1	0	0	0	0	0	1	1	1	4	123	10.25	0	0	1	1	1	2006	250	0	2	1	0	250	Blank(s)	T1b1	N0	M0	1	2	0	0	24	2	2	1	0	024
45	1	1	0	0	51	51	4	2	1	1	1	1	1	2	1	5	0	1	1	1	4	36	3	1	1	1	1	1	2006	250	0	2	1	0	250	Blank(s)	T1b1	N1	M0	1	2	1	0	40	3	3	0	1	994
48	1	1	0	0	40	40	3	2	1	0	1	1	0	0	0	0	0	1	1	1	4	102	8.5	0	0	1	1	1	2006	200	0	1	0	0	200	Blank(s)	T1b1	N0	M0	1	2	0	0	10	1	1	1	0	010
38	0	0	0	2	53	53	4	2	1	0	1	1	0	0	0	0	0	1	1	1	4	117	9.75	0	0	1	1	1	2007	200	0	1	0	0	200	Blank(s)	T1b1	N0	M0	1	2	0	0	8	1	1	1	0	008
37	0	0	0	0	30	30	3	2	0	0	1	1	0	0	0	0	0	1	1	1	4	143	11.9167	0	0	1	1	1	2005	300	0	2	0	0	300	Blank(s)	T1b1	N0	M0	1	2	0	0	0	1	1	4	0	990
48	1	1	0	1	53	53	4	2	1	0	1	1	0	0	0	0	0	1	1	1	4	117	9.75	0	0	1	1	1	2007	200	0	1	1	0	200	Blank(s)	T1b1	N0	M0	1	2	0	0	30	1	1	2	0	030
38	0	0	0	0	53	53	4	2	1	0	1	1	0	0	0	0	0	1	1	1	4	104	8.66667	0	0	1	1	1	2007	200	0	1	1	0	200	Blank(s)	T1b1	N0	M0	1	2	0	0	25	1	1	2	0	025
37	0	0	0	0	53	53	4	2	0	0	1	1	0	0	0	0	0	1	1	1	4	111	9.25	0	0	1	1	1	2007	250	0	2	0	0	250	Blank(s)	T1b1	N0	M0	1	2	0	0	4	2	2	1	0	004
32	0	0	0	0	50	50	4	2	1	0	1	1	0	0	0	0	0	1	1	1	4	116	9.66667	0	0	1	1	1	2007	200	0	1	0	0	200	Blank(s)	T1b1	N0	M0	1	2	0	0	11	2	2	1	0	011
80	2	3	0	0	00	0	0	0	0	1	0	0	1	1	0	2	1	1	1	1	4	116	9.66667	0	0	1	1	1	2007	250	0	2	0	0	250	Blank(s)	T1b1	N0	M0	1	2	0	0	20	1	1	2	0	020
48	1	1	0	0	40	40	3	2	1	1	1	1	1	2	0	4	0	1	1	1	4	114	9.5	0	0	1	1	1	2007	200	0	1	0	0	200	Blank(s)	T1b1	N0	M0	1	2	0	0	15	2	2	1	0	015
54	1	1	0	0	50	50	4	2	1	0	1	1	0	0	0	0	0	1	1	1	4	110	9.16667	0	0	1	1	1	2007	200	0	1	0	0	200	Blank(s)	T1b1	N0	M0	1	2	0	0	10	2	2	0	0	010
45	1	1	0	1	40	40	3	2	1	0	1	1	0	0	0	0	0	1	1	1	4	109	9.08333	0	0	1	1	1	2007	250	0	2	1	0	250	Blank(s)	T1b1	N0	M0	1	2	0	0	28	1	1	1	0	028
53	1	1	0	1	53	53	4	2	1	1	1	1	1	2	1	5	0	1	1	0	4	30	2.5	1	1	1	1	1	2007	250	0	2	1	0	250	Blank(s)	T1b1	N1	M0	1	2	1	0	35	1	1	1	1	035
35	0	0	0	0	62	62	5	2	1	0	1	1	0	0	0	0	0	1	1	1	4	118	9.83333	0	0	1	1	1	2007	300	0	2	1	0	300	Blank(s)	T1b1	N0	M0	1	2	0	0	30	2	2	1	0	030
27	0	0	0	1	53	53	4	2	1	0	1	1	0	0	0	0	0	1	1	1	4	113	9.41667	0	0	1	1	1	2007	200	0	1	1	0	200	Blank(s)	T1b1	N0	M0	1	2	0	0	34	1	1	1	0	034
56	1	1	0	0	40	40	3	2	1	1	1	1	1	2	0	4	0	1	1	1	4	118	9.83333	0	0	1	1	1	2007	200	0	1	0	0	200	Blank(s)	T1b1	N0	M0	1	2	0	0	9	1	1	4	0	009
56	1	1	0	0	53	53	4	2	1	1	1	1	1	2	1	5	0	0	0	0	4	11	0.916667	1	1	1	1	1	2007	200	0	1	1	0	200	Blank(s)	T1b1	N1	M0	1	2	1	0	34	3	3	3	1	034
34	0	0	0	1	53	53	4	2	1	1	1	1	1	2	0	4	0	1	1	1	4	114	9.5	0	0	1	1	1	2007	200	0	1	1	0	200	Blank(s)	T1b1	N0	M0	1	2	0	0	29	1	1	4	0	029
75	2	2	0	1	00	0	0	0	0	3	0	0	1	1	1	3	1	1	1	1	4	54	4.5	1	1	1	1	1	2007	250	0	2	1	0	250	Blank(s)	T1b1	N0	M0	1	2	0	0	25	1	1	1	0	025
29	0	0	0	0	53	53	4	2	1	1	1	1	1	2	1	5	0	1	1	1	4	113	9.41667	0	0	1	1	1	2007	200	0	1	1	0	200	Blank(s)	T1b1	N1	M0	1	2	1	0	28	1	1	1	1	028
32	0	0	0	0	53	53	4	2	1	0	1	1	0	0	0	0	0	1	1	1	5	86	7.16667	1	0	1	1	1	2008	200	0	1	0	0	200	Blank(s)	T1b1	N0	M0	1	2	0	0	14	1	1	2	0	014
45	1	1	0	1	00	0	0	0	0	3	0	0	1	1	1	3	1	1	1	1	5	99	8.25	0	0	1	1	1	2008	250	0	2	1	0	250	Blank(s)	T1b1	N0	M0	1	2	0	0	33	2	2	0	0	033
47	1	1	0	1	50	50	4	2	1	1	1	1	1	2	1	5	0	1	1	1	5	52	4.33333	1	1	1	1	1	2008	200	0	1	0	0	200	Blank(s)	T1b1	N0	M0	1	2	0	0	20	3	3	2	0	020
29	0	0	0	1	53	53	4	2	1	1	1	1	1	2	0	4	0	1	1	1	5	98	8.16667	0	0	1	1	1	2008	200	0	1	1	0	200	Blank(s)	T1b1	N1	M0	1	2	1	0	40	1	1	2	1	040
30	0	0	0	0	50	50	4	2	1	1	1	1	1	2	1	5	0	1	1	1	5	107	8.91667	0	0	1	1	1	2008	300	0	2	1	0	300	Blank(s)	T1b1	N1	M0	1	2	1	0	35	2	2	2	1	035
49	1	1	0	0	51	51	4	2	1	0	1	1	0	0	0	0	0	1	1	1	5	96	8	0	0	1	1	1	2008	250	0	2	0	0	250	Blank(s)	T1b1	N0	M0	1	2	0	0	15	2	2	0	0	015
45	1	1	0	0	53	53	4	2	1	0	1	1	0	0	0	0	0	1	1	1	5	102	8.5	0	0	1	1	1	2008	300	0	2	1	0	300	Blank(s)	T1b1	N0	M0	1	2	0	0	30	1	1	1	0	030
35	0	0	0	0	53	53	4	2	1	0	1	1	0	0	0	0	0	1	1	1	5	104	8.66667	0	0	1	1	1	2008	200	0	1	1	0	200	Blank(s)	T1b1	N0	M0	1	2	0	0	35	2	2	2	0	035
39	0	0	0	0	30	30	3	2	1	0	1	1	0	0	0	0	0	1	1	1	5	98	8.16667	0	0	1	1	1	2008	200	0	1	1	0	200	Blank(s)	T1b1	N0	M0	1	2	0	0	23	2	2	1	0	023
71	2	2	0	0	53	53	4	2	1	1	1	1	1	2	1	5	0	1	1	1	5	101	8.41667	0	0	1	1	1	2008	380	0	2	0	0	380	Blank(s)	T1b1	N1	M0	1	2	1	0	15	1	1	2	1	015
65	2	2	0	0	00	0	0	0	0	3	0	0	1	1	0	2	1	1	1	1	5	100	8.33333	0	0	1	1	1	2008	300	0	2	0	0	300	Blank(s)	T1b1	N0	M0	1	2	0	0	8	1	1	4	0	008
40	1	1	0	0	62	62	5	2	1	0	1	1	0	0	0	0	0	1	1	1	5	104	8.66667	0	0	1	1	1	2008	200	0	1	0	0	200	Blank(s)	T1b1	N0	M0	1	2	0	0	12	2	2	1	0	012
50	1	1	0	0	30	30	3	2	0	3	1	1	1	2	1	5	0	1	1	1	5	105	8.75	0	0	1	1	1	2008	200	0	1	1	0	200	Blank(s)	T1b1	N0	M0	1	2	0	0	27	1	1	1	0	027
52	1	1	0	0	00	0	0	0	0	3	0	0	1	1	0	2	1	1	1	0	5	34	2.83333	0	0	1	1	1	2008	250	0	2	1	0	250	Blank(s)	T1b1	N0	M0	1	2	0	0	40	1	1	4	0	040
54	1	1	0	1	53	53	4	2	1	0	1	1	0	0	0	0	0	1	1	1	5	89	7.41667	0	0	1	1	1	2009	200	0	1	0	0	200	Blank(s)	T1b1	N0	M0	1	2	0	0	10	2		0	0	010
33	0	0	0	1	53	53	4	2	0	0	1	1	0	0	0	0	0	1	1	1	5	94	7.83333	0	0	1	1	1	2009	200	0	1	1	0	200	Blank(s)	T1b1	N0	M0	1	2	0	0	30	1	1	2	0	030
39	0	0	0	1	40	40	3	2	1	1	1	1	1	2	1	5	0	1	1	1	5	92	7.66667	0	0	1	1	1	2009	200	0	1	1	0	200	Blank(s)	T1b1	N1	M0	1	2	1	0	29	1	1	1	1	029
57	1	1	0	1	50	50	4	2	1	0	1	1	0	0	0	0	0	1	1	1	5	95	7.91667	0	0	1	1	1	2009	200	0	1	0	0	200	Blank(s)	T1b1	N0	M0	1	2	0	0	6	1	1	1	0	006
37	0	0	0	1	51	51	4	2	1	0	1	1	0	0	0	0	0	1	1	1	5	87	7.25	0	0	1	1	1	2009	200	0	1	1	0	200	Blank(s)	T1b1	N0	M0	1	2	0	0	37	1	1	1	0	037
33	0	0	0	0	30	30	3	2	1	0	1	1	0	0	0	0	0	1	1	1	5	87	7.25	0	0	1	1	1	2009	200	0	1	1	0	200	Blank(s)	T1b1	N0	M0	1	2	0	0	26	3	3	1	0	026
41	1	1	0	0	53	53	4	2	1	0	1	1	0	0	0	0	0	1	1	1	5	95	7.91667	0	0	1	1	1	2009	200	0	1	0	0	200	Blank(s)	T1b1	N0	M0	1	2	0	0	10	2	2	0	0	010
32	0	0	0	1	53	53	4	2	1	1	1	1	1	2	1	5	0	1	1	1	5	85	7.08333	0	0	1	1	1	2009	200	0	1	0	0	200	Blank(s)	T1b1	N1	M0	1	2	1	0	15	2	2	1	1	015
49	1	1	0	1	53	53	4	2	1	0	1	1	0	0	0	0	0	1	1	1	5	97	8.08333	0	0	1	1	1	2008	250	0	2	0	0	250	Blank(s)	T1b1	N0	M0	1	2	0	0	10	1	1	0	0	010
32	0	0	0	0	50	50	4	2	1	0	1	1	0	0	0	0	0	1	0	0	5	23	1.91667	1	1	1	1	1	2009	300	0	2	1	0	300	Blank(s)	T1b1	N1	M0	1	2	1	0	24	3	3	1	1	024
73	2	2	0	1	53	53	4	2	1	0	1	1	0	0	1	1	0	1	1	1	3	84	7	1	1	1	1	1	2002	200	0	1	1	0	Blank(s)	20	T1b	N1	M0	1	2	1	0	25	2	2	2	1	025
75	2	2	0	1	53	53	4	2	1	0	1	1	0	0	0	0	0	1	1	1	5	94	7.83333	0	0	1	1	1	2009	380	0	2	1	0	380	Blank(s)	T1b1	N0	M0	1	2	0	0	25	2	2	1	1	025
35	0	0	0	0	53	53	4	2	1	0	1	1	0	0	0	0	0	1	1	1	5	93	7.75	0	0	1	1	1	2009	250	0	2	0	0	250	Blank(s)	T1b1	N0	M0	1	2	0	0	13	1	1	2	0	013
77	2	2	0	1	00	0	0	0	0	3	0	0	1	1	1	3	1	1	1	1	5	46	3.83333	1	1	1	1	1	2009	250	0	2	1	0	250	Blank(s)	T1b1	N0	M0	1	2	0	0	40	1	1	2	0	040
45	1	1	0	0	53	53	4	2	1	0	1	1	0	0	0	0	0	1	1	1	5	77	6.41667	0	0	1	1	1	2010	250	0	2	0	0	250	Blank(s)	T1b1	N0	M0	1	2	0	0	10	1	1	2	0	010
68	2	2	0	1	62	62	5	2	1	0	1	1	0	0	0	0	0	0	0	0	5	6	0.5	1	1	1	1	1	2010	210	0	1	1	0	210	Blank(s)	T1b1	N0	M0	1	2	0	0	35	2	2	2	0	035
36	0	0	0	1	53	53	4	2	1	0	1	1	0	0	0	0	0	1	1	1	5	80	6.66667	0	0	1	1	1	2010	200	0	1	1	0	200	Blank(s)	T1b1	N0	M0	1	2	0	0	30	1	1	1	0	030
54	1	1	0	0	50	50	4	2	1	0	1	1	0	0	0	0	0	1	1	1	5	80	6.66667	0	0	1	1	1	2010	200	0	1	0	0	200	Blank(s)	T1b1	N0	M0	1	2	0	0	20	1	1	4	0	020
45	1	1	0	0	53	53	4	2	1	1	1	1	1	2	1	5	0	1	1	1	5	81	6.75	0	0	1	1	1	2010	210	0	1	1	0	210	Blank(s)	T1b1	N1	M0	1	2	1	0	23	1	1	2	1	023
32	0	0	0	0	51	51	4	2	1	0	1	1	0	0	0	0	0	1	1	1	5	74	6.16667	0	0	1	1	1	2010	250	0	2	0	0	250	Blank(s)	T1b1	N0	M0	1	2	0	0	17	1	1	2	0	017
49	1	1	0	0	50	50	4	2	1	0	1	1	0	0	0	0	0	1	1	1	5	82	6.83333	0	0	1	1	1	2010	200	0	1	0	0	200	Blank(s)	T1b1	N0	M0	1	2	0	0	16	2	2	0	0	016
54	1	1	0	0	51	51	4	2	1	0	1	1	0	0	0	0	0	1	1	1	5	74	6.16667	0	0	1	1	1	2010	200	0	1	0	0	200	Blank(s)	T1b1	N0	M0	1	2	0	0	15	1	1	1	0	015
[truncated: 7,392 more rows]
[truncated: 2 more columns]
