# Supplementary material for: Optimal use of radiotherapy in the definitive treatment of non-bulky IB–IIA cervical cancer: A population-based long-term survival analysis
Source: PLoS One. 2021 Jun 24;16(6):e0253649. doi: 10.1371/journal.pone.0253649 (PMC8224971; doi:10.1371/journal.pone.0253649)
Supplement: S1 Rawdata — (ZIP) [file pone.0253649.s008.zip › nonPSM_C.xls]

## Sheet: nonPSM_C
Age	Age_3gr	Age_4gr	Race	Marital	Surg_lit	Surg_cd	Op_cat	Op_type	LN_op	RT_type	Op_cd	Op	RT	Local_Tx	CTx	Tx_mode	Op_RT	Time_1yr	Time_2yr	Time_3yr	OS	OS_yr	Status_os	Status_css	fu_status	First_seq	First_indicator	Year_dx	Tm_ext	FIGO_I_II_III_IV	FIGO	Size_2_4cm	Size_4cm	CSextension20042015	EOD10extent19882003	T_lit	N_lit	M_lit	T_1a_1b_2a_2b	T_cd	N_cd	M_cd	Size_mm	Histo	Histo_adc	Gr	SEER_historic	Size_lit	Size_cd
33	0	0	0	0	50	50	4	2	1	0	1	1	0	0	0	0	0	1	1	1	77	6.41667	1	1	1	1	1	1997	200	0	1	0	0	Blank(s)	20	T1b	N0	M0	1	2	0	0	12	1	1	4	0	012	12
45	1	1	0	1	40	40	3	2	2	3	1	1	1	2	0	4	0	1	1	1	309	25.75	1	0	1	1	1	1988	200	0	1	0	0	Blank(s)	20	T1b	N0	M0	1	2	0	0	7	1	1	2	0	007	7
25	0	0	1	1	50	50	4	2	1	0	1	1	0	0	0	0	0	1	1	1	342	28.5	0	0	1	1	1	1988	200	0	1	0	0	Blank(s)	20	T1b	N0	M0	1	2	0	0	20	2	2	1	0	020	20
48	1	1	0	1	50	50	4	2	1	1	1	1	1	2	0	4	0	0	0	0	9	0.75	1	1	1	1	1	1988	200	0	1	1	0	Blank(s)	20	T1b	N1	M0	1	2	1	0	30	1	1	1	1	030	30
76	2	2	0	1	30	30	3	2	0	1	1	1	1	2	0	4	0	1	1	1	175	14.5833	1	0	1	1	1	1988	200	0	1	0	0	Blank(s)	20	T1b	N0	M0	1	2	0	0	7	2	2	0	0	007	7
32	0	0	2	0	50	50	4	2	1	0	1	1	0	0	0	0	0	1	1	1	340	28.3333	0	0	1	1	1	1988	400	1	3	0	0	Blank(s)	40	T2a	N0	M0	2	4	0	0	20	3	3	0	1	020	20
52	1	1	2	0	50	50	4	2	1	0	1	1	0	0	0	0	0	1	1	1	332	27.6667	0	0	1	1	1	1989	200	0	1	1	0	Blank(s)	20	T1b	N0	M0	1	2	0	0	30	1	1	2	0	030	30
35	0	0	2	0	50	50	4	2	1	0	1	1	0	0	0	0	0	1	1	1	321	26.75	0	0	1	1	1	1990	200	0	1	1	0	Blank(s)	20	T1b	N0	M0	1	2	0	0	30	1	1	1	0	030	30
33	0	0	0	0	50	50	4	2	1	0	1	1	0	0	0	0	0	0	0	0	2	0.166667	0	0	1	1	1	1990	200	0	1	0	0	Blank(s)	20	T1b	N0	M0	1	2	0	0	18	1	1	1	0	018	18
38	0	0	2	0	50	50	4	2	1	1	1	1	1	2	0	4	0	1	0	0	12	1	1	1	1	1	1	1988	200	0	1	1	0	Blank(s)	20	T1b	N0	M0	1	2	0	0	26	3	3	1	0	026	26
47	1	1	1	1	50	50	4	2	1	0	1	1	0	0	0	0	0	1	1	1	117	9.75	0	0	1	1	1	1990	400	1	3	1	0	Blank(s)	40	T2a	N0	M0	2	4	0	0	30	1	1	2	1	030	30
43	1	1	0	0	50	50	4	2	1	0	1	1	0	0	0	0	0	1	1	1	123	10.25	1	1	1	1	1	1988	200	0	1	0	0	Blank(s)	20	T1b	N1	M0	1	2	1	0	17	1	1	1	1	017	17
34	0	0	1	1	50	50	4	2	1	0	1	1	0	0	0	0	0	1	1	1	334	27.8333	0	0	1	1	1	1989	200	0	1	0	0	Blank(s)	20	T1b	N0	M0	1	2	0	0	20	3	3	4	0	020	20
66	2	2	2	1	50	50	4	2	0	1	1	1	1	2	0	4	0	1	1	0	27	2.25	1	0	1	1	1	1991	400	1	3	0	0	Blank(s)	40	T2a	N0	M0	2	4	0	0	10	1	1	4	1	010	10
70	2	2	0	1	50	50	4	2	1	0	1	1	0	0	0	0	0	1	1	1	310	25.8333	0	0	1	1	1	1991	200	0	1	0	0	Blank(s)	20	T1b	N0	M0	1	2	0	0	20	1	1	2	0	020	20
40	1	1	0	0	50	50	4	2	1	0	1	1	0	0	0	0	0	1	1	1	303	25.25	0	0	1	1	1	1991	200	0	1	0	0	Blank(s)	20	T1b	N0	M0	1	2	0	0	10	2	2	1	0	010	10
35	0	0	0	0	50	50	4	2	1	1	1	1	1	2	0	4	0	1	1	1	302	25.1667	0	0	1	1	1	1991	200	0	1	0	0	Blank(s)	20	T1b	N0	M0	1	2	0	0	12	2	2	1	0	012	12
44	1	1	1	1	50	50	4	2	1	0	1	1	0	0	0	0	0	1	0	0	18	1.5	1	1	1	1	1	1990	200	0	1	1	0	Blank(s)	20	T1b	N0	M0	1	2	0	0	30	2	2	2	0	030	30
36	0	0	0	0	50	50	4	2	0	0	1	1	0	0	0	0	0	1	1	1	309	25.75	0	0	1	1	1	1991	200	0	1	0	0	Blank(s)	20	T1b	NX	M0	1	2	2	0	1	1	1	2	0	001	1
40	1	1	0	1	50	50	4	2	1	0	1	1	0	0	0	0	0	1	1	0	30	2.5	1	1	1	1	1	1991	200	0	1	1	0	Blank(s)	20	T1b	N0	M0	1	2	0	0	30	1	1	1	0	030	30
45	1	1	0	0	50	50	4	2	1	0	1	1	0	0	0	0	0	1	1	1	225	18.75	0	0	1	1	1	1988	200	0	1	0	0	Blank(s)	20	T1b	N0	M0	1	2	0	0	14	1	1	0	0	014	14
65	2	2	0	0	50	50	4	2	1	0	1	1	0	0	0	0	0	1	1	1	80	6.66667	1	0	1	1	1	1991	200	0	1	0	0	Blank(s)	20	T1b	N0	M0	1	2	0	0	20	1	1	4	0	020	20
51	1	1	0	1	50	50	4	2	1	3	1	1	1	2	0	4	0	1	1	1	41	3.41667	1	1	1	1	1	1990	200	0	1	0	0	Blank(s)	20	T1b	N1	M0	1	2	1	0	20	1	1	1	1	020	20
31	0	0	0	0	60	60	5	2	1	3	1	1	1	2	1	5	0	1	1	1	342	28.5	0	0	1	1	1	1988	400	1	3	1	0	Blank(s)	40	T2a	NX	M0	2	4	2	0	30	1	1	2	1	030	30
36	0	0	0	0	50	50	4	2	1	0	1	1	0	0	0	0	0	1	1	1	222	18.5	0	0	1	1	1	1991	200	0	1	0	0	Blank(s)	20	T1b	N0	M0	1	2	0	0	7	3	3	0	0	007	7
30	0	0	0	1	50	50	4	2	1	1	1	1	1	2	0	4	0	1	1	1	304	25.3333	0	0	1	1	1	1991	200	0	1	0	0	Blank(s)	20	T1b	N1	M0	1	2	1	0	7	1	1	1	1	007	7
32	0	0	1	1	50	50	4	2	0	0	1	1	0	0	0	0	0	1	1	0	29	2.41667	1	1	1	1	1	1991	400	1	3	1	0	Blank(s)	40	T2a	N0	M0	2	4	0	0	32	1	1	1	1	032	32
27	0	0	0	1	50	50	4	2	0	0	1	1	0	0	0	0	0	1	0	0	18	1.5	1	1	1	1	1	1989	200	0	1	1	0	Blank(s)	20	T1b	N0	M0	1	2	0	0	35	1	1	4	0	035	35
51	1	1	0	0	50	50	4	2	1	0	1	1	0	0	0	0	0	1	1	1	144	12	1	0	1	1	1	1990	200	0	1	1	0	Blank(s)	20	T1b	N0	M0	1	2	0	0	40	1	1	1	0	040	40
34	0	0	0	0	50	50	4	2	1	0	1	1	0	0	0	0	0	1	1	1	320	26.6667	0	0	1	1	1	1990	200	0	1	0	0	Blank(s)	20	T1b	N0	M0	1	2	0	0	19	3	3	1	0	019	19
67	2	2	0	0	50	50	4	2	0	3	1	1	1	2	0	4	0	1	1	1	38	3.16667	1	1	1	1	1	1990	200	0	1	1	0	Blank(s)	20	T1b	N0	M0	1	2	0	0	30	1	1	2	0	030	30
29	0	0	0	1	50	50	4	2	1	0	1	1	0	0	0	0	0	1	1	1	87	7.25	0	0	1	1	1	1988	200	0	1	0	0	Blank(s)	20	T1b	N0	M0	1	2	0	0	10	1	1	1	0	010	10
34	0	0	0	0	50	50	4	2	1	0	1	1	0	0	0	0	0	1	1	1	337	28.0833	0	0	1	1	1	1988	200	0	1	1	0	Blank(s)	20	T1b	N0	M0	1	2	0	0	35	2	2	2	0	035	35
36	0	0	0	1	35	35	3	2	1	0	1	1	0	0	0	0	0	1	1	1	301	25.0833	0	0	1	1	1	1991	200	0	1	1	0	Blank(s)	20	T1b	N0	M0	1	2	0	0	40	1	1	2	0	040	40
38	0	0	0	0	50	50	4	2	1	0	1	1	0	0	0	0	0	1	1	1	146	12.1667	1	1	1	1	1	1990	200	0	1	1	0	Blank(s)	20	T1b	N0	M0	1	2	0	0	27	1	1	2	0	027	27
30	0	0	0	1	50	50	4	2	1	0	1	1	0	0	0	0	0	1	1	1	331	27.5833	0	0	1	1	1	1989	200	0	1	1	0	Blank(s)	20	T1b	N0	M0	1	2	0	0	25	1	1	1	0	025	25
43	1	1	1	1	35	35	3	2	1	0	1	1	0	0	0	0	0	1	1	1	321	26.75	0	0	1	1	1	1990	200	0	1	1	0	Blank(s)	20	T1b	N0	M0	1	2	0	0	28	1	1	2	0	028	28
42	1	1	2	1	50	50	4	2	0	0	1	1	0	0	0	0	0	1	1	1	299	24.9167	0	0	1	1	1	1992	200	0	1	1	0	Blank(s)	20	T1b	N0	M0	1	2	0	0	40	1	1	0	0	040	40
34	0	0	0	0	50	50	4	2	1	0	1	1	0	0	0	0	0	1	1	1	321	26.75	0	0	1	1	1	1990	200	0	1	0	0	Blank(s)	20	T1b	N0	M0	1	2	0	0	7	1	1	1	0	007	7
62	2	2	0	0	50	50	4	2	1	0	1	1	0	0	0	0	0	1	1	1	162	13.5	0	0	1	1	1	1991	200	0	1	0	0	Blank(s)	20	T1b	N0	M0	1	2	0	0	20	2	2	2	0	020	20
72	2	2	0	1	50	50	4	2	1	3	1	1	1	2	0	4	0	1	1	1	328	27.3333	0	0	1	1	1	1989	200	0	1	1	0	Blank(s)	20	T1b	N0	M0	1	2	0	0	40	1	1	1	0	040	40
71	2	2	2	1	50	50	4	2	1	0	1	1	0	0	0	0	0	1	1	1	330	27.5	0	0	1	1	1	1989	200	0	1	1	0	Blank(s)	20	T1b	N0	M0	1	2	0	0	25	1	1	1	0	025	25
25	0	0	0	1	50	50	4	2	1	0	1	1	0	0	0	0	0	1	1	1	335	27.9167	0	0	1	1	1	1989	200	0	1	1	0	Blank(s)	20	T1b	N0	M0	1	2	0	0	30	1	1	2	0	030	30
37	0	0	0	1	50	50	4	2	1	3	1	1	1	2	0	4	0	1	1	1	308	25.6667	1	0	1	1	1	1988	200	0	1	1	0	Blank(s)	20	T1b	N0	M0	1	2	0	0	40	1	1	4	0	040	40
45	1	1	0	0	50	50	4	2	1	1	1	1	1	2	1	5	0	1	1	1	44	3.66667	1	1	1	1	1	1992	200	0	1	1	0	Blank(s)	20	T1b	N1	M0	1	2	1	0	30	1	1	4	1	030	30
26	0	0	0	0	50	50	4	2	1	0	1	1	0	0	0	0	0	1	1	1	327	27.25	0	0	1	1	1	1989	200	0	1	0	0	Blank(s)	20	T1b	N0	M0	1	2	0	0	19	1	1	1	0	019	19
37	0	0	0	1	50	50	4	2	1	0	1	1	0	0	0	0	0	1	1	1	328	27.3333	0	0	1	1	1	1989	200	0	1	0	0	Blank(s)	20	T1b	N0	M0	1	2	0	0	18	1	1	0	0	018	18
59	1	1	0	1	50	50	4	2	0	0	1	1	0	0	0	0	0	1	1	1	317	26.4167	0	0	1	1	1	1990	200	0	1	0	0	Blank(s)	20	T1b	NX	M0	1	2	2	0	10	1	1	2	0	010	10
46	1	1	1	0	40	40	3	2	0	1	1	1	1	2	0	4	0	1	1	1	338	28.1667	0	0	1	1	1	1988	200	0	1	0	0	Blank(s)	20	T1b	N0	M0	1	2	0	0	6	2	2	4	0	006	6
60	2	2	0	1	50	50	4	2	1	1	1	1	1	2	0	4	0	1	1	1	269	22.4167	1	1	1	1	1	1991	200	0	1	1	0	Blank(s)	20	T1b	N1	M0	1	2	1	0	25	1	1	2	1	025	25
45	1	1	0	0	50	50	4	2	1	0	1	1	0	0	0	0	0	1	1	1	319	26.5833	0	0	1	1	1	1990	400	1	3	0	0	Blank(s)	40	T2a	N0	M0	2	4	0	0	20	1	1	4	1	020	20
36	0	0	0	1	50	50	4	2	1	0	1	1	0	0	0	0	0	1	1	1	325	27.0833	0	0	1	1	1	1989	200	0	1	0	0	Blank(s)	20	T1b	N0	M0	1	2	0	0	10	1	1	0	0	010	10
28	0	0	0	1	35	35	3	2	1	0	1	1	0	0	0	0	0	1	1	1	304	25.3333	0	0	1	1	1	1991	200	0	1	1	0	Blank(s)	20	T1b	N0	M0	1	2	0	0	25	1	1	1	0	025	25
35	0	0	0	1	50	50	4	2	1	0	1	1	0	0	0	0	0	1	1	1	301	25.0833	0	0	1	1	1	1991	200	0	1	1	0	Blank(s)	20	T1b	N0	M0	1	2	0	0	35	1	1	2	0	035	35
41	1	1	3	2	50	50	4	2	1	0	1	1	0	0	0	0	0	1	1	1	298	24.8333	0	0	1	1	1	1990	200	0	1	0	0	Blank(s)	20	T1b	N0	M0	1	2	0	0	20	1	1	2	0	020	20
33	0	0	1	0	50	50	4	2	1	0	1	1	0	0	0	0	0	1	1	1	335	27.9167	0	0	1	1	1	1989	200	0	1	0	0	Blank(s)	20	T1b	N0	M0	1	2	0	0	20	1	1	1	0	020	20
42	1	1	0	1	50	50	4	2	1	0	1	1	0	0	0	0	0	1	1	1	63	5.25	1	1	1	1	1	1992	200	0	1	1	0	Blank(s)	20	T1b	N0	M0	1	2	0	0	38	3	3	2	0	038	38
60	2	2	0	0	50	50	4	2	1	0	1	1	0	0	0	0	0	1	1	1	112	9.33333	1	0	1	1	1	1991	200	0	1	0	0	Blank(s)	20	T1b	N0	M0	1	2	0	0	15	2	2	1	0	015	15
38	0	0	0	1	50	50	4	2	1	0	1	1	0	0	0	0	0	1	1	1	303	25.25	0	0	1	1	1	1991	200	0	1	1	0	Blank(s)	20	T1b	N0	M0	1	2	0	0	30	1	1	2	0	030	30
35	0	0	2	1	50	50	4	2	1	1	1	1	1	2	0	4	0	1	1	1	136	11.3333	1	0	1	1	1	1992	200	0	1	1	0	Blank(s)	20	T1b	N1	M0	1	2	1	0	30	1	1	4	1	030	30
46	1	1	0	0	50	50	4	2	1	0	1	1	0	0	0	0	0	1	1	1	239	19.9167	1	0	1	1	1	1991	200	0	1	1	0	Blank(s)	20	T1b	N0	M0	1	2	0	0	25	3	3	2	0	025	25
29	0	0	0	0	50	50	4	2	1	0	1	1	0	0	0	0	0	1	1	1	317	26.4167	0	0	1	1	1	1990	200	0	1	1	0	Blank(s)	20	T1b	N0	M0	1	2	0	0	30	1	1	4	0	030	30
38	0	0	1	0	50	50	4	2	1	0	1	1	0	0	0	0	0	1	1	1	330	27.5	0	0	1	1	1	1989	200	0	1	0	0	Blank(s)	20	T1b	N0	M0	1	2	0	0	20	1	1	1	0	020	20
40	1	1	0	0	35	35	3	2	1	0	1	1	0	0	0	0	0	1	1	1	310	25.8333	0	0	1	1	1	1991	400	1	3	0	0	Blank(s)	40	T2a	N0	M0	2	4	0	0	1	1	1	4	1	001	1
30	0	0	0	0	50	50	4	2	0	1	1	1	1	2	0	4	0	1	1	1	304	25.3333	0	0	1	1	1	1991	200	0	1	0	0	Blank(s)	20	T1b	NX	M0	1	2	2	0	1	1	1	2	0	001	1
40	1	1	0	1	50	50	4	2	1	0	1	1	0	0	0	0	0	1	1	1	331	27.5833	0	0	1	1	1	1989	200	0	1	1	0	Blank(s)	20	T1b	N0	M0	1	2	0	0	30	2	2	1	0	030	30
46	1	1	0	0	50	50	4	2	1	0	1	1	0	0	0	0	0	1	1	1	272	22.6667	1	0	1	1	1	1991	200	0	1	0	0	Blank(s)	20	T1b	N1	M0	1	2	1	0	15	1	1	2	1	015	15
52	1	1	2	0	50	50	4	2	1	0	1	1	0	0	0	0	0	1	1	1	68	5.66667	1	0	1	1	1	1989	200	0	1	0	0	Blank(s)	20	T1b	N0	M0	1	2	0	0	20	2		2	0	020	20
30	0	0	0	0	50	50	4	2	1	0	1	1	0	0	0	0	0	1	1	1	320	26.6667	0	0	1	1	1	1990	200	0	1	0	0	Blank(s)	20	T1b	N0	M0	1	2	0	0	20	1	1	2	0	020	20
64	2	2	0	1	50	50	4	2	0	1	1	1	1	2	0	4	0	1	1	1	154	12.8333	1	0	1	1	1	1989	200	0	1	0	0	Blank(s)	20	T1b	N0	M0	1	2	0	0	13	1	1	1	0	013	13
32	0	0	0	1	50	50	4	2	1	0	1	1	0	0	0	0	0	1	1	1	327	27.25	0	0	1	1	1	1989	200	0	1	0	0	Blank(s)	20	T1b	N0	M0	1	2	0	0	15	2		1	0	015	15
34	0	0	0	1	50	50	4	2	1	0	1	1	0	0	0	0	0	1	1	1	254	21.1667	0	0	1	1	1	1989	400	1	3	1	0	Blank(s)	40	T2a	N1	M0	2	4	1	0	28	1	1	1	1	028	28
41	1	1	1	0	50	50	4	2	0	1	1	1	1	2	0	4	0	1	1	1	298	24.8333	0	0	1	1	1	1992	200	0	1	0	0	Blank(s)	20	T1b	N1	M0	1	2	1	0	15	1	1	1	1	015	15
51	1	1	2	0	50	50	4	2	1	0	1	1	0	0	0	0	0	1	1	1	315	26.25	0	0	1	1	1	1988	200	0	1	0	0	Blank(s)	20	T1b	N0	M0	1	2	0	0	15	2	2	1	0	015	15
34	0	0	2	0	35	35	3	2	1	0	1	1	0	0	0	0	0	1	1	1	303	25.25	0	0	1	1	1	1991	200	0	1	0	0	Blank(s)	20	T1b	N0	M0	1	2	0	0	10	1	1	2	0	010	10
48	1	1	0	0	30	30	3	2	0	1	1	1	1	2	0	4	0	1	1	1	322	26.8333	0	0	1	1	1	1990	200	0	1	0	0	Blank(s)	20	T1b	NX	M0	1	2	2	0	8	1	1	1	0	008	8
56	1	1	0	1	50	50	4	2	1	0	1	1	0	0	0	0	0	1	1	1	309	25.75	0	0	1	1	1	1991	200	0	1	0	0	Blank(s)	20	T1b	N0	M0	1	2	0	0	12	1	1	4	0	012	12
37	0	0	2	0	50	50	4	2	1	0	1	1	0	0	1	1	0	1	1	0	24	2	1	1	1	1	1	1991	200	0	1	0	0	Blank(s)	20	T1b	N0	M0	1	2	0	0	20	1	1	4	0	020	20
28	0	0	0	0	35	35	3	2	1	0	1	1	0	0	0	0	0	1	1	0	32	2.66667	1	1	1	1	1	1991	200	0	1	0	0	Blank(s)	20	T1b	N0	M0	1	2	0	0	12	2	2	1	0	012	12
45	1	1	1	1	50	50	4	2	1	0	1	1	0	0	0	0	0	1	1	1	289	24.0833	0	0	1	1	1	1992	200	0	1	0	0	Blank(s)	20	T1b	N0	M0	1	2	0	0	15	1	1	1	0	015	15
31	0	0	0	1	35	35	3	2	1	1	1	1	1	2	1	5	0	1	1	1	291	24.25	0	0	1	1	1	1992	200	0	1	0	0	Blank(s)	20	T1b	N1	M0	1	2	1	0	20	1	1	1	1	020	20
54	1	1	0	1	50	50	4	2	1	0	1	1	0	0	0	0	0	1	1	1	263	21.9167	0	0	1	1	1	1995	200	0	1	1	0	Blank(s)	20	T1b	N0	M0	1	2	0	0	25	1	1	2	0	025	25
34	0	0	1	0	50	50	4	2	1	0	1	1	0	0	0	0	0	1	0	0	21	1.75	1	1	1	1	1	1994	200	0	1	1	0	Blank(s)	20	T1b	N1	M0	1	2	1	0	30	1	1	2	1	030	30
37	0	0	2	0	50	50	4	2	0	3	1	1	1	2	0	4	0	1	1	1	280	23.3333	0	0	1	1	1	1993	200	0	1	1	0	Blank(s)	20	T1b	N1	M0	1	2	1	0	40	2	2	2	1	040	40
55	1	1	2	0	50	50	4	2	1	1	1	1	1	2	0	4	0	1	1	1	281	23.4167	0	0	1	1	1	1993	400	1	3	1	0	Blank(s)	40	T2a	N1	M0	2	4	1	0	40	1	1	2	1	040	40
35	0	0	0	1	50	50	4	2	1	0	1	1	0	0	0	0	0	1	1	1	129	10.75	0	0	1	1	1	1994	200	0	1	0	0	Blank(s)	20	T1b	N0	M0	1	2	0	0	10	1	1	1	0	010	10
51	1	1	2	0	50	50	4	2	1	0	1	1	0	0	0	0	0	1	1	1	295	24.5833	0	0	1	1	1	1992	200	0	1	0	0	Blank(s)	20	T1b	N0	M0	1	2	0	0	10	1	1	2	0	010	10
37	0	0	0	1	50	50	4	2	1	0	1	1	0	0	0	0	0	0	0	0	10	0.833333	0	0	1	1	1	1992	200	0	1	1	0	Blank(s)	20	T1b	N0	M0	1	2	0	0	40	1	1	4	0	040	40
32	0	0	2	1	30	30	3	2	1	1	1	1	1	2	1	5	0	1	1	1	265	22.0833	0	0	1	1	1	1994	200	0	1	1	0	Blank(s)	20	T1b	N0	M0	1	2	0	0	40	1	1	1	0	040	40
39	0	0	0	1	50	50	4	2	0	0	1	1	0	0	0	0	0	1	1	1	257	21.4167	0	0	1	1	1	1995	200	0	1	0	0	Blank(s)	20	T1b	NX	M0	1	2	2	0	1	1	1	4	0	001	1
38	0	0	0	0	50	50	4	2	1	0	1	1	0	0	0	0	0	1	1	1	297	24.75	0	0	1	1	1	1992	200	0	1	0	0	Blank(s)	20	T1b	N0	M0	1	2	0	0	7	3	3	2	0	007	7
51	1	1	2	0	50	50	4	2	1	0	1	1	0	0	0	0	0	1	1	1	271	22.5833	0	0	1	1	1	1994	200	0	1	1	0	Blank(s)	20	T1b	N0	M0	1	2	0	0	25	2	2	0	0	025	25
31	0	0	0	0	50	50	4	2	1	0	1	1	0	0	0	0	0	1	1	1	259	21.5833	0	0	1	1	1	1995	200	0	1	1	0	Blank(s)	20	T1b	N0	M0	1	2	0	0	26	2	2	0	0	026	26
32	0	0	0	0	50	50	4	2	1	1	1	1	1	2	1	5	0	1	1	1	270	22.5	0	0	1	1	1	1994	200	0	1	1	0	Blank(s)	20	T1b	N1	M0	1	2	1	0	40	1	1	2	1	040	40
43	1	1	2	0	50	50	4	2	1	1	1	1	1	2	0	4	0	1	1	1	263	21.9167	0	0	1	1	1	1995	200	0	1	0	0	Blank(s)	20	T1b	N1	M0	1	2	1	0	11	1	1	2	1	011	11
64	2	2	2	0	40	40	3	2	0	0	1	1	0	0	0	0	0	1	1	1	255	21.25	0	0	1	1	1	1995	200	0	1	0	0	Blank(s)	20	T1b	N0	M0	1	2	0	0	20	1	1	4	0	020	20
43	1	1	0	0	50	50	4	2	1	0	1	1	0	0	0	0	0	1	1	1	254	21.1667	0	0	1	1	1	1995	200	0	1	0	0	Blank(s)	20	T1b	N0	M0	1	2	0	0	20	3	3	2	0	020	20
40	1	1	0	1	50	50	4	2	1	0	1	1	0	0	0	0	0	1	1	1	276	23	0	0	1	1	1	1993	200	0	1	1	0	Blank(s)	20	T1b	N0	M0	1	2	0	0	32	1	1	1	0	032	32
32	0	0	0	0	50	50	4	2	1	0	1	1	0	0	0	0	0	1	1	1	278	23.1667	0	0	1	1	1	1993	200	0	1	1	0	Blank(s)	20	T1b	N0	M0	1	2	0	0	22	2		2	0	022	22
44	1	1	2	1	50	50	4	2	1	0	1	1	0	0	0	0	0	1	1	1	180	15	1	1	1	1	1	1995	200	0	1	1	0	Blank(s)	20	T1b	N0	M0	1	2	0	0	36	3	3	0	0	036	36
45	1	1	0	0	50	50	4	2	1	1	1	1	1	2	0	4	0	1	1	1	288	24	0	0	1	1	1	1992	200	0	1	0	0	Blank(s)	20	T1b	N0	M0	1	2	0	0	15	1	1	1	0	015	15
54	1	1	0	0	50	50	4	2	1	0	1	1	0	0	0	0	0	1	1	1	294	24.5	0	0	1	1	1	1992	200	0	1	1	0	Blank(s)	20	T1b	N0	M0	1	2	0	0	30	1	1	1	0	030	30
35	0	0	0	0	50	50	4	2	1	0	1	1	0	0	0	0	0	1	1	1	101	8.41667	0	0	1	1	1	1995	200	0	1	0	0	Blank(s)	20	T1b	N0	M0	1	2	0	0	20	1	1	2	0	020	20
54	1	1	1	1	50	50	4	2	0	0	1	1	0	0	0	0	0	1	1	1	224	18.6667	1	0	1	1	1	1995	200	0	1	0	0	Blank(s)	20	T1b	N0	M0	1	2	0	0	20	1	1	2	0	020	20
43	1	1	2	0	50	50	4	2	1	0	1	1	0	0	0	0	0	1	1	1	281	23.4167	0	0	1	1	1	1993	200	0	1	1	0	Blank(s)	20	T1b	N0	M0	1	2	0	0	22	3	3	0	0	022	22
52	1	1	0	0	60	60	5	2	1	3	1	1	1	2	0	4	0	0	0	0	4	0.333333	0	0	1	1	1	1994	400	1	3	1	0	Blank(s)	40	T2a	N0	M0	2	4	0	0	40	1	1	2	1	040	40
70	2	2	2	1	50	50	4	2	1	0	1	1	0	0	0	0	0	1	1	0	35	2.91667	1	1	1	1	1	1993	200	0	1	0	0	Blank(s)	20	T1b	N0	M0	1	2	0	0	20	2	2	2	0	020	20
53	1	1	0	0	50	50	4	2	1	0	1	1	0	0	0	0	0	1	1	1	36	3	1	1	1	1	1	1995	200	0	1	1	0	Blank(s)	20	T1b	N0	M0	1	2	0	0	35	2	2	2	0	035	35
37	0	0	1	1	50	50	4	2	1	1	1	1	1	2	0	4	0	1	1	1	55	4.58333	1	1	1	1	1	1992	200	0	1	1	0	Blank(s)	20	T1b	N1	M0	1	2	1	0	27	2	2	2	1	027	27
30	0	0	0	1	50	50	4	2	1	0	1	1	0	0	0	0	0	1	1	0	31	2.58333	1	1	1	1	1	1994	200	0	1	1	0	Blank(s)	20	T1b	N0	M0	1	2	0	0	30	3	3	2	0	030	30
68	2	2	2	1	50	50	4	2	1	1	1	1	1	2	0	4	0	1	1	1	253	21.0833	1	0	1	1	1	1994	200	0	1	1	0	Blank(s)	20	T1b	N0	M0	1	2	0	0	30	1	1	2	0	030	30
70	2	2	0	0	50	50	4	2	1	0	1	1	0	0	0	0	0	1	1	1	161	13.4167	1	0	1	1	1	1992	400	1	3	1	0	Blank(s)	40	T2a	N0	M0	2	4	0	0	28	1	1	2	1	028	28
35	0	0	0	1	50	50	4	2	1	0	1	1	0	0	0	0	0	1	1	1	189	15.75	0	0	1	1	1	1995	200	0	1	0	0	Blank(s)	20	T1b	N0	M0	1	2	0	0	1	1	1	1	0	001	1
65	2	2	0	1	50	50	4	2	1	0	1	1	0	0	0	0	0	1	1	1	69	5.75	1	0	1	1	1	1994	400	1	3	1	0	Blank(s)	40	T2a	N0	M0	2	4	0	0	40	1	1	2	1	040	40
61	2	2	0	1	50	50	4	2	1	0	1	1	0	0	0	0	0	1	1	1	49	4.08333	1	0	1	1	1	1995	200	0	1	1	0	Blank(s)	20	T1b	N0	M0	1	2	0	0	30	1	1	2	0	030	30
44	1	1	0	0	50	50	4	2	1	0	1	1	0	0	0	0	0	1	1	1	280	23.3333	0	0	1	1	1	1993	200	0	1	1	0	Blank(s)	20	T1b	N0	M0	1	2	0	0	30	2	2	0	0	030	30
49	1	1	0	1	50	50	4	2	1	1	1	1	1	2	0	4	0	1	1	1	270	22.5	0	0	1	1	1	1994	200	0	1	0	0	Blank(s)	20	T1b	N1	M0	1	2	1	0	12	1	1	2	1	012	12
35	0	0	0	0	50	50	4	2	1	0	1	1	0	0	0	0	0	1	1	0	27	2.25	0	0	1	1	1	1995	200	0	1	1	0	Blank(s)	20	T1b	N0	M0	1	2	0	0	30	1	1	1	0	030	30
58	1	1	2	0	40	40	3	2	0	3	1	1	1	2	0	4	0	1	1	1	287	23.9167	0	0	1	1	1	1993	200	0	1	0	0	Blank(s)	20	T1b	N0	M0	1	2	0	0	11	2	2	2	0	011	11
32	0	0	0	1	50	50	4	2	1	0	1	1	0	0	0	0	0	1	1	1	285	23.75	0	0	1	1	1	1993	200	0	1	0	0	Blank(s)	20	T1b	N0	M0	1	2	0	0	10	1	1	1	0	010	10
73	2	2	2	0	50	50	4	2	1	1	1	1	1	2	0	4	0	1	1	1	36	3	1	1	1	1	1	1995	200	0	1	1	0	Blank(s)	20	T1b	NX	M0	1	2	2	0	32	1	1	1	0	032	32
67	2	2	0	0	40	40	3	2	0	1	1	1	1	2	0	4	0	1	1	1	111	9.25	1	1	1	1	1	1995	200	0	1	1	0	Blank(s)	20	T1b	N0	M0	1	2	0	0	26	1	1	2	0	026	26
38	0	0	2	0	35	35	3	2	1	0	1	1	0	0	0	0	0	1	1	1	282	23.5	0	0	1	1	1	1993	200	0	1	1	0	Blank(s)	20	T1b	N0	M0	1	2	0	0	30	1	1	1	0	030	30
37	0	0	2	0	50	50	4	2	1	1	1	1	1	2	0	4	0	1	1	1	283	23.5833	0	0	1	1	1	1993	200	0	1	0	0	Blank(s)	20	T1b	N1	M0	1	2	1	0	17	1	1	1	1	017	17
31	0	0	0	0	50	50	4	2	1	0	1	1	0	0	0	0	0	1	1	1	256	21.3333	0	0	1	1	1	1995	200	0	1	1	0	Blank(s)	20	T1b	N0	M0	1	2	0	0	30	1	1	2	0	030	30
44	1	1	0	1	50	50	4	2	1	0	1	1	0	0	0	0	0	1	1	1	288	24	0	0	1	1	1	1992	200	0	1	0	0	Blank(s)	20	T1b	N0	M0	1	2	0	0	20	1	1	1	0	020	20
46	1	1	1	1	40	40	3	2	0	3	1	1	1	2	0	4	0	1	1	1	74	6.16667	1	1	1	1	1	1995	400	1	3	1	0	Blank(s)	40	T2a	NX	M0	2	4	2	0	40	1	1	4	1	040	40
42	1	1	2	0	50	50	4	2	1	0	1	1	0	0	0	0	0	1	1	1	256	21.3333	0	0	1	1	1	1995	200	0	1	0	0	Blank(s)	20	T1b	N0	M0	1	2	0	0	20	1	1	1	0	020	20
27	0	0	2	0	50	50	4	2	1	1	1	1	1	2	0	4	0	1	0	0	18	1.5	1	1	1	1	1	1995	200	0	1	1	0	Blank(s)	20	T1b	N1	M0	1	2	1	0	30	2	2	3	1	030	30
61	2	2	2	0	50	50	4	2	1	1	1	1	1	2	0	4	0	1	1	1	169	14.0833	1	0	1	1	1	1992	200	0	1	1	0	Blank(s)	20	T1b	N1	M0	1	2	1	0	31	1	1	0	1	031	31
41	1	1	0	0	50	50	4	2	1	0	1	1	0	0	0	0	0	1	1	1	214	17.8333	0	0	1	1	1	1992	200	0	1	1	0	Blank(s)	20	T1b	N0	M0	1	2	0	0	30	1	1	1	0	030	30
41	1	1	2	0	50	50	4	2	1	3	1	1	1	2	0	4	0	1	0	0	23	1.91667	1	1	1	1	1	1993	200	0	1	0	0	Blank(s)	20	T1b	N0	M0	1	2	0	0	10	2	2	2	0	010	10
44	1	1	0	0	50	50	4	2	1	0	1	1	0	0	0	0	0	1	1	1	192	16	1	1	1	1	1	1996	200	0	1	1	0	Blank(s)	20	T1b	N1	M0	1	2	1	0	35	2	2	0	1	035	35
39	0	0	0	0	50	50	4	2	0	0	1	1	0	0	0	0	0	1	1	1	256	21.3333	0	0	1	1	1	1995	200	0	1	0	0	Blank(s)	20	T1b	N0	M0	1	2	0	0	20	1	1	2	0	020	20
39	0	0	0	0	50	50	4	2	1	0	1	1	0	0	0	0	0	1	1	1	251	20.9167	0	0	1	1	1	1996	200	0	1	0	0	Blank(s)	20	T1b	N0	M0	1	2	0	0	20	1	1	1	0	020	20
61	2	2	2	0	50	50	4	2	1	0	1	1	0	0	0	0	0	1	1	1	234	19.5	1	0	1	1	1	1993	200	0	1	0	0	Blank(s)	20	T1b	N0	M0	1	2	0	0	16	1	1	2	0	016	16
35	0	0	2	0	50	50	4	2	0	0	1	1	0	0	0	0	0	1	1	0	29	2.41667	0	0	1	1	1	1994	200	0	1	0	0	Blank(s)	20	T1b	N0	M0	1	2	0	0	20	1	1	0	0	020	20
31	0	0	0	0	35	35	3	2	1	0	1	1	0	0	0	0	0	1	1	1	242	20.1667	1	0	1	1	1	1995	200	0	1	0	0	Blank(s)	20	T1b	N0	M0	1	2	0	0	20	1	1	1	0	020	20
66	2	2	2	0	50	50	4	2	1	0	1	1	0	0	0	0	0	1	1	1	215	17.9167	1	0	1	1	1	1996	200	0	1	0	0	Blank(s)	20	T1b	N0	M0	1	2	0	0	8	1	1	0	0	008	8
45	1	1	1	1	50	50	4	2	0	3	1	1	1	2	0	4	0	1	1	1	251	20.9167	0	0	1	1	1	1996	200	0	1	1	0	Blank(s)	20	T1b	N0	M0	1	2	0	0	35	1	1	1	0	035	35
46	1	1	3	1	50	50	4	2	1	0	1	1	0	0	0	0	0	1	1	1	273	22.75	0	0	1	1	1	1994	200	0	1	0	0	Blank(s)	20	T1b	N0	M0	1	2	0	0	10	1	1	2	0	010	10
36	0	0	0	0	50	50	4	2	1	0	1	1	0	0	0	0	0	1	1	1	288	24	0	0	1	1	1	1992	200	0	1	0	0	Blank(s)	20	T1b	N0	M0	1	2	0	0	12	1	1	2	0	012	12
43	1	1	3	1	50	50	4	2	1	0	1	1	0	0	0	0	0	1	1	1	249	20.75	0	0	1	1	1	1996	200	0	1	0	0	Blank(s)	20	T1b	N0	M0	1	2	0	0	1	2	2	0	0	001	1
40	1	1	0	1	50	50	4	2	1	1	1	1	1	2	0	4	0	1	1	1	188	15.6667	0	0	1	1	1	1997	200	0	1	1	0	Blank(s)	20	T1b	N1	M0	1	2	1	0	40	3	3	2	1	040	40
40	1	1	2	0	50	50	4	2	1	0	1	1	0	0	0	0	0	1	1	1	149	12.4167	0	0	1	1	1	1997	400	1	3	0	0	Blank(s)	40	T2a	N0	M0	2	4	0	0	18	1	1	1	1	018	18
58	1	1	2	1	50	50	4	2	1	0	1	1	0	0	0	0	0	1	0	0	13	1.08333	0	0	1	1	1	1996	200	0	1	0	0	Blank(s)	20	T1b	N0	M0	1	2	0	0	9	3	3	1	0	009	9
30	0	0	0	0	50	50	4	2	1	0	1	1	0	0	0	0	0	1	1	1	253	21.0833	0	0	1	1	1	1995	200	0	1	0	0	Blank(s)	20	T1b	N0	M0	1	2	0	0	6	1	1	2	0	006	6
34	0	0	0	0	40	40	3	2	1	0	1	1	0	0	0	0	0	1	1	1	222	18.5	0	0	1	1	1	1998	200	0	1	0	0	Blank(s)	20	T1b	N0	M0	1	2	0	0	18	2	2	2	0	018	18
66	2	2	1	1	40	40	3	2	0	3	1	1	1	2	1	5	0	1	1	1	105	8.75	1	0	1	1	1	1996	200	0	1	1	0	Blank(s)	20	T1b	N0	M0	1	2	0	0	40	1	1	1	0	040	40
28	0	0	0	0	50	50	4	2	1	1	1	1	1	2	0	4	0	1	1	1	231	19.25	0	0	1	1	1	1997	200	0	1	0	0	Blank(s)	20	T1b	N0	M0	1	2	0	0	6	1	1	2	0	006	6
35	0	0	0	0	50	50	4	2	0	0	1	1	0	0	0	0	0	1	1	1	250	20.8333	0	0	1	1	1	1996	200	0	1	0	0	Blank(s)	20	T1b	N0	M0	1	2	0	0	10	1	1	1	0	010	10
33	0	0	1	1	50	50	4	2	1	1	1	1	1	2	0	4	0	1	1	1	222	18.5	0	0	1	1	1	1998	200	0	1	1	0	Blank(s)	20	T1b	N0	M0	1	2	0	0	25	1	1	1	0	025	25
48	1	1	2	0	50	50	4	2	1	1	1	1	1	2	0	4	0	1	1	1	242	20.1667	0	0	1	1	1	1996	200	0	1	0	0	Blank(s)	20	T1b	N1	M0	1	2	1	0	15	1	1	1	1	015	15
35	0	0	0	1	35	35	3	2	0	0	1	1	0	0	0	0	0	1	1	1	243	20.25	0	0	1	1	1	1996	200	0	1	0	0	Blank(s)	20	T1b	N0	M0	1	2	0	0	15	3	3	3	0	015	15
53	1	1	1	1	53	53	4	2	1	0	1	1	0	0	0	0	0	1	1	1	110	9.16667	1	0	1	1	1	1998	200	0	1	1	0	Blank(s)	20	T1b	N0	M0	1	2	0	0	30	1	1	1	0	030	30
43	1	1	1	1	53	53	4	2	1	1	1	1	1	2	0	4	0	1	1	1	212	17.6667	0	0	1	1	1	1998	380	0	2	1	0	Blank(s)	38	T1b	N0	M0	1	2	0	0	23	1	1	2	1	023	23
40	1	1	0	1	50	50	4	2	1	1	1	1	1	2	0	4	0	1	1	1	236	19.6667	0	0	1	1	1	1997	400	1	3	0	0	Blank(s)	40	T2a	N1	M0	2	4	1	0	9	1	1	2	1	009	9
42	1	1	0	1	40	40	3	2	0	0	1	1	0	0	0	0	0	1	1	1	226	18.8333	0	0	1	1	1	1998	200	0	1	0	0	Blank(s)	20	T1b	N0	M0	1	2	0	0	8	2	2	4	0	008	8
48	1	1	2	0	40	40	3	2	1	0	1	1	0	0	0	0	0	1	1	1	217	18.0833	0	0	1	1	1	1998	200	0	1	0	0	Blank(s)	20	T1b	N0	M0	1	2	0	0	20	2	2	4	0	020	20
48	1	1	0	1	50	50	4	2	1	0	1	1	0	0	0	0	0	1	1	1	243	20.25	0	0	1	1	1	1996	200	0	1	1	0	Blank(s)	20	T1b	N0	M0	1	2	0	0	30	1	1	1	0	030	30
41	1	1	0	0	51	51	4	2	1	0	1	1	0	0	0	0	0	1	1	1	218	18.1667	0	0	1	1	1	1998	200	0	1	1	0	Blank(s)	20	T1b	N0	M0	1	2	0	0	25	1	1	3	0	025	25
38	0	0	0	0	40	40	3	2	1	1	1	1	1	2	1	5	0	1	1	1	225	18.75	0	0	1	1	1	1998	200	0	1	0	0	Blank(s)	20	T1b	N1	M0	1	2	1	0	16	1	1	4	1	016	16
39	0	0	0	0	50	50	4	2	1	0	1	1	0	0	0	0	0	1	1	1	225	18.75	0	0	1	1	1	1997	200	0	1	0	0	Blank(s)	20	T1b	N0	M0	1	2	0	0	12	3	3	2	0	012	12
46	1	1	0	0	53	53	4	2	1	0	1	1	0	0	0	0	0	1	1	1	227	18.9167	0	0	1	1	1	1998	200	0	1	0	0	Blank(s)	20	T1b	N0	M0	1	2	0	0	1	2	2	0	0	001	1
33	0	0	0	0	40	40	3	2	1	0	1	1	0	0	0	0	0	0	0	0	5	0.416667	0	0	1	1	1	1998	200	0	1	0	0	Blank(s)	20	T1b	N0	M0	1	2	0	0	14	1	1	0	0	014	14
54	1	1	0	1	30	30	3	2	1	0	1	1	0	0	0	0	0	1	1	1	218	18.1667	0	0	1	1	1	1998	200	0	1	0	0	Blank(s)	20	T1b	N0	M0	1	2	0	0	16	1	1	2	0	016	16
27	0	0	0	1	50	50	4	2	1	0	1	1	0	0	0	0	0	1	1	1	242	20.1667	0	0	1	1	1	1996	200	0	1	0	0	Blank(s)	20	T1b	N0	M0	1	2	0	0	9	1	1	4	0	009	9
47	1	1	0	1	51	51	4	2	1	0	1	1	0	0	0	0	0	1	1	1	151	12.5833	1	0	1	1	1	1998	400	1	3	0	0	Blank(s)	40	T2a	N0	M0	2	4	0	0	15	1	1	1	1	015	15
35	0	0	0	0	50	50	4	2	1	0	1	1	0	0	0	0	0	1	1	1	241	20.0833	0	0	1	1	1	1996	200	0	1	0	0	Blank(s)	20	T1b	N0	M0	1	2	0	0	20	1	1	1	0	020	20
44	1	1	0	1	40	40	3	2	1	0	1	1	0	0	0	0	0	1	1	1	218	18.1667	0	0	1	1	1	1998	200	0	1	0	0	Blank(s)	20	T1b	N0	M0	1	2	0	0	16	2	2	0	0	016	16
41	1	1	0	0	50	50	4	2	1	3	1	1	1	2	0	4	0	1	1	1	247	20.5833	0	0	1	1	1	1996	200	0	1	1	0	Blank(s)	20	T1b	N1	M0	1	2	1	0	35	3	3	2	1	035	35
63	2	2	0	1	40	40	3	2	0	3	1	1	1	2	0	4	0	1	1	1	52	4.33333	1	0	1	1	1	1996	200	0	1	1	0	Blank(s)	20	T1b	N0	M0	1	2	0	0	35	2	2	4	0	035	35
53	1	1	0	1	50	50	4	2	1	3	1	1	1	2	0	4	0	1	1	1	237	19.75	0	0	1	1	1	1997	200	0	1	1	0	Blank(s)	20	T1b	N0	M0	1	2	0	0	40	3	3	2	0	040	40
49	1	1	3	0	50	50	4	2	1	0	1	1	0	0	0	0	0	1	1	1	242	20.1667	0	0	1	1	1	1996	200	0	1	1	0	Blank(s)	20	T1b	N0	M0	1	2	0	0	23	2		0	0	023	23
47	1	1	0	1	50	50	4	2	1	0	1	1	0	0	0	0	0	1	1	1	247	20.5833	0	0	1	1	1	1996	200	0	1	1	0	Blank(s)	20	T1b	N0	M0	1	2	0	0	22	1	1	1	0	022	22
42	1	1	0	0	53	53	4	2	1	1	1	1	1	2	0	4	0	1	1	1	224	18.6667	0	0	1	1	1	1998	200	0	1	1	0	Blank(s)	20	T1b	N1	M0	1	2	1	0	28	1	1	1	1	028	28
33	0	0	1	0	53	53	4	2	1	0	1	1	0	0	0	0	0	1	1	1	218	18.1667	0	0	1	1	1	1998	200	0	1	1	0	Blank(s)	20	T1b	N0	M0	1	2	0	0	35	3	3	2	0	035	35
51	1	1	2	0	50	50	4	2	1	0	1	1	0	0	0	0	0	1	1	1	237	19.75	0	0	1	1	1	1997	200	0	1	1	0	Blank(s)	20	T1b	N0	M0	1	2	0	0	30	1	1	1	0	030	30
32	0	0	1	1	50	50	4	2	1	0	1	1	0	0	0	0	0	1	1	1	223	18.5833	0	0	1	1	1	1998	200	0	1	0	0	Blank(s)	20	T1b	N0	M0	1	2	0	0	20	1	1	4	0	020	20
46	1	1	1	1	50	50	4	2	1	0	1	1	0	0	0	0	0	1	1	1	233	19.4167	0	0	1	1	1	1997	200	0	1	1	0	Blank(s)	20	T1b	N0	M0	1	2	0	0	40	1	1	1	0	040	40
46	1	1	0	1	50	50	4	2	1	0	1	1	0	0	0	0	0	1	1	1	232	19.3333	0	0	1	1	1	1997	200	0	1	1	0	Blank(s)	20	T1b	N0	M0	1	2	0	0	21	1	1	2	0	021	21
54	1	1	0	1	50	50	4	2	1	0	1	1	0	0	0	0	0	1	1	1	235	19.5833	0	0	1	1	1	1997	200	0	1	1	0	Blank(s)	20	T1b	N0	M0	1	2	0	0	25	1	1	1	0	025	25
40	1	1	0	0	50	50	4	2	1	0	1	1	0	0	0	0	0	1	1	1	233	19.4167	0	0	1	1	1	1997	200	0	1	0	0	Blank(s)	20	T1b	N0	M0	1	2	0	0	19	1	1	2	0	019	19
44	1	1	0	0	53	53	4	2	1	0	1	1	0	0	0	0	0	1	1	1	220	18.3333	0	0	1	1	1	1998	200	0	1	0	0	Blank(s)	20	T1b	N0	M0	1	2	0	0	7	2	2	1	0	007	7
47	1	1	2	0	40	40	3	2	1	1	1	1	1	2	0	4	0	1	1	1	38	3.16667	0	0	1	1	1	1998	200	0	1	1	0	Blank(s)	20	T1b	N0	M0	1	2	0	0	24	1	1	2	0	024	24
64	2	2	2	0	50	50	4	2	1	0	1	1	0	0	0	0	0	1	1	1	190	15.8333	1	0	1	1	1	1997	200	0	1	0	0	Blank(s)	20	T1b	N0	M0	1	2	0	0	12	1	1	2	0	012	12
42	1	1	0	0	35	35	3	2	1	0	1	1	0	0	0	0	0	1	1	1	229	19.0833	0	0	1	1	1	1997	200	0	1	0	0	Blank(s)	20	T1b	N0	M0	1	2	0	0	20	1	1	1	0	020	20
52	1	1	0	1	50	50	4	2	0	3	1	1	1	2	0	4	0	1	1	1	248	20.6667	0	0	1	1	1	1996	200	0	1	1	0	Blank(s)	20	T1b	N0	M0	1	2	0	0	40	1	1	1	0	040	40
48	1	1	2	0	50	50	4	2	1	0	1	1	0	0	0	0	0	1	1	1	239	19.9167	0	0	1	1	1	1997	200	0	1	0	0	Blank(s)	20	T1b	N0	M0	1	2	0	0	9	1	1	1	0	009	9
74	2	2	0	2	40	40	3	2	0	0	1	1	0	0	0	0	0	1	1	1	218	18.1667	0	0	1	1	1	1998	200	0	1	0	0	Blank(s)	20	T1b	N0	M0	1	2	0	0	4	2		4	0	004	4
89	2	3	0	1	30	30	3	2	0	0	1	1	0	0	0	0	0	1	1	1	50	4.16667	1	0	1	1	1	1998	200	0	1	0	0	Blank(s)	20	T1b	N0	M0	1	2	0	0	14	2	2	0	0	014	14
46	1	1	2	0	50	50	4	2	1	0	1	1	0	0	0	0	0	1	1	1	228	19	0	0	1	1	1	1997	200	0	1	0	0	Blank(s)	20	T1b	N0	M0	1	2	0	0	10	1	1	0	0	010	10
73	2	2	0	1	50	50	4	2	1	0	1	1	0	0	0	0	0	1	1	1	177	14.75	1	0	1	1	1	1997	200	0	1	0	0	Blank(s)	20	T1b	N0	M0	1	2	0	0	18	2	2	1	0	018	18
55	1	1	0	0	50	50	4	2	1	1	1	1	1	2	0	4	0	1	1	1	239	19.9167	0	0	1	1	1	1997	200	0	1	1	0	Blank(s)	20	T1b	N1	M0	1	2	1	0	30	1	1	1	1	030	30
45	1	1	0	0	40	40	3	2	0	3	1	1	1	2	0	4	0	1	1	1	251	20.9167	0	0	1	1	1	1996	200	0	1	0	0	Blank(s)	20	T1b	NX	M0	1	2	2	0	7	1	1	2	0	007	7
51	1	1	2	0	40	40	3	2	0	3	1	1	1	2	0	4	0	1	1	1	230	19.1667	0	0	1	1	1	1997	200	0	1	0	0	Blank(s)	20	T1b	N0	M0	1	2	0	0	10	2	2	4	0	010	10
40	1	1	0	1	53	53	4	2	1	1	1	1	1	2	0	4	0	1	1	1	80	6.66667	1	1	1	1	1	1998	200	0	1	0	0	Blank(s)	20	T1b	N0	M0	1	2	0	0	13	1	1	1	0	013	13
28	0	0	0	0	35	35	3	2	1	0	1	1	0	0	0	0	0	1	1	1	233	19.4167	0	0	1	1	1	1997	200	0	1	1	0	Blank(s)	20	T1b	N0	M0	1	2	0	0	30	2	2	4	0	030	30
40	1	1	0	0	52	52	4	2	1	0	1	1	0	0	0	0	0	1	1	1	214	17.8333	0	0	1	1	1	1999	200	0	1	0	0	Blank(s)	20	T1b	N0	M0	1	2	0	0	6	2	2	0	0	006	6
47	1	1	1	0	53	53	4	2	1	0	1	1	0	0	0	0	0	1	1	1	213	17.75	0	0	1	1	1	1999	200	0	1	0	0	Blank(s)	20	T1b	N0	M0	1	2	0	0	20	3	3	1	0	020	20
38	0	0	0	0	50	50	4	2	1	1	1	1	1	2	1	5	0	1	1	1	64	5.33333	1	1	1	1	1	1997	200	0	1	1	0	Blank(s)	20	T1b	N1	M0	1	2	1	0	32	2		1	1	032	32
66	2	2	0	1	50	50	4	2	1	3	1	1	1	2	0	4	0	0	0	0	11	0.916667	1	1	1	1	1	1996	400	1	3	0	0	Blank(s)	40	T2a	N0	M0	2	4	0	0	6	1	1	2	1	006	6
42	1	1	0	0	51	51	4	2	1	1	1	1	1	2	0	4	0	1	1	1	208	17.3333	0	0	1	1	1	1999	200	0	1	1	0	Blank(s)	20	T1b	N0	M0	1	2	0	0	40	1	1	1	0	040	40
43	1	1	0	0	40	40	3	2	1	0	1	1	0	0	0	0	0	1	1	1	215	17.9167	0	0	1	1	1	1999	200	0	1	0	0	Blank(s)	20	T1b	N0	M0	1	2	0	0	8	1	1	0	0	008	8
34	0	0	0	1	53	53	4	2	1	0	1	1	0	0	0	0	0	1	1	1	47	3.91667	1	0	1	1	1	1999	200	0	1	0	0	Blank(s)	20	T1b	N0	M0	1	2	0	0	12	1	1	1	0	012	12
35	0	0	0	0	40	40	3	2	1	1	1	1	1	2	1	5	0	1	1	1	209	17.4167	0	0	1	1	1	1999	200	0	1	1	0	Blank(s)	20	T1b	N1	M0	1	2	1	0	35	1	1	1	1	035	35
39	0	0	0	1	53	53	4	2	1	0	1	1	0	0	0	0	0	1	1	1	206	17.1667	0	0	1	1	1	1999	200	0	1	1	0	Blank(s)	20	T1b	N0	M0	1	2	0	0	35	2		0	0	035	35
48	1	1	0	1	40	40	3	2	1	0	1	1	0	0	0	0	0	1	1	1	213	17.75	0	0	1	1	1	1999	200	0	1	0	0	Blank(s)	20	T1b	N0	M0	1	2	0	0	15	1	1	4	0	015	15
50	1	1	0	0	40	40	3	2	1	0	1	1	0	0	0	0	0	1	1	1	53	4.41667	1	1	1	1	1	1999	200	0	1	1	0	Blank(s)	20	T1b	N0	M0	1	2	0	0	40	1	1	1	0	040	40
39	0	0	2	0	50	50	4	2	1	0	1	1	0	0	0	0	0	1	1	1	125	10.4167	0	0	1	1	1	1999	200	0	1	1	0	Blank(s)	20	T1b	N0	M0	1	2	0	0	30	1	1	1	0	030	30
41	1	1	0	1	53	53	4	2	1	1	1	1	1	2	1	5	0	1	1	1	203	16.9167	0	0	1	1	1	2000	200	0	1	1	0	Blank(s)	20	T1b	N1	M0	1	2	1	0	39	1	1	1	1	039	39
36	0	0	2	0	50	50	4	2	0	1	1	1	1	2	0	4	0	1	1	1	244	20.3333	0	0	1	1	1	1996	200	0	1	0	0	Blank(s)	20	T1b	NX	M0	1	2	2	0	10	1	1	1	0	010	10
41	1	1	0	0	50	50	4	2	1	1	1	1	1	2	1	5	0	1	1	1	223	18.5833	0	0	1	1	1	1998	200	0	1	1	0	Blank(s)	20	T1b	N1	M0	1	2	1	0	34	1	1	2	1	034	34
41	1	1	0	0	51	51	4	2	1	0	1	1	0	0	0	0	0	0	0	0	2	0.166667	0	0	1	1	1	2001	200	0	1	0	0	Blank(s)	20	T1b	N0	M0	1	2	0	0	8	2	2	1	0	008	8
60	2	2	2	0	40	40	3	2	0	3	1	1	1	2	0	4	0	1	1	1	186	15.5	0	0	1	1	1	2001	200	0	1	0	0	Blank(s)	20	T1b	N0	M0	1	2	0	0	9	2	2	1	0	009	9
49	1	1	0	0	40	40	3	2	1	0	1	1	0	0	0	0	0	1	1	1	198	16.5	0	0	1	1	1	2000	200	0	1	0	0	Blank(s)	20	T1b	N1	M0	1	2	1	0	7	2	2	1	1	007	7
49	1	1	1	0	53	53	4	2	1	0	1	1	0	0	0	0	0	1	0	0	21	1.75	0	0	1	1	1	2000	200	0	1	0	0	Blank(s)	20	T1b	N0	M0	1	2	0	0	14	1	1	2	0	014	14
60	2	2	0	1	40	40	3	2	1	0	1	1	0	0	0	0	0	1	1	1	72	6	1	0	1	1	1	2000	200	0	1	1	0	Blank(s)	20	T1b	N0	M0	1	2	0	0	27	1	1	1	0	027	27
53	1	1	0	0	40	40	3	2	1	0	1	1	0	0	0	0	0	1	1	1	200	16.6667	0	0	1	1	1	2000	200	0	1	0	0	Blank(s)	20	T1b	N0	M0	1	2	0	0	17	1	1	2	0	017	17
58	1	1	0	0	53	53	4	2	1	1	1	1	1	2	1	5	0	1	1	1	189	15.75	0	0	1	1	1	2001	400	1	3	1	0	Blank(s)	40	T2a	N1	M0	2	4	1	0	25	1	1	1	1	025	25
65	2	2	2	1	53	53	4	2	1	1	1	1	1	2	1	5	0	1	1	1	191	15.9167	0	0	1	1	1	2001	200	0	1	0	0	Blank(s)	20	T1b	N0	M0	1	2	0	0	20	1	1	2	0	020	20
38	0	0	1	1	51	51	4	2	1	0	1	1	0	0	0	0	0	1	1	1	190	15.8333	0	0	1	1	1	2001	200	0	1	0	0	Blank(s)	20	T1b	N0	M0	1	2	0	0	10	1	1	4	0	010	10
39	0	0	0	0	40	40	3	2	1	0	1	1	0	0	0	0	0	1	1	1	179	14.9167	0	0	1	1	1	2002	400	1	3	0	0	Blank(s)	40	T2a	N0	M0	2	4	0	0	1	2	2	1	1	001	1
53	1	1	2	0	50	50	4	2	1	0	1	1	0	0	0	0	0	1	1	1	189	15.75	0	0	1	1	1	2001	200	0	1	1	0	Blank(s)	20	T1b	N0	M0	1	2	0	0	40	1	1	1	0	040	40
57	1	1	0	0	40	40	3	2	1	0	1	1	0	0	0	0	0	1	1	1	178	14.8333	0	0	1	1	1	2002	200	0	1	0	0	Blank(s)	20	T1b	N0	M0	1	2	0	0	8	3	3	2	0	008	8
40	1	1	0	1	53	53	4	2	1	3	1	1	1	2	1	5	0	1	0	0	20	1.66667	1	1	1	1	1	2002	200	0	1	0	0	Blank(s)	20	T1b	N1	M0	1	2	1	0	12	3	3	2	1	012	12
52	1	1	2	0	40	40	3	2	1	0	1	1	0	0	0	0	0	1	1	1	181	15.0833	0	0	1	1	1	2001	200	0	1	1	0	Blank(s)	20	T1b	N0	M0	1	2	0	0	25	1	1	2	0	025	25
33	0	0	0	0	53	53	4	2	1	0	1	1	0	0	0	0	0	1	1	1	186	15.5	0	0	1	1	1	2001	200	0	1	0	0	Blank(s)	20	T1b	N0	M0	1	2	0	0	4	1	1	1	0	004	4
27	0	0	2	0	30	30	3	2	1	1	1	1	1	2	1	5	0	1	0	0	19	1.58333	1	1	1	1	1	2001	200	0	1	0	0	Blank(s)	20	T1b	N1	M0	1	2	1	0	20	1	1	2	1	020	20
51	1	1	0	0	53	53	4	2	1	1	1	1	1	2	1	5	0	1	0	0	20	1.66667	1	1	1	1	1	1999	200	0	1	1	0	Blank(s)	20	T1b	N0	M0	1	2	0	0	25	1	1	2	0	025	25
65	2	2	0	0	40	40	3	2	1	0	1	1	0	0	1	1	0	1	1	1	77	6.41667	1	1	1	1	1	2001	380	0	2	1	0	Blank(s)	38	T1b	N0	M0	1	2	0	0	32	2	2	1	1	032	32
52	1	1	0	0	53	53	4	2	1	0	1	1	0	0	0	0	0	1	1	1	179	14.9167	0	0	1	1	1	2002	200	0	1	0	0	Blank(s)	20	T1b	N0	M0	1	2	0	0	7	1	1	1	0	007	7
41	1	1	0	0	53	53	4	2	1	0	1	1	0	0	0	0	0	1	1	1	176	14.6667	0	0	1	1	1	2002	200	0	1	0	0	Blank(s)	20	T1b	N0	M0	1	2	0	0	10	1	1	2	0	010	10
79	2	2	2	1	40	40	3	2	1	0	1	1	0	0	0	0	0	1	1	1	39	3.25	0	0	1	1	1	2001	380	0	2	1	0	Blank(s)	38	T1b	N0	M0	1	2	0	0	35	1	1	1	1	035	35
24	0	0	1	1	53	53	4	2	1	0	1	1	0	0	0	0	0	1	1	1	181	15.0833	0	0	1	1	1	2001	200	0	1	1	0	Blank(s)	20	T1b	N0	M0	1	2	0	0	25	1	1	2	0	025	25
66	2	2	0	0	51	51	4	2	1	0	1	1	0	0	0	0	0	1	1	1	171	14.25	0	0	1	1	1	2002	200	0	1	0	0	Blank(s)	20	T1b	N0	M0	1	2	0	0	10	1	1	2	0	010	10
53	1	1	0	1	40	40	3	2	1	0	1	1	0	0	0	0	0	1	1	1	171	14.25	0	0	1	1	1	2002	200	0	1	1	0	Blank(s)	20	T1b	N0	M0	1	2	0	0	25	2	2	1	0	025	25
52	1	1	2	0	53	53	4	2	1	0	1	1	0	0	0	0	0	0	0	0	11	0.916667	0	0	1	1	1	2001	200	0	1	0	0	Blank(s)	20	T1b	N0	M0	1	2	0	0	7	1	1	1	0	007	7
48	1	1	0	0	53	53	4	2	1	0	1	1	0	0	0	0	0	1	1	1	199	16.5833	0	0	1	1	1	2000	200	0	1	1	0	Blank(s)	20	T1b	N0	M0	1	2	0	0	25	3	3	1	0	025	25
45	1	1	0	0	53	53	4	2	1	0	1	1	0	0	0	0	0	1	1	1	197	16.4167	0	0	1	1	1	2000	200	0	1	1	0	Blank(s)	20	T1b	N0	M0	1	2	0	0	23	1	1	2	0	023	23
36	0	0	0	1	51	51	4	2	1	3	1	1	1	2	1	5	0	0	0	0	9	0.75	1	1	1	1	1	2002	200	0	1	1	0	Blank(s)	20	T1b	N1	M0	1	2	1	0	40	3	3	2	1	040	40
49	1	1	3	0	40	40	3	2	1	0	1	1	0	0	0	0	0	1	1	1	194	16.1667	0	0	1	1	1	2000	200	0	1	1	0	Blank(s)	20	T1b	N0	M0	1	2	0	0	25	1	1	1	0	025	25
81	2	3	2	2	53	53	4	2	1	0	1	1	0	0	0	0	0	1	1	1	88	7.33333	1	0	1	1	1	2000	200	0	1	0	0	Blank(s)	20	T1b	N0	M0	1	2	0	0	15	1	1	2	0	015	15
39	0	0	0	0	53	53	4	2	1	1	1	1	1	2	0	4	0	1	1	1	199	16.5833	0	0	1	1	1	2000	200	0	1	0	0	Blank(s)	20	T1b	N0	M0	1	2	0	0	15	1	1	2	0	015	15
64	2	2	2	0	53	53	4	2	1	0	1	1	0	0	0	0	0	1	1	1	195	16.25	0	0	1	1	1	2000	380	0	2	0	0	Blank(s)	38	T1b	N0	M0	1	2	0	0	15	1	1	2	1	015	15
45	1	1	0	1	30	30	3	2	1	1	1	1	1	2	0	4	0	1	1	1	186	15.5	0	0	1	1	1	2001	200	0	1	1	0	Blank(s)	20	T1b	N1	M0	1	2	1	0	40	3	3	1	1	040	40
33	0	0	0	0	53	53	4	2	1	1	1	1	1	2	0	4	0	1	1	1	184	15.3333	0	0	1	1	1	2001	200	0	1	0	0	Blank(s)	20	T1b	N0	M0	1	2	0	0	20	3	3	0	0	020	20
43	1	1	0	0	50	50	4	2	1	1	1	1	1	2	1	5	0	1	1	1	192	16	0	0	1	1	1	2000	200	0	1	1	0	Blank(s)	20	T1b	N1	M0	1	2	1	0	30	1	1	1	1	030	30
43	1	1	0	0	51	51	4	2	1	0	1	1	0	0	0	0	0	1	1	1	180	15	0	0	1	1	1	2001	200	0	1	0	0	Blank(s)	20	T1b	N0	M0	1	2	0	0	4	1	1	1	0	004	4
32	0	0	0	0	53	53	4	2	1	0	1	1	0	0	0	0	0	1	1	1	181	15.0833	0	0	1	1	1	2001	200	0	1	0	0	Blank(s)	20	T1b	N0	M0	1	2	0	0	12	1	1	1	0	012	12
48	1	1	0	1	40	40	3	2	1	1	1	1	1	2	1	5	0	1	1	1	197	16.4167	0	0	1	1	1	2000	200	0	1	0	0	Blank(s)	20	T1b	N0	M0	1	2	0	0	11	2	2	2	0	011	11
49	1	1	0	1	53	53	4	2	1	0	1	1	0	0	0	0	0	1	1	1	197	16.4167	0	0	1	1	1	2000	200	0	1	0	0	Blank(s)	20	T1b	N0	M0	1	2	0	0	13	1	1	4	0	013	13
24	0	0	0	1	40	40	3	2	1	0	1	1	0	0	0	0	0	1	1	1	193	16.0833	0	0	1	1	1	2000	200	0	1	0	0	Blank(s)	20	T1b	N0	M0	1	2	0	0	10	2	2	0	0	010	10
49	1	1	0	0	53	53	4	2	1	1	1	1	1	2	0	4	0	1	1	1	193	16.0833	0	0	1	1	1	2000	200	0	1	0	0	Blank(s)	20	T1b	N0	M0	1	2	0	0	20	1	1	1	0	020	20
61	2	2	0	1	53	53	4	2	1	1	1	1	1	2	1	5	0	1	1	1	194	16.1667	0	0	1	1	1	2000	380	0	2	0	0	Blank(s)	38	T1b	N0	M0	1	2	0	0	20	1	1	1	1	020	20
48	1	1	1	0	53	53	4	2	1	0	1	1	0	0	0	0	0	1	1	1	186	15.5	0	0	1	1	1	2001	200	0	1	0	0	Blank(s)	20	T1b	N0	M0	1	2	0	0	14	1	1	4	0	014	14
42	1	1	0	0	40	40	3	2	1	0	1	1	0	0	0	0	0	1	1	1	184	15.3333	0	0	1	1	1	2001	200	0	1	1	0	Blank(s)	20	T1b	N0	M0	1	2	0	0	21	2	2	2	0	021	21
38	0	0	2	1	40	40	3	2	0	3	1	1	1	2	1	5	0	1	1	1	189	15.75	0	0	1	1	1	2001	400	1	3	1	0	Blank(s)	40	T2a	NX	M0	2	4	2	0	40	1	1	2	1	040	40
37	0	0	2	0	40	40	3	2	1	0	1	1	0	0	0	0	0	1	1	1	159	13.25	0	0	1	1	1	2001	200	0	1	1	0	Blank(s)	20	T1b	N0	M0	1	2	0	0	25	3	3	1	0	025	25
64	2	2	1	0	53	53	4	2	1	0	1	1	0	0	0	0	0	1	1	1	180	15	0	0	1	1	1	2001	200	0	1	0	0	Blank(s)	20	T1b	N0	M0	1	2	0	0	9	1	1	1	0	009	9
43	1	1	0	0	53	53	4	2	1	0	1	1	0	0	0	0	0	1	1	1	184	15.3333	0	0	1	1	1	2001	200	0	1	0	0	Blank(s)	20	T1b	N0	M0	1	2	0	0	16	1	1	2	0	016	16
36	0	0	0	1	40	40	3	2	1	1	1	1	1	2	0	4	0	1	1	1	202	16.8333	0	0	1	1	1	2000	400	1	3	0	0	Blank(s)	40	T2a	N0	M0	2	4	0	0	2	1	1	1	1	002	2
58	1	1	0	1	53	53	4	2	1	0	1	1	0	0	0	0	0	1	1	1	170	14.1667	0	0	1	1	1	2002	200	0	1	1	0	Blank(s)	20	T1b	N0	M0	1	2	0	0	21	1	1	1	0	021	21
68	2	2	0	1	40	40	3	2	1	1	1	1	1	2	0	4	0	1	1	1	176	14.6667	0	0	1	1	1	2002	400	1	3	0	0	Blank(s)	40	T2a	N1	M0	2	4	1	0	16	1	1	1	1	016	16
41	1	1	1	1	30	30	3	2	1	0	1	1	0	0	0	0	0	1	1	1	174	14.5	0	0	1	1	1	2002	200	0	1	0	0	Blank(s)	20	T1b	N0	M0	1	2	0	0	16	2	2	0	0	016	16
28	0	0	0	1	53	53	4	2	1	0	1	1	0	0	0	0	0	1	1	1	169	14.0833	0	0	1	1	1	2002	200	0	1	1	0	Blank(s)	20	T1b	N0	M0	1	2	0	0	40	2	2	1	0	040	40
35	0	0	0	1	53	53	4	2	1	1	1	1	1	2	1	5	0	1	1	1	71	5.91667	0	0	1	1	1	2002	200	0	1	1	0	Blank(s)	20	T1b	N1	M0	1	2	1	0	30	1	1	1	1	030	30
48	1	1	0	1	40	40	3	2	1	1	1	1	1	2	1	5	0	1	1	1	142	11.8333	0	0	1	1	1	2003	200	0	1	1	0	Blank(s)	20	T1b	N1	M0	1	2	1	0	30	2		1	1	030	30
37	0	0	0	1	53	53	4	2	1	0	1	1	0	0	0	0	0	1	1	1	165	13.75	0	0	1	1	1	2003	200	0	1	0	0	Blank(s)	20	T1b	N0	M0	1	2	0	0	18	1	1	1	0	018	18
59	1	1	0	1	40	40	3	2	1	1	1	1	1	2	0	4	0	1	1	1	164	13.6667	0	0	1	1	1	2003	200	0	1	0	0	Blank(s)	20	T1b	N0	M0	1	2	0	0	11	1	1	3	0	011	11
70	2	2	0	0	53	53	4	2	2	0	1	1	0	0	0	0	0	1	1	1	189	15.75	0	0	1	1	1	2001	200	0	1	0	0	Blank(s)	20	T1b	N0	M0	1	2	0	0	8	1	1	1	0	008	8
46	1	1	2	0	40	40	3	2	1	0	1	1	0	0	0	0	0	1	1	1	167	13.9167	0	0	1	1	1	2003	200	0	1	1	0	Blank(s)	20	T1b	N0	M0	1	2	0	0	25	2	2	0	0	025	25
57	1	1	2	0	53	53	4	2	1	0	1	1	0	0	0	0	0	1	0	0	18	1.5	0	0	1	1	1	2003	200	0	1	1	0	Blank(s)	20	T1b	N1	M0	1	2	1	0	25	1	1	1	1	025	25
41	1	1	0	0	53	53	4	2	1	0	1	1	0	0	0	0	0	1	1	1	161	13.4167	0	0	1	1	1	2003	200	0	1	0	0	Blank(s)	20	T1b	N0	M0	1	2	0	0	13	3	3	1	0	013	13
37	0	0	2	0	53	53	4	2	1	0	1	1	0	0	0	0	0	1	1	1	163	13.5833	0	0	1	1	1	2003	200	0	1	1	0	Blank(s)	20	T1b	N0	M0	1	2	0	0	29	3	3	1	0	029	29
51	1	1	0	0	53	53	4	2	1	0	1	1	0	0	0	0	0	1	1	1	165	13.75	0	0	1	1	1	2003	200	0	1	0	0	Blank(s)	20	T1b	N0	M0	1	2	0	0	8	2	2	0	0	008	8
45	1	1	2	0	51	51	4	2	1	0	1	1	0	0	0	0	0	0	0	0	1	0.0833333	1	0	1	1	1	2003	200	0	1	1	0	Blank(s)	20	T1b	N0	M0	1	2	0	0	24	2		1	0	024	24
35	0	0	0	0	51	51	4	2	1	0	1	1	0	0	0	0	0	1	1	1	173	14.4167	0	0	1	1	1	2002	200	0	1	0	0	Blank(s)	20	T1b	N0	M0	1	2	0	0	9	1	1	4	0	009	9
37	0	0	0	0	53	53	4	2	1	0	1	1	0	0	0	0	0	1	1	1	168	14	0	0	1	1	1	2002	200	0	1	1	0	Blank(s)	20	T1b	N0	M0	1	2	0	0	25	2	2	0	0	025	25
40	1	1	0	1	60	60	5	2	1	0	1	1	0	0	0	0	0	1	1	1	79	6.58333	0	0	1	1	1	2002	200	0	1	1	0	Blank(s)	20	T1b	N0	M0	1	2	0	0	35	1	1	1	0	035	35
56	1	1	0	0	62	62	5	2	1	0	1	1	0	0	0	0	0	1	1	1	96	8	1	1	1	1	1	2004	200	0	1	0	0	200	Blank(s)	T1b1	N0	M0	1	2	0	0	13	3	3	2	0	013	13
50	1	1	0	0	53	53	4	2	1	4	1	1	1	2	1	5	0	1	1	1	156	13	0	0	1	1	1	2003	380	0	2	0	0	Blank(s)	38	T1b	N1	M0	1	2	1	0	20	1	1	1	1	020	20
23	0	0	0	0	53	53	4	2	1	0	1	1	0	0	0	0	0	1	1	1	152	12.6667	0	0	1	1	1	2004	200	0	1	0	0	200	Blank(s)	T1b1	N0	M0	1	2	0	0	17	1	1	4	0	017	17
42	1	1	0	0	51	51	4	2	1	0	1	1	0	0	0	0	0	1	1	1	154	12.8333	0	0	1	1	1	2004	200	0	1	0	0	200	Blank(s)	T1b1	N0	M0	1	2	0	0	9	1	1	4	0	009	9
33	0	0	0	1	53	53	4	2	1	1	1	1	1	2	0	4	0	1	1	1	155	12.9167	0	0	1	1	1	2004	200	0	1	1	0	200	Blank(s)	T1b1	N0	M0	1	2	0	0	40	1	1	2	0	040	40
47	1	1	2	0	40	40	3	2	1	0	1	1	0	0	0	0	0	1	1	1	181	15.0833	0	0	1	1	1	2001	380	0	2	1	0	Blank(s)	38	T1b	N0	M0	1	2	0	0	27	1	1	1	1	027	27
42	1	1	0	0	53	53	4	2	1	0	1	1	0	0	0	0	0	1	1	1	131	10.9167	0	0	1	1	1	2001	200	0	1	1	0	Blank(s)	20	T1b	N0	M0	1	2	0	0	21	1	1	1	0	021	21
68	2	2	0	0	50	50	4	2	1	0	1	1	0	0	0	0	0	1	1	0	30	2.5	1	1	1	1	1	2002	200	0	1	1	0	Blank(s)	20	T1b	N0	M0	1	2	0	0	35	3	3	2	0	035	35
45	1	1	1	1	50	50	4	2	1	1	1	1	1	2	0	4	0	1	1	1	169	14.0833	0	0	1	1	1	2002	380	0	2	0	0	Blank(s)	38	T1b	N0	M0	1	2	0	0	10	1	1	2	1	010	10
40	1	1	0	0	53	53	4	2	1	0	1	1	0	0	0	0	0	1	1	1	171	14.25	0	0	1	1	1	2002	200	0	1	0	0	Blank(s)	20	T1b	N0	M0	1	2	0	0	10	1	1	0	0	010	10
39	0	0	2	1	62	62	5	2	1	1	1	1	1	2	1	5	0	1	1	1	39	3.25	0	0	1	1	1	2003	200	0	1	1	0	Blank(s)	20	T1b	N1	M0	1	2	1	0	40	1	1	2	1	040	40
32	0	0	0	1	40	40	3	2	1	1	1	1	1	2	0	4	0	1	1	1	158	13.1667	0	0	1	1	1	2003	200	0	1	1	0	Blank(s)	20	T1b	N0	M0	1	2	0	0	27	1	1	1	0	027	27
43	1	1	0	0	53	53	4	2	1	1	1	1	1	2	1	5	0	1	1	1	158	13.1667	0	0	1	1	1	2003	200	0	1	1	0	Blank(s)	20	T1b	N1	M0	1	2	1	0	35	1	1	1	1	035	35
55	1	1	0	1	53	53	4	2	1	0	1	1	0	0	0	0	0	1	1	1	156	13	0	0	1	1	1	2003	200	0	1	1	0	Blank(s)	20	T1b	N0	M0	1	2	0	0	30	2	2	1	0	030	30
56	1	1	2	0	40	40	3	2	1	0	1	1	0	0	0	0	0	1	1	1	160	13.3333	0	0	1	1	1	2003	200	0	1	1	0	Blank(s)	20	T1b	N0	M0	1	2	0	0	35	1	1	2	0	035	35
50	1	1	0	1	40	40	3	2	1	0	1	1	0	0	0	0	0	1	1	1	159	13.25	0	0	1	1	1	2003	200	0	1	1	0	Blank(s)	20	T1b	N0	M0	1	2	0	0	30	2		1	0	030	30
46	1	1	2	0	40	40	3	2	1	1	1	1	1	2	1	5	0	1	1	1	158	13.1667	0	0	1	1	1	2003	200	0	1	1	0	Blank(s)	20	T1b	N1	M0	1	2	1	0	30	1	1	2	1	030	30
46	1	1	0	0	62	62	5	2	1	1	1	1	1	2	1	5	0	1	0	0	16	1.33333	1	1	1	1	1	2004	250	0	2	0	0	250	Blank(s)	T1b1	N1	M0	1	2	1	0	18	1	1	2	1	018	18
44	1	1	2	0	53	53	4	2	1	2	1	1	1	2	0	4	0	1	1	1	41	3.41667	1	1	1	1	1	2004	200	0	1	1	0	200	Blank(s)	T1b1	N0	M0	1	2	0	0	30	2	2	1	0	030	30
43	1	1	0	1	40	40	3	2	1	0	1	1	0	0	0	0	0	1	1	1	149	12.4167	0	0	1	1	1	2004	250	0	2	0	0	250	Blank(s)	T1b1	N0	M0	1	2	0	0	10	1	1	1	0	010	10
42	1	1	0	0	51	51	4	2	1	0	1	1	0	0	0	0	0	1	1	1	146	12.1667	0	0	1	1	1	2004	200	0	1	1	0	200	Blank(s)	T1b1	N0	M0	1	2	0	0	40	2	2	0	0	040	40
41	1	1	2	1	53	53	4	2	1	4	1	1	1	2	1	5	0	1	1	1	148	12.3333	0	0	1	1	1	2004	200	0	1	0	0	200	Blank(s)	T1b1	N1	M0	1	2	1	0	8	1	1	4	1	008	8
42	1	1	0	1	40	40	3	2	0	1	1	1	1	2	0	4	0	1	1	1	69	5.75	1	1	1	1	1	2004	200	0	1	0	0	200	Blank(s)	T1b1	N0	M0	1	2	0	0	7	2	2	0	0	007	7
53	1	1	2	0	53	53	4	2	1	0	1	1	0	0	0	0	0	1	1	1	149	12.4167	0	0	1	1	1	2004	200	0	1	0	0	200	Blank(s)	T1b1	N0	M0	1	2	0	0	15	1	1	1	0	015	15
37	0	0	1	0	53	53	4	2	1	0	1	1	0	0	0	0	0	1	1	1	151	12.5833	0	0	1	1	1	2004	200	0	1	0	0	200	Blank(s)	T1b1	N0	M0	1	2	0	0	10	1	1	4	0	010	10
51	1	1	2	0	50	50	4	2	1	1	1	1	1	2	0	4	0	1	1	1	134	11.1667	1	0	1	1	1	2004	250	0	2	1	0	250	Blank(s)	T1b1	N0	M0	1	2	0	0	40	2	2	1	0	040	40
49	1	1	0	0	50	50	4	2	1	0	1	1	0	0	0	0	0	1	1	1	152	12.6667	0	0	1	1	1	2004	250	0	2	1	0	250	Blank(s)	T1b1	N0	M0	1	2	0	0	31	2	2	0	0	031	31
38	0	0	0	0	50	50	4	2	1	0	1	1	0	0	0	0	0	1	1	1	155	12.9167	0	0	1	1	1	2004	200	0	1	0	0	200	Blank(s)	T1b1	N0	M0	1	2	0	0	10	1	1	1	0	010	10
44	1	1	0	0	40	40	3	2	1	0	1	1	0	0	0	0	0	1	1	1	155	12.9167	0	0	1	1	1	2004	200	0	1	0	0	200	Blank(s)	T1b1	N0	M0	1	2	0	0	11	2	2	0	0	011	11
47	1	1	0	1	40	40	3	2	1	0	1	1	0	0	0	0	0	1	1	1	57	4.75	0	0	1	1	1	2004	200	0	1	1	0	200	Blank(s)	T1b1	N0	M0	1	2	0	0	30	3	3	2	0	030	30
49	1	1	1	0	40	40	3	2	1	0	1	1	0	0	0	0	0	1	1	1	152	12.6667	0	0	1	1	1	2004	250	0	2	0	0	250	Blank(s)	T1b1	N0	M0	1	2	0	0	10	1	1	2	0	010	10
34	0	0	0	1	30	30	3	2	1	1	1	1	1	2	1	5	0	1	1	1	147	12.25	0	0	1	1	1	2004	200	0	1	0	0	200	Blank(s)	T1b1	N1	M0	1	2	1	0	15	2	2	1	1	015	15
55	1	1	2	0	40	40	3	2	1	0	1	1	0	0	0	0	0	1	1	1	128	10.6667	0	0	1	1	1	2004	200	0	1	0	0	200	Blank(s)	T1b1	N0	M0	1	2	0	0	12	2	2	1	0	012	12
35	0	0	0	0	40	40	3	2	1	0	1	1	0	0	0	0	0	1	1	1	146	12.1667	0	0	1	1	1	2004	300	0	2	0	0	300	Blank(s)	T1b1	N0	M0	1	2	0	0	15	2	2	0	0	015	15
64	2	2	2	0	53	53	4	2	1	0	1	1	0	0	0	0	0	1	1	1	144	12	0	0	1	1	1	2004	200	0	1	0	0	200	Blank(s)	T1b1	N0	M0	1	2	0	0	13	1	1	1	0	013	13
46	1	1	0	0	53	53	4	2	1	1	1	1	1	2	1	5	0	1	1	1	150	12.5	0	0	1	1	1	2004	200	0	1	1	0	200	Blank(s)	T1b1	N0	M0	1	2	0	0	26	2	2	2	0	026	26
60	2	2	2	0	53	53	4	2	1	0	1	1	0	0	0	0	0	1	1	1	145	12.0833	0	0	1	1	1	2004	250	0	2	0	0	250	Blank(s)	T1b1	N0	M0	1	2	0	0	15	1	1	4	0	015	15
34	0	0	0	1	53	53	4	2	1	0	1	1	0	0	0	0	0	1	1	1	146	12.1667	0	0	1	1	1	2004	250	0	2	1	0	250	Blank(s)	T1b1	N0	M0	1	2	0	0	23	3	3	4	0	023	23
32	0	0	0	1	30	30	3	2	1	0	1	1	0	0	0	0	0	1	1	1	144	12	0	0	1	1	1	2004	200	0	1	0	0	200	Blank(s)	T1b1	N0	M0	1	2	0	0	9	1	1	1	0	009	9
33	0	0	2	0	30	30	3	2	1	0	1	1	0	0	0	0	0	1	1	1	49	4.08333	1	1	1	1	1	2004	200	0	1	0	0	200	Blank(s)	T1b1	N0	M0	1	2	0	0	5	2	2	0	0	005	5
68	2	2	2	1	53	53	4	2	1	3	1	1	1	2	0	4	0	1	1	1	145	12.0833	0	0	1	1	1	2004	250	0	2	1	0	250	Blank(s)	T1b1	N0	M0	1	2	0	0	28	1	1	2	0	028	28
33	0	0	1	1	50	50	4	2	1	0	1	1	0	0	0	0	0	1	1	1	146	12.1667	0	0	1	1	1	2004	200	0	1	0	0	200	Blank(s)	T1b1	N0	M0	1	2	0	0	10	3	3	1	0	010	10
38	0	0	0	1	60	60	5	2	1	1	1	1	1	2	0	4	0	1	1	1	138	11.5	0	0	1	1	1	2005	200	0	1	1	0	200	Blank(s)	T1b1	N0	M0	1	2	0	0	40	1	1	2	0	040	40
62	2	2	0	0	40	40	3	2	1	0	1	1	0	0	0	0	0	1	1	1	143	11.9167	0	0	1	1	1	2005	200	0	1	0	0	200	Blank(s)	T1b1	N0	M0	1	2	0	0	15	1	1	2	0	015	15
55	1	1	2	1	40	40	3	2	1	1	1	1	1	2	0	4	0	1	1	1	94	7.83333	0	0	1	1	1	2005	250	0	2	1	0	250	Blank(s)	T1b1	N1	M0	1	2	1	0	30	1	1	2	1	030	30
52	1	1	1	1	00	0	0	0	0	3	0	0	1	1	1	3	1	1	0	0	13	1.08333	1	1	1	1	1	2005	200	0	1	1	0	200	Blank(s)	T1b1	N0	M0	1	2	0	0	40	1	1	2	0	040	40
44	1	1	0	0	51	51	4	2	1	0	1	1	0	0	0	0	0	1	1	1	80	6.66667	0	0	1	1	1	2005	200	0	1	0	0	200	Blank(s)	T1b1	N0	M0	1	2	0	0	15	2		0	0	015	15
42	1	1	2	1	53	53	4	2	1	1	1	1	1	2	0	4	0	1	1	1	139	11.5833	0	0	1	1	1	2005	200	0	1	1	0	200	Blank(s)	T1b1	N0	M0	1	2	0	0	34	3	3	1	0	034	34
40	1	1	0	0	51	51	4	2	1	0	1	1	0	0	0	0	0	1	1	0	32	2.66667	0	0	1	1	1	2005	200	0	1	0	0	200	Blank(s)	T1b1	N0	M0	1	2	0	0	17	1	1	1	0	017	17
41	1	1	0	0	40	40	3	2	1	2	1	1	1	2	0	4	0	1	1	1	57	4.75	1	1	1	1	1	2004	200	0	1	1	0	200	Blank(s)	T1b1	N0	M0	1	2	0	0	38	3	3	1	0	038	38
54	1	1	1	1	40	40	3	2	1	0	1	1	0	0	0	0	0	1	1	1	141	11.75	0	0	1	1	1	2005	200	0	1	0	0	200	Blank(s)	T1b1	N0	M0	1	2	0	0	8	3	3	2	0	008	8
47	1	1	0	0	53	53	4	2	1	0	1	1	0	0	0	0	0	1	1	1	138	11.5	0	0	1	1	1	2005	200	0	1	1	0	200	Blank(s)	T1b1	N0	M0	1	2	0	0	25	2		0	0	025	25
38	0	0	2	0	53	53	4	2	1	3	1	1	1	2	1	5	0	1	1	1	137	11.4167	0	0	1	1	1	2005	200	0	1	0	0	200	Blank(s)	T1b1	N1	M0	1	2	1	0	20	1	1	1	1	020	20
46	1	1	0	1	40	40	3	2	1	0	1	1	0	0	0	0	0	0	0	0	4	0.333333	0	0	1	1	1	2005	200	0	1	0	0	200	Blank(s)	T1b1	N0	M0	1	2	0	0	16	1	1	2	0	016	16
34	0	0	0	0	40	40	3	2	1	1	1	1	1	2	1	5	0	1	1	0	29	2.41667	1	1	1	1	1	2005	200	0	1	1	0	200	Blank(s)	T1b1	N1	M0	1	2	1	0	40	3	3	2	1	040	40
80	2	3	0	1	62	62	5	2	1	0	1	1	0	0	0	0	0	1	1	1	82	6.83333	1	0	1	1	1	2005	200	0	1	0	0	200	Blank(s)	T1b1	N0	M0	1	2	0	0	14	1	1	1	0	014	14
58	1	1	0	1	40	40	3	2	1	0	1	1	0	0	0	0	0	1	1	1	131	10.9167	0	0	1	1	1	2006	200	0	1	1	0	200	Blank(s)	T1b1	N0	M0	1	2	0	0	21	1	1	1	0	021	21
37	0	0	0	0	53	53	4	2	1	0	1	1	0	0	0	0	0	1	1	1	65	5.41667	0	0	1	1	1	2011	250	0	2	0	0	250	Blank(s)	T1b1	N0	M0	1	2	0	0	10	1	1	2	0	010	10
51	1	1	1	1	00	0	0	0	0	3	0	0	1	1	1	3	1	1	1	1	50	4.16667	1	1	1	1	1	2006	250	0	2	1	0	250	Blank(s)	T1b1	N0	M0	1	2	0	0	40	1	1	2	0	040	40
59	1	1	2	1	40	40	3	2	1	0	1	1	0	0	0	0	0	1	1	1	132	11	0	0	1	1	1	2005	200	0	1	1	0	200	Blank(s)	T1b1	N0	M0	1	2	0	0	22	1	1	1	0	022	22
40	1	1	2	1	51	51	4	2	1	0	1	1	0	0	0	0	0	1	1	1	134	11.1667	0	0	1	1	1	2005	200	0	1	0	0	200	Blank(s)	T1b1	N0	M0	1	2	0	0	10	2	2	0	0	010	10
47	1	1	0	0	50	50	4	2	1	0	1	1	0	0	0	0	0	1	1	1	126	10.5	0	0	1	1	1	2006	200	0	1	0	0	200	Blank(s)	T1b1	N0	M0	1	2	0	0	10	2	2	4	0	010	10
35	0	0	0	0	53	53	4	2	1	3	1	1	1	2	0	4	0	1	1	1	125	10.4167	0	0	1	1	1	2006	250	0	2	1	0	250	Blank(s)	T1b1	N1	M0	1	2	1	0	25	2	2	1	1	025	25
38	0	0	0	0	53	53	4	2	1	0	1	1	0	0	0	0	0	0	0	0	8	0.666667	0	0	1	1	1	2006	200	0	1	0	0	200	Blank(s)	T1b1	N0	M0	1	2	0	0	14	1	1	1	0	014	14
53	1	1	0	1	40	40	3	2	1	0	1	1	0	0	0	0	0	1	1	1	109	9.08333	1	0	1	1	1	2006	250	0	2	0	0	250	Blank(s)	T1b1	N0	M0	1	2	0	0	15	1	1	2	0	015	15
44	1	1	2	0	30	30	3	2	1	0	1	1	0	0	0	0	0	1	1	1	125	10.4167	0	0	1	1	1	2006	200	0	1	0	0	200	Blank(s)	T1b1	N0	M0	1	2	0	0	15	2	2	4	0	015	15
41	1	1	2	0	53	53	4	2	1	0	1	1	0	0	0	0	0	1	1	1	127	10.5833	0	0	1	1	1	2006	200	0	1	0	0	200	Blank(s)	T1b1	N0	M0	1	2	0	0	7	1	1	2	0	007	7
50	1	1	0	1	50	50	4	2	1	0	1	1	0	0	0	0	0	1	1	1	127	10.5833	0	0	1	1	1	2006	400	1	3	1	0	400	Blank(s)	T2a	N0	M0	2	4	0	0	21	1	1	1	1	021	21
44	1	1	0	1	40	40	3	2	1	0	1	1	0	0	0	0	0	1	1	1	123	10.25	0	0	1	1	1	2006	300	0	2	1	0	300	Blank(s)	T1b1	N0	M0	1	2	0	0	28	1	1	4	0	028	28
51	1	1	0	1	53	53	4	2	1	4	1	1	1	2	1	5	0	1	1	1	121	10.0833	0	0	1	1	1	2006	250	0	2	1	0	250	Blank(s)	T1b1	N0	M0	1	2	0	0	40	1	1	1	0	040	40
50	1	1	0	0	30	30	3	2	0	2	1	1	1	2	0	4	0	1	1	1	122	10.1667	0	0	1	1	1	2006	200	0	1	0	0	200	Blank(s)	T1b1	N0	M0	1	2	0	0	6	2	2	0	0	006	6
32	0	0	0	1	53	53	4	2	1	0	1	1	0	0	0	0	0	1	1	1	120	10	0	0	1	1	1	2006	200	0	1	1	0	200	Blank(s)	T1b1	N0	M0	1	2	0	0	22	2	2	2	0	022	22
57	1	1	0	0	40	40	3	2	1	1	1	1	1	2	0	4	0	1	1	1	58	4.83333	1	0	1	1	1	2006	400	1	3	0	0	400	Blank(s)	T2a	N0	M0	2	4	0	0	15	1	1	2	1	015	15
37	0	0	0	1	53	53	4	2	1	1	1	1	1	2	1	5	0	1	1	1	119	9.91667	0	0	1	1	1	2007	300	0	2	1	0	300	Blank(s)	T1b1	N1	M0	1	2	1	0	21	3	3	1	1	021	21
49	1	1	2	0	53	53	4	2	1	3	1	1	1	2	1	5	0	1	1	1	119	9.91667	0	0	1	1	1	2007	200	0	1	0	0	200	Blank(s)	T1b1	N0	M0	1	2	0	0	16	1	1	2	0	016	16
47	1	1	0	1	53	53	4	2	1	0	1	1	0	0	0	0	0	1	1	1	119	9.91667	0	0	1	1	1	2007	200	0	1	1	0	200	Blank(s)	T1b1	N0	M0	1	2	0	0	23	2		0	0	023	23
50	1	1	2	0	40	40	3	2	1	0	1	1	0	0	0	0	0	1	0	0	20	1.66667	1	1	1	1	1	2007	200	0	1	1	0	200	Blank(s)	T1b1	N0	M0	1	2	0	0	40	2	2	1	0	040	40
37	0	0	1	1	30	30	3	2	1	0	1	1	0	0	0	0	0	1	1	1	117	9.75	0	0	1	1	1	2007	200	0	1	1	0	200	Blank(s)	T1b1	N0	M0	1	2	0	0	23	1	1	2	0	023	23
55	1	1	2	0	00	0	0	0	0	3	0	0	1	1	1	3	1	1	1	1	118	9.83333	0	0	1	1	1	2007	250	0	2	1	0	250	Blank(s)	T1b1	N0	M0	1	2	0	0	40	1	1	2	0	040	40
48	1	1	2	0	40	40	3	2	1	0	1	1	0	0	0	0	0	1	1	1	117	9.75	0	0	1	1	1	2007	200	0	1	0	0	200	Blank(s)	T1b1	N0	M0	1	2	0	0	11	1	1	1	0	011	11
54	1	1	0	1	53	53	4	2	1	4	1	1	1	2	1	5	0	1	1	1	114	9.5	0	0	1	1	1	2007	380	0	2	0	0	380	Blank(s)	T1b1	N0	M0	1	2	0	0	18	3	3	1	1	018	18
28	0	0	0	0	40	40	3	2	1	1	1	1	1	2	1	5	0	1	1	0	27	2.25	0	0	1	1	1	2007	300	0	2	0	0	300	Blank(s)	T1b1	N1	M0	1	2	1	0	10	1	1	1	1	010	10
37	0	0	2	0	30	30	3	2	1	3	1	1	1	2	1	5	0	1	1	1	113	9.41667	0	0	1	1	1	2007	200	0	1	1	0	200	Blank(s)	T1b1	N0	M0	1	2	0	0	27	2	2	0	0	027	27
54	1	1	2	0	53	53	4	2	1	1	1	1	1	2	1	5	0	1	1	1	111	9.25	0	0	1	1	1	2007	200	0	1	0	0	200	Blank(s)	T1b1	N0	M0	1	2	0	0	16	1	1	2	0	016	16
64	2	2	2	0	53	53	4	2	1	0	1	1	0	0	0	0	0	1	1	1	111	9.25	0	0	1	1	1	2007	200	0	1	0	0	200	Blank(s)	T1b1	N0	M0	1	2	0	0	8	1	1	2	0	008	8
39	0	0	2	0	53	53	4	2	1	0	1	1	0	0	0	0	0	1	1	1	94	7.83333	0	0	1	1	1	2007	200	0	1	0	0	200	Blank(s)	T1b1	N0	M0	1	2	0	0	9	3	3	2	0	009	9
40	1	1	0	1	40	40	3	2	1	3	1	1	1	2	1	5	0	1	1	1	111	9.25	0	0	1	1	1	2007	200	0	1	1	0	200	Blank(s)	T1b1	N1	M0	1	2	1	0	24	2	2	2	1	024	24
51	1	1	2	0	00	0	0	0	0	3	0	0	1	1	1	3	1	1	1	1	109	9.08333	0	0	1	1	1	2007	400	1	3	1	0	400	Blank(s)	T2a	N1	M0	2	4	1	0	25	1	1	4	1	025	25
48	1	1	0	1	40	40	3	2	1	0	1	1	0	0	0	0	0	1	1	1	111	9.25	0	0	1	1	1	2007	200	0	1	0	0	200	Blank(s)	T1b1	N0	M0	1	2	0	0	14	1	1	1	0	014	14
45	1	1	0	0	51	51	4	2	1	0	1	1	0	0	0	0	0	1	1	1	109	9.08333	0	0	1	1	1	2007	200	0	1	0	0	200	Blank(s)	T1b1	N0	M0	1	2	0	0	0	1	1	1	0	990	990
39	0	0	0	0	53	53	4	2	1	0	1	1	0	0	0	0	0	1	1	1	110	9.16667	0	0	1	1	1	2007	200	0	1	0	0	200	Blank(s)	T1b1	N0	M0	1	2	0	0	10	2	2	0	0	010	10
69	2	2	0	1	51	51	4	2	1	1	1	1	1	2	1	5	0	1	1	1	108	9	0	0	1	1	1	2007	380	0	2	1	0	380	Blank(s)	T1b1	N1	M0	1	2	1	0	27	3	3	1	1	027	27
40	1	1	0	0	40	40	3	2	1	0	1	1	0	0	0	0	0	1	1	1	87	7.25	0	0	1	1	1	2007	200	0	1	1	0	200	Blank(s)	T1b1	N0	M0	1	2	0	0	25	2	2	0	0	025	25
40	1	1	2	0	53	53	4	2	1	0	1	1	0	0	0	0	0	1	1	1	109	9.08333	0	0	1	1	1	2007	200	0	1	1	0	200	Blank(s)	T1b1	N0	M0	1	2	0	0	24	2	2	4	0	024	24
45	1	1	2	0	53	53	4	2	1	1	1	1	1	2	0	4	0	1	1	1	111	9.25	0	0	1	1	1	2007	250	0	2	0	0	250	Blank(s)	T1b1	N0	M0	1	2	0	0	20	2		0	0	020	20
47	1	1	0	0	40	40	3	2	1	0	1	1	0	0	0	0	0	0	0	0	6	0.5	0	0	1	1	1	2008	250	0	2	0	0	250	Blank(s)	T1b1	N0	M0	1	2	0	0	15	2	2	4	0	015	15
49	1	1	0	0	40	40	3	2	1	0	1	1	0	0	0	0	0	1	1	1	108	9	0	0	1	1	1	2007	200	0	1	1	0	200	Blank(s)	T1b1	N0	M0	1	2	0	0	23	1	1	4	0	023	23
44	1	1	2	1	53	53	4	2	1	0	1	1	0	0	0	0	0	1	1	1	109	9.08333	0	0	1	1	1	2007	250	0	2	1	0	250	Blank(s)	T1b1	N0	M0	1	2	0	0	35	1	1	2	0	035	35
60	2	2	2	1	40	40	3	2	1	0	1	1	0	0	0	0	0	1	1	1	59	4.91667	1	0	1	1	1	2008	200	0	1	0	0	200	Blank(s)	T1b1	N0	M0	1	2	0	0	8	1	1	1	0	008	8
32	0	0	0	0	53	53	4	2	1	0	1	1	0	0	0	0	0	1	1	1	104	8.66667	0	0	1	1	1	2008	200	0	1	0	0	200	Blank(s)	T1b1	N0	M0	1	2	0	0	9	1	1	1	0	009	9
31	0	0	0	1	30	30	3	2	1	1	1	1	1	2	1	5	0	1	1	1	100	8.33333	0	0	1	1	1	2008	200	0	1	0	0	200	Blank(s)	T1b1	N1	M0	1	2	1	0	10	2	2	1	1	010	10
32	0	0	0	2	30	30	3	2	1	0	1	1	0	0	0	0	0	1	1	1	104	8.66667	0	0	1	1	1	2008	250	0	2	1	0	250	Blank(s)	T1b1	N0	M0	1	2	0	0	22	1	1	1	0	022	22
38	0	0	0	1	53	53	4	2	1	0	1	1	0	0	0	0	0	1	1	1	102	8.5	0	0	1	1	1	2008	200	0	1	0	0	200	Blank(s)	T1b1	N0	M0	1	2	0	0	8	1	1	4	0	008	8
38	0	0	2	0	40	40	3	2	1	3	1	1	1	2	1	5	0	1	1	1	98	8.16667	0	0	1	1	1	2008	250	0	2	1	0	250	Blank(s)	T1b1	N0	M0	1	2	0	0	30	2	2	1	0	030	30
35	0	0	0	0	40	40	3	2	1	2	1	1	1	2	0	4	0	1	1	1	81	6.75	0	0	1	1	1	2008	400	1	3	0	0	400	Blank(s)	T2a	N0	M0	2	4	0	0	20	1	1	2	1	020	20
33	0	0	0	1	30	30	3	2	0	0	1	1	0	0	0	0	0	1	1	1	100	8.33333	0	0	1	1	1	2008	200	0	1	0	0	200	Blank(s)	T1b1	N0	M0	1	2	0	0	0	1	1	4	0	990	990
47	1	1	0	0	53	53	4	2	1	0	1	1	0	0	0	0	0	1	1	1	100	8.33333	0	0	1	1	1	2008	200	0	1	0	0	200	Blank(s)	T1b1	N0	M0	1	2	0	0	15	2	2	0	0	015	15
48	1	1	1	1	51	51	4	2	1	1	1	1	1	2	0	4	0	1	1	1	97	8.08333	0	0	1	1	1	2008	200	0	1	0	0	200	Blank(s)	T1b1	N1	M0	1	2	1	0	12	1	1	1	1	012	12
57	1	1	0	0	40	40	3	2	1	1	1	1	1	2	0	4	0	1	1	1	99	8.25	0	0	1	1	1	2008	200	0	1	1	0	200	Blank(s)	T1b1	N0	M0	1	2	0	0	25	2	2	1	0	025	25
57	1	1	2	0	53	53	4	2	1	0	1	1	0	0	0	0	0	1	1	1	104	8.66667	0	0	1	1	1	2008	200	0	1	0	0	200	Blank(s)	T1b1	N0	M0	1	2	0	0	14	1	1	1	0	014	14
38	0	0	2	0	53	53	4	2	1	0	1	1	0	0	0	0	0	1	1	1	97	8.08333	0	0	1	1	1	2008	200	0	1	0	0	200	Blank(s)	T1b1	N0	M0	1	2	0	0	17	1	1	2	0	017	17
59	1	1	2	1	53	53	4	2	1	1	1	1	1	2	1	5	0	1	1	1	100	8.33333	0	0	1	1	1	2008	250	0	2	0	0	250	Blank(s)	T1b1	N0	M0	1	2	0	0	18	1	1	1	0	018	18
32	0	0	2	1	53	53	4	2	1	0	1	1	0	0	0	0	0	1	1	1	95	7.91667	0	0	1	1	1	2009	250	0	2	1	0	250	Blank(s)	T1b1	N0	M0	1	2	0	0	25	2	2	0	0	025	25
44	1	1	0	1	53	53	4	2	1	0	1	1	0	0	0	0	0	1	1	1	96	8	0	0	1	1	1	2008	200	0	1	0	0	200	Blank(s)	T1b1	N0	M0	1	2	0	0	11	2		1	0	011	11
75	2	2	0	1	53	53	4	2	1	0	1	1	0	0	0	0	0	1	1	1	98	8.16667	0	0	1	1	1	2008	200	0	1	0	0	200	Blank(s)	T1b1	N0	M0	1	2	0	0	6	1	1	1	0	006	6
47	1	1	0	0	53	53	4	2	1	0	1	1	0	0	0	0	0	1	1	1	103	8.58333	0	0	1	1	1	2008	200	0	1	0	0	200	Blank(s)	T1b1	N0	M0	1	2	0	0	12	1	1	2	0	012	12
65	2	2	2	0	00	0	0	0	0	3	0	0	1	1	1	3	1	1	1	1	99	8.25	0	0	1	1	1	2008	400	1	3	0	0	400	Blank(s)	T2a	N0	M0	2	4	0	0	20	1	1	4	1	020	20
40	1	1	2	0	30	30	3	2	1	0	1	1	0	0	0	0	0	1	1	1	94	7.83333	0	0	1	1	1	2009	200	0	1	0	0	200	Blank(s)	T1b1	N0	M0	1	2	0	0	20	1	1	2	0	020	20
44	1	1	0	1	53	53	4	2	1	0	1	1	0	0	0	0	0	1	1	1	92	7.66667	0	0	1	1	1	2009	200	0	1	0	0	200	Blank(s)	T1b1	N0	M0	1	2	0	0	8	2	2	0	0	008	8
38	0	0	0	0	40	40	3	2	1	0	1	1	0	0	0	0	0	1	1	1	115	9.58333	0	0	1	1	1	2007	300	0	2	0	0	300	Blank(s)	T1b1	N0	M0	1	2	0	0	4	1	1	0	0	004	4
47	1	1	0	1	53	53	4	2	1	0	1	1	0	0	0	0	0	1	1	0	31	2.58333	0	0	1	1	1	2009	200	0	1	1	0	200	Blank(s)	T1b1	N0	M0	1	2	0	0	30	2		1	0	030	30
37	0	0	0	1	53	53	4	2	1	0	1	1	0	0	0	0	0	1	1	0	30	2.5	1	1	1	1	1	2008	200	0	1	1	0	200	Blank(s)	T1b1	N0	M0	1	2	0	0	35	1	1	2	0	035	35
57	1	1	1	1	40	40	3	2	1	1	1	1	1	2	0	4	0	1	0	0	18	1.5	1	0	1	1	1	2008	250	0	2	1	0	250	Blank(s)	T1b1	N0	M0	1	2	0	0	30	2	2	2	0	030	30
45	1	1	0	0	40	40	3	2	0	1	1	1	1	2	1	5	0	1	1	1	90	7.5	0	0	1	1	1	2009	200	0	1	1	0	200	Blank(s)	T1b1	N0	M0	1	2	0	0	28	1	1	2	0	028	28
62	2	2	0	0	50	50	4	2	1	0	1	1	0	0	0	0	0	1	1	1	93	7.75	0	0	1	1	1	2009	200	0	1	0	0	200	Blank(s)	T1b1	N0	M0	1	2	0	0	10	2	2	0	0	010	10
45	1	1	2	0	53	53	4	2	1	0	1	1	0	0	0	0	0	1	1	1	90	7.5	0	0	1	1	1	2009	200	0	1	1	0	200	Blank(s)	T1b1	N0	M0	1	2	0	0	30	1	1	1	0	030	30
41	1	1	2	0	40	40	3	2	1	0	1	1	0	0	0	0	0	1	1	1	95	7.91667	0	0	1	1	1	2009	200	0	1	1	0	200	Blank(s)	T1b1	N0	M0	1	2	0	0	35	2	2	1	0	035	35
31	0	0	0	0	60	60	5	2	1	0	1	1	0	0	0	0	0	1	1	1	90	7.5	0	0	1	1	1	2009	250	0	2	0	0	250	Blank(s)	T1b1	N0	M0	1	2	0	0	10	1	1	2	0	010	10
44	1	1	0	0	30	30	3	2	1	0	1	1	0	0	0	0	0	1	1	1	89	7.41667	0	0	1	1	1	2009	300	0	2	0	0	300	Blank(s)	T1b1	N0	M0	1	2	0	0	7	2	2	1	0	007	7
48	1	1	0	0	53	53	4	2	1	0	1	1	0	0	0	0	0	1	1	1	63	5.25	0	0	1	1	1	2009	200	0	1	0	0	200	Blank(s)	T1b1	N0	M0	1	2	0	0	20	1	1	1	0	020	20
37	0	0	0	0	53	53	4	2	1	0	1	1	0	0	0	0	0	1	1	1	75	6.25	0	0	1	1	1	2009	200	0	1	0	0	200	Blank(s)	T1b1	N0	M0	1	2	0	0	16	2		0	0	016	16
33	0	0	0	0	50	50	4	2	1	0	1	1	0	0	0	0	0	1	1	1	85	7.08333	0	0	1	1	1	2009	200	0	1	0	0	200	Blank(s)	T1b1	N0	M0	1	2	0	0	5	2	2	0	0	005	5
38	0	0	1	1	00	0	0	0	0	3	0	0	1	1	1	3	1	1	1	1	95	7.91667	0	0	1	1	1	2009	250	0	2	1	0	250	Blank(s)	T1b1	N1	M0	1	2	1	0	36	1	1	2	1	036	36
54	1	1	0	0	53	53	4	2	1	4	1	1	1	2	0	4	0	1	1	1	89	7.41667	0	0	1	1	1	2009	200	0	1	0	0	200	Blank(s)	T1b1	N0	M0	1	2	0	0	15	2	2	0	0	015	15
38	0	0	2	1	30	30	3	2	1	0	1	1	0	0	1	1	0	1	1	0	26	2.16667	1	1	1	1	1	2009	250	0	2	0	0	250	Blank(s)	T1b1	N0	M0	1	2	0	0	10	1	1	4	0	010	10
47	1	1	0	0	40	40	3	2	1	0	1	1	0	0	0	0	0	1	1	1	89	7.41667	0	0	1	1	1	2009	200	0	1	0	0	200	Blank(s)	T1b1	N0	M0	1	2	0	0	11	2		0	0	011	11
36	0	0	0	0	40	40	3	2	1	0	1	1	0	0	0	0	0	1	1	1	85	7.08333	0	0	1	1	1	2009	200	0	1	0	0	200	Blank(s)	T1b1	N0	M0	1	2	0	0	10	1	1	1	0	010	10
33	0	0	2	1	51	51	4	2	1	0	1	1	0	0	0	0	0	1	1	1	85	7.08333	0	0	1	1	1	2009	200	0	1	0	0	200	Blank(s)	T1b1	N0	M0	1	2	0	0	18	3	3	2	0	018	18
49	1	1	1	1	40	40	3	2	1	0	1	1	0	0	0	0	0	1	1	1	86	7.16667	0	0	1	1	1	2009	200	0	1	0	0	200	Blank(s)	T1b1	N0	M0	1	2	0	0	11	1	1	1	0	011	11
36	0	0	0	0	30	30	3	2	1	0	1	1	0	0	0	0	0	1	1	0	25	2.08333	1	1	1	1	1	2009	200	0	1	0	0	200	Blank(s)	T1b1	N0	M0	1	2	0	0	14	1	1	1	0	014	14
47	1	1	0	0	30	30	3	2	1	0	1	1	0	0	0	0	0	1	1	1	86	7.16667	0	0	1	1	1	2009	300	0	2	0	0	300	Blank(s)	T1b1	N0	M0	1	2	0	0	14	1	1	1	0	014	14
38	0	0	0	1	30	30	3	2	1	0	1	1	0	0	0	0	0	1	1	1	69	5.75	0	0	1	1	1	2009	200	0	1	0	0	200	Blank(s)	T1b1	N0	M0	1	2	0	0	12	1	1	4	0	012	12
83	2	3	1	1	62	62	5	2	0	0	1	1	0	0	0	0	0	1	1	1	85	7.08333	0	0	1	1	1	2009	200	0	1	1	0	200	Blank(s)	T1b1	N0	M0	1	2	0	0	32	1	1	2	0	032	32
40	1	1	0	0	30	30	3	2	1	1	1	1	1	2	0	4	0	1	1	1	81	6.75	0	0	1	1	1	2010	210	0	1	1	0	210	Blank(s)	T1b1	N0	M0	1	2	0	0	26	2	2	2	0	026	26
50	1	1	2	0	40	40	3	2	1	1	1	1	1	2	1	5	0	1	1	1	70	5.83333	0	0	1	1	1	2010	250	0	2	1	0	250	Blank(s)	T1b1	N1	M0	1	2	1	0	30	1	1	2	1	030	30
46	1	1	0	1	53	53	4	2	1	1	1	1	1	2	1	5	0	1	1	1	47	3.91667	0	0	1	1	1	2010	210	0	1	1	0	210	Blank(s)	T1b1	N0	M0	1	2	0	0	39	1	1	2	0	039	39
42	1	1	0	1	53	53	4	2	1	0	1	1	0	0	0	0	0	1	1	1	83	6.91667	0	0	1	1	1	2010	200	0	1	1	0	200	Blank(s)	T1b1	N0	M0	1	2	0	0	35	1	1	1	0	035	35
67	2	2	0	1	00	0	0	0	0	3	0	0	1	1	1	3	1	1	1	1	51	4.25	1	0	1	1	1	2010	250	0	2	1	0	250	Blank(s)	T1b1	N0	M0	1	2	0	0	40	1	1	4	0	040	40
38	0	0	2	0	00	0	0	0	0	3	0	0	1	1	1	3	1	1	1	1	84	7	0	0	1	1	1	2009	210	0	1	0	0	210	Blank(s)	T1b1	N0	M0	1	2	0	0	20	2	2	3	0	020	20
49	1	1	0	0	53	53	4	2	1	1	1	1	1	2	0	4	0	1	1	1	79	6.58333	0	0	1	1	1	2010	250	0	2	1	0	250	Blank(s)	T1b1	N0	M0	1	2	0	0	40	1	1	1	0	040	40
41	1	1	0	0	62	62	5	2	1	1	1	1	1	2	0	4	0	1	1	1	64	5.33333	0	0	1	1	1	2010	200	0	1	1	0	200	Blank(s)	T1b1	N0	M0	1	2	0	0	25	2	2	2	0	025	25
31	0	0	0	1	53	53	4	2	1	0	1	1	0	0	0	0	0	1	1	1	75	6.25	0	0	1	1	1	2010	200	0	1	0	0	200	Blank(s)	T1b1	N0	M0	1	2	0	0	13	2	2	1	0	013	13
66	2	2	2	0	40	40	3	2	1	1	1	1	1	2	1	5	0	1	1	1	69	5.75	1	1	1	1	1	2010	440	1	3	1	0	440	Blank(s)	T2a	N1	M0	2	4	1	0	40	1	1	2	1	040	40
51	1	1	0	1	50	50	4	2	1	0	1	1	0	0	0	0	0	1	1	1	39	3.25	0	0	1	1	1	2010	210	0	1	0	0	210	Blank(s)	T1b1	N0	M0	1	2	0	0	16	1	1	1	0	016	16
41	1	1	2	0	30	30	3	2	1	0	1	1	0	0	0	0	0	1	1	1	83	6.91667	0	0	1	1	1	2010	210	0	1	0	0	210	Blank(s)	T1b1	N0	M0	1	2	0	0	12	1	1	1	0	012	12
53	1	1	0	0	40	40	3	2	1	0	1	1	0	0	0	0	0	1	1	1	64	5.33333	1	1	1	1	1	2010	200	0	1	0	0	200	Blank(s)	T1b1	N0	M0	1	2	0	0	9	3	3	2	0	009	9
41	1	1	0	1	50	50	4	2	1	0	1	1	0	0	0	0	0	1	1	1	76	6.33333	0	0	1	1	1	2010	250	0	2	1	0	250	Blank(s)	T1b1	N0	M0	1	2	0	0	31	1	1	2	0	031	31
54	1	1	0	1	40	40	3	2	1	0	1	1	0	0	0	0	0	1	1	1	78	6.5	0	0	1	1	1	2010	200	0	1	0	0	200	Blank(s)	T1b1	N0	M0	1	2	0	0	15	2	2	1	0	015	15
43	1	1	0	0	30	30	3	2	1	0	1	1	0	0	0	0	0	1	1	1	77	6.41667	0	0	1	1	1	2010	200	0	1	0	0	200	Blank(s)	T1b1	N0	M0	1	2	0	0	9	1	1	1	0	009	9
55	1	1	0	1	00	0	0	0	0	3	0	0	1	1	1	3	1	1	1	1	73	6.08333	0	0	1	1	1	2010	440	1	3	1	0	440	Blank(s)	T2a	N0	M0	2	4	0	0	40	1	1	4	1	040	40
42	1	1	1	0	40	40	3	2	1	1	1	1	1	2	0	4	0	1	1	1	72	6	0	0	1	1	1	2010	250	0	2	1	0	250	Blank(s)	T1b1	N0	M0	1	2	0	0	35	1	1	1	0	035	35
37	0	0	2	0	53	53	4	2	1	1	1	1	1	2	1	5	0	1	1	1	74	6.16667	0	0	1	1	1	2010	250	0	2	1	0	250	Blank(s)	T1b1	N1	M0	1	2	1	0	23	2	2	0	1	023	23
42	1	1	0	0	30	30	3	2	1	0	1	1	0	0	0	0	0	1	1	1	70	5.83333	0	0	1	1	1	2011	200	0	1	0	0	200	Blank(s)	T1b1	N0	M0	1	2	0	0	15	1	1	1	0	015	15
45	1	1	0	1	40	40	3	2	1	0	1	1	0	0	0	0	0	1	1	1	81	6.75	0	0	1	1	1	2010	200	0	1	0	0	200	Blank(s)	T1b1	N0	M0	1	2	0	0	7	2	2	4	0	007	7
56	1	1	2	0	00	0	0	0	0	3	0	0	1	1	1	3	1	1	1	1	73	6.08333	0	0	1	1	1	2010	420	1	3	1	0	420	Blank(s)	T2a	N0	M0	2	4	0	0	30	1	1	2	1	030	30
48	1	1	2	1	40	40	3	2	1	1	1	1	1	2	0	4	0	1	1	1	70	5.83333	0	0	1	1	1	2011	250	0	2	0	0	250	Blank(s)	T1b1	N0	M0	1	2	0	0	10	1	1	2	0	010	10
53	1	1	0	1	40	40	3	2	0	0	1	1	0	0	0	0	0	1	1	1	73	6.08333	1	1	1	1	1	2010	300	0	2	1	0	300	Blank(s)	T1b1	N0	M0	1	2	0	0	30	2	2	1	0	030	30
39	0	0	2	0	53	53	4	2	1	0	1	1	0	0	0	0	0	1	1	1	41	3.41667	1	1	1	1	1	2010	400	1	3	1	0	400	Blank(s)	T2a	N0	M0	2	4	0	0	30	1	1	1	1	030	30
54	1	1	2	1	50	50	4	2	1	0	1	1	0	0	0	0	0	1	1	1	73	6.08333	0	0	1	1	1	2010	200	0	1	0	0	200	Blank(s)	T1b1	N0	M0	1	2	0	0	12	1	1	3	0	012	12
40	1	1	0	0	53	53	4	2	1	0	1	1	0	0	0	0	0	1	1	1	72	6	0	0	1	1	1	2010	250	0	2	0	0	250	Blank(s)	T1b1	N0	M0	1	2	0	0	1	3	3	2	0	001	1
62	2	2	2	0	40	40	3	2	0	3	1	1	1	2	0	4	0	1	1	1	68	5.66667	0	0	1	1	1	2011	250	0	2	0	0	250	Blank(s)	T1b1	N0	M0	1	2	0	0	20	1	1	1	0	020	20
26	0	0	2	1	51	51	4	2	1	0	1	1	0	0	0	0	0	1	1	1	71	5.91667	0	0	1	1	1	2011	250	0	2	0	0	250	Blank(s)	T1b1	N0	M0	1	2	0	0	20	2	2	1	0	020	20
31	0	0	2	2	51	51	4	2	1	0	1	1	0	0	0	0	0	1	1	1	75	6.25	0	0	1	1	1	2010	210	0	1	1	0	210	Blank(s)	T1b1	N0	M0	1	2	0	0	22	1	1	2	0	022	22
47	1	1	0	0	51	51	4	2	1	1	1	1	1	2	1	5	0	1	1	1	75	6.25	0	0	1	1	1	2010	210	0	1	1	0	210	Blank(s)	T1b1	N1	M0	1	2	1	0	22	1	1	1	1	022	22
54	1	1	0	1	00	0	0	0	0	3	0	0	1	1	1	3	1	1	1	1	71	5.91667	0	0	1	1	1	2011	250	0	2	1	0	250	Blank(s)	T1b1	N0	M0	1	2	0	0	40	1	1	2	0	040	40
41	1	1	0	1	40	40	3	2	1	1	1	1	1	2	0	4	0	1	1	1	72	6	0	0	1	1	1	2010	210	0	1	1	0	210	Blank(s)	T1b1	N0	M0	1	2	0	0	25	2	2	0	0	025	25
50	1	1	2	0	40	40	3	2	1	1	1	1	1	2	1	5	0	1	1	0	24	2	1	1	1	1	1	2011	200	0	1	0	0	200	Blank(s)	T1b1	N1	M0	1	2	1	0	20	1	1	2	1	020	20
77	2	2	2	1	50	50	4	2	1	1	1	1	1	2	1	5	0	1	1	1	64	5.33333	1	1	1	1	1	2011	210	0	1	1	0	210	Blank(s)	T1b1	N1	M0	1	2	1	0	26	1	1	1	1	026	26
52	1	1	1	1	50	50	4	2	1	3	1	1	1	2	0	4	0	1	1	1	67	5.58333	0	0	1	1	1	2011	210	0	1	1	0	210	Blank(s)	T1b1	N0	M0	1	2	0	0	22	1	1	2	0	022	22
46	1	1	2	0	00	0	0	0	0	3	0	0	1	1	1	3	1	1	0	0	16	1.33333	1	1	1	1	1	2011	250	0	2	1	0	250	Blank(s)	T1b1	N1	M0	1	2	1	0	29	2		2	1	029	29
71	2	2	0	1	00	0	0	0	0	3	0	0	1	1	1	3	1	0	0	0	10	0.833333	1	1	1	1	1	2011	250	0	2	1	0	250	Blank(s)	T1b1	N0	M0	1	2	0	0	22	2	2	4	0	022	22
43	1	1	2	0	50	50	4	2	1	2	1	1	1	2	1	5	0	1	1	1	63	5.25	0	0	1	1	1	2011	440	1	3	0	0	440	Blank(s)	T2a	N0	M0	2	4	0	0	15	1	1	1	1	015	15
64	2	2	0	0	00	0	0	0	0	3	0	0	1	1	1	3	1	1	1	1	64	5.33333	0	0	1	1	1	2011	410	1	3	1	0	410	Blank(s)	T2a	N0	M0	2	4	0	0	30	1	1	4	1	030	30
31	0	0	0	0	53	53	4	2	1	1	1	1	1	2	0	4	0	1	1	1	63	5.25	0	0	1	1	1	2011	210	0	1	0	0	210	Blank(s)	T1b1	N0	M0	1	2	0	0	17	1	1	1	0	017	17
78	2	2	2	0	00	0	0	0	0	3	0	0	1	1	1	3	1	1	1	1	48	4	0	0	1	1	1	2011	210	0	1	1	0	210	Blank(s)	T1b1	N0	M0	1	2	0	0	28	2	2	4	0	028	28
44	1	1	0	0	50	50	4	2	1	0	1	1	0	0	0	0	0	1	1	0	28	2.33333	0	0	1	1	1	2011	200	0	1	0	0	200	Blank(s)	T1b1	N0	M0	1	2	0	0	20	2	2	0	0	020	20
47	1	1	0	0	53	53	4	2	1	0	1	1	0	0	0	0	0	1	1	1	64	5.33333	0	0	1	1	1	2011	250	0	2	0	0	250	Blank(s)	T1b1	N0	M0	1	2	0	0	20	1	1	1	0	020	20
40	1	1	1	1	40	40	3	2	1	0	1	1	0	0	0	0	0	1	1	1	51	4.25	1	1	1	1	1	2011	210	0	1	0	0	210	Blank(s)	T1b1	N0	M0	1	2	0	0	5	1	1	2	0	005	5
31	0	0	0	0	40	40	3	2	1	1	1	1	1	2	1	5	0	1	1	1	62	5.16667	0	0	1	1	1	2011	210	0	1	0	0	210	Blank(s)	T1b1	N1	M0	1	2	1	0	20	1	1	1	1	020	20
48	1	1	2	2	40	40	3	2	1	0	1	1	0	0	0	0	0	1	1	1	72	6	0	0	1	1	1	2010	200	0	1	0	0	200	Blank(s)	T1b1	N0	M0	1	2	0	0	10	2	2	1	0	010	10
52	1	1	0	0	53	53	4	2	1	0	1	1	0	0	0	0	0	1	1	1	54	4.5	0	0	1	1	1	2011	250	0	2	0	0	250	Blank(s)	T1b1	N0	M0	1	2	0	0	14	1	1	2	0	014	14
44	1	1	0	1	51	51	4	2	1	0	1	1	0	0	0	0	0	1	1	1	59	4.91667	0	0	1	1	1	2012	220	0	1	0	0	220	Blank(s)	T1b1	N0	M0	1	2	0	0	0	2	2	0	0	990	990
42	1	1	2	1	51	51	4	2	1	0	1	1	0	0	0	0	0	0	0	0	2	0.166667	0	0	1	1	1	2012	210	0	1	0	0	210	Blank(s)	T1b1	N0	M0	1	2	0	0	10	2	2	1	0	010	10
35	0	0	1	0	53	53	4	2	1	0	1	1	0	0	0	0	0	1	1	1	38	3.16667	0	0	1	1	1	2012	200	0	1	1	0	200	Blank(s)	T1b1	N0	M0	1	2	0	0	26	2	2	1	0	026	26
32	0	0	0	0	53	53	4	2	1	0	1	1	0	0	0	0	0	1	1	1	58	4.83333	0	0	1	1	1	2012	210	0	1	0	0	210	Blank(s)	T1b1	N0	M0	1	2	0	0	15	2	2	1	0	015	15
50	1	1	0	1	50	50	4	2	1	0	1	1	0	0	0	0	0	1	1	1	70	5.83333	0	0	1	1	1	2011	380	0	2	1	0	380	Blank(s)	T1b1	N0	M0	1	2	0	0	39	1	1	1	1	039	39
57	1	1	0	0	40	40	3	2	1	0	1	1	0	0	0	0	0	1	1	1	57	4.75	0	0	1	1	1	2012	200	0	1	0	0	200	Blank(s)	T1b1	N0	M0	1	2	0	0	8	1	1	4	0	008	8
37	0	0	0	1	61	61	5	2	1	0	1	1	0	0	0	0	0	1	1	1	59	4.91667	0	0	1	1	1	2012	210	0	1	0	0	210	Blank(s)	T1b1	N0	M0	1	2	0	0	12	2		4	0	012	12
44	1	1	0	0	51	51	4	2	1	0	1	1	0	0	0	0	0	1	1	1	46	3.83333	0	0	1	1	1	2012	210	0	1	1	0	210	Blank(s)	T1b1	N0	M0	1	2	0	0	24	2	2	1	0	024	24
51	1	1	2	0	00	0	0	0	0	3	0	0	1	1	1	3	1	1	1	1	58	4.83333	0	0	1	1	1	2012	220	0	1	1	0	220	Blank(s)	T1b1	N1	M0	1	2	1	0	40	1	1	4	1	040	40
41	1	1	0	0	53	53	4	2	1	0	1	1	0	0	0	0	0	1	1	1	58	4.83333	0	0	1	1	1	2012	210	0	1	0	0	210	Blank(s)	T1b1	N0	M0	1	2	0	0	11	1	1	4	0	011	11
35	0	0	0	0	30	30	3	2	1	3	1	1	1	2	1	5	0	1	1	1	55	4.58333	0	0	1	1	1	2012	400	1	3	0	0	400	Blank(s)	T2a	N0	M0	2	4	0	0	4	1	1	1	1	004	4
43	1	1	2	2	40	40	3	2	1	1	1	1	1	2	1	5	0	1	0	0	21	1.75	1	1	1	1	1	2012	210	0	1	1	0	210	Blank(s)	T1b1	N0	M0	1	2	0	0	25	1	1	2	0	025	25
80	2	3	0	0	50	50	4	2	1	1	1	1	1	2	0	4	0	1	1	1	62	5.16667	0	0	1	1	1	2011	200	0	1	1	0	200	Blank(s)	T1b1	N0	M0	1	2	0	0	39	2	2	0	0	039	39
46	1	1	2	1	53	53	4	2	1	1	1	1	1	2	1	5	0	1	1	1	51	4.25	0	0	1	1	1	2012	210	0	1	1	0	210	Blank(s)	T1b1	N1	M0	1	2	1	0	37	2	2	1	1	037	37
42	1	1	0	0	30	30	3	2	1	0	1	1	0	0	0	0	0	1	1	1	54	4.5	0	0	1	1	1	2012	210	0	1	0	0	210	Blank(s)	T1b1	N0	M0	1	2	0	0	12	2	2	4	0	012	12
47	1	1	0	0	53	53	4	2	1	0	1	1	0	0	0	0	0	1	1	1	55	4.58333	0	0	1	1	1	2012	200	0	1	0	0	200	Blank(s)	T1b1	N0	M0	1	2	0	0	6	2	2	1	0	006	6
42	1	1	2	1	50	50	4	2	1	3	1	1	1	2	1	5	0	1	1	1	57	4.75	0	0	1	1	1	2012	250	0	2	1	0	250	Blank(s)	T1b1	N0	M0	1	2	0	0	30	1	1	2	0	030	30
67	2	2	0	1	40	40	3	2	0	3	1	1	1	2	1	5	0	1	1	1	56	4.66667	0	0	1	1	1	2012	210	0	1	0	0	210	Blank(s)	T1b1	N0	M0	1	2	0	0	13	1	1	2	0	013	13
51	1	1	0	0	40	40	3	2	1	0	1	1	0	0	0	0	0	1	1	1	55	4.58333	0	0	1	1	1	2012	200	0	1	0	0	200	Blank(s)	T1b1	N0	M0	1	2	0	0	11	1	1	1	0	011	11
36	0	0	2	0	40	40	3	2	1	0	1	1	0	0	0	0	0	1	1	1	54	4.5	0	0	1	1	1	2012	200	0	1	0	0	200	Blank(s)	T1b1	N0	M0	1	2	0	0	20	1	1	2	0	020	20
57	1	1	0	1	40	40	3	2	1	1	1	1	1	2	0	4	0	1	1	0	34	2.83333	1	0	1	1	1	2012	200	0	1	1	0	200	Blank(s)	T1b1	N1	M0	1	2	1	0	35	2	2	1	1	035	35
43	1	1	0	0	51	51	4	2	1	0	1	1	0	0	0	0	0	1	1	1	49	4.08333	0	0	1	1	1	2012	210	0	1	1	0	210	Blank(s)	T1b1	N0	M0	1	2	0	0	25	2	2	1	0	025	25
59	1	1	0	1	53	53	4	2	1	1	1	1	1	2	1	5	0	1	1	1	50	4.16667	0	0	1	1	1	2012	380	0	2	1	0	380	Blank(s)	T1b1	N1	M0	1	2	1	0	32	3	3	1	1	032	32
35	0	0	0	0	50	50	4	2	1	2	1	1	1	2	1	5	0	1	1	1	43	3.58333	1	1	1	1	1	2012	210	0	1	0	0	210	Blank(s)	T1b1	N1	M0	1	2	1	0	20	2	2	0	1	020	20
41	1	1	2	1	50	50	4	2	1	0	1	1	0	0	0	0	0	1	1	1	62	5.16667	0	0	1	1	1	2011	200	0	1	0	0	200	Blank(s)	T1b1	N0	M0	1	2	0	0	13	2	2	1	0	013	13
29	0	0	0	1	53	53	4	2	1	1	1	1	1	2	1	5	0	1	1	1	51	4.25	0	0	1	1	1	2012	210	0	1	1	0	210	Blank(s)	T1b1	N0	M0	1	2	0	0	25	3	3	3	0	025	25
62	2	2	2	0	53	53	4	2	1	0	1	1	0	0	0	0	0	1	1	1	49	4.08333	0	0	1	1	1	2012	200	0	1	0	0	200	Blank(s)	T1b1	N0	M0	1	2	0	0	10	2		0	0	010	10
68	2	2	0	0	40	40	3	2	1	1	1	1	1	2	1	5	0	1	1	1	50	4.16667	0	0	1	1	1	2012	200	0	1	1	0	200	Blank(s)	T1b1	N0	M0	1	2	0	0	30	2	2	2	0	030	30
41	1	1	0	1	53	53	4	2	1	0	1	1	0	0	0	0	0	1	1	1	49	4.08333	0	0	1	1	1	2012	200	0	1	1	0	200	Blank(s)	T1b1	N0	M0	1	2	0	0	21	2	2	1	0	021	21
38	0	0	0	1	30	30	3	2	1	0	1	1	0	0	0	0	0	0	0	0	6	0.5	0	0	1	1	1	2012	210	0	1	0	0	210	Blank(s)	T1b1	N0	M0	1	2	0	0	10	2		0	0	010	10
28	0	0	0	1	50	50	4	2	1	1	1	1	1	2	0	4	0	1	1	1	55	4.58333	0	0	1	1	1	2012	210	0	1	1	0	210	Blank(s)	T1b1	N0	M0	1	2	0	0	32	1	1	2	0	032	32
54	1	1	0	1	50	50	4	2	1	1	1	1	1	2	0	4	0	1	1	1	47	3.91667	0	0	1	1	1	2013	420	1	3	1	0	420	Blank(s)	T2a	N0	M0	2	4	0	0	35	2		2	1	035	35
37	0	0	0	2	53	53	4	2	1	1	1	1	1	2	1	5	0	1	1	1	48	4	0	0	1	1	1	2012	210	0	1	0	0	210	Blank(s)	T1b1	N1	M0	1	2	1	0	20	1	1	1	1	020	20
61	2	2	0	0	00	0	0	0	1	3	0	0	1	1	1	3	1	1	1	1	50	4.16667	0	0	1	1	1	2012	220	0	1	0	0	220	Blank(s)	T1b1	N0	M0	1	2	0	0	20	1	1	2	0	020	20
22	0	0	2	1	53	53	4	2	1	0	1	1	0	0	0	0	0	1	1	1	47	3.91667	0	0	1	1	1	2013	250	0	2	1	0	250	Blank(s)	T1b1	N0	M0	1	2	0	0	25	1	1	2	0	025	25
39	0	0	2	1	30	30	3	2	1	0	1	1	0	0	0	0	0	1	1	1	46	3.83333	0	0	1	1	1	2013	300	0	2	0	0	300	Blank(s)	T1b1	N0	M0	1	2	0	0	12	1	1	1	0	012	12
32	0	0	0	1	53	53	4	2	1	2	1	1	1	2	0	4	0	1	1	1	46	3.83333	0	0	1	1	1	2013	210	0	1	1	0	210	Blank(s)	T1b1	N0	M0	1	2	0	0	25	2	2	0	0	025	25
61	2	2	0	1	53	53	4	2	1	0	1	1	0	0	0	0	0	1	1	0	33	2.75	1	0	1	1	1	2013	400	1	3	1	0	400	Blank(s)	T2a	N0	M0	2	4	0	0	40	1	1	2	1	040	40
61	2	2	2	1	53	53	4	2	1	0	1	1	0	0	0	0	0	1	1	1	45	3.75	0	0	1	1	1	2013	210	0	1	0	0	210	Blank(s)	T1b1	N0	M0	1	2	0	0	12	1	1	2	0	012	12
40	1	1	0	1	50	50	4	2	1	0	1	1	0	0	0	0	0	1	1	0	28	2.33333	0	0	1	1	1	2013	200	0	1	0	0	200	Blank(s)	T1b1	N0	M0	1	2	0	0	12	2	2	0	0	012	12
48	1	1	0	1	53	53	4	2	1	0	1	1	0	0	0	0	0	1	1	1	44	3.66667	0	0	1	1	1	2013	210	0	1	1	0	210	Blank(s)	T1b1	N0	M0	1	2	0	0	38	1	1	0	0	038	38
52	1	1	2	0	00	0	0	0	0	3	0	0	1	1	1	3	1	1	1	1	38	3.16667	0	0	1	1	1	2013	200	0	1	1	0	200	Blank(s)	T1b1	N1	M0	1	2	1	0	28	1	1	1	1	028	28
66	2	2	0	0	00	0	0	0	1	3	0	0	1	1	1	3	1	1	1	1	42	3.5	0	0	1	1	1	2013	210	0	1	1	0	210	Blank(s)	T1b1	N1	M0	1	2	1	0	28	2	2	1	1	028	28
45	1	1	0	1	53	53	4	2	1	1	1	1	1	2	0	4	0	1	1	1	41	3.41667	0	0	1	1	1	2013	210	0	1	0	0	210	Blank(s)	T1b1	N0	M0	1	2	0	0	20	2		1	0	020	20
36	0	0	0	0	53	53	4	2	1	0	1	1	0	0	0	0	0	1	1	1	44	3.66667	0	0	1	1	1	2013	210	0	1	1	0	210	Blank(s)	T1b1	N0	M0	1	2	0	0	30	1	1	1	0	993	993
42	1	1	0	0	40	40	3	2	1	0	1	1	0	0	0	0	0	1	1	1	42	3.5	0	0	1	1	1	2013	200	0	1	0	0	200	Blank(s)	T1b1	N0	M0	1	2	0	0	8	2	2	0	0	008	8
42	1	1	0	0	53	53	4	2	1	0	1	1	0	0	0	0	0	1	1	1	42	3.5	0	0	1	1	1	2013	200	0	1	0	0	200	Blank(s)	T1b1	N0	M0	1	2	0	0	18	2		1	0	018	18
31	0	0	0	1	53	53	4	2	1	0	1	1	0	0	0	0	0	1	1	1	41	3.41667	0	0	1	1	1	2013	210	0	1	0	0	210	Blank(s)	T1b1	N0	M0	1	2	0	0	19	2	2	0	0	019	19
36	0	0	0	0	30	30	3	2	1	0	1	1	0	0	0	0	0	1	1	1	45	3.75	0	0	1	1	1	2013	210	0	1	1	0	210	Blank(s)	T1b1	N0	M0	1	2	0	0	39	2		0	0	039	39
57	1	1	2	1	40	40	3	2	1	1	1	1	1	2	0	4	0	1	1	1	37	3.08333	0	0	1	1	1	2013	200	0	1	0	0	200	Blank(s)	T1b1	N0	M0	1	2	0	0	12	1	1	1	0	012	12
43	1	1	0	0	40	40	3	2	1	1	1	1	1	2	1	5	0	1	1	1	42	3.5	0	0	1	1	1	2013	250	0	2	0	0	250	Blank(s)	T1b1	N1	M0	1	2	1	0	10	1	1	1	1	010	10
57	1	1	2	0	53	53	4	2	1	0	1	1	0	0	0	0	0	1	1	0	34	2.83333	0	0	1	1	1	2011	250	0	2	1	0	250	Blank(s)	T1b1	N0	M0	1	2	0	0	23	1	1	2	0	023	23
47	1	1	2	1	53	53	4	2	1	0	1	1	0	0	0	0	0	1	1	1	42	3.5	0	0	1	1	1	2013	210	0	1	0	0	210	Blank(s)	T1b1	N0	M0	1	2	0	0	9	2	2	1	0	009	9
82	2	3	1	1	00	0	0	0	0	3	0	0	1	1	1	3	1	1	1	1	38	3.16667	1	1	1	1	1	2013	250	0	2	1	0	250	Blank(s)	T1b1	N0	M0	1	2	0	0	30	1	1	4	0	030	30
55	1	1	2	0	40	40	3	2	1	1	1	1	1	2	1	5	0	1	1	1	39	3.25	0	0	1	1	1	2013	200	0	1	1	0	200	Blank(s)	T1b1	N0	M0	1	2	0	0	35	1	1	2	0	035	35
40	1	1	0	1	40	40	3	2	1	3	1	1	1	2	0	4	0	1	1	1	38	3.16667	0	0	1	1	1	2013	200	0	1	1	0	200	Blank(s)	T1b1	N0	M0	1	2	0	0	28	1	1	1	0	028	28
53	1	1	2	1	50	50	4	2	1	0	1	1	0	0	0	0	0	1	1	1	37	3.08333	0	0	1	1	1	2013	200	0	1	1	0	200	Blank(s)	T1b1	N0	M0	1	2	0	0	25	2	2	2	0	025	25
44	1	1	0	0	53	53	4	2	1	0	1	1	0	0	0	0	0	1	1	0	33	2.75	0	0	1	1	1	2013	200	0	1	0	0	200	Blank(s)	T1b1	N0	M0	1	2	0	0	20	1	1	1	0	020	20
58	1	1	2	0	53	53	4	2	1	0	1	1	0	0	0	0	0	1	1	1	36	3	0	0	1	1	1	2013	250	0	2	0	0	250	Blank(s)	T1b1	N0	M0	1	2	0	0	5	2	2	1	0	005	5
63	2	2	0	0	50	50	4	2	1	1	1	1	1	2	1	5	0	1	1	1	36	3	0	0	1	1	1	2013	210	0	1	0	0	210	Blank(s)	T1b1	N0	M0	1	2	0	0	15	2	2	0	0	015	15
32	0	0	0	1	40	40	3	2	1	0	1	1	0	0	0	0	0	1	0	0	15	1.25	0	0	1	1	1	2014	250	0	2	0	0	250	Blank(s)	T1b1	N0	M0	1	2	0	0	20	2		1	0	020	20
38	0	0	0	0	50	50	4	2	1	0	1	1	0	0	0	0	0	1	1	1	37	3.08333	0	0	1	1	1	2013	200	0	1	0	0	200	Blank(s)	T1b1	N0	M0	1	2	0	0	18	2	2	0	0	018	18
35	0	0	0	1	00	0	0	0	1	3	0	0	1	1	1	3	1	1	1	0	33	2.75	0	0	1	1	1	2014	210	0	1	0	0	210	Blank(s)	T1b1	N1	M0	1	2	1	0	20	1	1	2	1	020	20
35	0	0	0	0	30	30	3	2	0	3	1	1	1	2	1	5	0	1	1	0	33	2.75	0	0	1	1	1	2014	200	0	1	1	0	200	Blank(s)	T1b1	N0	M0	1	2	0	0	22	1	1	2	0	022	22
28	0	0	0	1	40	40	3	2	1	0	1	1	0	0	0	0	0	1	1	0	32	2.66667	0	0	1	1	1	2014	250	0	2	0	0	250	Blank(s)	T1b1	N0	M0	1	2	0	0	9	1	1	1	0	009	9
45	1	1	2	2	53	53	4	2	1	0	1	1	0	0	0	0	0	1	1	0	31	2.58333	0	0	1	1	1	2014	210	0	1	1	0	210	Blank(s)	T1b1	N0	M0	1	2	0	0	30	2	2	2	0	030	30
33	0	0	2	1	53	53	4	2	1	0	1	1	0	0	0	0	0	1	1	0	33	2.75	0	0	1	1	1	2014	210	0	1	1	0	210	Blank(s)	T1b1	N0	M0	1	2	0	0	33	2	2	1	0	033	33
40	1	1	2	1	40	40	3	2	1	0	1	1	0	0	0	0	0	1	1	0	30	2.5	0	0	1	1	1	2014	300	0	2	0	0	300	Blank(s)	T1b1	N0	M0	1	2	0	0	11	2	2	2	0	011	11
63	2	2	2	0	53	53	4	2	1	1	1	1	1	2	1	5	0	1	1	0	29	2.41667	0	0	1	1	1	2014	200	0	1	0	0	200	Blank(s)	T1b1	N1	M0	1	2	1	0	14	1	1	2	1	014	14
62	2	2	0	1	40	40	3	2	1	1	1	1	1	2	0	4	0	1	1	0	24	2	0	0	1	1	1	2014	210	0	1	1	0	210	Blank(s)	T1b1	N0	M0	1	2	0	0	27	1	1	1	0	027	27
63	2	2	0	1	53	53	4	2	1	0	1	1	0	0	0	0	0	1	1	0	30	2.5	0	0	1	1	1	2014	210	0	1	0	0	210	Blank(s)	T1b1	N0	M0	1	2	0	0	8	1	1	4	0	008	8
58	1	1	2	0	51	51	4	2	1	3	1	1	1	2	1	5	0	1	1	0	29	2.41667	0	0	1	1	1	2014	400	1	3	1	0	400	Blank(s)	T2a	N1	M0	2	4	1	0	25	1	1	1	1	025	25
28	0	0	2	1	50	50	4	2	1	1	1	1	1	2	1	5	0	1	1	0	30	2.5	0	0	1	1	1	2014	250	0	2	1	0	250	Blank(s)	T1b1	N0	M0	1	2	0	0	23	1	1	2	0	023	23
45	1	1	2	0	53	53	4	2	1	1	1	1	1	2	1	5	0	1	1	0	29	2.41667	0	0	1	1	1	2014	220	0	1	0	0	220	Blank(s)	T1b1	N1	M0	1	2	1	0	7	1	1	2	1	007	7
54	1	1	0	0	40	40	3	2	1	0	1	1	0	0	0	0	0	1	1	0	31	2.58333	0	0	1	1	1	2014	200	0	1	1	0	200	Blank(s)	T1b1	N0	M0	1	2	0	0	25	2		0	0	025	25
48	1	1	2	0	30	30	3	2	0	0	1	1	0	0	0	0	0	1	1	0	27	2.25	0	0	1	1	1	2014	200	0	1	0	0	200	Blank(s)	T1b1	N0	M0	1	2	0	0	2	1	1	0	0	002	2
32	0	0	0	0	00	0	0	0	0	3	0	0	1	1	1	3	1	1	1	0	31	2.58333	0	0	1	1	1	2014	200	0	1	1	0	200	Blank(s)	T1b1	N0	M0	1	2	0	0	34	1	1	4	0	034	34
45	1	1	0	1	62	62	5	2	1	0	1	1	0	0	0	0	0	1	1	0	27	2.25	0	0	1	1	1	2014	200	0	1	1	0	200	Blank(s)	T1b1	N0	M0	1	2	0	0	25	2	2	0	0	025	25
37	0	0	0	2	53	53	4	2	1	1	1	1	1	2	1	5	0	1	1	0	24	2	0	0	1	1	1	2014	250	0	2	1	0	250	Blank(s)	T1b1	N1	M0	1	2	1	0	35	1	1	1	1	035	35
44	1	1	0	1	00	0	0	0	0	3	2	0	1	1	1	3	1	1	1	0	25	2.08333	0	0	1	1	1	2014	410	1	3	1	0	410	Blank(s)	T2a	N1	M0	2	4	1	0	40	3	3	1	1	040	40
50	1	1	2	0	50	50	4	2	1	0	1	1	0	0	0	0	0	1	0	0	18	1.5	0	0	1	1	1	2014	200	0	1	1	0	200	Blank(s)	T1b1	N0	M0	1	2	0	0	25	1	1	2	0	025	25
44	1	1	0	1	53	53	4	2	1	0	1	1	0	0	0	0	0	1	1	0	26	2.16667	0	0	1	1	1	2014	390	0	2	0	0	390	Blank(s)	T1b1	N0	M0	1	2	0	0	17	3	3	1	1	017	17
58	1	1	0	0	40	40	3	2	1	3	1	1	1	2	1	5	0	1	1	0	26	2.16667	0	0	1	1	1	2014	200	0	1	1	0	200	Blank(s)	T1b1	N0	M0	1	2	0	0	40	2	2	3	0	040	40
48	1	1	0	1	40	40	3	2	0	0	1	1	0	0	0	0	0	1	0	0	16	1.33333	0	0	1	1	1	2014	200	0	1	0	0	200	Blank(s)	T1b1	N0	M0	1	2	0	0	18	2	2	4	0	018	18
32	0	0	0	0	50	50	4	2	1	0	1	1	0	0	0	0	0	1	1	0	25	2.08333	0	0	1	1	1	2014	200	0	1	0	0	200	Blank(s)	T1b1	N0	M0	1	2	0	0	17	2	2	2	0	017	17
38	0	0	0	0	51	51	4	2	1	1	1	1	1	2	1	5	0	1	1	0	25	2.08333	0	0	1	1	1	2014	300	0	2	1	0	300	Blank(s)	T1b1	N0	M0	1	2	0	0	31	1	1	1	0	031	31
47	1	1	0	2	51	51	4	2	1	0	1	1	0	0	0	0	0	1	0	0	21	1.75	0	0	1	1	1	2015	200	0	1	0	0	200	Blank(s)	T1b1	N0	M0	1	2	0	0	9	2	2	1	0	009	9
39	0	0	1	1	00	0	0	0	0	3	0	0	1	1	1	3	1	1	0	0	22	1.83333	0	0	1	1	1	2015	250	0	2	1	0	250	Blank(s)	T1b1	N0	M0	1	2	0	0	36	1	1	1	0	036	36
60	2	2	1	0	53	53	4	2	1	0	1	1	0	0	0	0	0	1	1	0	24	2	0	0	1	1	1	2014	250	0	2	0	0	250	Blank(s)	T1b1	N0	M0	1	2	0	0	18	1	1	1	0	018	18
37	0	0	0	0	30	30	3	2	1	0	1	1	0	0	0	0	0	1	0	0	21	1.75	0	0	1	1	1	2015	210	0	1	0	0	210	Blank(s)	T1b1	N0	M0	1	2	0	0	14	2	2	0	0	014	14
28	0	0	2	0	53	53	4	2	1	0	1	1	0	0	0	0	0	1	0	0	17	1.41667	0	0	1	1	1	2015	210	0	1	1	0	210	Blank(s)	T1b1	N0	M0	1	2	0	0	25	1	1	2	0	025	25
41	1	1	0	1	40	40	3	2	0	0	1	1	0	0	0	0	0	1	0	0	23	1.91667	0	0	1	1	1	2015	210	0	1	0	0	210	Blank(s)	T1b1	N0	M0	1	2	0	0	16	2		4	0	016	16
65	2	2	0	1	40	40	3	2	1	0	1	1	0	0	0	0	0	1	0	0	21	1.75	0	0	1	1	1	2015	200	0	1	0	0	200	Blank(s)	T1b1	N0	M0	1	2	0	0	5	1	1	1	0	005	5
72	2	2	0	0	50	50	4	2	1	0	1	1	0	0	0	0	0	1	0	0	19	1.58333	0	0	1	1	1	2015	210	0	1	1	0	210	Blank(s)	T1b1	N0	M0	1	2	0	0	23	2	2	2	0	023	23
41	1	1	0	1	51	51	4	2	1	0	1	1	0	0	0	0	0	1	0	0	20	1.66667	0	0	1	1	1	2015	200	0	1	1	0	200	Blank(s)	T1b1	N0	M0	1	2	0	0	27	2		1	0	027	27
89	2	3	0	0	50	50	4	2	1	0	1	1	0	0	0	0	0	1	0	0	21	1.75	0	0	1	1	1	2015	210	0	1	0	0	210	Blank(s)	T1b1	N0	M0	1	2	0	0	16	1	1	1	0	016	16
52	1	1	2	1	51	51	4	2	1	0	1	1	0	0	0	0	0	1	0	0	20	1.66667	0	0	1	1	1	2015	200	0	1	0	0	200	Blank(s)	T1b1	N0	M0	1	2	0	0	20	3	3	1	0	020	20
58	1	1	2	0	40	40	3	2	0	0	1	1	0	0	0	0	0	1	0	0	20	1.66667	0	0	1	1	1	2015	200	0	1	0	0	200	Blank(s)	T1b1	N0	M0	1	2	0	0	8	1	1	0	0	008	8
44	1	1	2	0	53	53	4	2	1	1	1	1	1	2	1	5	0	1	0	0	18	1.5	0	0	1	1	1	2015	200	0	1	1	0	200	Blank(s)	T1b1	N1	M0	1	2	1	0	35	1	1	2	1	035	35
44	1	1	0	0	51	51	4	2	1	0	1	1	0	0	0	0	0	1	0	0	18	1.5	0	0	1	1	1	2015	210	0	1	0	0	210	Blank(s)	T1b1	N0	M0	1	2	0	0	14	2		0	0	014	14
49	1	1	2	1	51	51	4	2	1	0	1	1	0	0	0	0	0	1	0	0	16	1.33333	0	0	1	1	1	2015	210	0	1	0	0	210	Blank(s)	T1b1	N0	M0	1	2	0	0	13	3	3	1	0	013	13
52	1	1	2	0	50	50	4	2	1	0	1	1	0	0	0	0	0	1	0	0	16	1.33333	0	0	1	1	1	2015	200	0	1	0	0	200	Blank(s)	T1b1	N0	M0	1	2	0	0	10	1	1	2	0	010	10
82	2	3	2	1	53	53	4	2	1	1	1	1	1	2	0	4	0	1	0	0	15	1.25	0	0	1	1	1	2015	200	0	1	1	0	200	Blank(s)	T1b1	N0	M0	1	2	0	0	38	2	2	1	0	038	38
32	0	0	0	0	40	40	3	2	1	0	1	1	0	0	0	0	0	1	0	0	14	1.16667	0	0	1	1	1	2015	210	0	1	0	0	210	Blank(s)	T1b1	N0	M0	1	2	0	0	8	2		0	0	008	8
60	2	2	0	1	40	40	3	2	1	0	1	1	0	0	0	0	0	1	0	0	17	1.41667	0	0	1	1	1	2015	210	0	1	0	0	210	Blank(s)	T1b1	N0	M0	1	2	0	0	8	2	2	4	0	008	8
48	1	1	2	1	62	62	5	2	1	0	1	1	0	0	0	0	0	1	0	0	13	1.08333	0	0	1	1	1	2015	210	0	1	0	0	210	Blank(s)	T1b1	N0	M0	1	2	0	0	12	3	3	2	0	012	12
34	0	0	0	1	40	40	3	2	1	0	1	1	0	0	0	0	0	0	0	0	7	0.583333	0	0	1	1	1	2015	210	0	1	0	0	210	Blank(s)	T1b1	N0	M0	1	2	0	0	20	2		2	0	020	20
38	0	0	0	1	62	62	5	2	1	0	1	1	0	0	0	0	0	1	0	0	13	1.08333	0	0	1	1	1	2015	200	0	1	0	0	200	Blank(s)	T1b1	N0	M0	1	2	0	0	19	1	1	2	0	019	19
64	2	2	0	1	00	0	0	0	0	3	0	0	1	1	1	3	1	1	0	0	18	1.5	0	0	1	1	1	2015	210	0	1	1	0	210	Blank(s)	T1b1	N0	M0	1	2	0	0	24	2	2	0	0	024	24
39	0	0	2	1	62	62	5	2	1	1	1	1	1	2	1	5	0	1	0	0	12	1	0	0	1	1	1	2015	400	1	3	1	0	400	Blank(s)	T2a	N1	M0	2	4	1	0	40	3	3	2	1	040	40
59	1	1	0	0	40	40	3	2	1	1	1	1	1	2	1	5	0	1	0	0	12	1	0	0	1	1	1	2015	200	0	1	0	0	200	Blank(s)	T1b1	N0	M0	1	2	0	0	20	1	1	2	0	020	20
60	2	2	1	1	50	50	4	2	1	0	1	1	0	0	0	0	0	1	0	0	21	1.75	0	0	1	1	1	2015	250	0	2	0	0	250	Blank(s)	T1b1	N0	M0	1	2	0	0	17	3	3	1	0	017	17
60	2	2	0	0	62	62	5	2	1	0	1	1	0	0	0	0	0	0	0	0	10	0.833333	0	0	1	1	1	2015	250	0	2	0	0	250	Blank(s)	T1b1	N0	M0	1	2	0	0	18	2	2	0	0	018	18
76	2	2	0	0	53	53	4	2	1	0	1	1	0	0	0	0	0	1	1	1	131	10.9167	0	0	1	1	1	2006	200	0	1	0	0	200	Blank(s)	T1b1	N0	M0	1	2	0	0	5	1	1	2	0	005	5
33	0	0	0	2	50	50	4	2	1	0	1	1	0	0	0	0	0	1	1	1	207	17.25	1	0	1	1	1	1988	200	0	1	0	0	Blank(s)	20	T1b	N0	M0	1	2	0	0	15	1	1	2	0	015	15
49	1	1	0	0	50	50	4	2	1	0	1	1	0	0	0	0	0	1	1	1	325	27.0833	1	0	1	1	1	1988	200	0	1	0	0	Blank(s)	20	T1b	N0	M0	1	2	0	0	20	3	3	2	0	020	20
36	0	0	0	0	50	50	4	2	1	1	1	1	1	2	0	4	0	1	1	1	344	28.6667	0	0	1	1	1	1988	200	0	1	0	0	Blank(s)	20	T1b	N1	M0	1	2	1	0	20	2	2	0	1	020	20
45	1	1	0	0	50	50	4	2	1	0	1	1	0	0	0	0	0	1	1	1	344	28.6667	0	0	1	1	1	1988	200	0	1	0	0	Blank(s)	20	T1b	N0	M0	1	2	0	0	10	2	2	0	0	010	10
23	0	0	0	1	50	50	4	2	1	0	1	1	0	0	0	0	0	1	1	1	115	9.58333	1	1	1	1	1	1988	200	0	1	1	0	Blank(s)	20	T1b	N0	M0	1	2	0	0	40	1	1	1	0	040	40
58	1	1	0	0	50	50	4	2	1	0	1	1	0	0	0	0	0	1	1	1	222	18.5	1	0	1	1	1	1988	200	0	1	0	0	Blank(s)	20	T1b	N0	M0	1	2	0	0	18	1	1	2	0	018	18
50	1	1	0	2	50	50	4	2	1	1	1	1	1	2	0	4	0	1	1	1	345	28.75	0	0	1	1	1	1988	400	1	3	1	0	Blank(s)	40	T2a	N1	M0	2	4	1	0	40	1	1	2	1	040	40
26	0	0	0	1	50	50	4	2	1	0	1	1	0	0	0	0	0	1	1	1	337	28.0833	0	0	1	1	1	1988	200	0	1	0	0	Blank(s)	20	T1b	N0	M0	1	2	0	0	20	1	1	4	0	020	20
36	0	0	0	0	50	50	4	2	1	0	1	1	0	0	0	0	0	1	1	1	331	27.5833	0	0	1	1	1	1989	200	0	1	1	0	Blank(s)	20	T1b	N0	M0	1	2	0	0	33	1	1	4	0	033	33
43	1	1	0	1	50	50	4	2	1	0	1	1	0	0	0	0	0	1	1	1	330	27.5	1	0	1	1	1	1989	200	0	1	1	0	Blank(s)	20	T1b	N0	M0	1	2	0	0	25	1	1	2	0	025	25
49	1	1	0	0	50	50	4	2	1	0	1	1	0	0	0	0	0	1	1	1	334	27.8333	0	0	1	1	1	1989	200	0	1	0	0	Blank(s)	20	T1b	N0	M0	1	2	0	0	10	1	1	4	0	010	10
40	1	1	0	1	50	50	4	2	1	0	1	1	0	0	0	0	0	1	1	1	329	27.4167	0	0	1	1	1	1989	200	0	1	1	0	Blank(s)	20	T1b	N0	M0	1	2	0	0	40	1	1	2	0	040	40
31	0	0	0	1	50	50	4	2	1	0	1	1	0	0	0	0	0	1	1	0	25	2.08333	0	0	1	1	1	1989	200	0	1	1	0	Blank(s)	20	T1b	N0	M0	1	2	0	0	30	2	2	1	0	030	30
69	2	2	0	0	50	50	4	2	1	1	1	1	1	2	0	4	0	1	1	1	221	18.4167	1	0	1	1	1	1989	400	1	3	1	0	Blank(s)	40	T2a	N0	M0	2	4	0	0	30	1	1	1	1	030	30
33	0	0	0	0	60	60	5	2	1	1	1	1	1	2	0	4	0	1	1	1	159	13.25	1	1	1	1	1	1989	200	0	1	1	0	Blank(s)	20	T1b	N0	M0	1	2	0	0	30	1	1	2	0	030	30
49	1	1	0	1	50	50	4	2	1	0	1	1	0	0	0	0	0	1	1	1	334	27.8333	0	0	1	1	1	1989	200	0	1	0	0	Blank(s)	20	T1b	N0	M0	1	2	0	0	15	2	2	4	0	015	15
42	1	1	0	0	50	50	4	2	1	0	1	1	0	0	0	0	0	1	1	1	326	27.1667	0	0	1	1	1	1989	200	0	1	0	0	Blank(s)	20	T1b	N0	M0	1	2	0	0	10	1	1	1	0	010	10
77	2	2	0	1	40	40	3	2	0	0	1	1	0	0	0	0	0	1	1	1	95	7.91667	1	0	1	1	1	1990	200	0	1	1	0	Blank(s)	20	T1b	NX	M0	1	2	2	0	30	1	1	2	0	030	30
64	2	2	0	0	50	50	4	2	1	1	1	1	1	2	0	4	0	0	0	0	9	0.75	1	1	1	1	1	1990	200	0	1	1	0	Blank(s)	20	T1b	N1	M0	1	2	1	0	26	3	3	4	1	026	26
48	1	1	0	0	50	50	4	2	1	0	1	1	0	0	1	1	0	1	1	1	320	26.6667	0	0	1	1	1	1990	200	0	1	1	0	Blank(s)	20	T1b	N1	M0	1	2	1	0	38	1	1	2	1	038	38
55	1	1	0	1	50	50	4	2	1	0	1	1	0	0	0	0	0	1	1	1	273	22.75	1	0	1	1	1	1990	200	0	1	0	0	Blank(s)	20	T1b	N0	M0	1	2	0	0	15	1	1	1	0	015	15
41	1	1	0	1	50	50	4	2	1	0	1	1	0	0	0	0	0	1	1	1	257	21.4167	1	0	1	1	1	1990	400	1	3	0	0	Blank(s)	40	T2a	N0	M0	2	4	0	0	10	1	1	1	1	010	10
25	0	0	0	0	50	50	4	2	1	0	1	1	0	0	1	1	0	1	1	1	98	8.16667	0	0	1	1	1	1990	200	0	1	1	0	Blank(s)	20	T1b	N0	M0	1	2	0	0	40	1	1	1	0	040	40
44	1	1	0	0	50	50	4	2	1	0	1	1	0	0	1	1	0	1	1	1	66	5.5	1	0	1	1	1	1990	200	0	1	1	0	Blank(s)	20	T1b	N1	M0	1	2	1	0	40	1	1	4	1	040	40
24	0	0	0	1	50	50	4	2	1	0	1	1	0	0	0	0	0	1	1	1	323	26.9167	0	0	1	1	1	1990	200	0	1	0	0	Blank(s)	20	T1b	N0	M0	1	2	0	0	20	1	1	2	0	020	20
42	1	1	0	0	40	40	3	2	1	0	1	1	0	0	0	0	0	0	0	0	10	0.833333	1	1	1	1	1	1990	200	0	1	0	0	Blank(s)	20	T1b	N0	M0	1	2	0	0	9	1	1	2	0	009	9
36	0	0	0	0	50	50	4	2	1	0	1	1	0	0	0	0	0	1	1	1	320	26.6667	0	0	1	1	1	1990	200	0	1	1	0	Blank(s)	20	T1b	N0	M0	1	2	0	0	33	1	1	4	0	033	33
46	1	1	0	1	50	50	4	2	1	0	1	1	0	0	0	0	0	1	1	1	308	25.6667	1	0	1	1	1	1990	400	1	3	1	0	Blank(s)	40	T2a	N0	M0	2	4	0	0	30	1	1	2	1	030	30
39	0	0	0	1	50	50	4	2	1	1	1	1	1	2	0	4	0	1	1	1	341	28.4167	0	0	1	1	1	1988	200	0	1	0	0	Blank(s)	20	T1b	N0	M0	1	2	0	0	20	3	3	2	0	020	20
39	0	0	0	1	50	50	4	2	1	0	1	1	0	0	1	1	0	1	1	1	315	26.25	0	0	1	1	1	1990	200	0	1	1	0	Blank(s)	20	T1b	N0	M0	1	2	0	0	30	2	2	1	0	030	30
49	1	1	0	0	50	50	4	2	1	0	1	1	0	0	0	0	0	1	1	1	310	25.8333	0	0	1	1	1	1991	200	0	1	0	0	Blank(s)	20	T1b	N0	M0	1	2	0	0	20	1	1	4	0	020	20
43	1	1	0	0	50	50	4	2	1	0	1	1	0	0	0	0	0	1	1	1	309	25.75	0	0	1	1	1	1991	200	0	1	0	0	Blank(s)	20	T1b	N0	M0	1	2	0	0	15	1	1	4	0	015	15
33	0	0	0	0	50	50	4	2	1	0	1	1	0	0	0	0	0	1	0	0	12	1	1	1	1	1	1	1991	200	0	1	1	0	Blank(s)	20	T1b	N0	M0	1	2	0	0	25	2	2	2	0	025	25
40	1	1	2	0	50	50	4	2	1	0	1	1	0	0	1	1	0	1	1	1	261	21.75	0	0	1	1	1	1991	200	0	1	1	0	Blank(s)	20	T1b	N0	M0	1	2	0	0	25	1	1	1	0	025	25
46	1	1	0	0	50	50	4	2	1	3	1	1	1	2	0	4	0	1	1	1	306	25.5	0	0	1	1	1	1991	200	0	1	1	0	Blank(s)	20	T1b	N0	M0	1	2	0	0	23	1	1	4	0	023	23
51	1	1	0	1	50	50	4	2	1	1	1	1	1	2	1	5	0	1	1	1	41	3.41667	1	1	1	1	1	1991	200	0	1	0	0	Blank(s)	20	T1b	N0	M0	1	2	0	0	15	2	2	4	0	015	15
33	0	0	0	2	50	50	4	2	1	0	1	1	0	0	0	0	0	1	1	1	302	25.1667	0	0	1	1	1	1991	200	0	1	1	0	Blank(s)	20	T1b	N1	M0	1	2	1	0	39	1	1	3	1	039	39
33	0	0	0	1	30	30	3	2	1	0	1	1	0	0	0	0	0	1	1	1	303	25.25	0	0	1	1	1	1991	200	0	1	0	0	Blank(s)	20	T1b	N0	M0	1	2	0	0	20	2	2	2	0	020	20
66	2	2	1	1	50	50	4	2	1	0	1	1	0	0	1	1	0	1	1	1	41	3.41667	1	1	1	1	1	1991	200	0	1	0	0	Blank(s)	20	T1b	N0	M0	1	2	0	0	5	1	1	1	0	005	5
21	0	0	0	2	35	35	3	2	1	0	1	1	0	0	0	0	0	1	1	1	299	24.9167	0	0	1	1	1	1992	200	0	1	1	0	Blank(s)	20	T1b	N0	M0	1	2	0	0	30	1	1	2	0	030	30
38	0	0	0	0	50	50	4	2	1	0	1	1	0	0	0	0	0	1	1	1	294	24.5	0	0	1	1	1	1992	200	0	1	1	0	Blank(s)	20	T1b	N0	M0	1	2	0	0	29	1	1	1	0	029	29
25	0	0	0	2	50	50	4	2	1	0	1	1	0	0	0	0	0	1	1	1	291	24.25	0	0	1	1	1	1992	200	0	1	0	0	Blank(s)	20	T1b	N0	M0	1	2	0	0	15	2	2	1	0	015	15
54	1	1	1	1	51	51	4	2	1	0	1	1	0	0	0	0	0	1	1	1	52	4.33333	0	0	1	1	1	2011	210	0	1	0	0	210	Blank(s)	T1b1	N0	M0	1	2	0	0	11	1	1	1	0	011	11
41	1	1	0	1	50	50	4	2	1	0	1	1	0	0	1	1	0	1	1	1	44	3.66667	1	1	1	1	1	1992	200	0	1	1	0	Blank(s)	20	T1b	N1	M0	1	2	1	0	30	1	1	4	1	030	30
37	0	0	0	1	50	50	4	2	1	1	1	1	1	2	1	5	0	0	0	0	10	0.833333	1	1	1	1	1	1992	200	0	1	1	0	Blank(s)	20	T1b	N0	M0	1	2	0	0	40	1	1	2	0	040	40
43	1	1	0	1	35	35	3	2	1	1	1	1	1	2	1	5	0	0	0	0	7	0.583333	0	0	1	1	1	1992	200	0	1	1	0	Blank(s)	20	T1b	N1	M0	1	2	1	0	30	1	1	1	1	030	30
51	1	1	0	0	50	50	4	2	1	0	1	1	0	0	0	0	0	1	1	1	297	24.75	0	0	1	1	1	1992	200	0	1	1	0	Blank(s)	20	T1b	N0	M0	1	2	0	0	35	1	1	2	0	035	35
42	1	1	1	1	50	50	4	2	1	0	1	1	0	0	0	0	0	1	1	1	61	5.08333	1	0	1	1	1	1992	200	0	1	0	0	Blank(s)	20	T1b	N0	M0	1	2	0	0	17	1	1	1	0	017	17
29	0	0	0	1	50	50	4	2	1	0	1	1	0	0	0	0	0	1	1	1	283	23.5833	0	0	1	1	1	1993	200	0	1	1	0	Blank(s)	20	T1b	N0	M0	1	2	0	0	22	1	1	1	0	022	22
36	0	0	0	1	50	50	4	2	1	0	1	1	0	0	0	0	0	1	1	1	285	23.75	0	0	1	1	1	1993	200	0	1	0	0	Blank(s)	20	T1b	N0	M0	1	2	0	0	20	1	1	1	0	020	20
42	1	1	0	0	50	50	4	2	1	0	1	1	0	0	0	0	0	1	1	1	247	20.5833	1	0	1	1	1	1993	200	0	1	0	0	Blank(s)	20	T1b	N0	M0	1	2	0	0	2	1	1	1	0	002	2
33	0	0	0	1	50	50	4	2	1	0	1	1	0	0	0	0	0	1	1	1	276	23	0	0	1	1	1	1993	200	0	1	1	0	Blank(s)	20	T1b	N0	M0	1	2	0	0	25	1	1	1	0	025	25
35	0	0	1	1	35	35	3	2	1	3	1	1	1	2	1	5	0	1	1	1	282	23.5	0	0	1	1	1	1993	200	0	1	0	0	Blank(s)	20	T1b	N0	M0	1	2	0	0	20	2	2	0	0	020	20
35	0	0	0	0	50	50	4	2	1	1	1	1	1	2	1	5	0	1	1	1	284	23.6667	0	0	1	1	1	1993	200	0	1	1	0	Blank(s)	20	T1b	N0	M0	1	2	0	0	30	1	1	2	0	030	30
53	1	1	1	1	50	50	4	2	1	0	1	1	0	0	0	0	0	1	1	1	280	23.3333	0	0	1	1	1	1993	200	0	1	1	0	Blank(s)	20	T1b	N0	M0	1	2	0	0	28	1	1	2	0	028	28
58	1	1	1	1	50	50	4	2	0	0	1	1	0	0	0	0	0	1	1	1	268	22.3333	0	0	1	1	1	1994	400	1	3	0	0	Blank(s)	40	T2a	N0	M0	2	4	0	0	10	1	1	1	1	010	10
28	0	0	0	0	35	35	3	2	1	1	1	1	1	2	0	4	0	1	1	1	264	22	0	0	1	1	1	1994	200	0	1	0	0	Blank(s)	20	T1b	N1	M0	1	2	1	0	15	1	1	1	1	015	15
38	0	0	2	1	50	50	4	2	1	1	1	1	1	2	0	4	0	1	1	1	42	3.5	0	0	1	1	1	1995	200	0	1	0	0	Blank(s)	20	T1b	N1	M0	1	2	1	0	10	1	1	2	1	010	10
40	1	1	0	0	50	50	4	2	1	0	1	1	0	0	0	0	0	1	1	0	24	2	0	0	1	1	1	1995	200	0	1	0	0	Blank(s)	20	T1b	N0	M0	1	2	0	0	15	1	1	1	0	015	15
27	0	0	0	0	50	50	4	2	1	0	1	1	0	0	0	0	0	1	1	1	260	21.6667	0	0	1	1	1	1995	200	0	1	1	0	Blank(s)	20	T1b	N0	M0	1	2	0	0	30	1	1	1	0	030	30
33	0	0	0	0	50	50	4	2	1	1	1	1	1	2	0	4	0	1	1	1	218	18.1667	0	0	1	1	1	1995	200	0	1	1	0	Blank(s)	20	T1b	N1	M0	1	2	1	0	30	1	1	1	1	030	30
44	1	1	0	0	40	40	3	2	0	0	1	1	0	0	0	0	0	1	1	1	260	21.6667	0	0	1	1	1	1995	200	0	1	0	0	Blank(s)	20	T1b	N0	M0	1	2	0	0	10	2	2	4	0	010	10
56	1	1	0	1	50	50	4	2	1	0	1	1	0	0	0	0	0	1	1	1	250	20.8333	0	0	1	1	1	1996	200	0	1	0	0	Blank(s)	20	T1b	N0	M0	1	2	0	0	10	1	1	2	0	010	10
44	1	1	0	1	50	50	4	2	0	3	1	1	1	2	1	5	0	1	0	0	20	1.66667	1	1	1	1	1	1996	400	1	3	1	0	Blank(s)	40	T2a	NX	M0	2	4	2	0	40	3	3	2	1	040	40
45	1	1	0	0	50	50	4	2	1	0	1	1	0	0	0	0	0	1	1	1	251	20.9167	0	0	1	1	1	1996	200	0	1	1	0	Blank(s)	20	T1b	N0	M0	1	2	0	0	25	1	1	1	0	025	25
43	1	1	0	1	50	50	4	2	1	1	1	1	1	2	0	4	0	1	1	1	36	3	1	1	1	1	1	1996	400	1	3	1	0	Blank(s)	40	T2a	N1	M0	2	4	1	0	35	1	1	2	1	035	35
32	0	0	0	1	50	50	4	2	1	0	1	1	0	0	0	0	0	1	1	1	236	19.6667	0	0	1	1	1	1997	200	0	1	1	0	Blank(s)	20	T1b	N0	M0	1	2	0	0	40	1	1	1	0	040	40
45	1	1	0	0	50	50	4	2	1	1	1	1	1	2	0	4	0	1	1	1	233	19.4167	0	0	1	1	1	1997	200	0	1	0	0	Blank(s)	20	T1b	N1	M0	1	2	1	0	20	1	1	2	1	020	20
42	1	1	0	0	50	50	4	2	1	0	1	1	0	0	0	0	0	1	1	1	239	19.9167	0	0	1	1	1	1997	200	0	1	0	0	Blank(s)	20	T1b	N0	M0	1	2	0	0	12	1	1	1	0	012	12
29	0	0	0	0	50	50	4	2	1	0	1	1	0	0	0	0	0	1	1	1	230	19.1667	0	0	1	1	1	1997	200	0	1	0	0	Blank(s)	20	T1b	N0	M0	1	2	0	0	9	1	1	2	0	009	9
51	1	1	0	1	50	50	4	2	1	0	1	1	0	0	0	0	0	1	1	1	54	4.5	1	0	1	1	1	1998	200	0	1	1	0	Blank(s)	20	T1b	N0	M0	1	2	0	0	28	1	1	1	0	028	28
18	0	0	0	1	40	40	3	2	1	0	1	1	0	0	0	0	0	1	1	1	217	18.0833	0	0	1	1	1	1998	200	0	1	0	0	Blank(s)	20	T1b	N0	M0	1	2	0	0	8	1	1	1	0	008	8
49	1	1	0	2	50	50	4	2	1	0	1	1	0	0	0	0	0	1	1	1	220	18.3333	0	0	1	1	1	1998	200	0	1	1	0	Blank(s)	20	T1b	N0	M0	1	2	0	0	35	1	1	2	0	035	35
31	0	0	0	1	53	53	4	2	1	0	1	1	0	0	0	0	0	1	1	1	217	18.0833	0	0	1	1	1	1998	200	0	1	0	0	Blank(s)	20	T1b	N0	M0	1	2	0	0	14	1	1	1	0	014	14
74	2	2	0	1	62	62	5	2	1	0	1	1	0	0	0	0	0	1	1	1	126	10.5	1	0	1	1	1	1999	200	0	1	1	0	Blank(s)	20	T1b	N0	M0	1	2	0	0	38	1	1	0	0	038	38
36	0	0	0	0	30	30	3	2	0	0	1	1	0	0	0	0	0	1	1	1	178	14.8333	0	0	1	1	1	1999	200	0	1	0	0	Blank(s)	20	T1b	N0	M0	1	2	0	0	1	1	1	4	0	001	1
66	2	2	0	1	40	40	3	2	1	0	1	1	0	0	0	0	0	0	0	0	0	0	0	0	1	1	1	1999	200	0	1	1	0	Blank(s)	20	T1b	N0	M0	1	2	0	0	40	1	1	3	0	040	40
31	0	0	1	1	50	50	4	2	1	0	1	1	0	0	0	0	0	1	1	1	205	17.0833	0	0	1	1	1	1999	200	0	1	1	0	Blank(s)	20	T1b	N0	M0	1	2	0	0	30	1	1	1	0	030	30
38	0	0	0	1	53	53	4	2	1	0	1	1	0	0	0	0	0	1	1	0	34	2.83333	1	1	1	1	1	2000	200	0	1	1	0	Blank(s)	20	T1b	N0	M0	1	2	0	0	40	1	1	2	0	040	40
32	0	0	0	1	53	53	4	2	1	0	1	1	0	0	0	0	0	1	1	1	186	15.5	0	0	1	1	1	2000	200	0	1	1	0	Blank(s)	20	T1b	N0	M0	1	2	0	0	25	3	3	2	0	025	25
57	1	1	0	1	62	62	5	2	1	1	1	1	1	2	0	4	0	1	1	1	200	16.6667	0	0	1	1	1	2000	200	0	1	1	0	Blank(s)	20	T1b	N0	M0	1	2	0	0	25	1	1	1	0	025	25
40	1	1	0	1	51	51	4	2	1	0	1	1	0	0	0	0	0	1	1	1	192	16	0	0	1	1	1	2000	200	0	1	0	0	Blank(s)	20	T1b	N0	M0	1	2	0	0	17	1	1	4	0	017	17
63	2	2	0	0	62	62	5	2	1	0	1	1	0	0	0	0	0	1	1	1	184	15.3333	0	0	1	1	1	2001	200	0	1	0	0	Blank(s)	20	T1b	N0	M0	1	2	0	0	20	3	3	4	0	020	20
51	1	1	0	0	40	40	3	2	1	1	1	1	1	2	1	5	0	1	1	1	80	6.66667	1	1	1	1	1	2001	200	0	1	0	0	Blank(s)	20	T1b	N0	M0	1	2	0	0	10	2	2	1	0	010	10
38	0	0	0	1	40	40	3	2	1	0	1	1	0	0	0	0	0	1	1	1	180	15	0	0	1	1	1	2001	200	0	1	0	0	Blank(s)	20	T1b	N0	M0	1	2	0	0	15	2	2	0	0	015	15
36	0	0	0	0	53	53	4	2	1	0	1	1	0	0	0	0	0	1	1	1	184	15.3333	0	0	1	1	1	2001	200	0	1	0	0	Blank(s)	20	T1b	N0	M0	1	2	0	0	12	1	1	1	0	012	12
49	1	1	0	0	53	53	4	2	1	0	1	1	0	0	0	0	0	1	1	1	186	15.5	0	0	1	1	1	2001	200	0	1	0	0	Blank(s)	20	T1b	N0	M0	1	2	0	0	6	2	2	0	0	006	6
58	1	1	0	0	40	40	3	2	1	1	1	1	1	2	1	5	0	1	1	1	171	14.25	0	0	1	1	1	2002	200	0	1	1	0	Blank(s)	20	T1b	N0	M0	1	2	0	0	35	1	1	0	0	035	35
38	0	0	0	0	40	40	3	2	1	0	1	1	0	0	0	0	0	1	1	1	175	14.5833	0	0	1	1	1	2002	200	0	1	0	0	Blank(s)	20	T1b	N0	M0	1	2	0	0	11	1	1	1	0	011	11
46	1	1	0	0	40	40	3	2	1	0	1	1	0	0	0	0	0	1	1	1	169	14.0833	0	0	1	1	1	2002	200	0	1	0	0	Blank(s)	20	T1b	N0	M0	1	2	0	0	2	1	1	2	0	002	2
46	1	1	0	1	50	50	4	2	1	0	1	1	0	0	0	0	0	1	1	1	169	14.0833	0	0	1	1	1	2002	200	0	1	0	0	Blank(s)	20	T1b	N0	M0	1	2	0	0	8	1	1	1	0	008	8
32	0	0	0	2	53	53	4	2	1	0	1	1	0	0	0	0	0	1	0	0	14	1.16667	1	1	1	1	1	2002	200	0	1	1	0	Blank(s)	20	T1b	N0	M0	1	2	0	0	29	1	1	2	0	029	29
58	1	1	0	0	00	0	0	0	0	2	0	0	1	1	1	3	1	1	1	1	171	14.25	0	0	1	1	1	2002	400	1	3	0	0	Blank(s)	40	T2a	N0	M0	2	4	0	0	20	1	1	1	1	020	20
61	2	2	0	1	53	53	4	2	1	0	1	1	0	0	0	0	0	1	1	1	175	14.5833	0	0	1	1	1	2002	200	0	1	1	0	Blank(s)	20	T1b	N0	M0	1	2	0	0	23	1	1	1	0	023	23
29	0	0	0	0	00	0	0	0	0	3	0	0	1	1	1	3	1	1	0	0	14	1.16667	1	1	1	1	1	2003	200	0	1	1	0	Blank(s)	20	T1b	N1	M0	1	2	1	0	40	2		4	1	040	40
62	2	2	1	0	53	53	4	2	1	1	1	1	1	2	1	5	0	1	1	1	59	4.91667	1	1	1	1	1	2003	380	0	2	1	0	Blank(s)	38	T1b	N1	M0	1	2	1	0	30	1	1	2	1	030	30
32	0	0	0	1	53	53	4	2	1	0	1	1	0	0	0	0	0	1	1	1	158	13.1667	0	0	1	1	1	2003	200	0	1	1	0	Blank(s)	20	T1b	N0	M0	1	2	0	0	38	2		1	0	038	38
41	1	1	0	0	53	53	4	2	0	0	1	1	0	0	0	0	0	1	1	1	156	13	0	0	1	1	1	2003	200	0	1	0	0	Blank(s)	20	T1b	N0	M0	1	2	0	0	19	2		4	0	019	19
40	1	1	0	0	51	51	4	2	1	1	1	1	1	2	1	5	0	0	0	0	6	0.5	0	0	1	1	1	2003	200	0	1	0	0	Blank(s)	20	T1b	N1	M0	1	2	1	0	15	1	1	2	1	015	15
34	0	0	0	1	30	30	3	2	0	0	1	1	0	0	0	0	0	1	1	1	160	13.3333	0	0	1	1	1	2003	200	0	1	0	0	Blank(s)	20	T1b	N0	M0	1	2	0	0	13	1	1	1	0	013	13
49	1	1	0	2	50	50	4	2	1	0	1	1	0	0	0	0	0	1	1	1	157	13.0833	0	0	1	1	1	2003	200	0	1	0	0	Blank(s)	20	T1b	N0	M0	1	2	0	0	18	1	1	1	0	018	18
37	0	0	0	0	53	53	4	2	1	1	1	1	1	2	1	5	0	1	1	1	105	8.75	0	0	1	1	1	2003	200	0	1	0	0	Blank(s)	20	T1b	N1	M0	1	2	1	0	9	1	1	4	1	009	9
27	0	0	0	1	53	53	4	2	1	0	1	1	0	0	0	0	0	1	1	1	161	13.4167	0	0	1	1	1	2003	200	0	1	0	0	Blank(s)	20	T1b	N0	M0	1	2	0	0	18	1	1	2	0	018	18
47	1	1	0	0	53	53	4	2	1	0	1	1	0	0	0	0	0	1	1	1	143	11.9167	0	0	1	1	1	2003	200	0	1	0	0	Blank(s)	20	T1b	N0	M0	1	2	0	0	20	1	1	2	0	020	20
61	2	2	0	0	53	53	4	2	1	0	1	1	0	0	0	0	0	1	1	1	160	13.3333	0	0	1	1	1	2003	200	0	1	0	0	Blank(s)	20	T1b	N0	M0	1	2	0	0	15	1	1	2	0	015	15
76	2	2	0	1	50	50	4	2	1	2	1	1	1	2	0	4	0	1	1	1	38	3.16667	1	0	1	1	1	2003	400	1	3	1	0	Blank(s)	40	T2a	N0	M0	2	4	0	0	30	1	1	1	1	030	30
60	2	2	0	1	53	53	4	2	1	1	1	1	1	2	0	4	0	1	0	0	15	1.25	1	1	1	1	1	2003	200	0	1	1	0	Blank(s)	20	T1b	N0	M0	1	2	0	0	40	1	1	0	0	040	40
65	2	2	0	1	00	0	0	0	0	3	0	0	1	1	1	3	1	1	1	1	149	12.4167	1	0	1	1	1	2004	200	0	1	0	0	200	Blank(s)	T1b1	N0	M0	1	2	0	0	20	1	1	4	0	020	20
42	1	1	0	1	40	40	3	2	1	0	1	1	0	0	0	0	0	1	1	1	147	12.25	0	0	1	1	1	2004	200	0	1	0	0	200	Blank(s)	T1b1	N0	M0	1	2	0	0	8	1	1	1	0	008	8
60	2	2	0	0	60	60	5	2	1	1	1	1	1	2	0	4	0	1	1	1	147	12.25	0	0	1	1	1	2004	200	0	1	1	0	200	Blank(s)	T1b1	N0	M0	1	2	0	0	40	1	1	1	0	040	40
66	2	2	1	0	51	51	4	2	1	0	1	1	0	0	0	0	0	1	1	1	154	12.8333	0	0	1	1	1	2004	200	0	1	0	0	200	Blank(s)	T1b1	N0	M0	1	2	0	0	15	1	1	2	0	015	15
31	0	0	0	1	51	51	4	2	1	0	1	1	0	0	0	0	0	1	1	1	147	12.25	0	0	1	1	1	2004	200	0	1	1	0	200	Blank(s)	T1b1	N0	M0	1	2	0	0	40	1	1	4	0	040	40
43	1	1	0	1	40	40	3	2	1	0	1	1	0	0	0	0	0	1	1	1	70	5.83333	0	0	1	1	1	2004	200	0	1	0	0	200	Blank(s)	T1b1	N0	M0	1	2	0	0	5	1	1	1	0	005	5
39	0	0	0	1	61	61	5	2	1	0	1	1	0	0	0	0	0	1	1	1	146	12.1667	0	0	1	1	1	2004	300	0	2	0	0	300	Blank(s)	T1b1	N0	M0	1	2	0	0	12	2		0	0	012	12
58	1	1	0	1	51	51	4	2	1	1	1	1	1	2	1	5	0	1	1	1	153	12.75	0	0	1	1	1	2004	250	0	2	0	0	250	Blank(s)	T1b1	N0	M0	1	2	0	0	20	1	1	3	0	020	20
44	1	1	0	0	53	53	4	2	0	0	1	1	0	0	0	0	0	1	1	1	146	12.1667	0	0	1	1	1	2004	300	0	2	0	0	300	Blank(s)	T1b1	N0	M0	1	2	0	0	4	2	2	4	0	004	4
43	1	1	0	1	53	53	4	2	1	0	1	1	0	0	0	0	0	1	1	1	145	12.0833	0	0	1	1	1	2004	200	0	1	0	0	200	Blank(s)	T1b1	N0	M0	1	2	0	0	18	1	1	2	0	018	18
42	1	1	0	0	53	53	4	2	1	0	1	1	0	0	0	0	0	1	1	1	106	8.83333	0	0	1	1	1	2005	200	0	1	0	0	200	Blank(s)	T1b1	N0	M0	1	2	0	0	11	1	1	1	0	011	11
42	1	1	1	1	50	50	4	2	1	0	1	1	0	0	0	0	0	1	1	1	139	11.5833	0	0	1	1	1	2005	200	0	1	0	0	200	Blank(s)	T1b1	N0	M0	1	2	0	0	0	1	1	4	0	990	990
39	0	0	0	0	30	30	3	2	1	0	1	1	0	0	0	0	0	1	1	1	114	9.5	0	0	1	1	1	2005	250	0	2	0	0	250	Blank(s)	T1b1	N0	M0	1	2	0	0	10	2	2	1	0	010	10
55	1	1	3	0	40	40	3	2	1	0	1	1	0	0	0	0	0	1	1	1	134	11.1667	0	0	1	1	1	2005	200	0	1	0	0	200	Blank(s)	T1b1	N0	M0	1	2	0	0	10	2	2	4	0	010	10
48	1	1	0	1	00	0	0	0	0	3	0	0	1	1	1	3	1	1	1	1	51	4.25	1	0	1	1	1	2005	400	1	3	1	0	400	Blank(s)	T2a	N0	M0	2	4	0	0	27	1	1	2	1	027	27
48	1	1	0	0	40	40	3	2	1	0	1	1	0	0	0	0	0	1	1	1	134	11.1667	0	0	1	1	1	2005	200	0	1	0	0	200	Blank(s)	T1b1	N0	M0	1	2	0	0	20	1	1	2	0	020	20
59	1	1	1	1	40	40	3	2	1	1	1	1	1	2	1	5	0	1	0	0	21	1.75	1	1	1	1	1	2005	200	0	1	1	0	200	Blank(s)	T1b1	N0	M0	1	2	0	0	40	1	1	2	0	040	40
85	2	3	0	0	53	53	4	2	1	0	1	1	0	0	0	0	0	1	1	1	134	11.1667	0	0	1	1	1	2005	250	0	2	1	0	250	Blank(s)	T1b1	N0	M0	1	2	0	0	40	1	1	2	0	994	994
72	2	2	0	1	62	62	5	2	1	0	1	1	0	0	0	0	0	1	0	0	20	1.66667	1	1	1	1	1	2005	200	0	1	1	0	200	Blank(s)	T1b1	N0	M0	1	2	0	0	35	1	1	2	0	035	35
48	1	1	0	0	53	53	4	2	1	1	1	1	1	2	0	4	0	1	1	1	141	11.75	0	0	1	1	1	2005	200	0	1	1	0	200	Blank(s)	T1b1	N0	M0	1	2	0	0	40	2	2	0	0	040	40
34	0	0	0	0	30	30	3	2	1	0	1	1	0	0	0	0	0	1	1	1	138	11.5	0	0	1	1	1	2005	300	0	2	1	0	300	Blank(s)	T1b1	N0	M0	1	2	0	0	27	2	2	0	0	027	27
59	1	1	0	1	40	40	3	2	1	1	1	1	1	2	1	5	0	1	1	1	140	11.6667	0	0	1	1	1	2005	380	0	2	1	0	380	Blank(s)	T1b1	N1	M0	1	2	1	0	40	1	1	2	1	040	40
43	1	1	1	0	40	40	3	2	1	0	1	1	0	0	0	0	0	1	1	1	135	11.25	0	0	1	1	1	2005	200	0	1	1	0	200	Blank(s)	T1b1	N0	M0	1	2	0	0	21	1	1	1	0	021	21
38	0	0	1	1	50	50	4	2	1	0	1	1	0	0	0	0	0	1	1	1	140	11.6667	0	0	1	1	1	2005	200	0	1	0	0	200	Blank(s)	T1b1	N0	M0	1	2	0	0	20	1	1	2	0	020	20
39	0	0	1	1	53	53	4	2	1	1	1	1	1	2	1	5	0	1	1	1	133	11.0833	0	0	1	1	1	2005	200	0	1	1	0	200	Blank(s)	T1b1	N0	M0	1	2	0	0	30	1	1	2	0	030	30
59	1	1	0	2	62	62	5	2	1	1	1	1	1	2	1	5	0	1	1	1	128	10.6667	0	0	1	1	1	2005	250	0	2	0	0	250	Blank(s)	T1b1	N1	M0	1	2	1	0	12	1	1	2	1	012	12
32	0	0	3	1	53	53	4	2	1	0	1	1	0	0	0	0	0	0	0	0	6	0.5	0	0	1	1	1	2006	200	0	1	1	0	200	Blank(s)	T1b1	N0	M0	1	2	0	0	24	1	1	1	0	024	24
61	2	2	0	0	50	50	4	2	1	1	1	1	1	2	1	5	0	1	1	1	129	10.75	0	0	1	1	1	2006	200	0	1	0	0	200	Blank(s)	T1b1	N0	M0	1	2	0	0	20	1	1	4	0	020	20
33	0	0	0	2	50	50	4	2	0	0	1	1	0	0	0	0	0	1	1	1	124	10.3333	0	0	1	1	1	2006	250	0	2	1	0	250	Blank(s)	T1b1	N0	M0	1	2	0	0	25	1	1	2	0	025	25
50	1	1	2	0	40	40	3	2	1	0	1	1	0	0	0	0	0	1	1	1	125	10.4167	0	0	1	1	1	2006	200	0	1	0	0	200	Blank(s)	T1b1	N0	M0	1	2	0	0	15	1	1	1	0	015	15
57	1	1	1	2	50	50	4	2	1	0	1	1	0	0	0	0	0	1	1	1	128	10.6667	0	0	1	1	1	2006	250	0	2	1	0	250	Blank(s)	T1b1	N0	M0	1	2	0	0	30	1	1	1	0	030	30
46	1	1	0	1	51	51	4	2	1	0	1	1	0	0	0	0	0	1	1	1	121	10.0833	0	0	1	1	1	2006	200	0	1	0	0	200	Blank(s)	T1b1	N0	M0	1	2	0	0	12	1	1	1	0	012	12
66	2	2	0	0	00	0	0	0	0	3	0	0	1	1	1	3	1	1	1	1	130	10.8333	0	0	1	1	1	2006	400	1	3	1	0	400	Blank(s)	T2a	N0	M0	2	4	0	0	40	3	3	2	1	040	40
26	0	0	0	0	40	40	3	2	1	0	1	1	0	0	0	0	0	1	1	1	130	10.8333	0	0	1	1	1	2006	200	0	1	1	0	200	Blank(s)	T1b1	N0	M0	1	2	0	0	30	3	3	4	0	030	30
66	2	2	0	1	53	53	4	2	1	2	1	1	1	2	0	4	0	1	1	1	127	10.5833	0	0	1	1	1	2006	200	0	1	0	0	200	Blank(s)	T1b1	N0	M0	1	2	0	0	15	1	1	2	0	015	15
28	0	0	0	1	50	50	4	2	1	1	1	1	1	2	1	5	0	0	0	0	9	0.75	0	0	1	1	1	2006	200	0	1	1	0	200	Blank(s)	T1b1	N1	M0	1	2	1	0	36	1	1	2	1	036	36
27	0	0	0	1	50	50	4	2	1	0	1	1	0	0	0	0	0	1	1	1	129	10.75	0	0	1	1	1	2006	200	0	1	1	0	200	Blank(s)	T1b1	N0	M0	1	2	0	0	28	1	1	1	0	028	28
58	1	1	0	1	40	40	3	2	0	1	1	1	1	2	1	5	0	1	1	1	120	10	0	0	1	1	1	2006	200	0	1	0	0	200	Blank(s)	T1b1	N0	M0	1	2	0	0	15	1	1	1	0	015	15
34	0	0	0	1	53	53	4	2	1	0	1	1	0	0	0	0	0	1	1	1	126	10.5	0	0	1	1	1	2006	250	0	2	1	0	250	Blank(s)	T1b1	N0	M0	1	2	0	0	25	1	1	2	0	025	25
70	2	2	0	0	53	53	4	2	1	1	1	1	1	2	0	4	0	1	1	1	130	10.8333	0	0	1	1	1	2006	250	0	2	1	0	250	Blank(s)	T1b1	N1	M0	1	2	1	0	31	2		2	1	031	31
41	1	1	0	1	53	53	4	2	1	0	1	1	0	0	0	0	0	1	1	1	60	5	1	0	1	1	1	2006	200	0	1	0	0	200	Blank(s)	T1b1	N0	M0	1	2	0	0	20	1	1	2	0	020	20
44	1	1	0	0	50	50	4	2	1	0	1	1	0	0	0	0	0	1	0	0	18	1.5	0	0	1	1	1	2006	200	0	1	0	0	200	Blank(s)	T1b1	N0	M0	1	2	0	0	15	2	2	0	0	015	15
52	1	1	3	1	40	40	3	2	1	0	1	1	0	0	0	0	0	1	1	1	109	9.08333	0	0	1	1	1	2007	250	0	2	1	0	250	Blank(s)	T1b1	N0	M0	1	2	0	0	25	1	1	1	0	025	25
36	0	0	0	1	50	50	4	2	1	0	1	1	0	0	0	0	0	1	1	1	114	9.5	0	0	1	1	1	2007	250	0	2	0	0	250	Blank(s)	T1b1	N0	M0	1	2	0	0	5	2		0	0	005	5
38	0	0	0	0	53	53	4	2	1	0	1	1	0	0	0	0	0	1	1	1	111	9.25	0	0	1	1	1	2007	200	0	1	0	0	200	Blank(s)	T1b1	N0	M0	1	2	0	0	13	2		1	0	013	13
45	1	1	0	1	40	40	3	2	1	0	1	1	0	0	0	0	0	1	1	1	112	9.33333	0	0	1	1	1	2007	200	0	1	0	0	200	Blank(s)	T1b1	N0	M0	1	2	0	0	19	1	1	1	0	019	19
42	1	1	0	1	53	53	4	2	1	1	1	1	1	2	0	4	0	1	1	1	110	9.16667	0	0	1	1	1	2007	200	0	1	0	0	200	Blank(s)	T1b1	N0	M0	1	2	0	0	20	1	1	2	0	020	20
43	1	1	0	0	40	40	3	2	1	1	1	1	1	2	1	5	0	1	1	1	78	6.5	0	0	1	1	1	2007	200	0	1	0	0	200	Blank(s)	T1b1	N0	M0	1	2	0	0	4	1	1	4	0	004	4
40	1	1	0	1	53	53	4	2	1	0	1	1	0	0	0	0	0	1	1	1	115	9.58333	0	0	1	1	1	2007	200	0	1	0	0	200	Blank(s)	T1b1	N0	M0	1	2	0	0	13	1	1	2	0	013	13
33	0	0	0	0	51	51	4	2	1	0	1	1	0	0	0	0	0	1	1	1	111	9.25	0	0	1	1	1	2007	200	0	1	0	0	200	Blank(s)	T1b1	N0	M0	1	2	0	0	10	2		1	0	991	991
37	0	0	0	1	53	53	4	2	1	0	1	1	0	0	0	0	0	1	1	1	113	9.41667	0	0	1	1	1	2007	250	0	2	0	0	250	Blank(s)	T1b1	N0	M0	1	2	0	0	8	2	2	4	0	008	8
68	2	2	0	1	62	62	5	2	1	0	1	1	0	0	0	0	0	1	1	1	109	9.08333	0	0	1	1	1	2007	200	0	1	0	0	200	Blank(s)	T1b1	N0	M0	1	2	0	0	6	2	2	1	0	006	6
37	0	0	0	0	50	50	4	2	1	0	1	1	0	0	0	0	0	1	1	1	114	9.5	0	0	1	1	1	2007	250	0	2	0	0	250	Blank(s)	T1b1	N0	M0	1	2	0	0	13	1	1	1	0	013	13
45	1	1	0	1	50	50	4	2	1	0	1	1	0	0	0	0	0	1	1	1	118	9.83333	0	0	1	1	1	2007	200	0	1	0	0	200	Blank(s)	T1b1	N0	M0	1	2	0	0	2	1	1	4	0	002	2
35	0	0	2	0	53	53	4	2	1	0	1	1	0	0	1	1	0	1	1	1	43	3.58333	0	0	1	1	1	2007	250	0	2	0	0	250	Blank(s)	T1b1	N0	M0	1	2	0	0	4	1	1	2	0	004	4
65	2	2	0	1	53	53	4	2	1	1	1	1	1	2	0	4	0	1	1	1	115	9.58333	0	0	1	1	1	2007	250	0	2	1	0	250	Blank(s)	T1b1	N0	M0	1	2	0	0	30	1	1	2	0	030	30
45	1	1	0	1	53	53	4	2	1	0	1	1	0	0	0	0	0	1	1	1	118	9.83333	0	0	1	1	1	2007	200	0	1	0	0	200	Blank(s)	T1b1	N0	M0	1	2	0	0	10	1	1	0	0	010	10
59	1	1	1	0	40	40	3	2	1	1	1	1	1	2	1	5	0	1	1	1	109	9.08333	0	0	1	1	1	2007	300	0	2	1	0	300	Blank(s)	T1b1	N0	M0	1	2	0	0	40	1	1	1	0	994	994
74	2	2	0	1	51	51	4	2	0	0	1	1	0	0	0	0	0	0	0	0	0	0	1	0	1	1	1	2007	200	0	1	0	0	200	Blank(s)	T1b1	N0	M0	1	2	0	0	9	2	2	2	0	009	9
40	1	1	0	0	53	53	4	2	1	0	1	1	0	0	0	0	0	1	1	1	110	9.16667	0	0	1	1	1	2007	300	0	2	0	0	300	Blank(s)	T1b1	N0	M0	1	2	0	0	4	2	2	0	0	004	4
66	2	2	0	0	62	62	5	2	1	1	1	1	1	2	0	4	0	1	1	1	52	4.33333	1	1	1	1	1	2008	400	1	3	1	0	400	Blank(s)	T2a	N0	M0	2	4	0	0	33	1	1	2	1	033	33
60	2	2	3	0	40	40	3	2	1	0	1	1	0	0	0	0	0	1	1	1	106	8.83333	0	0	1	1	1	2008	250	0	2	0	0	250	Blank(s)	T1b1	N0	M0	1	2	0	0	11	1	1	1	0	011	11
34	0	0	0	0	53	53	4	2	1	3	1	1	1	2	1	5	0	1	1	1	101	8.41667	0	0	1	1	1	2008	400	1	3	1	0	400	Blank(s)	T2a	N1	M0	2	4	1	0	35	2		1	1	035	35
70	2	2	1	1	40	40	3	2	0	3	1	1	1	2	1	5	0	1	1	1	55	4.58333	1	0	1	1	1	2008	400	1	3	0	0	400	Blank(s)	T2a	N0	M0	2	4	0	0	20	1	1	2	1	020	20
54	1	1	0	1	53	53	4	2	1	0	1	1	0	0	0	0	0	1	1	1	101	8.41667	0	0	1	1	1	2008	200	0	1	0	0	200	Blank(s)	T1b1	N0	M0	1	2	0	0	12	2		0	0	012	12
58	1	1	0	1	53	53	4	2	0	0	1	1	0	0	0	0	0	1	1	1	101	8.41667	0	0	1	1	1	2008	200	0	1	0	0	200	Blank(s)	T1b1	N0	M0	1	2	0	0	10	1	1	0	0	010	10
35	0	0	0	0	30	30	3	2	0	0	1	1	0	0	0	0	0	1	1	1	103	8.58333	0	0	1	1	1	2007	200	0	1	0	0	200	Blank(s)	T1b1	N0	M0	1	2	0	0	9	2		4	0	009	9
70	2	2	0	0	50	50	4	2	1	0	1	1	0	0	0	0	0	1	1	1	101	8.41667	0	0	1	1	1	2008	200	0	1	1	0	200	Blank(s)	T1b1	N0	M0	1	2	0	0	27	2	2	1	0	027	27
40	1	1	0	1	53	53	4	2	1	0	1	1	0	0	1	1	0	1	1	1	96	8	0	0	1	1	1	2008	200	0	1	0	0	200	Blank(s)	T1b1	N1	M0	1	2	1	0	15	2		0	1	015	15
44	1	1	0	2	50	50	4	2	2	0	1	1	0	0	0	0	0	1	1	1	105	8.75	0	0	1	1	1	2008	210	0	1	0	0	210	Blank(s)	T1b1	N0	M0	1	2	0	0	2	1	1	2	0	002	2
71	2	2	2	0	40	40	3	2	1	3	1	1	1	2	0	4	0	1	1	1	51	4.25	1	1	1	1	1	2008	400	1	3	1	0	400	Blank(s)	T2a	N0	M0	2	4	0	0	40	2		1	1	040	40
66	2	2	0	0	53	53	4	2	1	0	1	1	0	0	0	0	0	1	1	1	91	7.58333	0	0	1	1	1	2009	200	0	1	0	0	200	Blank(s)	T1b1	N0	M0	1	2	0	0	14	1	1	2	0	014	14
41	1	1	0	0	50	50	4	2	1	0	1	1	0	0	0	0	0	1	1	1	95	7.91667	0	0	1	1	1	2009	200	0	1	0	0	200	Blank(s)	T1b1	N0	M0	1	2	0	0	2	1	1	1	0	002	2
42	1	1	0	0	50	50	4	2	1	0	1	1	0	0	0	0	0	1	1	1	92	7.66667	0	0	1	1	1	2009	250	0	2	0	0	250	Blank(s)	T1b1	N0	M0	1	2	0	0	15	1	1	1	0	015	15
37	0	0	0	1	61	61	5	2	1	0	1	1	0	0	0	0	0	1	1	1	102	8.5	0	0	1	1	1	2008	200	0	1	0	0	200	Blank(s)	T1b1	N0	M0	1	2	0	0	15	2		4	0	015	15
37	0	0	0	0	51	51	4	2	1	0	1	1	0	0	0	0	0	1	1	1	78	6.5	0	0	1	1	1	2009	200	0	1	1	0	200	Blank(s)	T1b1	N0	M0	1	2	0	0	34	1	1	1	0	034	34
38	0	0	0	0	40	40	3	2	1	0	1	1	0	0	0	0	0	1	1	1	101	8.41667	0	0	1	1	1	2008	200	0	1	0	0	200	Blank(s)	T1b1	N0	M0	1	2	0	0	11	1	1	0	0	011	11
34	0	0	0	0	40	40	3	2	1	0	1	1	0	0	0	0	0	1	1	1	89	7.41667	0	0	1	1	1	2009	200	0	1	0	0	200	Blank(s)	T1b1	N0	M0	1	2	0	0	7	1	1	0	0	007	7
39	0	0	0	1	40	40	3	2	1	0	1	1	0	0	0	0	0	1	1	1	85	7.08333	0	0	1	1	1	2009	200	0	1	1	0	200	Blank(s)	T1b1	N0	M0	1	2	0	0	38	1	1	0	0	038	38
73	2	2	1	1	40	40	3	2	1	0	1	1	0	0	0	0	0	1	1	1	65	5.41667	1	0	1	1	1	2009	250	0	2	1	0	250	Blank(s)	T1b1	N0	M0	1	2	0	0	25	1	1	2	0	025	25
41	1	1	0	1	40	40	3	2	1	1	1	1	1	2	0	4	0	1	1	1	85	7.08333	0	0	1	1	1	2009	300	0	2	1	0	300	Blank(s)	T1b1	N0	M0	1	2	0	0	30	2	2	1	0	030	30
60	2	2	0	0	40	40	3	2	1	0	1	1	0	0	0	0	0	1	1	1	72	6	0	0	1	1	1	2009	200	0	1	0	0	200	Blank(s)	T1b1	N0	M0	1	2	0	0	0	2	2	4	0	990	990
57	1	1	0	1	50	50	4	2	1	3	1	1	1	2	1	5	0	1	1	1	88	7.33333	0	0	1	1	1	2009	200	0	1	0	0	200	Blank(s)	T1b1	N0	M0	1	2	0	0	12	2	2	1	0	012	12
60	2	2	0	0	51	51	4	2	1	0	1	1	0	0	0	0	0	1	1	1	87	7.25	0	0	1	1	1	2009	200	0	1	0	0	200	Blank(s)	T1b1	N0	M0	1	2	0	0	7	1	1	1	0	007	7
33	0	0	0	0	51	51	4	2	1	0	1	1	0	0	0	0	0	1	1	1	84	7	0	0	1	1	1	2009	200	0	1	1	0	200	Blank(s)	T1b1	N0	M0	1	2	0	0	40	2		0	0	040	40
59	1	1	1	2	62	62	5	2	2	0	1	1	0	0	0	0	0	1	1	1	92	7.66667	1	0	1	1	1	2008	200	0	1	0	0	200	Blank(s)	T1b1	N0	M0	1	2	0	0	3	1	1	2	0	003	3
39	0	0	0	2	40	40	3	2	0	0	1	1	0	0	1	1	0	0	0	0	2	0.166667	0	0	1	1	1	2008	200	0	1	0	0	200	Blank(s)	T1b1	N0	M0	1	2	0	0	20	1	1	2	0	020	20
50	1	1	0	0	40	40	3	2	0	2	1	1	1	2	0	4	0	1	1	1	92	7.66667	0	0	1	1	1	2009	200	0	1	0	0	200	Blank(s)	T1b1	N0	M0	1	2	0	0	18	2	2	0	0	018	18
56	1	1	1	0	53	53	4	2	1	1	1	1	1	2	1	5	0	1	1	1	95	7.91667	0	0	1	1	1	2009	250	0	2	0	0	250	Blank(s)	T1b1	N0	M0	1	2	0	0	20	1	1	1	0	020	20
51	1	1	1	1	40	40	3	2	1	1	1	1	1	2	1	5	0	1	1	1	89	7.41667	0	0	1	1	1	2009	200	0	1	0	0	200	Blank(s)	T1b1	N0	M0	1	2	0	0	10	2	2	0	0	010	10
35	0	0	0	0	53	53	4	2	1	0	1	1	0	0	0	0	0	1	1	1	85	7.08333	0	0	1	1	1	2009	200	0	1	0	0	200	Blank(s)	T1b1	N0	M0	1	2	0	0	18	1	1	1	0	018	18
31	0	0	2	0	40	40	3	2	1	1	1	1	1	2	1	5	0	0	0	0	4	0.333333	0	0	1	1	1	2009	200	0	1	1	0	200	Blank(s)	T1b1	N0	M0	1	2	0	0	33	1	1	1	0	033	33
32	0	0	1	0	53	53	4	2	0	0	1	1	0	0	0	0	0	1	1	1	94	7.83333	0	0	1	1	1	2009	210	0	1	0	0	210	Blank(s)	T1b1	N0	M0	1	2	0	0	14	2	2	2	0	014	14
43	1	1	0	1	50	50	4	2	1	0	1	1	0	0	0	0	0	1	1	1	78	6.5	0	0	1	1	1	2010	210	0	1	0	0	210	Blank(s)	T1b1	N0	M0	1	2	0	0	20	1	1	2	0	020	20
43	1	1	0	0	30	30	3	2	1	0	1	1	0	0	0	0	0	1	1	1	80	6.66667	0	0	1	1	1	2010	250	0	2	0	0	250	Blank(s)	T1b1	N0	M0	1	2	0	0	20	2	2	1	0	020	20
45	1	1	2	0	00	0	0	0	2	3	0	0	1	1	1	3	1	1	1	1	76	6.33333	0	0	1	1	1	2010	200	0	1	1	0	200	Blank(s)	T1b1	N0	M0	1	2	0	0	40	1	1	2	0	040	40
64	2	2	1	0	62	62	5	2	1	0	1	1	0	0	0	0	0	1	1	1	79	6.58333	0	0	1	1	1	2010	210	0	1	1	0	210	Blank(s)	T1b1	N0	M0	1	2	0	0	35	1	1	1	0	035	35
40	1	1	0	0	53	53	4	2	1	0	1	1	0	0	0	0	0	1	1	1	94	7.83333	0	0	1	1	1	2009	250	0	2	0	0	250	Blank(s)	T1b1	N0	M0	1	2	0	0	5	1	1	2	0	005	5
43	1	1	3	1	62	62	5	2	1	0	1	1	0	0	0	0	0	1	1	1	83	6.91667	0	0	1	1	1	2010	200	0	1	1	0	200	Blank(s)	T1b1	N0	M0	1	2	0	0	31	2	2	1	0	031	31
31	0	0	0	1	51	51	4	2	1	0	1	1	0	0	0	0	0	1	1	1	76	6.33333	0	0	1	1	1	2010	210	0	1	0	0	210	Blank(s)	T1b1	N0	M0	1	2	0	0	8	2		4	0	008	8
30	0	0	0	1	53	53	4	2	1	0	1	1	0	0	0	0	0	1	1	1	76	6.33333	0	0	1	1	1	2010	210	0	1	0	0	210	Blank(s)	T1b1	N0	M0	1	2	0	0	7	1	1	1	0	007	7
38	0	0	0	1	53	53	4	2	1	0	1	1	0	0	0	0	0	1	1	1	82	6.83333	0	0	1	1	1	2010	210	0	1	0	0	210	Blank(s)	T1b1	N0	M0	1	2	0	0	8	3	3	0	0	008	8
44	1	1	0	1	50	50	4	2	1	0	1	1	0	0	0	0	0	1	1	1	81	6.75	0	0	1	1	1	2010	380	0	2	0	0	380	Blank(s)	T1b1	N0	M0	1	2	0	0	6	1	1	1	1	006	6
35	0	0	0	0	40	40	3	2	1	0	1	1	0	0	0	0	0	1	1	1	56	4.66667	0	0	1	1	1	2011	210	0	1	1	0	210	Blank(s)	T1b1	N0	M0	1	2	0	0	25	2	2	1	0	025	25
32	0	0	0	1	40	40	3	2	1	0	1	1	0	0	0	0	0	1	1	1	71	5.91667	0	0	1	1	1	2011	200	0	1	1	0	200	Blank(s)	T1b1	N0	M0	1	2	0	0	39	1	1	4	0	039	39
61	2	2	0	1	40	40	3	2	0	0	1	1	0	0	0	0	0	1	1	1	60	5	0	0	1	1	1	2011	200	0	1	0	0	200	Blank(s)	T1b1	N0	M0	1	2	0	0	8	1	1	0	0	008	8
62	2	2	0	0	00	0	0	0	0	3	0	0	1	1	1	3	1	1	1	1	71	5.91667	0	0	1	1	1	2011	400	1	3	1	0	400	Blank(s)	T2a	N0	M0	2	4	0	0	33	1	1	2	1	033	33
55	1	1	0	0	30	30	3	2	0	1	1	1	1	2	1	5	0	1	1	1	65	5.41667	0	0	1	1	1	2011	200	0	1	0	0	200	Blank(s)	T1b1	N0	M0	1	2	0	0	15	1	1	4	0	015	15
73	2	2	0	0	62	62	5	2	1	0	1	1	0	0	0	0	0	1	1	1	69	5.75	0	0	1	1	1	2011	200	0	1	0	0	200	Blank(s)	T1b1	N0	M0	1	2	0	0	20	1	1	4	0	020	20
59	1	1	0	0	40	40	3	2	0	0	1	1	0	0	0	0	0	1	1	1	62	5.16667	0	0	1	1	1	2011	400	1	3	0	0	400	Blank(s)	T2a	N0	M0	2	4	0	0	7	1	1	2	1	007	7
49	1	1	0	1	52	52	4	2	1	0	1	1	0	0	0	0	0	1	1	1	68	5.66667	0	0	1	1	1	2011	200	0	1	0	0	200	Blank(s)	T1b1	N0	M0	1	2	0	0	5	2		1	0	005	5
25	0	0	1	1	53	53	4	2	1	0	1	1	0	0	0	0	0	1	1	1	60	5	0	0	1	1	1	2011	210	0	1	0	0	210	Blank(s)	T1b1	N0	M0	1	2	0	0	17	1	1	2	0	017	17
38	0	0	0	1	51	51	4	2	1	0	1	1	0	0	0	0	0	1	1	1	39	3.25	0	0	1	1	1	2011	200	0	1	0	0	200	Blank(s)	T1b1	N0	M0	1	2	0	0	4	1	1	0	0	004	4
41	1	1	0	0	40	40	3	2	1	0	1	1	0	0	0	0	0	1	1	1	64	5.33333	0	0	1	1	1	2011	200	0	1	0	0	200	Blank(s)	T1b1	N0	M0	1	2	0	0	7	1	1	4	0	007	7
57	1	1	0	1	50	50	4	2	1	1	1	1	1	2	1	5	0	1	1	1	63	5.25	0	0	1	1	1	2011	200	0	1	0	0	200	Blank(s)	T1b1	N0	M0	1	2	0	0	20	2		0	0	020	20
42	1	1	1	1	30	30	3	2	0	3	1	1	1	2	1	5	0	1	1	1	36	3	1	1	1	1	1	2011	200	0	1	1	0	200	Blank(s)	T1b1	N0	M0	1	2	0	0	22	1	1	2	0	022	22
44	1	1	0	0	60	60	5	2	0	2	1	1	1	2	1	5	0	1	1	1	62	5.16667	0	0	1	1	1	2011	250	0	2	1	0	250	Blank(s)	T1b1	N0	M0	1	2	0	0	21	1	1	1	0	021	21
78	2	2	0	0	40	40	3	2	0	1	1	1	1	2	1	5	0	0	0	0	4	0.333333	0	0	1	1	1	2011	200	0	1	1	0	200	Blank(s)	T1b1	N0	M0	1	2	0	0	30	1	1	2	0	030	30
64	2	2	0	0	62	62	5	2	0	3	1	1	1	2	1	5	0	1	1	1	58	4.83333	0	0	1	1	1	2012	250	0	2	0	0	250	Blank(s)	T1b1	N0	M0	1	2	0	0	14	1	1	1	0	014	14
41	1	1	0	0	30	30	3	2	1	2	1	1	1	2	1	5	0	1	1	1	58	4.83333	0	0	1	1	1	2012	210	0	1	1	0	210	Blank(s)	T1b1	N0	M0	1	2	0	0	37	1	1	2	0	037	37
42	1	1	0	0	50	50	4	2	1	2	1	1	1	2	1	5	0	1	1	1	57	4.75	0	0	1	1	1	2012	250	0	2	1	0	250	Blank(s)	T1b1	N0	M0	1	2	0	0	30	1	1	1	0	030	30
34	0	0	0	0	30	30	3	2	0	1	1	1	1	2	1	5	0	1	0	0	19	1.58333	0	0	1	1	1	2012	200	0	1	1	0	200	Blank(s)	T1b1	N0	M0	1	2	0	0	38	2	2	0	0	038	38
41	1	1	0	0	60	60	5	2	1	0	1	1	0	0	0	0	0	1	0	0	23	1.91667	0	0	1	1	1	2012	210	0	1	0	0	210	Blank(s)	T1b1	N0	M0	1	2	0	0	15	1	1	1	0	015	15
55	1	1	0	0	40	40	3	2	0	1	1	1	1	2	0	4	0	1	1	1	59	4.91667	0	0	1	1	1	2012	200	0	1	0	0	200	Blank(s)	T1b1	N0	M0	1	2	0	0	19	2		0	0	019	19
61	2	2	3	0	40	40	3	2	1	0	1	1	0	0	1	1	0	1	1	1	51	4.25	0	0	1	1	1	2012	210	0	1	1	0	210	Blank(s)	T1b1	N1	M0	1	2	1	0	30	1	1	1	1	030	30
61	2	2	0	0	50	50	4	2	1	1	1	1	1	2	1	5	0	1	1	1	59	4.91667	0	0	1	1	1	2012	210	0	1	0	0	210	Blank(s)	T1b1	N1	M0	1	2	1	0	20	1	1	2	1	020	20
55	1	1	0	2	40	40	3	2	1	1	1	1	1	2	1	5	0	1	1	1	59	4.91667	0	0	1	1	1	2012	200	0	1	1	0	200	Blank(s)	T1b1	N0	M0	1	2	0	0	35	1	1	2	0	035	35
62	2	2	0	1	40	40	3	2	1	0	1	1	0	0	0	0	0	1	1	1	52	4.33333	0	0	1	1	1	2012	200	0	1	1	0	200	Blank(s)	T1b1	N0	M0	1	2	0	0	25	1	1	1	0	025	25
36	0	0	0	2	50	50	4	2	1	0	1	1	0	0	0	0	0	1	1	1	52	4.33333	0	0	1	1	1	2012	200	0	1	0	0	200	Blank(s)	T1b1	N0	M0	1	2	0	0	6	1	1	1	0	006	6
46	1	1	0	1	53	53	4	2	1	0	1	1	0	0	0	0	0	1	1	1	59	4.91667	0	0	1	1	1	2012	200	0	1	0	0	200	Blank(s)	T1b1	N0	M0	1	2	0	0	11	1	1	2	0	011	11
41	1	1	0	1	40	40	3	2	1	0	1	1	0	0	0	0	0	1	1	1	59	4.91667	0	0	1	1	1	2012	250	0	2	0	0	250	Blank(s)	T1b1	N0	M0	1	2	0	0	15	2		1	0	015	15
41	1	1	0	0	30	30	3	2	1	0	1	1	0	0	0	0	0	1	1	1	57	4.75	0	0	1	1	1	2012	200	0	1	0	0	200	Blank(s)	T1b1	N0	M0	1	2	0	0	8	2	2	1	0	008	8
46	1	1	0	0	40	40	3	2	1	0	1	1	0	0	0	0	0	1	1	1	55	4.58333	0	0	1	1	1	2012	210	0	1	0	0	210	Blank(s)	T1b1	N0	M0	1	2	0	0	12	2	2	1	0	012	12
63	2	2	0	0	53	53	4	2	1	1	1	1	1	2	1	5	0	1	1	1	53	4.41667	0	0	1	1	1	2012	210	0	1	1	0	210	Blank(s)	T1b1	N0	M0	1	2	0	0	40	1	1	1	0	040	40
49	1	1	0	0	53	53	4	2	1	0	1	1	0	0	0	0	0	0	0	0	4	0.333333	0	0	1	1	1	2012	200	0	1	0	0	200	Blank(s)	T1b1	N0	M0	1	2	0	0	20	2		0	0	020	20
30	0	0	0	1	53	53	4	2	1	1	1	1	1	2	1	5	0	1	1	1	57	4.75	0	0	1	1	1	2012	300	0	2	1	0	300	Blank(s)	T1b1	N1	M0	1	2	1	0	36	1	1	2	1	036	36
57	1	1	0	1	53	53	4	2	1	0	1	1	0	0	1	1	0	1	1	1	53	4.41667	0	0	1	1	1	2012	200	0	1	0	0	200	Blank(s)	T1b1	N0	M0	1	2	0	0	2	2	2	0	0	002	2
30	0	0	3	1	40	40	3	2	1	1	1	1	1	2	0	4	0	1	1	1	55	4.58333	0	0	1	1	1	2012	210	0	1	1	0	210	Blank(s)	T1b1	N0	M0	1	2	0	0	25	1	1	2	0	025	25
53	1	1	1	1	50	50	4	2	0	0	1	1	0	0	0	0	0	1	1	1	39	3.25	0	0	1	1	1	2013	250	0	2	0	0	250	Blank(s)	T1b1	N0	M0	1	2	0	0	5	1	1	1	0	005	5
40	1	1	0	1	62	62	5	2	1	0	1	1	0	0	0	0	0	1	1	1	47	3.91667	0	0	1	1	1	2013	200	0	1	0	0	200	Blank(s)	T1b1	N0	M0	1	2	0	0	9	2	2	1	0	009	9
43	1	1	0	0	62	62	5	2	1	0	1	1	0	0	0	0	0	1	1	1	46	3.83333	0	0	1	1	1	2013	200	0	1	1	0	200	Blank(s)	T1b1	N0	M0	1	2	0	0	28	2	2	1	0	028	28
54	1	1	0	0	51	51	4	2	1	0	1	1	0	0	0	0	0	1	1	1	39	3.25	0	0	1	1	1	2013	300	0	2	0	0	300	Blank(s)	T1b1	N0	M0	1	2	0	0	13	2		0	0	013	13
57	1	1	0	1	53	53	4	2	1	0	1	1	0	0	0	0	0	1	1	1	47	3.91667	0	0	1	1	1	2013	210	0	1	1	0	210	Blank(s)	T1b1	N0	M0	1	2	0	0	24	1	1	2	0	024	24
34	0	0	0	0	40	40	3	2	1	1	1	1	1	2	1	5	0	1	1	1	42	3.5	0	0	1	1	1	2013	210	0	1	0	0	210	Blank(s)	T1b1	N1	M0	1	2	1	0	11	1	1	2	1	011	11
36	0	0	0	1	30	30	3	2	1	0	1	1	0	0	0	0	0	1	1	1	40	3.33333	0	0	1	1	1	2013	200	0	1	0	0	200	Blank(s)	T1b1	N0	M0	1	2	0	0	12	2	2	1	0	012	12
41	1	1	0	1	50	50	4	2	1	0	1	1	0	0	1	1	0	1	1	1	39	3.25	0	0	1	1	1	2013	200	0	1	1	0	200	Blank(s)	T1b1	N0	M0	1	2	0	0	38	2		1	0	038	38
39	0	0	0	0	53	53	4	2	1	0	1	1	0	0	0	0	0	1	1	1	47	3.91667	0	0	1	1	1	2013	200	0	1	0	0	200	Blank(s)	T1b1	N0	M0	1	2	0	0	8	2	2	0	0	008	8
49	1	1	0	0	30	30	3	2	1	0	1	1	0	0	0	0	0	1	1	1	43	3.58333	0	0	1	1	1	2013	200	0	1	0	0	200	Blank(s)	T1b1	N0	M0	1	2	0	0	10	2	2	0	0	010	10
43	1	1	0	0	40	40	3	2	1	0	1	1	0	0	0	0	0	1	1	0	35	2.91667	0	0	1	1	1	2014	200	0	1	0	0	200	Blank(s)	T1b1	N0	M0	1	2	0	0	19	2		1	0	019	19
59	1	1	0	0	40	40	3	2	1	1	1	1	1	2	0	4	0	1	1	1	37	3.08333	0	0	1	1	1	2013	210	0	1	0	0	210	Blank(s)	T1b1	N0	M0	1	2	0	0	20	2	2	2	0	020	20
44	1	1	0	0	54	54	4	2	1	0	1	1	0	0	0	0	0	1	0	0	23	1.91667	0	0	1	1	1	2013	210	0	1	0	0	210	Blank(s)	T1b1	N0	M0	1	2	0	0	12	2		4	0	012	12
33	0	0	0	0	50	50	4	2	1	0	1	1	0	0	0	0	0	1	1	1	46	3.83333	0	0	1	1	1	2013	200	0	1	0	0	200	Blank(s)	T1b1	N0	M0	1	2	0	0	9	2	2	1	0	009	9
43	1	1	2	0	53	53	4	2	1	0	1	1	0	0	0	0	0	1	1	1	46	3.83333	0	0	1	1	1	2013	200	0	1	0	0	200	Blank(s)	T1b1	N0	M0	1	2	0	0	9	1	1	1	0	009	9
31	0	0	1	0	30	30	3	2	1	1	1	1	1	2	1	5	0	1	1	1	43	3.58333	0	0	1	1	1	2013	210	0	1	1	0	210	Blank(s)	T1b1	N0	M0	1	2	0	0	40	1	1	2	0	040	40
52	1	1	0	1	50	50	4	2	1	0	1	1	0	0	0	0	0	1	1	1	38	3.16667	0	0	1	1	1	2013	200	0	1	0	0	200	Blank(s)	T1b1	N0	M0	1	2	0	0	1	1	1	4	0	001	1
86	2	3	0	1	53	53	4	2	1	0	1	1	0	0	0	0	0	1	1	1	42	3.5	0	0	1	1	1	2013	210	0	1	1	0	210	Blank(s)	T1b1	N0	M0	1	2	0	0	32	1	1	1	0	032	32
66	2	2	0	0	53	53	4	2	1	1	1	1	1	2	1	5	0	1	1	1	41	3.41667	0	0	1	1	1	2013	210	0	1	1	0	210	Blank(s)	T1b1	N0	M0	1	2	0	0	25	2	2	3	0	025	25
49	1	1	0	0	40	40	3	2	1	0	1	1	0	0	0	0	0	1	1	1	36	3	0	0	1	1	1	2013	200	0	1	0	0	200	Blank(s)	T1b1	N0	M0	1	2	0	0	16	2		1	0	016	16
42	1	1	2	0	61	61	5	2	1	0	1	1	0	0	0	0	0	1	1	0	32	2.66667	0	0	1	1	1	2014	200	0	1	0	0	200	Blank(s)	T1b1	N0	M0	1	2	0	0	14	2		0	0	014	14
40	1	1	0	1	30	30	3	2	1	0	1	1	0	0	0	0	0	0	0	0	1	0.0833333	0	0	1	1	1	2014	250	0	2	0	0	250	Blank(s)	T1b1	N0	M0	1	2	0	0	8	3	3	2	0	008	8
53	1	1	0	1	40	40	3	2	1	1	1	1	1	2	0	4	0	1	1	0	33	2.75	0	0	1	1	1	2014	200	0	1	0	0	200	Blank(s)	T1b1	N0	M0	1	2	0	0	12	2		0	0	012	12
59	1	1	0	0	40	40	3	2	1	1	1	1	1	2	1	5	0	1	1	0	30	2.5	0	0	1	1	1	2014	400	1	3	0	0	400	Blank(s)	T2a	N0	M0	2	4	0	0	18	1	1	2	1	018	18
55	1	1	0	0	40	40	3	2	1	1	1	1	1	2	1	5	0	1	1	0	28	2.33333	0	0	1	1	1	2014	210	0	1	1	0	210	Blank(s)	T1b1	N0	M0	1	2	0	0	30	2		1	0	030	30
26	0	0	0	1	00	0	0	0	1	2	0	0	1	1	1	3	1	1	1	0	34	2.83333	0	0	1	1	1	2014	200	0	1	1	0	200	Blank(s)	T1b1	N1	M0	1	2	1	0	40	1	1	1	1	040	40
84	2	3	3	1	40	40	3	2	0	2	1	1	1	2	0	4	0	1	0	0	16	1.33333	0	0	1	1	1	2014	400	1	3	0	0	400	Blank(s)	T2a	N0	M0	2	4	0	0	7	1	1	1	1	007	7
34	0	0	0	1	53	53	4	2	1	1	1	1	1	2	1	5	0	1	1	0	24	2	0	0	1	1	1	2014	200	0	1	0	0	200	Blank(s)	T1b1	N0	M0	1	2	0	0	15	1	1	2	0	015	15
38	0	0	0	0	53	53	4	2	1	0	1	1	0	0	1	1	0	1	1	0	35	2.91667	0	0	1	1	1	2014	220	0	1	0	0	220	Blank(s)	T1b1	N0	M0	1	2	0	0	3	1	1	2	0	003	3
57	1	1	0	1	40	40	3	2	1	0	1	1	0	0	0	0	0	1	1	0	24	2	0	0	1	1	1	2014	250	0	2	0	0	250	Blank(s)	T1b1	N0	M0	1	2	0	0	12	3	3	1	0	012	12
57	1	1	1	1	00	0	0	0	0	3	0	0	1	1	1	3	1	1	0	0	13	1.08333	0	0	1	1	1	2015	400	1	3	1	0	400	Blank(s)	T2a	N0	M0	2	4	0	0	35	1	1	1	1	035	35
57	1	1	0	0	53	53	4	2	1	4	1	1	1	2	1	5	0	1	0	0	13	1.08333	0	0	1	1	1	2015	250	0	2	1	0	250	Blank(s)	T1b1	N0	M0	1	2	0	0	30	1	1	2	0	030	30
34	0	0	0	2	53	53	4	2	1	0	1	1	0	0	0	0	0	1	0	0	13	1.08333	0	0	1	1	1	2015	200	0	1	1	0	200	Blank(s)	T1b1	N0	M0	1	2	0	0	24	1	1	2	0	024	24
74	2	2	0	1	00	0	0	0	0	3	0	0	1	1	1	3	1	1	0	0	22	1.83333	0	0	1	1	1	2015	420	1	3	1	0	420	Blank(s)	T2a	N0	M0	2	4	0	0	38	1	1	4	1	038	38
67	2	2	0	1	50	50	4	2	1	0	1	1	0	0	0	0	0	1	0	0	17	1.41667	0	0	1	1	1	2015	210	0	1	1	0	210	Blank(s)	T1b1	N0	M0	1	2	0	0	30	2	2	1	0	030	30
54	1	1	0	1	53	53	4	2	1	1	1	1	1	2	0	4	0	1	0	0	19	1.58333	0	0	1	1	1	2015	200	0	1	0	0	200	Blank(s)	T1b1	N0	M0	1	2	0	0	9	1	1	2	0	009	9
45	1	1	0	1	40	40	3	2	1	0	1	1	0	0	0	0	0	0	0	0	8	0.666667	1	1	1	1	1	2015	200	0	1	1	0	200	Blank(s)	T1b1	N0	M0	1	2	0	0	40	1	1	2	0	040	40
41	1	1	0	0	53	53	4	2	1	1	1	1	1	2	0	4	0	0	0	0	8	0.666667	0	0	1	1	1	2015	210	0	1	1	0	210	Blank(s)	T1b1	N1	M0	1	2	1	0	35	3	3	1	1	035	35
46	1	1	0	1	40	40	3	2	1	0	1	1	0	0	0	0	0	1	0	0	14	1.16667	0	0	1	1	1	2015	200	0	1	0	0	200	Blank(s)	T1b1	N0	M0	1	2	0	0	10	1	1	1	0	010	10
34	0	0	0	1	40	40	3	2	1	0	1	1	0	0	0	0	0	1	0	0	14	1.16667	0	0	1	1	1	2015	210	0	1	0	0	210	Blank(s)	T1b1	N0	M0	1	2	0	0	9	1	1	2	0	009	9
52	1	1	0	0	40	40	3	2	1	1	1	1	1	2	0	4	0	1	0	0	23	1.91667	0	0	1	1	1	2015	210	0	1	0	0	210	Blank(s)	T1b1	N0	M0	1	2	0	0	8	1	1	1	0	008	8
44	1	1	0	0	53	53	4	2	1	0	1	1	0	0	0	0	0	1	0	0	20	1.66667	0	0	1	1	1	2015	210	0	1	0	0	210	Blank(s)	T1b1	N0	M0	1	2	0	0	20	3	3	2	0	020	20
62	2	2	0	0	62	62	5	2	1	0	1	1	0	0	0	0	0	0	0	0	4	0.333333	0	0	1	1	1	2015	210	0	1	0	0	210	Blank(s)	T1b1	N0	M0	1	2	0	0	16	1	1	1	0	016	16
45	1	1	0	0	40	40	3	2	0	3	1	1	1	2	0	4	0	1	1	1	291	24.25	1	0	1	1	1	1988	200	0	1	0	0	Blank(s)	20	T1b	N0	M0	1	2	0	0	16	1	1	2	0	016	16
34	0	0	1	1	50	50	4	2	1	3	1	1	1	2	0	4	0	1	0	0	17	1.41667	1	1	1	1	1	1988	200	0	1	1	0	Blank(s)	20	T1b	N1	M0	1	2	1	0	25	3	3	2	1	025	25
38	0	0	1	0	50	50	4	2	1	1	1	1	1	2	1	5	0	1	1	1	46	3.83333	1	0	1	1	1	1988	200	0	1	1	0	Blank(s)	20	T1b	N1	M0	1	2	1	0	30	1	1	4	1	030	30
38	0	0	0	0	50	50	4	2	1	0	1	1	0	0	0	0	0	1	1	1	344	28.6667	0	0	1	1	1	1988	200	0	1	0	0	Blank(s)	20	T1b	N0	M0	1	2	0	0	18	1	1	4	0	018	18
56	1	1	1	1	50	50	4	2	1	3	1	1	1	2	0	4	0	1	1	1	46	3.83333	1	1	1	1	1	1988	200	0	1	1	0	Blank(s)	20	T1b	N0	M0	1	2	0	0	40	1	1	2	0	040	40
30	0	0	0	1	50	50	4	2	1	0	1	1	0	0	0	0	0	1	1	1	344	28.6667	0	0	1	1	1	1988	200	0	1	1	0	Blank(s)	20	T1b	N0	M0	1	2	0	0	30	1	1	4	0	030	30
28	0	0	0	0	50	50	4	2	1	0	1	1	0	0	0	0	0	1	1	1	343	28.5833	0	0	1	1	1	1988	200	0	1	0	0	Blank(s)	20	T1b	N0	M0	1	2	0	0	20	3	3	2	0	020	20
45	1	1	0	0	50	50	4	2	1	0	1	1	0	0	0	0	0	1	1	1	343	28.5833	0	0	1	1	1	1988	400	1	3	0	0	Blank(s)	40	T2a	N0	M0	2	4	0	0	20	1	1	4	1	020	20
40	1	1	0	0	50	50	4	2	1	0	1	1	0	0	0	0	0	1	1	1	343	28.5833	0	0	1	1	1	1988	200	0	1	0	0	Blank(s)	20	T1b	N0	M0	1	2	0	0	15	2		0	0	015	15
62	2	2	0	0	50	50	4	2	1	3	1	1	1	2	0	4	0	1	1	1	271	22.5833	1	0	1	1	1	1988	200	0	1	0	0	Blank(s)	20	T1b	N0	M0	1	2	0	0	13	1	1	4	0	013	13
45	1	1	0	0	50	50	4	2	1	0	1	1	0	0	0	0	0	1	1	0	25	2.08333	1	1	1	1	1	1988	200	0	1	1	0	Blank(s)	20	T1b	N0	M0	1	2	0	0	40	3	3	4	0	040	40
41	1	1	0	0	50	50	4	2	1	0	1	1	0	0	0	0	0	1	1	1	204	17	1	0	1	1	1	1988	200	0	1	1	0	Blank(s)	20	T1b	N0	M0	1	2	0	0	38	1	1	1	0	038	38
51	1	1	0	0	50	50	4	2	1	1	1	1	1	2	0	4	0	1	1	1	319	26.5833	1	0	1	1	1	1988	200	0	1	1	0	Blank(s)	20	T1b	N1	M0	1	2	1	0	40	1	1	2	1	040	40
27	0	0	0	0	60	60	5	2	1	0	1	1	0	0	0	0	0	1	1	1	308	25.6667	1	0	1	1	1	1988	200	0	1	1	0	Blank(s)	20	T1b	N0	M0	1	2	0	0	25	1	1	2	0	025	25
28	0	0	1	1	50	50	4	2	1	0	1	1	0	0	0	0	0	1	1	1	338	28.1667	0	0	1	1	1	1988	200	0	1	0	0	Blank(s)	20	T1b	N0	M0	1	2	0	0	5	1	1	4	0	005	5
31	0	0	0	1	50	50	4	2	1	0	1	1	0	0	0	0	0	1	1	1	93	7.75	1	1	1	1	1	1988	200	0	1	1	0	Blank(s)	20	T1b	N1	M0	1	2	1	0	35	1	1	1	1	035	35
27	0	0	0	0	50	50	4	2	1	0	1	1	0	0	0	0	0	1	1	1	334	27.8333	0	0	1	1	1	1989	200	0	1	1	0	Blank(s)	20	T1b	N0	M0	1	2	0	0	30	1	1	2	0	030	30
32	0	0	0	0	50	50	4	2	1	0	1	1	0	0	0	0	0	1	1	1	334	27.8333	0	0	1	1	1	1989	200	0	1	1	0	Blank(s)	20	T1b	N0	M0	1	2	0	0	25	1	1	4	0	025	25
45	1	1	0	1	50	50	4	2	1	0	1	1	0	0	0	0	0	1	1	1	331	27.5833	0	0	1	1	1	1989	200	0	1	0	0	Blank(s)	20	T1b	N0	M0	1	2	0	0	20	1	1	4	0	020	20
54	1	1	0	0	50	50	4	2	1	0	1	1	0	0	0	0	0	1	1	1	311	25.9167	1	1	1	1	1	1989	200	0	1	1	0	Blank(s)	20	T1b	N0	M0	1	2	0	0	25	2	2	1	0	025	25
36	0	0	0	1	50	50	4	2	1	1	1	1	1	2	0	4	0	1	1	1	50	4.16667	1	1	1	1	1	1989	200	0	1	1	0	Blank(s)	20	T1b	N1	M0	1	2	1	0	30	1	1	1	1	030	30
38	0	0	0	1	50	50	4	2	1	3	1	1	1	2	0	4	0	1	1	1	328	27.3333	0	0	1	1	1	1989	200	0	1	1	0	Blank(s)	20	T1b	N0	M0	1	2	0	0	30	1	1	4	0	030	30
44	1	1	1	0	40	40	3	2	0	1	1	1	1	2	0	4	0	1	1	1	234	19.5	1	0	1	1	1	1989	200	0	1	0	0	Blank(s)	20	T1b	N0	M0	1	2	0	0	1	1	1	4	0	001	1
39	0	0	1	0	50	50	4	2	1	3	1	1	1	2	0	4	0	1	1	1	218	18.1667	1	1	1	1	1	1989	200	0	1	1	0	Blank(s)	20	T1b	N0	M0	1	2	0	0	30	1	1	4	0	030	30
41	1	1	0	0	50	50	4	2	1	1	1	1	1	2	0	4	0	1	1	1	328	27.3333	0	0	1	1	1	1989	200	0	1	1	0	Blank(s)	20	T1b	N1	M0	1	2	1	0	40	1	1	2	1	040	40
37	0	0	0	0	50	50	4	2	1	0	1	1	0	0	0	0	0	1	1	1	332	27.6667	0	0	1	1	1	1989	200	0	1	1	0	Blank(s)	20	T1b	N0	M0	1	2	0	0	40	2	2	4	0	040	40
48	1	1	0	0	50	50	4	2	1	0	1	1	0	0	0	0	0	1	1	1	238	19.8333	0	0	1	1	1	1989	200	0	1	0	0	Blank(s)	20	T1b	N0	M0	1	2	0	0	10	3	3	4	0	010	10
30	0	0	0	0	50	50	4	2	1	0	1	1	0	0	0	0	0	1	1	1	326	27.1667	0	0	1	1	1	1989	200	0	1	1	0	Blank(s)	20	T1b	N0	M0	1	2	0	0	25	1	1	4	0	025	25
38	0	0	0	0	50	50	4	2	1	0	1	1	0	0	0	0	0	1	1	1	325	27.0833	0	0	1	1	1	1989	200	0	1	0	0	Blank(s)	20	T1b	N0	M0	1	2	0	0	7	1	1	1	0	007	7
30	0	0	0	0	50	50	4	2	1	0	1	1	0	0	0	0	0	1	1	1	324	27	0	0	1	1	1	1989	200	0	1	1	0	Blank(s)	20	T1b	N0	M0	1	2	0	0	25	1	1	2	0	025	25
53	1	1	0	0	50	50	4	2	1	0	1	1	0	0	0	0	0	1	1	1	130	10.8333	1	0	1	1	1	1990	200	0	1	0	0	Blank(s)	20	T1b	N0	M0	1	2	0	0	5	1	1	4	0	005	5
31	0	0	0	0	50	50	4	2	1	0	1	1	0	0	0	0	0	1	1	1	332	27.6667	0	0	1	1	1	1989	200	0	1	1	0	Blank(s)	20	T1b	N0	M0	1	2	0	0	23	1	1	0	0	023	23
37	0	0	0	0	60	60	5	2	1	0	1	1	0	0	0	0	0	1	1	1	334	27.8333	0	0	1	1	1	1989	200	0	1	1	0	Blank(s)	20	T1b	N0	M0	1	2	0	0	27	1	1	2	0	027	27
75	2	2	0	1	30	30	3	2	0	1	1	1	1	2	0	4	0	1	1	1	128	10.6667	1	0	1	1	1	1990	200	0	1	0	0	Blank(s)	20	T1b	N0	M0	1	2	0	0	8	1	1	4	0	008	8
60	2	2	1	1	50	50	4	2	1	3	1	1	1	2	0	4	0	1	1	1	196	16.3333	1	0	1	1	1	1990	200	0	1	1	0	Blank(s)	20	T1b	N1	M0	1	2	1	0	25	1	1	4	1	025	25
43	1	1	1	1	40	40	3	2	0	3	1	1	1	2	0	4	0	1	1	1	217	18.0833	1	0	1	1	1	1990	200	0	1	0	0	Blank(s)	20	T1b	N0	M0	1	2	0	0	9	1	1	4	0	009	9
39	0	0	1	1	50	50	4	2	1	0	1	1	0	0	0	0	0	1	1	1	321	26.75	0	0	1	1	1	1990	200	0	1	0	0	Blank(s)	20	T1b	N0	M0	1	2	0	0	15	1	1	4	0	015	15
39	0	0	3	1	50	50	4	2	1	0	1	1	0	0	0	0	0	1	1	1	171	14.25	0	0	1	1	1	1990	200	0	1	1	0	Blank(s)	20	T1b	N0	M0	1	2	0	0	30	1	1	2	0	030	30
60	2	2	0	0	50	50	4	2	1	0	1	1	0	0	0	0	0	1	1	1	57	4.75	0	0	1	1	1	1990	200	0	1	0	0	Blank(s)	20	T1b	N0	M0	1	2	0	0	20	1	1	4	0	020	20
44	1	1	0	0	50	50	4	2	1	0	1	1	0	0	0	0	0	1	1	1	322	26.8333	0	0	1	1	1	1990	200	0	1	0	0	Blank(s)	20	T1b	N0	M0	1	2	0	0	6	2	2	0	0	006	6
41	1	1	0	1	50	50	4	2	0	0	1	1	0	0	0	0	0	1	1	1	315	26.25	0	0	1	1	1	1990	200	0	1	0	0	Blank(s)	20	T1b	N0	M0	1	2	0	0	8	1	1	1	0	008	8
38	0	0	1	0	50	50	4	2	1	0	1	1	0	0	0	0	0	1	1	0	28	2.33333	1	1	1	1	1	1990	200	0	1	1	0	Blank(s)	20	T1b	N0	M0	1	2	0	0	40	1	1	0	0	040	40
33	0	0	0	0	50	50	4	2	1	0	1	1	0	0	1	1	0	1	1	1	313	26.0833	0	0	1	1	1	1990	200	0	1	0	0	Blank(s)	20	T1b	N1	M0	1	2	1	0	13	1	1	2	1	013	13
37	0	0	1	1	50	50	4	2	1	0	1	1	0	0	0	0	0	1	1	1	53	4.41667	1	1	1	1	1	1990	200	0	1	0	0	Blank(s)	20	T1b	N0	M0	1	2	0	0	20	2	2	4	0	020	20
48	1	1	0	1	50	50	4	2	1	0	1	1	0	0	1	1	0	1	1	1	41	3.41667	1	1	1	1	1	1990	200	0	1	1	0	Blank(s)	20	T1b	N1	M0	1	2	1	0	30	1	1	1	1	030	30
52	1	1	0	0	50	50	4	2	1	0	1	1	0	0	0	0	0	1	1	1	314	26.1667	0	0	1	1	1	1990	200	0	1	1	0	Blank(s)	20	T1b	N0	M0	1	2	0	0	25	1	1	4	0	025	25
43	1	1	0	0	50	50	4	2	1	0	1	1	0	0	0	0	0	1	1	1	305	25.4167	1	0	1	1	1	1991	200	0	1	1	0	Blank(s)	20	T1b	N0	M0	1	2	0	0	25	1	1	2	0	025	25
58	1	1	0	0	50	50	4	2	1	0	1	1	0	0	0	0	0	1	1	1	190	15.8333	1	0	1	1	1	1991	200	0	1	0	0	Blank(s)	20	T1b	N0	M0	1	2	0	0	10	1	1	1	0	010	10
32	0	0	0	0	50	50	4	2	1	3	1	1	1	2	1	5	0	1	0	0	13	1.08333	1	1	1	1	1	1991	200	0	1	0	0	Blank(s)	20	T1b	N1	M0	1	2	1	0	15	3	3	4	1	015	15
51	1	1	0	0	50	50	4	2	1	0	1	1	0	0	0	0	0	1	1	1	309	25.75	0	0	1	1	1	1991	200	0	1	0	0	Blank(s)	20	T1b	N0	M0	1	2	0	0	6	1	1	2	0	006	6
47	1	1	0	1	50	50	4	2	1	0	1	1	0	0	0	0	0	1	1	1	310	25.8333	0	0	1	1	1	1991	200	0	1	0	0	Blank(s)	20	T1b	N0	M0	1	2	0	0	20	1	1	2	0	020	20
34	0	0	1	1	35	35	3	2	1	1	1	1	1	2	0	4	0	1	1	0	30	2.5	1	1	1	1	1	1991	200	0	1	1	0	Blank(s)	20	T1b	N0	M0	1	2	0	0	40	1	1	4	0	040	40
46	1	1	0	0	50	50	4	2	1	4	1	1	1	2	1	5	0	1	1	0	28	2.33333	1	1	1	1	1	1991	200	0	1	1	0	Blank(s)	20	T1b	N1	M0	1	2	1	0	40	1	1	0	1	040	40
48	1	1	0	0	50	50	4	2	1	1	1	1	1	2	1	5	0	1	0	0	12	1	1	1	1	1	1	1991	200	0	1	0	0	Blank(s)	20	T1b	N0	M0	1	2	0	0	14	1	1	2	0	014	14
40	1	1	1	1	50	50	4	2	1	0	1	1	0	0	0	0	0	1	1	1	281	23.4167	0	0	1	1	1	1991	200	0	1	0	0	Blank(s)	20	T1b	N0	M0	1	2	0	0	1	1	1	1	0	001	1
31	0	0	0	1	50	50	4	2	1	0	1	1	0	0	0	0	0	1	1	0	31	2.58333	1	1	1	1	1	1991	200	0	1	1	0	Blank(s)	20	T1b	N1	M0	1	2	1	0	40	1	1	3	1	040	40
34	0	0	0	0	35	35	3	2	1	0	1	1	0	0	0	0	0	1	1	1	135	11.25	0	0	1	1	1	1991	200	0	1	1	0	Blank(s)	20	T1b	N0	M0	1	2	0	0	30	1	1	1	0	030	30
62	2	2	1	1	50	50	4	2	1	0	1	1	0	0	0	0	0	1	1	1	116	9.66667	1	0	1	1	1	1991	200	0	1	0	0	Blank(s)	20	T1b	N0	M0	1	2	0	0	1	3	3	0	0	001	1
36	0	0	0	0	50	50	4	2	1	3	1	1	1	2	0	4	0	1	1	1	54	4.5	1	1	1	1	1	1992	400	1	3	1	0	Blank(s)	40	T2a	N1	M0	2	4	1	0	30	3	3	2	1	030	30
35	0	0	0	0	35	35	3	2	1	0	1	1	0	0	0	0	0	1	1	1	293	24.4167	0	0	1	1	1	1992	200	0	1	1	0	Blank(s)	20	T1b	N0	M0	1	2	0	0	30	1	1	1	0	030	30
35	0	0	0	0	50	50	4	2	1	0	1	1	0	0	0	0	0	1	1	1	296	24.6667	0	0	1	1	1	1992	200	0	1	1	0	Blank(s)	20	T1b	N0	M0	1	2	0	0	25	1	1	4	0	025	25
37	0	0	1	1	50	50	4	2	1	0	1	1	0	0	0	0	0	1	1	1	148	12.3333	0	0	1	1	1	1992	200	0	1	0	0	Blank(s)	20	T1b	N0	M0	1	2	0	0	15	1	1	2	0	015	15
24	0	0	0	1	50	50	4	2	1	0	1	1	0	0	0	0	0	1	1	1	50	4.16667	1	0	1	1	1	1992	200	0	1	1	0	Blank(s)	20	T1b	N0	M0	1	2	0	0	35	1	1	2	0	035	35
36	0	0	0	0	50	50	4	2	0	0	1	1	0	0	0	0	0	1	1	1	296	24.6667	0	0	1	1	1	1992	200	0	1	1	0	Blank(s)	20	T1b	N0	M0	1	2	0	0	22	1	1	4	0	022	22
27	0	0	0	0	50	50	4	2	1	1	1	1	1	2	0	4	0	1	1	0	25	2.08333	1	1	1	1	1	1992	200	0	1	0	0	Blank(s)	20	T1b	N0	M0	1	2	0	0	10	1	1	2	0	010	10
48	1	1	0	0	40	40	3	2	0	3	1	1	1	2	0	4	0	1	1	1	38	3.16667	1	1	1	1	1	1992	200	0	1	1	0	Blank(s)	20	T1b	N0	M0	1	2	0	0	31	2	2	1	0	031	31
42	1	1	1	1	35	35	3	2	1	0	1	1	0	0	0	0	0	1	1	1	284	23.6667	0	0	1	1	1	1993	200	0	1	0	0	Blank(s)	20	T1b	N0	M0	1	2	0	0	10	1	1	2	0	010	10
27	0	0	0	1	50	50	4	2	1	0	1	1	0	0	0	0	0	1	1	1	282	23.5	0	0	1	1	1	1993	200	0	1	0	0	Blank(s)	20	T1b	N0	M0	1	2	0	0	16	1	1	4	0	016	16
44	1	1	0	0	40	40	3	2	0	0	1	1	0	0	0	0	0	1	1	1	248	20.6667	1	1	1	1	1	1992	200	0	1	0	0	Blank(s)	20	T1b	N0	M0	1	2	0	0	13	1	1	1	0	013	13
40	1	1	0	0	50	50	4	2	1	0	1	1	0	0	0	0	0	1	1	1	284	23.6667	0	0	1	1	1	1993	200	0	1	1	0	Blank(s)	20	T1b	N0	M0	1	2	0	0	35	1	1	2	0	035	35
30	0	0	0	0	50	50	4	2	1	1	1	1	1	2	0	4	0	1	1	1	271	22.5833	0	0	1	1	1	1994	200	0	1	0	0	Blank(s)	20	T1b	N0	M0	1	2	0	0	1	3	3	3	0	001	1
56	1	1	0	0	50	50	4	2	1	1	1	1	1	2	0	4	0	1	1	1	273	22.75	0	0	1	1	1	1994	200	0	1	1	0	Blank(s)	20	T1b	N0	M0	1	2	0	0	25	2	2	1	0	025	25
43	1	1	0	0	50	50	4	2	1	0	1	1	0	0	0	0	0	1	1	1	273	22.75	0	0	1	1	1	1994	200	0	1	0	0	Blank(s)	20	T1b	N0	M0	1	2	0	0	6	1	1	2	0	006	6
47	1	1	0	0	50	50	4	2	1	0	1	1	0	0	0	0	0	1	0	0	22	1.83333	1	1	1	1	1	1994	200	0	1	1	0	Blank(s)	20	T1b	N0	M0	1	2	0	0	22	2	2	3	0	022	22
33	0	0	0	1	50	50	4	2	1	0	1	1	0	0	0	0	0	1	0	0	17	1.41667	1	1	1	1	1	1994	200	0	1	0	0	Blank(s)	20	T1b	N0	M0	1	2	0	0	15	1	1	2	0	015	15
53	1	1	0	0	50	50	4	2	1	0	1	1	0	0	0	0	0	1	1	1	278	23.1667	0	0	1	1	1	1993	200	0	1	1	0	Blank(s)	20	T1b	N0	M0	1	2	0	0	30	1	1	2	0	030	30
44	1	1	0	0	50	50	4	2	1	3	1	1	1	2	0	4	0	1	1	1	263	21.9167	0	0	1	1	1	1994	200	0	1	0	0	Blank(s)	20	T1b	N0	M0	1	2	0	0	10	1	1	2	0	010	10
31	0	0	0	0	35	35	3	2	1	0	1	1	0	0	0	0	0	1	1	1	267	22.25	0	0	1	1	1	1994	200	0	1	0	0	Blank(s)	20	T1b	N0	M0	1	2	0	0	15	1	1	2	0	015	15
27	0	0	0	1	35	35	3	2	1	0	1	1	0	0	0	0	0	1	1	1	195	16.25	0	0	1	1	1	1995	200	0	1	1	0	Blank(s)	20	T1b	N0	M0	1	2	0	0	23	1	1	2	0	023	23
55	1	1	0	0	50	50	4	2	1	1	1	1	1	2	1	5	0	1	1	1	213	17.75	1	0	1	1	1	1995	200	0	1	1	0	Blank(s)	20	T1b	N0	M0	1	2	0	0	35	1	1	2	0	035	35
47	1	1	0	1	50	50	4	2	1	0	1	1	0	0	0	0	0	1	1	1	191	15.9167	1	0	1	1	1	1995	200	0	1	0	0	Blank(s)	20	T1b	N0	M0	1	2	0	0	20	2	2	0	0	020	20
33	0	0	0	0	50	50	4	2	1	3	1	1	1	2	1	5	0	1	1	1	257	21.4167	0	0	1	1	1	1995	200	0	1	0	0	Blank(s)	20	T1b	N1	M0	1	2	1	0	16	1	1	2	1	016	16
37	0	0	0	0	35	35	3	2	1	0	1	1	0	0	0	0	0	1	1	1	261	21.75	0	0	1	1	1	1995	200	0	1	1	0	Blank(s)	20	T1b	N0	M0	1	2	0	0	32	1	1	1	0	032	32
53	1	1	0	0	50	50	4	2	1	3	1	1	1	2	0	4	0	1	1	1	256	21.3333	0	0	1	1	1	1995	400	1	3	1	0	Blank(s)	40	T2a	N0	M0	2	4	0	0	40	2	2	0	1	040	40
47	1	1	0	0	50	50	4	2	1	0	1	1	0	0	0	0	0	1	1	1	256	21.3333	0	0	1	1	1	1995	200	0	1	1	0	Blank(s)	20	T1b	N0	M0	1	2	0	0	22	1	1	2	0	022	22
55	1	1	0	0	50	50	4	2	1	0	1	1	0	0	0	0	0	1	1	1	253	21.0833	0	0	1	1	1	1995	400	1	3	0	0	Blank(s)	40	T2a	N0	M0	2	4	0	0	15	1	1	1	1	015	15
25	0	0	0	0	35	35	3	2	1	0	1	1	0	0	0	0	0	1	1	1	264	22	0	0	1	1	1	1994	200	0	1	1	0	Blank(s)	20	T1b	N0	M0	1	2	0	0	30	1	1	2	0	030	30
51	1	1	0	1	50	50	4	2	1	0	1	1	0	0	0	0	0	1	1	1	257	21.4167	0	0	1	1	1	1995	200	0	1	1	0	Blank(s)	20	T1b	N0	M0	1	2	0	0	30	1	1	2	0	030	30
47	1	1	0	1	50	50	4	2	1	0	1	1	0	0	0	0	0	1	1	1	199	16.5833	1	1	1	1	1	1995	200	0	1	1	0	Blank(s)	20	T1b	N1	M0	1	2	1	0	22	1	1	0	1	022	22
35	0	0	0	1	35	35	3	2	1	0	1	1	0	0	0	0	0	1	1	1	83	6.91667	0	0	1	1	1	1996	200	0	1	0	0	Blank(s)	20	T1b	N0	M0	1	2	0	0	9	3	3	2	0	009	9
32	0	0	0	0	50	50	4	2	1	0	1	1	0	0	0	0	0	1	1	1	248	20.6667	0	0	1	1	1	1996	200	0	1	0	0	Blank(s)	20	T1b	N0	M0	1	2	0	0	6	2	2	1	0	006	6
40	1	1	0	1	35	35	3	2	1	0	1	1	0	0	0	0	0	1	1	1	252	21	0	0	1	1	1	1995	200	0	1	0	0	Blank(s)	20	T1b	N1	M0	1	2	1	0	8	1	1	1	1	008	8
56	1	1	1	1	40	40	3	2	0	0	1	1	0	0	0	0	0	1	1	1	155	12.9167	0	0	1	1	1	1999	200	0	1	0	0	Blank(s)	20	T1b	N0	M0	1	2	0	0	8	1	1	4	0	008	8
37	0	0	1	1	50	50	4	2	1	1	1	1	1	2	0	4	0	1	1	1	246	20.5	0	0	1	1	1	1996	400	1	3	1	0	Blank(s)	40	T2a	N0	M0	2	4	0	0	39	1	1	4	1	039	39
28	0	0	1	1	35	35	3	2	1	0	1	1	0	0	0	0	0	1	1	1	241	20.0833	0	0	1	1	1	1996	200	0	1	0	0	Blank(s)	20	T1b	N0	M0	1	2	0	0	20	1	1	0	0	020	20
60	2	2	1	1	51	51	4	2	1	0	1	1	0	0	0	0	0	1	1	1	159	13.25	0	0	1	1	1	2003	200	0	1	1	0	Blank(s)	20	T1b	N0	M0	1	2	0	0	28	1	1	1	0	028	28
43	1	1	0	0	40	40	3	2	1	0	1	1	0	0	0	0	0	1	1	1	218	18.1667	1	0	1	1	1	1996	200	0	1	1	0	Blank(s)	20	T1b	N0	M0	1	2	0	0	22	3	3	3	0	022	22
46	1	1	0	0	50	50	4	2	1	0	1	1	0	0	0	0	0	1	1	1	243	20.25	0	0	1	1	1	1996	200	0	1	0	0	Blank(s)	20	T1b	N0	M0	1	2	0	0	15	3	3	1	0	015	15
26	0	0	0	0	50	50	4	2	1	0	1	1	0	0	0	0	0	1	1	1	239	19.9167	0	0	1	1	1	1997	200	0	1	0	0	Blank(s)	20	T1b	N0	M0	1	2	0	0	5	1	1	4	0	005	5
44	1	1	0	0	50	50	4	2	1	0	1	1	0	0	0	0	0	1	1	1	245	20.4167	0	0	1	1	1	1996	200	0	1	0	0	Blank(s)	20	T1b	N0	M0	1	2	0	0	1	2	2	0	0	001	1
27	0	0	0	0	35	35	3	2	1	0	1	1	0	0	0	0	0	1	1	1	244	20.3333	0	0	1	1	1	1996	200	0	1	0	0	Blank(s)	20	T1b	N0	M0	1	2	0	0	7	1	1	2	0	007	7
29	0	0	0	1	30	30	3	2	1	0	1	1	0	0	0	0	0	1	1	0	32	2.66667	1	1	1	1	1	2007	400	1	3	1	0	400	Blank(s)	T2a	N0	M0	2	4	0	0	27	1	1	1	1	027	27
38	0	0	0	0	50	50	4	2	1	1	1	1	1	2	0	4	0	1	1	1	195	16.25	0	0	1	1	1	1997	200	0	1	0	0	Blank(s)	20	T1b	N0	M0	1	2	0	0	20	1	1	1	0	020	20
44	1	1	1	0	50	50	4	2	1	0	1	1	0	0	0	0	0	1	1	1	232	19.3333	0	0	1	1	1	1997	200	0	1	0	0	Blank(s)	20	T1b	N0	M0	1	2	0	0	20	1	1	1	0	020	20
55	1	1	1	1	50	50	4	2	1	0	1	1	0	0	0	0	0	1	1	1	234	19.5	1	0	1	1	1	1997	200	0	1	0	0	Blank(s)	20	T1b	N0	M0	1	2	0	0	11	1	1	1	0	011	11
46	1	1	0	1	50	50	4	2	1	0	1	1	0	0	0	0	0	1	1	1	218	18.1667	1	0	1	1	1	1997	200	0	1	0	0	Blank(s)	20	T1b	N0	M0	1	2	0	0	8	1	1	4	0	008	8
35	0	0	0	1	50	50	4	2	1	0	1	1	0	0	0	0	0	1	1	1	231	19.25	0	0	1	1	1	1997	200	0	1	0	0	Blank(s)	20	T1b	N0	M0	1	2	0	0	6	3	3	1	0	006	6
25	0	0	0	0	50	50	4	2	1	0	1	1	0	0	0	0	0	1	1	1	229	19.0833	0	0	1	1	1	1997	200	0	1	1	0	Blank(s)	20	T1b	N0	M0	1	2	0	0	39	1	1	1	0	039	39
37	0	0	0	2	30	30	3	2	0	0	1	1	0	0	0	0	0	1	1	1	229	19.0833	0	0	1	1	1	1997	200	0	1	0	0	Blank(s)	20	T1b	N0	M0	1	2	0	0	10	2	2	0	0	010	10
54	1	1	0	0	30	30	3	2	0	0	1	1	0	0	0	0	0	1	1	1	111	9.25	1	1	1	1	1	1997	200	0	1	0	0	Blank(s)	20	T1b	N0	M0	1	2	0	0	8	2	2	4	0	008	8
30	0	0	0	0	50	50	4	2	0	0	1	1	0	0	0	0	0	1	1	1	142	11.8333	0	0	1	1	1	1997	200	0	1	0	0	Blank(s)	20	T1b	N0	M0	1	2	0	0	8	1	1	2	0	008	8
48	1	1	1	1	52	52	4	2	1	0	1	1	0	0	0	0	0	1	1	1	118	9.83333	0	0	1	1	1	2007	200	0	1	0	0	200	Blank(s)	T1b1	N0	M0	1	2	0	0	13	1	1	1	0	013	13
42	1	1	1	0	40	40	3	2	0	3	1	1	1	2	0	4	0	1	1	1	228	19	0	0	1	1	1	1997	200	0	1	0	0	Blank(s)	20	T1b	N0	M0	1	2	0	0	18	1	1	2	0	018	18
65	2	2	0	0	50	50	4	2	1	0	1	1	0	0	0	0	0	1	0	0	15	1.25	1	1	1	1	1	1997	200	0	1	1	0	Blank(s)	20	T1b	N0	M0	1	2	0	0	21	1	1	2	0	021	21
67	2	2	0	1	40	40	3	2	0	0	1	1	0	0	0	0	0	1	1	1	226	18.8333	0	0	1	1	1	1998	200	0	1	0	0	Blank(s)	20	T1b	N0	M0	1	2	0	0	1	1	1	1	0	001	1
56	1	1	0	1	51	51	4	2	1	3	1	1	1	2	0	4	0	1	1	1	213	17.75	0	0	1	1	1	1998	200	0	1	0	0	Blank(s)	20	T1b	N0	M0	1	2	0	0	5	1	1	4	0	005	5
39	0	0	0	0	50	50	4	2	1	3	1	1	1	2	0	4	0	1	1	1	46	3.83333	1	1	1	1	1	1997	200	0	1	0	0	Blank(s)	20	T1b	N1	M0	1	2	1	0	17	3	3	4	1	017	17
36	0	0	1	1	50	50	4	2	1	0	1	1	0	0	0	0	0	1	1	1	226	18.8333	0	0	1	1	1	1998	200	0	1	0	0	Blank(s)	20	T1b	N0	M0	1	2	0	0	8	1	1	1	0	008	8
35	0	0	0	0	50	50	4	2	1	3	1	1	1	2	0	4	0	1	1	1	187	15.5833	0	0	1	1	1	1997	200	0	1	1	0	Blank(s)	20	T1b	N1	M0	1	2	1	0	28	1	1	1	1	028	28
63	2	2	0	0	50	50	4	2	1	0	1	1	0	0	0	0	0	0	0	0	2	0.166667	1	1	1	1	1	1997	200	0	1	0	0	Blank(s)	20	T1b	N0	M0	1	2	0	0	14	1	1	1	0	014	14
29	0	0	0	0	40	40	3	2	1	3	1	1	1	2	1	5	0	1	0	0	18	1.5	1	0	1	1	1	1998	200	0	1	1	0	Blank(s)	20	T1b	N0	M0	1	2	0	0	30	3	3	2	0	030	30
54	1	1	0	1	40	40	3	2	0	3	1	1	1	2	0	4	0	1	1	1	80	6.66667	1	0	1	1	1	1998	200	0	1	0	0	Blank(s)	20	T1b	N0	M0	1	2	0	0	7	1	1	2	0	007	7
41	1	1	0	1	40	40	3	2	1	0	1	1	0	0	0	0	0	1	1	0	35	2.91667	1	1	1	1	1	1998	380	0	2	1	0	Blank(s)	38	T1b	N0	M0	1	2	0	0	24	3	3	1	1	024	24
30	0	0	1	0	53	53	4	2	1	0	1	1	0	0	0	0	0	1	1	1	220	18.3333	0	0	1	1	1	1998	200	0	1	0	0	Blank(s)	20	T1b	N0	M0	1	2	0	0	12	1	1	1	0	012	12
27	0	0	0	0	30	30	3	2	1	0	1	1	0	0	0	0	0	1	1	1	225	18.75	0	0	1	1	1	1998	200	0	1	0	0	Blank(s)	20	T1b	N0	M0	1	2	0	0	3	1	1	1	0	003	3
27	0	0	1	1	30	30	3	2	1	0	1	1	0	0	0	0	0	1	1	1	227	18.9167	0	0	1	1	1	1998	200	0	1	0	0	Blank(s)	20	T1b	N0	M0	1	2	0	0	18	1	1	1	0	018	18
45	1	1	1	0	30	30	3	2	0	0	1	1	0	0	0	0	0	1	1	1	219	18.25	0	0	1	1	1	1998	200	0	1	0	0	Blank(s)	20	T1b	NX	M0	1	2	2	0	1	1	1	0	0	001	1
27	0	0	1	1	50	50	4	2	1	1	1	1	1	2	0	4	0	1	1	1	216	18	0	0	1	1	1	1998	200	0	1	1	0	Blank(s)	20	T1b	N1	M0	1	2	1	0	34	1	1	2	1	034	34
46	1	1	0	0	53	53	4	2	1	0	1	1	0	0	0	0	0	1	1	1	218	18.1667	0	0	1	1	1	1998	200	0	1	0	0	Blank(s)	20	T1b	N0	M0	1	2	0	0	11	2	2	0	0	011	11
47	1	1	0	1	40	40	3	2	1	1	1	1	1	2	0	4	0	1	1	1	223	18.5833	0	0	1	1	1	1998	200	0	1	0	0	Blank(s)	20	T1b	N1	M0	1	2	1	0	9	1	1	2	1	009	9
35	0	0	0	1	40	40	3	2	1	1	1	1	1	2	0	4	0	1	1	1	219	18.25	0	0	1	1	1	1998	200	0	1	0	0	Blank(s)	20	T1b	N1	M0	1	2	1	0	13	1	1	1	1	013	13
53	1	1	0	1	62	62	5	2	1	0	1	1	0	0	0	0	0	1	1	1	218	18.1667	0	0	1	1	1	1998	200	0	1	1	0	Blank(s)	20	T1b	N0	M0	1	2	0	0	25	1	1	0	0	025	25
39	0	0	0	0	40	40	3	2	1	0	1	1	0	0	0	0	0	1	1	1	205	17.0833	0	0	1	1	1	1999	200	0	1	0	0	Blank(s)	20	T1b	N0	M0	1	2	0	0	10	2	2	1	0	010	10
36	0	0	0	1	53	53	4	2	1	0	1	1	0	0	0	0	0	1	1	1	139	11.5833	1	0	1	1	1	1998	380	0	2	1	0	Blank(s)	38	T1b	N0	M0	1	2	0	0	30	1	1	1	1	030	30
46	1	1	1	1	62	62	5	2	1	1	1	1	1	2	0	4	0	1	1	1	37	3.08333	1	0	1	1	1	1999	200	0	1	1	0	Blank(s)	20	T1b	N1	M0	1	2	1	0	35	3	3	1	1	035	35
36	0	0	1	0	30	30	3	2	1	0	1	1	0	0	0	0	0	1	1	1	215	17.9167	0	0	1	1	1	1999	200	0	1	0	0	Blank(s)	20	T1b	N0	M0	1	2	0	0	11	1	1	4	0	011	11
44	1	1	1	1	53	53	4	2	1	1	1	1	1	2	0	4	0	1	1	1	212	17.6667	0	0	1	1	1	1999	200	0	1	1	0	Blank(s)	20	T1b	N0	M0	1	2	0	0	36	1	1	1	0	036	36
41	1	1	1	1	53	53	4	2	1	0	1	1	0	0	0	0	0	1	1	1	208	17.3333	0	0	1	1	1	1999	200	0	1	0	0	Blank(s)	20	T1b	N0	M0	1	2	0	0	15	1	1	4	0	015	15
56	1	1	0	0	53	53	4	2	1	0	1	1	0	0	0	0	0	1	1	1	144	12	0	0	1	1	1	1999	200	0	1	0	0	Blank(s)	20	T1b	N0	M0	1	2	0	0	5	1	1	1	0	005	5
73	2	2	0	1	40	40	3	2	1	1	1	1	1	2	0	4	0	1	1	1	208	17.3333	0	0	1	1	1	1999	200	0	1	0	0	Blank(s)	20	T1b	N1	M0	1	2	1	0	20	1	1	1	1	020	20
36	0	0	0	0	53	53	4	2	1	0	1	1	0	0	0	0	0	1	1	0	27	2.25	1	1	1	1	1	1999	200	0	1	0	0	Blank(s)	20	T1b	N0	M0	1	2	0	0	20	1	1	1	0	020	20
49	1	1	0	1	40	40	3	2	0	0	1	1	0	0	0	0	0	1	1	1	190	15.8333	0	0	1	1	1	2001	200	0	1	0	0	Blank(s)	20	T1b	NX	M0	1	2	2	0	20	1	1	1	0	020	20
48	1	1	0	1	40	40	3	2	1	0	1	1	0	0	0	0	0	1	1	1	205	17.0833	0	0	1	1	1	1999	200	0	1	0	0	Blank(s)	20	T1b	N0	M0	1	2	0	0	20	1	1	1	0	020	20
59	1	1	0	0	40	40	3	2	0	3	1	1	1	2	0	4	0	1	1	1	112	9.33333	0	0	1	1	1	2007	200	0	1	0	0	200	Blank(s)	T1b1	N0	M0	1	2	0	0	19	1	1	1	0	019	19
37	0	0	0	0	53	53	4	2	1	0	1	1	0	0	0	0	0	1	1	1	211	17.5833	0	0	1	1	1	1999	200	0	1	0	0	Blank(s)	20	T1b	N0	M0	1	2	0	0	6	3	3	0	0	006	6
41	1	1	0	0	53	53	4	2	1	0	1	1	0	0	0	0	0	1	1	1	206	17.1667	0	0	1	1	1	1999	200	0	1	0	0	Blank(s)	20	T1b	N0	M0	1	2	0	0	15	3	3	2	0	015	15
30	0	0	1	1	53	53	4	2	1	0	1	1	0	0	1	1	0	1	1	1	204	17	0	0	1	1	1	1999	200	0	1	0	0	Blank(s)	20	T1b	N0	M0	1	2	0	0	15	1	1	2	0	015	15
47	1	1	0	0	40	40	3	2	1	0	1	1	0	0	0	0	0	1	1	0	24	2	0	0	1	1	1	2011	200	0	1	0	0	200	Blank(s)	T1b1	N0	M0	1	2	0	0	10	1	1	0	0	010	10
35	0	0	0	0	50	50	4	2	1	0	1	1	0	0	0	0	0	1	1	1	175	14.5833	0	0	1	1	1	1999	200	0	1	1	0	Blank(s)	20	T1b	N1	M0	1	2	1	0	25	1	1	4	1	025	25
36	0	0	0	0	51	51	4	2	1	0	1	1	0	0	0	0	0	1	1	1	151	12.5833	0	0	1	1	1	2004	250	0	2	0	0	250	Blank(s)	T1b1	N0	M0	1	2	0	0	18	3	3	1	0	018	18
48	1	1	0	0	53	53	4	2	1	0	1	1	0	0	0	0	0	1	1	1	198	16.5	0	0	1	1	1	2000	200	0	1	0	0	Blank(s)	20	T1b	N0	M0	1	2	0	0	4	1	1	4	0	004	4
35	0	0	1	1	53	53	4	2	1	0	1	1	0	0	0	0	0	1	1	1	196	16.3333	0	0	1	1	1	2000	200	0	1	0	0	Blank(s)	20	T1b	N0	M0	1	2	0	0	5	1	1	2	0	005	5
70	2	2	1	1	40	40	3	2	0	1	1	1	1	2	0	4	0	1	1	1	39	3.25	1	0	1	1	1	2000	200	0	1	0	0	Blank(s)	20	T1b	NX	M0	1	2	2	0	12	1	1	4	0	012	12
52	1	1	0	1	53	53	4	2	1	0	1	1	0	0	0	0	0	1	1	1	62	5.16667	1	0	1	1	1	2001	380	0	2	0	0	Blank(s)	38	T1b	N0	M0	1	2	0	0	8	1	1	1	1	008	8
34	0	0	0	0	53	53	4	2	1	0	1	1	0	0	0	0	0	1	1	1	165	13.75	0	0	1	1	1	2000	200	0	1	1	0	Blank(s)	20	T1b	N0	M0	1	2	0	0	23	1	1	1	0	023	23
64	2	2	1	1	40	40	3	2	0	1	1	1	1	2	0	4	0	1	1	1	147	12.25	1	0	1	1	1	2001	200	0	1	1	0	Blank(s)	20	T1b	N0	M0	1	2	0	0	25	1	1	0	0	025	25
48	1	1	1	1	53	53	4	2	1	0	1	1	0	0	0	0	0	1	1	1	54	4.5	1	1	1	1	1	2000	200	0	1	0	0	Blank(s)	20	T1b	N0	M0	1	2	0	0	15	1	1	1	0	015	15
41	1	1	1	1	53	53	4	2	1	0	1	1	0	0	0	0	0	1	1	1	193	16.0833	0	0	1	1	1	2000	200	0	1	1	0	Blank(s)	20	T1b	N0	M0	1	2	0	0	40	1	1	1	0	040	40
37	0	0	0	0	53	53	4	2	1	0	1	1	0	0	0	0	0	1	1	1	193	16.0833	0	0	1	1	1	2000	200	0	1	0	0	Blank(s)	20	T1b	N0	M0	1	2	0	0	10	1	1	1	0	010	10
38	0	0	0	0	53	53	4	2	1	3	1	1	1	2	1	5	0	0	0	0	10	0.833333	1	1	1	1	1	2000	400	1	3	1	0	Blank(s)	40	T2a	N1	M0	2	4	1	0	38	1	1	1	1	038	38
31	0	0	0	1	53	53	4	2	1	0	1	1	0	0	0	0	0	1	1	1	194	16.1667	0	0	1	1	1	2000	200	0	1	0	0	Blank(s)	20	T1b	N0	M0	1	2	0	0	12	1	1	1	0	012	12
27	0	0	0	0	40	40	3	2	1	0	1	1	0	0	0	0	0	1	1	1	71	5.91667	0	0	1	1	1	2000	200	0	1	1	0	Blank(s)	20	T1b	N0	M0	1	2	0	0	40	2	2	1	0	040	40
50	1	1	0	1	40	40	3	2	0	1	1	1	1	2	1	5	0	1	1	1	194	16.1667	0	0	1	1	1	2000	200	0	1	1	0	Blank(s)	20	T1b	N0	M0	1	2	0	0	21	1	1	2	0	021	21
48	1	1	0	2	53	53	4	2	1	0	1	1	0	0	0	0	0	1	1	1	151	12.5833	0	0	1	1	1	2000	200	0	1	1	0	Blank(s)	20	T1b	N0	M0	1	2	0	0	35	2		0	0	035	35
45	1	1	0	0	53	53	4	2	1	0	1	1	0	0	0	0	0	1	1	1	195	16.25	0	0	1	1	1	2000	200	0	1	0	0	Blank(s)	20	T1b	N0	M0	1	2	0	0	4	1	1	4	0	004	4
49	1	1	1	1	53	53	4	2	1	0	1	1	0	0	0	0	0	1	1	1	203	16.9167	0	0	1	1	1	2000	200	0	1	0	0	Blank(s)	20	T1b	N0	M0	1	2	0	0	15	1	1	2	0	015	15
48	1	1	0	2	53	53	4	2	1	0	1	1	0	0	0	0	0	1	1	1	198	16.5	0	0	1	1	1	2000	200	0	1	0	0	Blank(s)	20	T1b	N0	M0	1	2	0	0	7	1	1	1	0	007	7
35	0	0	0	0	53	53	4	2	1	1	1	1	1	2	1	5	0	1	1	1	187	15.5833	0	0	1	1	1	2001	200	0	1	1	0	Blank(s)	20	T1b	N1	M0	1	2	1	0	25	1	1	1	1	025	25
83	2	3	1	1	40	40	3	2	0	3	1	1	1	2	0	4	0	1	1	1	126	10.5	1	0	1	1	1	2000	200	0	1	1	0	Blank(s)	20	T1b	N0	M0	1	2	0	0	30	1	1	2	0	030	30
56	1	1	0	0	53	53	4	2	1	0	1	1	0	0	0	0	0	1	1	1	146	12.1667	0	0	1	1	1	2001	200	0	1	0	0	Blank(s)	20	T1b	N0	M0	1	2	0	0	15	2	2	4	0	015	15
41	1	1	0	0	40	40	3	2	1	1	1	1	1	2	1	5	0	1	1	1	190	15.8333	0	0	1	1	1	2001	200	0	1	0	0	Blank(s)	20	T1b	N1	M0	1	2	1	0	20	1	1	1	1	020	20
47	1	1	0	1	53	53	4	2	1	0	1	1	0	0	0	0	0	1	1	1	190	15.8333	0	0	1	1	1	2001	200	0	1	0	0	Blank(s)	20	T1b	N0	M0	1	2	0	0	12	1	1	1	0	012	12
30	0	0	1	1	53	53	4	2	1	0	1	1	0	0	0	0	0	1	1	1	187	15.5833	0	0	1	1	1	2001	200	0	1	0	0	Blank(s)	20	T1b	N0	M0	1	2	0	0	20	1	1	1	0	020	20
62	2	2	1	0	40	40	3	2	1	1	1	1	1	2	1	5	0	1	1	0	24	2	1	0	1	1	1	2001	200	0	1	1	0	Blank(s)	20	T1b	N0	M0	1	2	0	0	31	1	1	2	0	031	31
30	0	0	0	0	53	53	4	2	1	4	1	1	1	2	1	5	0	1	1	1	125	10.4167	0	0	1	1	1	2001	200	0	1	0	0	Blank(s)	20	T1b	N0	M0	1	2	0	0	20	2		1	0	020	20
60	2	2	0	0	53	53	4	2	1	0	1	1	0	0	0	0	0	1	1	1	191	15.9167	0	0	1	1	1	2001	200	0	1	0	0	Blank(s)	20	T1b	N0	M0	1	2	0	0	8	1	1	2	0	008	8
41	1	1	0	0	40	40	3	2	1	0	1	1	0	0	0	0	0	1	1	1	185	15.4167	0	0	1	1	1	2001	200	0	1	0	0	Blank(s)	20	T1b	N0	M0	1	2	0	0	10	1	1	1	0	010	10
30	0	0	0	0	30	30	3	2	1	0	1	1	0	0	0	0	0	1	1	1	182	15.1667	0	0	1	1	1	2001	200	0	1	0	0	Blank(s)	20	T1b	N0	M0	1	2	0	0	15	2		1	0	015	15
30	0	0	0	1	00	0	0	0	0	3	0	0	1	1	1	3	1	0	0	0	9	0.75	1	1	1	1	1	2001	200	0	1	1	0	Blank(s)	20	T1b	N0	M0	1	2	0	0	40	1	1	2	0	040	40
49	1	1	0	1	00	0	0	0	0	3	0	0	1	1	1	3	1	0	0	0	11	0.916667	1	1	1	1	1	2002	200	0	1	1	0	Blank(s)	20	T1b	N0	M0	1	2	0	0	40	1	1	2	0	040	40
41	1	1	0	0	53	53	4	2	1	0	1	1	0	0	0	0	0	1	1	1	187	15.5833	0	0	1	1	1	2001	400	1	3	1	0	Blank(s)	40	T2a	N0	M0	2	4	0	0	22	1	1	1	1	022	22
29	0	0	0	2	53	53	4	2	1	0	1	1	0	0	0	0	0	1	1	1	168	14	0	0	1	1	1	2001	200	0	1	1	0	Blank(s)	20	T1b	N0	M0	1	2	0	0	24	1	1	1	0	024	24
74	2	2	0	1	50	50	4	2	1	0	1	1	0	0	0	0	0	1	1	1	77	6.41667	1	1	1	1	1	2002	200	0	1	1	0	Blank(s)	20	T1b	N0	M0	1	2	0	0	40	1	1	2	0	040	40
40	1	1	0	1	62	62	5	2	1	0	1	1	0	0	0	0	0	1	1	1	179	14.9167	0	0	1	1	1	2002	200	0	1	1	0	Blank(s)	20	T1b	N0	M0	1	2	0	0	40	1	1	1	0	040	40
66	2	2	0	2	40	40	3	2	0	0	1	1	0	0	0	0	0	1	1	1	136	11.3333	1	1	1	1	1	2001	200	0	1	0	0	Blank(s)	20	T1b	N0	M0	1	2	0	0	20	1	1	1	0	020	20
44	1	1	0	1	53	53	4	2	1	0	1	1	0	0	0	0	0	1	1	1	176	14.6667	0	0	1	1	1	2002	200	0	1	0	0	Blank(s)	20	T1b	N0	M0	1	2	0	0	12	2		1	0	012	12
34	0	0	0	0	50	50	4	2	1	0	1	1	0	0	0	0	0	1	1	1	178	14.8333	0	0	1	1	1	2002	200	0	1	0	0	Blank(s)	20	T1b	N0	M0	1	2	0	0	7	1	1	2	0	007	7
48	1	1	0	1	53	53	4	2	1	1	1	1	1	2	0	4	0	1	1	1	184	15.3333	0	0	1	1	1	2001	200	0	1	1	0	Blank(s)	20	T1b	N0	M0	1	2	0	0	26	3	3	2	0	026	26
43	1	1	1	1	50	50	4	2	1	0	1	1	0	0	0	0	0	1	1	1	177	14.75	0	0	1	1	1	2002	200	0	1	1	0	Blank(s)	20	T1b	N0	M0	1	2	0	0	25	1	1	2	0	025	25
50	1	1	1	1	53	53	4	2	1	3	1	1	1	2	0	4	0	1	1	1	176	14.6667	0	0	1	1	1	2002	200	0	1	1	0	Blank(s)	20	T1b	N0	M0	1	2	0	0	25	3	3	3	0	025	25
30	0	0	0	1	53	53	4	2	1	0	1	1	0	0	0	0	0	1	1	1	202	16.8333	0	0	1	1	1	2000	200	0	1	0	0	Blank(s)	20	T1b	N0	M0	1	2	0	0	12	1	1	4	0	012	12
29	0	0	3	2	50	50	4	2	0	0	1	1	0	0	0	0	0	1	1	1	184	15.3333	0	0	1	1	1	2001	400	1	3	0	0	Blank(s)	40	T2a	N0	M0	2	4	0	0	19	1	1	2	1	019	19
37	0	0	0	2	50	50	4	2	1	3	1	1	1	2	1	5	0	1	1	1	82	6.83333	0	0	1	1	1	2010	200	0	1	1	0	200	Blank(s)	T1b1	N1	M0	1	2	1	0	28	1	1	2	1	028	28
34	0	0	0	0	30	30	3	2	0	1	1	1	1	2	0	4	0	1	1	1	138	11.5	0	0	1	1	1	2005	200	0	1	0	0	200	Blank(s)	T1b1	N0	M0	1	2	0	0	8	2	2	0	0	008	8
32	0	0	0	0	30	30	3	2	1	0	1	1	0	0	0	0	0	1	1	1	177	14.75	0	0	1	1	1	2002	200	0	1	0	0	Blank(s)	20	T1b	N0	M0	1	2	0	0	9	2	2	0	0	009	9
48	1	1	0	1	00	0	0	0	0	3	0	0	1	1	1	3	1	1	1	0	31	2.58333	1	1	1	1	1	2002	200	0	1	1	0	Blank(s)	20	T1b	N0	M0	1	2	0	0	40	1	1	4	0	040	40
28	0	0	1	0	53	53	4	2	1	1	1	1	1	2	1	5	0	1	1	1	177	14.75	0	0	1	1	1	2002	200	0	1	1	0	Blank(s)	20	T1b	N1	M0	1	2	1	0	25	1	1	2	1	025	25
31	0	0	0	1	50	50	4	2	1	0	1	1	0	0	0	0	0	1	1	1	175	14.5833	0	0	1	1	1	2002	200	0	1	1	0	Blank(s)	20	T1b	N0	M0	1	2	0	0	36	1	1	2	0	036	36
58	1	1	0	1	40	40	3	2	0	0	1	1	0	0	0	0	0	1	1	1	177	14.75	0	0	1	1	1	2002	200	0	1	0	0	Blank(s)	20	T1b	N0	M0	1	2	0	0	11	1	1	1	0	011	11
25	0	0	0	1	51	51	4	2	1	0	1	1	0	0	0	0	0	1	1	1	173	14.4167	0	0	1	1	1	2002	200	0	1	0	0	Blank(s)	20	T1b	N0	M0	1	2	0	0	20	2		0	0	020	20
51	1	1	0	1	51	51	4	2	1	0	1	1	0	0	0	0	0	1	1	1	133	11.0833	0	0	1	1	1	2002	200	0	1	0	0	Blank(s)	20	T1b	N0	M0	1	2	0	0	18	2	2	2	0	018	18
68	2	2	0	1	53	53	4	2	1	0	1	1	0	0	0	0	0	1	1	1	128	10.6667	0	0	1	1	1	2006	200	0	1	1	0	200	Blank(s)	T1b1	N0	M0	1	2	0	0	27	1	1	2	0	027	27
43	1	1	2	0	53	53	4	2	1	1	1	1	1	2	0	4	0	1	0	0	20	1.66667	0	0	1	1	1	2002	200	0	1	0	0	Blank(s)	20	T1b	N1	M0	1	2	1	0	13	1	1	1	1	013	13
32	0	0	1	1	53	53	4	2	1	1	1	1	1	2	0	4	0	1	1	1	167	13.9167	0	0	1	1	1	2003	200	0	1	0	0	Blank(s)	20	T1b	N1	M0	1	2	1	0	13	1	1	2	1	013	13
31	0	0	0	0	40	40	3	2	1	3	1	1	1	2	1	5	0	1	1	1	154	12.8333	0	0	1	1	1	2003	200	0	1	1	0	Blank(s)	20	T1b	N1	M0	1	2	1	0	35	1	1	1	1	035	35
36	0	0	0	0	53	53	4	2	0	3	1	1	1	2	0	4	0	1	1	1	105	8.75	0	0	1	1	1	2003	200	0	1	0	0	Blank(s)	20	T1b	N1	M0	1	2	1	0	3	3	3	2	1	003	3
39	0	0	0	2	40	40	3	2	1	0	1	1	0	0	0	0	0	1	1	1	161	13.4167	0	0	1	1	1	2003	200	0	1	0	0	Blank(s)	20	T1b	N0	M0	1	2	0	0	20	2	2	0	0	020	20
48	1	1	1	0	40	40	3	2	1	0	1	1	0	0	0	0	0	1	1	1	164	13.6667	0	0	1	1	1	2003	200	0	1	0	0	Blank(s)	20	T1b	N1	M0	1	2	1	0	15	1	1	2	1	015	15
44	1	1	1	1	53	53	4	2	1	0	1	1	0	0	0	0	0	1	1	1	159	13.25	0	0	1	1	1	2003	200	0	1	1	0	Blank(s)	20	T1b	N0	M0	1	2	0	0	23	1	1	2	0	023	23
24	0	0	1	1	40	40	3	2	1	0	1	1	0	0	0	0	0	1	1	1	160	13.3333	0	0	1	1	1	2003	200	0	1	1	0	Blank(s)	20	T1b	N0	M0	1	2	0	0	25	2	2	0	0	025	25
28	0	0	1	1	30	30	3	2	1	0	1	1	0	0	0	0	0	1	1	1	166	13.8333	0	0	1	1	1	2003	200	0	1	1	0	Blank(s)	20	T1b	N0	M0	1	2	0	0	40	1	1	1	0	040	40
89	2	3	1	1	40	40	3	2	0	0	1	1	0	0	0	0	0	1	1	1	37	3.08333	1	0	1	1	1	2003	200	0	1	0	0	Blank(s)	20	T1b	N0	M0	1	2	0	0	7	1	1	0	0	007	7
41	1	1	0	1	53	53	4	2	1	1	1	1	1	2	1	5	0	1	1	1	164	13.6667	0	0	1	1	1	2003	200	0	1	1	0	Blank(s)	20	T1b	N1	M0	1	2	1	0	22	2	2	0	1	022	22
60	2	2	1	1	53	53	4	2	1	0	1	1	0	0	0	0	0	1	1	1	160	13.3333	0	0	1	1	1	2003	380	0	2	1	0	Blank(s)	38	T1b	N0	M0	1	2	0	0	25	1	1	1	1	025	25
37	0	0	1	1	30	30	3	2	1	0	1	1	0	0	0	0	0	1	1	1	163	13.5833	0	0	1	1	1	2003	200	0	1	0	0	Blank(s)	20	T1b	N0	M0	1	2	0	0	18	2	2	1	0	018	18
31	0	0	0	0	54	54	4	2	1	0	1	1	0	0	0	0	0	1	1	1	152	12.6667	0	0	1	1	1	2003	200	0	1	0	0	Blank(s)	20	T1b	N0	M0	1	2	0	0	7	2		2	0	007	7
24	0	0	1	1	53	53	4	2	1	0	1	1	0	0	0	0	0	1	1	1	98	8.16667	0	0	1	1	1	2002	200	0	1	0	0	Blank(s)	20	T1b	N0	M0	1	2	0	0	18	1	1	1	0	018	18
41	1	1	0	1	30	30	3	2	1	0	1	1	0	0	0	0	0	1	1	1	164	13.6667	0	0	1	1	1	2003	200	0	1	1	0	Blank(s)	20	T1b	N0	M0	1	2	0	0	35	1	1	2	0	035	35
38	0	0	0	0	53	53	4	2	1	1	1	1	1	2	1	5	0	1	1	1	112	9.33333	1	0	1	1	1	2004	200	0	1	1	0	200	Blank(s)	T1b1	N0	M0	1	2	0	0	40	1	1	1	0	040	40
58	1	1	0	0	53	53	4	2	1	0	1	1	0	0	0	0	0	1	1	1	162	13.5	0	0	1	1	1	2003	200	0	1	0	0	Blank(s)	20	T1b	N0	M0	1	2	0	0	16	2	2	1	0	016	16
61	2	2	0	1	60	60	5	2	0	3	1	1	1	2	1	5	0	1	1	1	92	7.66667	0	0	1	1	1	2009	200	0	1	0	0	200	Blank(s)	T1b1	N0	M0	1	2	0	0	8	1	1	1	0	008	8
37	0	0	0	1	53	53	4	2	1	0	1	1	0	0	0	0	0	1	1	1	150	12.5	0	0	1	1	1	2004	400	1	3	0	0	400	Blank(s)	T2a	N0	M0	2	4	0	0	10	1	1	1	1	010	10
52	1	1	1	1	53	53	4	2	1	0	1	1	0	0	0	0	0	1	1	1	145	12.0833	0	0	1	1	1	2004	250	0	2	0	0	250	Blank(s)	T1b1	N0	M0	1	2	0	0	20	2		2	0	020	20
51	1	1	0	0	53	53	4	2	1	0	1	1	0	0	0	0	0	1	1	1	144	12	0	0	1	1	1	2004	200	0	1	0	0	200	Blank(s)	T1b1	N0	M0	1	2	0	0	13	1	1	3	0	013	13
34	0	0	0	0	30	30	3	2	1	0	1	1	0	0	0	0	0	0	0	0	2	0.166667	0	0	1	1	1	2004	250	0	2	1	0	250	Blank(s)	T1b1	N0	M0	1	2	0	0	35	1	1	2	0	035	35
33	0	0	0	0	53	53	4	2	1	0	1	1	0	0	0	0	0	1	1	0	33	2.75	0	0	1	1	1	2004	200	0	1	0	0	200	Blank(s)	T1b1	N0	M0	1	2	0	0	12	2	2	0	0	012	12
42	1	1	0	0	40	40	3	2	1	0	1	1	0	0	0	0	0	1	1	1	66	5.5	0	0	1	1	1	2004	300	0	2	0	0	300	Blank(s)	T1b1	N0	M0	1	2	0	0	10	1	1	2	0	010	10
43	1	1	0	0	50	50	4	2	1	1	1	1	1	2	0	4	0	1	0	0	14	1.16667	1	1	1	1	1	2004	200	0	1	1	0	200	Blank(s)	T1b1	N1	M0	1	2	1	0	40	1	1	2	1	040	40
30	0	0	0	1	53	53	4	2	1	0	1	1	0	0	0	0	0	1	1	1	156	13	0	0	1	1	1	2003	200	0	1	0	0	Blank(s)	20	T1b	N0	M0	1	2	0	0	7	1	1	2	0	007	7
30	0	0	0	0	30	30	3	2	1	0	1	1	0	0	0	0	0	1	1	1	146	12.1667	0	0	1	1	1	2004	300	0	2	0	0	300	Blank(s)	T1b1	N0	M0	1	2	0	0	3	1	1	1	0	003	3
60	2	2	0	0	53	53	4	2	1	4	1	1	1	2	0	4	0	1	1	1	145	12.0833	0	0	1	1	1	2004	250	0	2	1	0	250	Blank(s)	T1b1	N0	M0	1	2	0	0	35	1	1	2	0	035	35
36	0	0	0	2	30	30	3	2	1	0	1	1	0	0	0	0	0	1	1	1	156	13	0	0	1	1	1	2003	400	1	3	0	0	Blank(s)	40	T2a	N0	M0	2	4	0	0	6	2	2	0	1	006	6
44	1	1	0	0	30	30	3	2	1	0	1	1	0	0	0	0	0	1	1	1	96	8	0	0	1	1	1	2008	200	0	1	0	0	200	Blank(s)	T1b1	N0	M0	1	2	0	0	8	1	1	1	0	008	8
58	1	1	1	0	00	0	0	0	1	3	0	0	1	1	1	3	1	1	1	1	150	12.5	0	0	1	1	1	2004	400	1	3	1	0	400	Blank(s)	T2a	N1	M0	2	4	1	0	25	3	3	2	1	025	25
44	1	1	1	0	40	40	3	2	1	1	1	1	1	2	0	4	0	1	1	1	129	10.75	0	0	1	1	1	2006	200	0	1	0	0	200	Blank(s)	T1b1	N0	M0	1	2	0	0	10	1	1	2	0	010	10
37	0	0	0	0	53	53	4	2	1	0	1	1	0	0	0	0	0	1	1	1	124	10.3333	0	0	1	1	1	2005	200	0	1	1	0	200	Blank(s)	T1b1	N0	M0	1	2	0	0	35	1	1	1	0	035	35
73	2	2	1	0	40	40	3	2	0	0	1	1	0	0	0	0	0	0	0	0	1	0.0833333	1	0	1	1	1	2004	200	0	1	0	0	200	Blank(s)	T1b1	N0	M0	1	2	0	0	10	1	1	1	0	010	10
56	1	1	0	2	50	50	4	2	1	0	1	1	0	0	0	0	0	1	1	0	27	2.25	1	1	1	1	1	2004	250	0	2	0	0	250	Blank(s)	T1b1	N1	M0	1	2	1	0	20	2	2	0	1	020	20
65	2	2	1	1	00	0	0	0	1	3	0	0	1	1	1	3	1	1	1	1	114	9.5	1	0	1	1	1	2004	400	1	3	0	0	400	Blank(s)	T2a	N0	M0	2	4	0	0	0	1	1	4	1	990	990
33	0	0	0	0	53	53	4	2	1	0	1	1	0	0	0	0	0	1	1	1	123	10.25	1	1	1	1	1	2004	200	0	1	0	0	200	Blank(s)	T1b1	N0	M0	1	2	0	0	13	2	2	2	0	013	13
48	1	1	1	1	54	54	4	2	0	0	1	1	0	0	0	0	0	1	0	0	18	1.5	1	1	1	1	1	2004	250	0	2	1	0	250	Blank(s)	T1b1	N0	M0	1	2	0	0	30	1	1	2	0	030	30
41	1	1	0	0	53	53	4	2	1	3	1	1	1	2	1	5	0	1	1	1	49	4.08333	1	1	1	1	1	2004	200	0	1	1	0	200	Blank(s)	T1b1	N1	M0	1	2	1	0	30	1	1	1	1	030	30
33	0	0	0	0	53	53	4	2	1	0	1	1	0	0	0	0	0	1	1	1	140	11.6667	0	0	1	1	1	2005	200	0	1	0	0	200	Blank(s)	T1b1	N0	M0	1	2	0	0	15	3	3	1	0	015	15
53	1	1	0	0	53	53	4	2	1	0	1	1	0	0	0	0	0	1	1	1	127	10.5833	0	0	1	1	1	2005	250	0	2	0	0	250	Blank(s)	T1b1	N0	M0	1	2	0	0	17	1	1	1	0	017	17
33	0	0	1	0	30	30	3	2	1	1	1	1	1	2	1	5	0	1	1	1	62	5.16667	1	1	1	1	1	2004	200	0	1	0	0	200	Blank(s)	T1b1	N1	M0	1	2	1	0	7	2	2	1	1	007	7
38	0	0	0	2	50	50	4	2	1	0	1	1	0	0	0	0	0	1	1	1	151	12.5833	0	0	1	1	1	2004	300	0	2	0	0	300	Blank(s)	T1b1	N0	M0	1	2	0	0	9	2	2	2	0	009	9
50	1	1	0	1	50	50	4	2	1	0	1	1	0	0	0	0	0	1	1	1	81	6.75	0	0	1	1	1	2010	210	0	1	0	0	210	Blank(s)	T1b1	N0	M0	1	2	0	0	5	1	1	1	0	005	5
35	0	0	0	0	53	53	4	2	1	0	1	1	0	0	0	0	0	1	1	1	151	12.5833	0	0	1	1	1	2004	200	0	1	1	0	200	Blank(s)	T1b1	N0	M0	1	2	0	0	23	2	2	1	0	023	23
30	0	0	1	1	53	53	4	2	1	0	1	1	0	0	0	0	0	1	1	1	152	12.6667	0	0	1	1	1	2004	200	0	1	0	0	200	Blank(s)	T1b1	N0	M0	1	2	0	0	20	2	2	1	0	020	20
43	1	1	0	2	51	51	4	2	1	0	1	1	0	0	0	0	0	0	0	0	1	0.0833333	0	0	1	1	1	2005	250	0	2	0	0	250	Blank(s)	T1b1	N0	M0	1	2	0	0	12	2	2	0	0	012	12
33	0	0	0	0	53	53	4	2	1	0	1	1	0	0	0	0	0	1	1	1	115	9.58333	0	0	1	1	1	2005	200	0	1	1	0	200	Blank(s)	T1b1	N0	M0	1	2	0	0	40	2	2	0	0	040	40
36	0	0	0	0	50	50	4	2	1	1	1	1	1	2	1	5	0	1	1	1	133	11.0833	0	0	1	1	1	2005	200	0	1	1	0	200	Blank(s)	T1b1	N1	M0	1	2	1	0	40	1	1	2	1	040	40
48	1	1	2	1	40	40	3	2	1	1	1	1	1	2	1	5	0	1	1	1	128	10.6667	0	0	1	1	1	2006	380	0	2	1	0	380	Blank(s)	T1b1	N1	M0	1	2	1	0	40	1	1	1	1	040	40
38	0	0	0	0	40	40	3	2	0	0	1	1	0	0	0	0	0	1	1	1	129	10.75	0	0	1	1	1	2006	250	0	2	0	0	250	Blank(s)	T1b1	N0	M0	1	2	0	0	0	2	2	2	0	990	990
49	1	1	0	0	51	51	4	2	1	1	1	1	1	2	0	4	0	1	1	1	121	10.0833	0	0	1	1	1	2005	250	0	2	1	0	250	Blank(s)	T1b1	N1	M0	1	2	1	0	31	2	2	1	1	031	31
49	1	1	1	0	50	50	4	2	1	0	1	1	0	0	0	0	0	1	1	1	139	11.5833	0	0	1	1	1	2005	300	0	2	0	0	300	Blank(s)	T1b1	N0	M0	1	2	0	0	0	1	1	4	0	990	990
40	1	1	0	0	53	53	4	2	1	0	1	1	0	0	0	0	0	1	1	1	140	11.6667	0	0	1	1	1	2005	250	0	2	0	0	250	Blank(s)	T1b1	N0	M0	1	2	0	0	12	2	2	1	0	012	12
43	1	1	0	0	40	40	3	2	1	0	1	1	0	0	0	0	0	1	1	1	135	11.25	0	0	1	1	1	2005	200	0	1	0	0	200	Blank(s)	T1b1	N0	M0	1	2	0	0	11	1	1	1	0	011	11
70	2	2	1	1	51	51	4	2	1	0	1	1	0	0	0	0	0	1	1	1	131	10.9167	0	0	1	1	1	2006	200	0	1	0	0	200	Blank(s)	T1b1	N0	M0	1	2	0	0	9	1	1	1	0	009	9
68	2	2	0	0	50	50	4	2	1	0	1	1	0	0	0	0	0	1	1	1	135	11.25	0	0	1	1	1	2005	300	0	2	0	0	300	Blank(s)	T1b1	N0	M0	1	2	0	0	0	2	2	0	0	990	990
47	1	1	0	0	40	40	3	2	1	3	1	1	1	2	1	5	0	1	1	1	123	10.25	0	0	1	1	1	2006	200	0	1	0	0	200	Blank(s)	T1b1	N0	M0	1	2	0	0	20	2	2	3	0	020	20
49	1	1	0	0	53	53	4	2	1	0	1	1	0	0	0	0	0	1	1	1	134	11.1667	0	0	1	1	1	2005	250	0	2	0	0	250	Blank(s)	T1b1	N0	M0	1	2	0	0	20	2	2	1	0	020	20
50	1	1	1	1	53	53	4	2	1	0	1	1	0	0	0	0	0	1	1	1	122	10.1667	0	0	1	1	1	2006	200	0	1	1	0	200	Blank(s)	T1b1	N0	M0	1	2	0	0	22	1	1	2	0	022	22
30	0	0	1	1	30	30	3	2	0	0	1	1	0	0	0	0	0	1	1	1	123	10.25	0	0	1	1	1	2006	200	0	1	0	0	200	Blank(s)	T1b1	N0	M0	1	2	0	0	5	1	1	4	0	005	5
52	1	1	1	0	61	61	5	2	1	0	1	1	0	0	0	0	0	1	1	1	121	10.0833	0	0	1	1	1	2006	300	0	2	1	0	300	Blank(s)	T1b1	N0	M0	1	2	0	0	30	2	2	4	0	030	30
45	1	1	0	0	53	53	4	2	1	1	1	1	1	2	1	5	0	1	1	1	123	10.25	0	0	1	1	1	2006	400	1	3	1	0	400	Blank(s)	T2a	N0	M0	2	4	0	0	30	1	1	1	1	030	30
46	1	1	0	0	53	53	4	2	1	0	1	1	0	0	0	0	0	1	1	1	125	10.4167	0	0	1	1	1	2006	200	0	1	1	0	200	Blank(s)	T1b1	N0	M0	1	2	0	0	30	2		0	0	030	30
31	0	0	1	1	00	0	0	0	0	3	0	0	1	1	1	3	1	1	1	1	118	9.83333	0	0	1	1	1	2006	200	0	1	1	0	200	Blank(s)	T1b1	N0	M0	1	2	0	0	30	1	1	2	0	030	30
38	0	0	0	1	53	53	4	2	1	0	1	1	0	0	0	0	0	1	1	1	125	10.4167	0	0	1	1	1	2006	200	0	1	1	0	200	Blank(s)	T1b1	N0	M0	1	2	0	0	30	2		1	0	030	30
43	1	1	0	2	50	50	4	2	1	0	1	1	0	0	0	0	0	1	1	1	124	10.3333	0	0	1	1	1	2006	200	0	1	1	0	200	Blank(s)	T1b1	N0	M0	1	2	0	0	26	1	1	2	0	026	26
42	1	1	1	1	53	53	4	2	1	0	1	1	0	0	0	0	0	1	1	1	85	7.08333	0	0	1	1	1	2006	200	0	1	0	0	200	Blank(s)	T1b1	N0	M0	1	2	0	0	19	1	1	2	0	019	19
45	1	1	0	2	53	53	4	2	1	1	1	1	1	2	1	5	0	1	1	1	127	10.5833	0	0	1	1	1	2006	400	1	3	1	0	400	Blank(s)	T2a	N1	M0	2	4	1	0	40	1	1	2	1	040	40
34	0	0	1	0	40	40	3	2	1	1	1	1	1	2	0	4	0	1	0	0	21	1.75	1	1	1	1	1	2006	200	0	1	1	0	200	Blank(s)	T1b1	N1	M0	1	2	1	0	38	2	2	2	1	038	38
41	1	1	0	0	53	53	4	2	1	0	1	1	0	0	0	0	0	1	1	1	131	10.9167	0	0	1	1	1	2006	200	0	1	1	0	200	Blank(s)	T1b1	N0	M0	1	2	0	0	23	1	1	2	0	023	23
51	1	1	1	0	50	50	4	2	1	0	1	1	0	0	0	0	0	1	1	1	115	9.58333	0	0	1	1	1	2007	200	0	1	1	0	200	Blank(s)	T1b1	N0	M0	1	2	0	0	25	1	1	1	0	025	25
30	0	0	1	0	30	30	3	2	1	1	1	1	1	2	1	5	0	1	1	1	115	9.58333	0	0	1	1	1	2007	200	0	1	1	0	200	Blank(s)	T1b1	N0	M0	1	2	0	0	27	1	1	2	0	027	27
34	0	0	0	0	53	53	4	2	1	0	1	1	0	0	0	0	0	1	1	1	116	9.66667	0	0	1	1	1	2007	200	0	1	0	0	200	Blank(s)	T1b1	N0	M0	1	2	0	0	9	2	2	1	0	009	9
45	1	1	1	2	51	51	4	2	1	0	1	1	0	0	0	0	0	1	1	1	45	3.75	1	1	1	1	1	2006	200	0	1	1	0	200	Blank(s)	T1b1	N0	M0	1	2	0	0	40	1	1	4	0	994	994
33	0	0	1	1	50	50	4	2	1	0	1	1	0	0	0	0	0	1	1	1	111	9.25	0	0	1	1	1	2007	200	0	1	0	0	200	Blank(s)	T1b1	N0	M0	1	2	0	0	1	1	1	4	0	001	1
35	0	0	0	0	40	40	3	2	1	1	1	1	1	2	1	5	0	1	1	1	129	10.75	0	0	1	1	1	2006	200	0	1	1	0	200	Blank(s)	T1b1	N0	M0	1	2	0	0	35	1	1	1	0	035	35
35	0	0	1	0	40	40	3	2	1	0	1	1	0	0	0	0	0	1	1	1	122	10.1667	0	0	1	1	1	2006	200	0	1	0	0	200	Blank(s)	T1b1	N0	M0	1	2	0	0	17	1	1	2	0	017	17
49	1	1	0	0	62	62	5	2	1	1	1	1	1	2	0	4	0	1	1	1	127	10.5833	0	0	1	1	1	2006	300	0	2	0	0	300	Blank(s)	T1b1	N0	M0	1	2	0	0	9	2	2	1	0	009	9
33	0	0	1	1	50	50	4	2	1	0	1	1	0	0	0	0	0	1	1	1	121	10.0833	0	0	1	1	1	2006	200	0	1	1	0	200	Blank(s)	T1b1	N0	M0	1	2	0	0	39	1	1	0	0	039	39
62	2	2	1	1	51	51	4	2	0	1	1	1	1	2	1	5	0	1	1	1	72	6	1	0	1	1	1	2007	200	0	1	1	0	200	Blank(s)	T1b1	N0	M0	1	2	0	0	25	1	1	4	0	025	25
40	1	1	1	1	53	53	4	2	1	1	1	1	1	2	1	5	0	1	1	1	45	3.75	1	1	1	1	1	2007	380	0	2	1	0	380	Blank(s)	T1b1	N0	M0	1	2	0	0	25	1	1	2	1	025	25
42	1	1	0	1	30	30	3	2	0	3	1	1	1	2	1	5	0	1	1	1	79	6.58333	1	1	1	1	1	2007	300	0	2	1	0	300	Blank(s)	T1b1	N0	M0	1	2	0	0	30	1	1	2	0	030	30
42	1	1	0	0	53	53	4	2	1	0	1	1	0	0	0	0	0	1	1	1	120	10	0	0	1	1	1	2006	250	0	2	1	0	250	Blank(s)	T1b1	N0	M0	1	2	0	0	21	2	2	1	0	021	21
55	1	1	0	0	50	50	4	2	1	2	1	1	1	2	0	4	0	1	1	1	54	4.5	0	0	1	1	1	2007	200	0	1	1	0	200	Blank(s)	T1b1	N0	M0	1	2	0	0	30	2	2	0	0	030	30
27	0	0	0	0	40	40	3	2	1	0	1	1	0	0	0	0	0	1	1	1	79	6.58333	0	0	1	1	1	2008	200	0	1	0	0	200	Blank(s)	T1b1	N0	M0	1	2	0	0	15	1	1	1	0	015	15
43	1	1	0	0	53	53	4	2	1	0	1	1	0	0	0	0	0	1	1	1	111	9.25	0	0	1	1	1	2007	250	0	2	0	0	250	Blank(s)	T1b1	N0	M0	1	2	0	0	10	1	1	2	0	991	991
48	1	1	0	0	50	50	4	2	1	1	1	1	1	2	1	5	0	1	1	1	116	9.66667	0	0	1	1	1	2007	200	0	1	1	0	200	Blank(s)	T1b1	N1	M0	1	2	1	0	25	1	1	2	1	025	25
39	0	0	0	0	40	40	3	2	1	1	1	1	1	2	0	4	0	1	1	1	115	9.58333	0	0	1	1	1	2007	250	0	2	1	0	250	Blank(s)	T1b1	N0	M0	1	2	0	0	30	2	2	2	0	030	30
41	1	1	0	0	51	51	4	2	1	0	1	1	0	0	0	0	0	1	1	1	110	9.16667	0	0	1	1	1	2007	250	0	2	1	0	250	Blank(s)	T1b1	N0	M0	1	2	0	0	35	2		0	0	035	35
72	2	2	0	1	50	50	4	2	1	3	1	1	1	2	0	4	0	1	1	1	102	8.5	1	0	1	1	1	2007	200	0	1	0	0	200	Blank(s)	T1b1	N1	M0	1	2	1	0	7	1	1	2	1	007	7
40	1	1	0	0	50	50	4	2	1	0	1	1	0	0	0	0	0	1	1	1	124	10.3333	0	0	1	1	1	2006	380	0	2	0	0	380	Blank(s)	T1b1	N0	M0	1	2	0	0	9	1	1	1	1	009	9
37	0	0	1	1	50	50	4	2	1	1	1	1	1	2	0	4	0	1	1	1	106	8.83333	0	0	1	1	1	2008	250	0	2	1	0	250	Blank(s)	T1b1	N0	M0	1	2	0	0	25	2	2	1	0	025	25
45	1	1	0	0	40	40	3	2	1	1	1	1	1	2	0	4	0	1	1	1	110	9.16667	0	0	1	1	1	2007	200	0	1	0	0	200	Blank(s)	T1b1	N0	M0	1	2	0	0	18	2		2	0	018	18
74	2	2	1	0	00	0	0	0	0	3	0	0	1	1	1	3	1	1	1	1	65	5.41667	1	0	1	1	1	2007	200	0	1	1	0	200	Blank(s)	T1b1	N0	M0	1	2	0	0	38	1	1	2	0	038	38
38	0	0	0	2	30	30	3	2	1	0	1	1	0	0	0	0	0	1	1	1	111	9.25	0	0	1	1	1	2007	200	0	1	0	0	200	Blank(s)	T1b1	N0	M0	1	2	0	0	6	1	1	0	0	006	6
38	0	0	0	2	53	53	4	2	1	1	1	1	1	2	0	4	0	1	1	1	108	9	0	0	1	1	1	2007	250	0	2	1	0	250	Blank(s)	T1b1	N0	M0	1	2	0	0	25	1	1	2	0	025	25
27	0	0	0	0	50	50	4	2	1	0	1	1	0	0	0	0	0	1	1	1	109	9.08333	0	0	1	1	1	2007	250	0	2	0	0	250	Blank(s)	T1b1	N0	M0	1	2	0	0	14	2		0	0	014	14
46	1	1	0	1	40	40	3	2	1	3	1	1	1	2	0	4	0	1	1	1	79	6.58333	1	1	1	1	1	2007	200	0	1	1	0	200	Blank(s)	T1b1	N0	M0	1	2	0	0	21	1	1	1	0	021	21
60	2	2	1	1	00	0	0	0	0	3	0	0	1	1	1	3	1	1	1	1	44	3.66667	1	1	1	1	1	2008	200	0	1	1	0	200	Blank(s)	T1b1	N0	M0	1	2	0	0	26	1	1	2	0	026	26
51	1	1	0	1	40	40	3	2	0	3	1	1	1	2	0	4	0	1	1	1	107	8.91667	0	0	1	1	1	2008	200	0	1	0	0	200	Blank(s)	T1b1	N0	M0	1	2	0	0	18	2		0	0	018	18
48	1	1	0	1	62	62	5	2	1	3	1	1	1	2	1	5	0	1	1	1	102	8.5	0	0	1	1	1	2008	300	0	2	1	0	300	Blank(s)	T1b1	N0	M0	1	2	0	0	40	1	1	1	0	040	40
47	1	1	0	0	53	53	4	2	1	1	1	1	1	2	0	4	0	1	1	1	79	6.58333	0	0	1	1	1	2008	200	0	1	1	0	200	Blank(s)	T1b1	N0	M0	1	2	0	0	23	1	1	2	0	023	23
66	2	2	1	1	50	50	4	2	1	0	1	1	0	0	0	0	0	1	1	1	99	8.25	0	0	1	1	1	2008	200	0	1	0	0	200	Blank(s)	T1b1	N0	M0	1	2	0	0	15	1	1	2	0	015	15
39	0	0	0	1	00	0	0	0	0	3	0	0	1	1	1	3	1	1	1	1	98	8.16667	0	0	1	1	1	2008	200	0	1	0	0	200	Blank(s)	T1b1	N0	M0	1	2	0	0	10	1	1	1	0	010	10
34	0	0	3	2	30	30	3	2	1	0	1	1	0	0	0	0	0	1	0	0	16	1.33333	0	0	1	1	1	2007	200	0	1	0	0	200	Blank(s)	T1b1	N0	M0	1	2	0	0	15	2	2	4	0	015	15
37	0	0	0	2	51	51	4	2	1	0	1	1	0	0	0	0	0	1	1	1	104	8.66667	0	0	1	1	1	2008	200	0	1	0	0	200	Blank(s)	T1b1	N0	M0	1	2	0	0	9	1	1	2	0	009	9
75	2	2	1	1	62	62	5	2	1	0	1	1	0	0	0	0	0	1	1	1	71	5.91667	1	0	1	1	1	2008	250	0	2	1	0	250	Blank(s)	T1b1	N0	M0	1	2	0	0	35	1	1	2	0	035	35
41	1	1	0	0	30	30	3	2	0	0	1	1	0	0	0	0	0	1	1	1	94	7.83333	0	0	1	1	1	2009	200	0	1	0	0	200	Blank(s)	T1b1	N0	M0	1	2	0	0	14	1	1	1	0	014	14
61	2	2	1	1	51	51	4	2	1	0	1	1	0	0	0	0	0	1	1	0	31	2.58333	0	0	1	1	1	2014	200	0	1	1	0	200	Blank(s)	T1b1	N0	M0	1	2	0	0	30	1	1	1	0	030	30
37	0	0	1	1	00	0	0	0	0	3	0	0	1	1	1	3	1	1	1	1	38	3.16667	1	1	1	1	1	2008	400	1	3	1	0	400	Blank(s)	T2a	N1	M0	2	4	1	0	40	1	1	1	1	040	40
57	1	1	0	0	40	40	3	2	1	1	1	1	1	2	0	4	0	1	1	1	101	8.41667	0	0	1	1	1	2008	200	0	1	0	0	200	Blank(s)	T1b1	N0	M0	1	2	0	0	19	3	3	2	0	019	19
73	2	2	0	0	53	53	4	2	1	3	1	1	1	2	0	4	0	1	1	0	27	2.25	1	1	1	1	1	2005	400	1	3	1	0	400	Blank(s)	T2a	N0	M0	2	4	0	0	25	1	1	1	1	025	25
61	2	2	0	1	00	0	0	0	0	3	0	0	1	1	1	3	1	1	1	1	68	5.66667	1	0	1	1	1	2008	200	0	1	0	0	200	Blank(s)	T1b1	N0	M0	1	2	0	0	10	2	2	4	0	991	991
49	1	1	0	0	51	51	4	2	1	3	1	1	1	2	1	5	0	1	0	0	21	1.75	1	0	1	1	1	2009	200	0	1	0	0	200	Blank(s)	T1b1	N0	M0	1	2	0	0	20	1	1	1	0	020	20
44	1	1	1	1	40	40	3	2	1	0	1	1	0	0	0	0	0	1	1	1	99	8.25	0	0	1	1	1	2008	200	0	1	0	0	200	Blank(s)	T1b1	N0	M0	1	2	0	0	6	2	2	0	0	006	6
41	1	1	0	0	00	0	0	0	0	2	0	0	1	1	1	3	1	1	1	1	105	8.75	0	0	1	1	1	2008	400	1	3	0	0	400	Blank(s)	T2a	N1	M0	2	4	1	0	10	1	1	1	1	010	10
38	0	0	1	1	51	51	4	2	1	0	1	1	0	0	0	0	0	1	1	1	63	5.25	0	0	1	1	1	2009	200	0	1	0	0	200	Blank(s)	T1b1	N0	M0	1	2	0	0	11	1	1	2	0	011	11
80	2	3	0	2	40	40	3	2	1	1	1	1	1	2	0	4	0	1	1	1	79	6.58333	1	0	1	1	1	2009	210	0	1	1	0	210	Blank(s)	T1b1	N0	M0	1	2	0	0	26	1	1	2	0	026	26
40	1	1	0	0	51	51	4	2	1	0	1	1	0	0	0	0	0	1	1	1	90	7.5	0	0	1	1	1	2009	200	0	1	0	0	200	Blank(s)	T1b1	N0	M0	1	2	0	0	20	2	2	0	0	020	20
42	1	1	0	0	50	50	4	2	1	0	1	1	0	0	0	0	0	1	1	1	95	7.91667	0	0	1	1	1	2009	300	0	2	1	0	300	Blank(s)	T1b1	N0	M0	1	2	0	0	35	3	3	1	0	035	35
45	1	1	0	1	30	30	3	2	1	0	1	1	0	0	0	0	0	1	1	1	89	7.41667	0	0	1	1	1	2009	200	0	1	0	0	200	Blank(s)	T1b1	N0	M0	1	2	0	0	8	2		1	0	008	8
57	1	1	0	1	62	62	5	2	1	0	1	1	0	0	0	0	0	1	1	1	70	5.83333	0	0	1	1	1	2009	300	0	2	0	0	300	Blank(s)	T1b1	N0	M0	1	2	0	0	10	2	2	0	0	010	10
43	1	1	0	1	53	53	4	2	1	3	1	1	1	2	0	4	0	1	1	1	90	7.5	0	0	1	1	1	2009	200	0	1	0	0	200	Blank(s)	T1b1	N0	M0	1	2	0	0	6	1	1	2	0	006	6
39	0	0	0	1	30	30	3	2	1	0	1	1	0	0	0	0	0	1	1	1	89	7.41667	0	0	1	1	1	2009	200	0	1	0	0	200	Blank(s)	T1b1	N0	M0	1	2	0	0	8	1	1	1	0	008	8
35	0	0	0	0	50	50	4	2	1	1	1	1	1	2	1	5	0	1	1	1	84	7	0	0	1	1	1	2009	250	0	2	1	0	250	Blank(s)	T1b1	N1	M0	1	2	1	0	30	1	1	2	1	030	30
35	0	0	0	1	50	50	4	2	1	0	1	1	0	0	0	0	0	1	1	1	88	7.33333	0	0	1	1	1	2009	250	0	2	1	0	250	Blank(s)	T1b1	N0	M0	1	2	0	0	40	3	3	2	0	040	40
26	0	0	0	2	00	0	0	0	1	3	0	0	1	1	1	3	1	1	1	1	88	7.33333	0	0	1	1	1	2009	200	0	1	1	0	200	Blank(s)	T1b1	N1	M0	1	2	1	0	40	1	1	1	1	994	994
56	1	1	0	2	40	40	3	2	1	0	1	1	0	0	0	0	0	1	1	1	88	7.33333	0	0	1	1	1	2009	250	0	2	1	0	250	Blank(s)	T1b1	N0	M0	1	2	0	0	25	3	3	2	0	025	25
62	2	2	0	1	40	40	3	2	1	1	1	1	1	2	1	5	0	1	1	1	84	7	0	0	1	1	1	2009	200	0	1	0	0	200	Blank(s)	T1b1	N1	M0	1	2	1	0	16	1	1	1	1	016	16
43	1	1	0	0	50	50	4	2	1	3	1	1	1	2	1	5	0	1	1	1	84	7	0	0	1	1	1	2009	210	0	1	0	0	210	Blank(s)	T1b1	N0	M0	1	2	0	0	19	3	3	2	0	019	19
50	1	1	3	0	30	30	3	2	1	1	1	1	1	2	1	5	0	1	1	1	85	7.08333	0	0	1	1	1	2009	200	0	1	1	0	200	Blank(s)	T1b1	N0	M0	1	2	0	0	24	1	1	4	0	024	24
39	0	0	1	1	40	40	3	2	1	0	1	1	0	0	0	0	0	1	1	1	85	7.08333	0	0	1	1	1	2009	200	0	1	0	0	200	Blank(s)	T1b1	N0	M0	1	2	0	0	12	1	1	2	0	012	12
38	0	0	0	0	40	40	3	2	1	0	1	1	0	0	0	0	0	1	1	1	85	7.08333	0	0	1	1	1	2009	200	0	1	0	0	200	Blank(s)	T1b1	N0	M0	1	2	0	0	10	2	2	1	0	010	10
42	1	1	0	1	53	53	4	2	1	0	1	1	0	0	0	0	0	1	1	1	96	8	0	0	1	1	1	2008	200	0	1	0	0	200	Blank(s)	T1b1	N0	M0	1	2	0	0	14	2	2	0	0	014	14
53	1	1	1	1	50	50	4	2	1	3	1	1	1	2	1	5	0	1	1	1	79	6.58333	0	0	1	1	1	2010	400	1	3	0	0	400	Blank(s)	T2a	N0	M0	2	4	0	0	18	1	1	1	1	018	18
29	0	0	0	1	30	30	3	2	0	0	1	1	0	0	0	0	0	1	1	1	81	6.75	0	0	1	1	1	2010	200	0	1	0	0	200	Blank(s)	T1b1	N0	M0	1	2	0	0	14	2	2	0	0	014	14
50	1	1	0	1	53	53	4	2	1	1	1	1	1	2	0	4	0	1	1	0	24	2	1	0	1	1	1	2009	200	0	1	0	0	200	Blank(s)	T1b1	N1	M0	1	2	1	0	19	1	1	2	1	019	19
48	1	1	0	1	53	53	4	2	1	0	1	1	0	0	0	0	0	1	1	1	84	7	0	0	1	1	1	2009	200	0	1	1	0	200	Blank(s)	T1b1	N0	M0	1	2	0	0	40	1	1	2	0	994	994
39	0	0	0	0	51	51	4	2	1	0	1	1	0	0	0	0	0	1	1	1	72	6	1	0	1	1	1	2010	210	0	1	1	0	210	Blank(s)	T1b1	N0	M0	1	2	0	0	35	1	1	1	0	035	35
32	0	0	0	1	30	30	3	2	1	0	1	1	0	0	0	0	0	1	1	1	84	7	0	0	1	1	1	2009	200	0	1	1	0	200	Blank(s)	T1b1	N0	M0	1	2	0	0	40	1	1	4	0	040	40
50	1	1	0	1	50	50	4	2	1	0	1	1	0	0	0	0	0	1	1	1	82	6.83333	0	0	1	1	1	2010	300	0	2	1	0	300	Blank(s)	T1b1	N0	M0	1	2	0	0	30	1	1	2	0	030	30
42	1	1	1	1	30	30	3	2	1	3	1	1	1	2	0	4	0	1	1	1	78	6.5	0	0	1	1	1	2010	250	0	2	1	0	250	Blank(s)	T1b1	N0	M0	1	2	0	0	36	1	1	2	0	036	36
79	2	2	0	1	00	0	0	0	0	2	0	0	1	1	1	3	1	1	0	0	12	1	1	0	1	1	1	2010	450	1	3	1	0	450	Blank(s)	T2a	N0	M0	2	4	0	0	40	1	1	4	1	040	40
45	1	1	1	1	53	53	4	2	1	0	1	1	0	0	0	0	0	1	1	1	78	6.5	0	0	1	1	1	2010	210	0	1	1	0	210	Blank(s)	T1b1	N0	M0	1	2	0	0	28	1	1	2	0	028	28
62	2	2	2	0	51	51	4	2	1	0	1	1	0	0	0	0	0	1	1	1	76	6.33333	0	0	1	1	1	2010	210	0	1	0	0	210	Blank(s)	T1b1	N0	M0	1	2	0	0	6	2	2	3	0	006	6
33	0	0	0	0	51	51	4	2	1	3	1	1	1	2	0	4	0	1	1	0	34	2.83333	1	1	1	1	1	2010	200	0	1	1	0	200	Blank(s)	T1b1	N1	M0	1	2	1	0	35	2	2	2	1	035	35
38	0	0	0	1	53	53	4	2	1	0	1	1	0	0	0	0	0	1	1	1	73	6.08333	0	0	1	1	1	2010	200	0	1	0	0	200	Blank(s)	T1b1	N0	M0	1	2	0	0	9	1	1	2	0	009	9
34	0	0	1	1	40	40	3	2	1	0	1	1	0	0	0	0	0	1	1	0	31	2.58333	0	0	1	1	1	2014	200	0	1	0	0	200	Blank(s)	T1b1	N0	M0	1	2	0	0	11	1	1	1	0	011	11
32	0	0	1	1	50	50	4	2	1	0	1	1	0	0	0	0	0	1	0	0	22	1.83333	1	1	1	1	1	2010	420	1	3	1	0	420	Blank(s)	T2a	N0	M0	2	4	0	0	25	1	1	2	1	025	25
33	0	0	0	0	51	51	4	2	1	1	1	1	1	2	1	5	0	1	1	1	73	6.08333	0	0	1	1	1	2010	200	0	1	0	0	200	Blank(s)	T1b1	N1	M0	1	2	1	0	2	1	1	1	1	002	2
39	0	0	0	1	53	53	4	2	1	1	1	1	1	2	1	5	0	1	1	1	71	5.91667	0	0	1	1	1	2011	210	0	1	1	0	210	Blank(s)	T1b1	N0	M0	1	2	0	0	25	1	1	1	0	025	25
29	0	0	1	1	30	30	3	2	1	0	1	1	0	0	0	0	0	1	1	1	37	3.08333	0	0	1	1	1	2013	210	0	1	1	0	210	Blank(s)	T1b1	N0	M0	1	2	0	0	30	2	2	0	0	030	30
39	0	0	1	0	50	50	4	2	1	1	1	1	1	2	1	5	0	1	1	1	70	5.83333	0	0	1	1	1	2011	250	0	2	1	0	250	Blank(s)	T1b1	N0	M0	1	2	0	0	24	3	3	2	0	024	24
41	1	1	1	0	53	53	4	2	1	1	1	1	1	2	1	5	0	1	1	1	68	5.66667	0	0	1	1	1	2011	250	0	2	1	0	250	Blank(s)	T1b1	N1	M0	1	2	1	0	32	1	1	1	1	032	32
54	1	1	1	2	00	0	0	0	0	2	0	0	1	1	1	3	1	1	1	1	83	6.91667	0	0	1	1	1	2010	400	1	3	1	0	400	Blank(s)	T2a	N0	M0	2	4	0	0	40	1	1	1	1	994	994
39	0	0	0	0	51	51	4	2	1	0	1	1	0	0	0	0	0	1	1	1	72	6	0	0	1	1	1	2010	200	0	1	0	0	200	Blank(s)	T1b1	N0	M0	1	2	0	0	15	1	1	1	0	015	15
48	1	1	0	0	40	40	3	2	1	2	1	1	1	2	1	5	0	1	1	1	70	5.83333	0	0	1	1	1	2011	200	0	1	1	0	200	Blank(s)	T1b1	N1	M0	1	2	1	0	35	1	1	2	1	035	35
37	0	0	1	1	40	40	3	2	1	0	1	1	0	0	0	0	0	1	1	1	71	5.91667	0	0	1	1	1	2011	200	0	1	1	0	200	Blank(s)	T1b1	N0	M0	1	2	0	0	25	1	1	1	0	025	25
42	1	1	0	1	50	50	4	2	1	0	1	1	0	0	0	0	0	1	1	1	66	5.5	0	0	1	1	1	2011	200	0	1	1	0	200	Blank(s)	T1b1	N0	M0	1	2	0	0	21	1	1	1	0	021	21
39	0	0	2	0	53	53	4	2	1	1	1	1	1	2	0	4	0	1	1	1	48	4	0	0	1	1	1	2012	210	0	1	1	0	210	Blank(s)	T1b1	N0	M0	1	2	0	0	28	1	1	1	0	028	28
62	2	2	0	2	40	40	3	2	1	0	1	1	0	0	0	0	0	1	1	1	52	4.33333	1	1	1	1	1	2011	200	0	1	0	0	200	Blank(s)	T1b1	N0	M0	1	2	0	0	7	1	1	2	0	007	7
42	1	1	0	0	53	53	4	2	1	0	1	1	0	0	0	0	0	1	1	1	65	5.41667	0	0	1	1	1	2011	200	0	1	0	0	200	Blank(s)	T1b1	N0	M0	1	2	0	0	11	1	1	1	0	011	11
54	1	1	1	1	50	50	4	2	1	0	1	1	0	0	0	0	0	1	1	1	71	5.91667	0	0	1	1	1	2011	200	0	1	0	0	200	Blank(s)	T1b1	N1	M0	1	2	1	0	12	2		1	1	012	12
36	0	0	0	0	53	53	4	2	1	0	1	1	0	0	0	0	0	1	1	1	63	5.25	0	0	1	1	1	2011	200	0	1	1	0	200	Blank(s)	T1b1	N0	M0	1	2	0	0	24	2		0	0	024	24
52	1	1	0	2	53	53	4	2	1	3	1	1	1	2	1	5	0	1	1	1	69	5.75	0	0	1	1	1	2011	200	0	1	1	0	200	Blank(s)	T1b1	N1	M0	1	2	1	0	25	1	1	2	1	025	25
59	1	1	0	2	54	54	4	2	1	0	1	1	0	0	0	0	0	1	1	1	42	3.5	1	0	1	1	1	2011	200	0	1	1	0	200	Blank(s)	T1b1	N0	M0	1	2	0	0	25	1	1	2	0	025	25
49	1	1	0	2	50	50	4	2	1	0	1	1	0	0	0	0	0	1	1	1	70	5.83333	0	0	1	1	1	2011	210	0	1	0	0	210	Blank(s)	T1b1	N0	M0	1	2	0	0	10	2	2	1	0	010	10
57	1	1	0	1	00	0	0	0	0	2	0	0	1	1	1	3	1	1	1	1	63	5.25	0	0	1	1	1	2011	210	0	1	1	0	210	Blank(s)	T1b1	N0	M0	1	2	0	0	30	1	1	2	0	030	30
51	1	1	0	0	51	51	4	2	1	1	1	1	1	2	1	5	0	1	1	1	66	5.5	0	0	1	1	1	2011	380	0	2	1	0	380	Blank(s)	T1b1	N1	M0	1	2	1	0	40	1	1	1	1	040	40
43	1	1	1	1	30	30	3	2	0	1	1	1	1	2	1	5	0	1	1	1	61	5.08333	0	0	1	1	1	2011	200	0	1	1	0	200	Blank(s)	T1b1	N0	M0	1	2	0	0	23	1	1	2	0	023	23
40	1	1	0	0	30	30	3	2	1	0	1	1	0	0	0	0	0	1	1	1	60	5	0	0	1	1	1	2011	380	0	2	0	0	380	Blank(s)	T1b1	N0	M0	1	2	0	0	16	2		4	1	016	16
57	1	1	0	0	40	40	3	2	1	1	1	1	1	2	1	5	0	1	1	1	65	5.41667	0	0	1	1	1	2011	210	0	1	0	0	210	Blank(s)	T1b1	N0	M0	1	2	0	0	20	2	2	2	0	020	20
47	1	1	0	0	53	53	4	2	1	0	1	1	0	0	0	0	0	0	0	0	6	0.5	0	0	1	1	1	2011	210	0	1	1	0	210	Blank(s)	T1b1	N0	M0	1	2	0	0	27	2		1	0	027	27
36	0	0	0	1	53	53	4	2	1	0	1	1	0	0	1	1	0	1	1	1	61	5.08333	0	0	1	1	1	2011	210	0	1	0	0	210	Blank(s)	T1b1	N1	M0	1	2	1	0	12	2		1	1	012	12
40	1	1	0	1	40	40	3	2	1	0	1	1	0	0	0	0	0	1	1	1	68	5.66667	0	0	1	1	1	2011	200	0	1	1	0	200	Blank(s)	T1b1	N0	M0	1	2	0	0	31	2		1	0	031	31
72	2	2	0	0	00	0	0	0	0	2	0	0	1	1	1	3	1	1	1	0	28	2.33333	1	1	1	1	1	2011	450	1	3	1	0	450	Blank(s)	T2a	N1	M0	2	4	1	0	40	1	1	4	1	040	40
45	1	1	1	2	40	40	3	2	1	0	1	1	0	0	0	0	0	1	1	1	58	4.83333	0	0	1	1	1	2012	400	1	3	0	0	400	Blank(s)	T2a	N0	M0	2	4	0	0	10	1	1	1	1	010	10
39	0	0	1	1	40	40	3	2	1	0	1	1	0	0	0	0	0	1	1	1	55	4.58333	0	0	1	1	1	2012	200	0	1	1	0	200	Blank(s)	T1b1	N0	M0	1	2	0	0	21	2	2	1	0	021	21
33	0	0	0	2	53	53	4	2	1	0	1	1	0	0	0	0	0	1	1	1	58	4.83333	0	0	1	1	1	2012	200	0	1	1	0	200	Blank(s)	T1b1	N0	M0	1	2	0	0	30	1	1	1	0	030	30
35	0	0	1	2	53	53	4	2	1	1	1	1	1	2	0	4	0	1	1	1	52	4.33333	0	0	1	1	1	2012	200	0	1	0	0	200	Blank(s)	T1b1	N1	M0	1	2	1	0	17	1	1	1	1	017	17
51	1	1	1	2	40	40	3	2	1	0	1	1	0	0	0	0	0	1	1	1	60	5	0	0	1	1	1	2011	250	0	2	1	0	250	Blank(s)	T1b1	N0	M0	1	2	0	0	25	1	1	2	0	025	25
53	1	1	0	1	40	40	3	2	1	1	1	1	1	2	0	4	0	1	1	1	51	4.25	0	0	1	1	1	2012	250	0	2	1	0	250	Blank(s)	T1b1	N0	M0	1	2	0	0	27	1	1	2	0	027	27
49	1	1	0	0	40	40	3	2	1	0	1	1	0	0	0	0	0	1	1	1	45	3.75	0	0	1	1	1	2012	200	0	1	1	0	200	Blank(s)	T1b1	N0	M0	1	2	0	0	40	2		0	0	040	40
44	1	1	0	1	53	53	4	2	1	0	1	1	0	0	0	0	0	1	1	1	49	4.08333	0	0	1	1	1	2012	200	0	1	1	0	200	Blank(s)	T1b1	N0	M0	1	2	0	0	30	2		0	0	030	30
87	2	3	1	2	00	0	0	0	0	3	0	0	1	1	1	3	1	1	1	1	53	4.41667	0	0	1	1	1	2012	200	0	1	1	0	200	Blank(s)	T1b1	N0	M0	1	2	0	0	30	1	1	2	0	030	30
36	0	0	0	0	30	30	3	2	1	1	1	1	1	2	1	5	0	1	1	1	49	4.08333	0	0	1	1	1	2012	200	0	1	1	0	200	Blank(s)	T1b1	N0	M0	1	2	0	0	30	1	1	2	0	030	30
65	2	2	0	2	62	62	5	2	1	0	1	1	0	0	0	0	0	1	1	1	50	4.16667	0	0	1	1	1	2012	250	0	2	1	0	250	Blank(s)	T1b1	N0	M0	1	2	0	0	22	1	1	2	0	022	22
33	0	0	0	0	30	30	3	2	1	0	1	1	0	0	0	0	0	1	1	1	51	4.25	0	0	1	1	1	2012	210	0	1	1	0	210	Blank(s)	T1b1	N0	M0	1	2	0	0	30	2	2	0	0	030	30
30	0	0	0	2	53	53	4	2	1	0	1	1	0	0	0	0	0	1	1	1	54	4.5	0	0	1	1	1	2012	300	0	2	1	0	300	Blank(s)	T1b1	N0	M0	1	2	0	0	29	2	2	1	0	029	29
58	1	1	0	1	53	53	4	2	1	3	1	1	1	2	1	5	0	1	1	1	50	4.16667	0	0	1	1	1	2012	200	0	1	0	0	200	Blank(s)	T1b1	N1	M0	1	2	1	0	20	1	1	1	1	992	992
64	2	2	0	2	50	50	4	2	1	0	1	1	0	0	0	0	0	1	1	1	50	4.16667	0	0	1	1	1	2012	210	0	1	0	0	210	Blank(s)	T1b1	N0	M0	1	2	0	0	2	1	1	1	0	002	2
43	1	1	0	0	53	53	4	2	1	0	1	1	0	0	0	0	0	1	1	1	47	3.91667	0	0	1	1	1	2013	200	0	1	1	0	200	Blank(s)	T1b1	N0	M0	1	2	0	0	32	2		0	0	032	32
38	0	0	1	1	50	50	4	2	1	0	1	1	0	0	0	0	0	1	1	1	51	4.25	0	0	1	1	1	2012	200	0	1	0	0	200	Blank(s)	T1b1	N0	M0	1	2	0	0	8	1	1	4	0	008	8
27	0	0	0	0	40	40	3	2	1	1	1	1	1	2	1	5	0	1	1	1	44	3.66667	0	0	1	1	1	2013	210	0	1	1	0	210	Blank(s)	T1b1	N1	M0	1	2	1	0	21	1	1	2	1	021	21
34	0	0	0	1	40	40	3	2	1	0	1	1	0	0	0	0	0	1	1	1	50	4.16667	0	0	1	1	1	2012	200	0	1	1	0	200	Blank(s)	T1b1	N0	M0	1	2	0	0	25	2	2	0	0	025	25
52	1	1	0	1	40	40	3	2	1	1	1	1	1	2	1	5	0	1	1	0	35	2.91667	0	0	1	1	1	2013	200	0	1	1	0	200	Blank(s)	T1b1	N1	M0	1	2	1	0	33	1	1	1	1	033	33
30	0	0	0	1	40	40	3	2	1	0	1	1	0	0	0	0	0	1	1	1	42	3.5	0	0	1	1	1	2013	200	0	1	1	0	200	Blank(s)	T1b1	N0	M0	1	2	0	0	40	1	1	1	0	040	40
23	0	0	0	1	00	0	0	0	0	3	0	0	1	1	1	3	1	1	1	1	42	3.5	0	0	1	1	1	2013	210	0	1	1	0	210	Blank(s)	T1b1	N1	M0	1	2	1	0	30	1	1	1	1	030	30
50	1	1	1	2	40	40	3	2	1	0	1	1	0	0	0	0	0	1	1	1	46	3.83333	0	0	1	1	1	2012	200	0	1	0	0	200	Blank(s)	T1b1	N0	M0	1	2	0	0	20	1	1	2	0	020	20
56	1	1	0	1	40	40	3	2	1	0	1	1	0	0	0	0	0	1	1	0	27	2.25	1	1	1	1	1	2012	250	0	2	0	0	250	Blank(s)	T1b1	N0	M0	1	2	0	0	17	2		1	0	017	17
38	0	0	0	1	50	50	4	2	1	0	1	1	0	0	0	0	0	1	1	0	35	2.91667	1	0	1	1	1	2013	250	0	2	1	0	250	Blank(s)	T1b1	N0	M0	1	2	0	0	30	1	1	1	0	030	30
46	1	1	0	0	40	40	3	2	1	0	1	1	0	0	0	0	0	1	1	1	40	3.33333	0	0	1	1	1	2013	210	0	1	1	0	210	Blank(s)	T1b1	N0	M0	1	2	0	0	35	3	3	1	0	035	35
58	1	1	0	0	62	62	5	2	1	0	1	1	0	0	0	0	0	1	1	1	46	3.83333	0	0	1	1	1	2013	410	1	3	1	0	410	Blank(s)	T2a	N0	M0	2	4	0	0	35	1	1	2	1	035	35
29	0	0	1	1	53	53	4	2	1	0	1	1	0	0	0	0	0	1	1	1	37	3.08333	0	0	1	1	1	2013	200	0	1	1	0	200	Blank(s)	T1b1	N0	M0	1	2	0	0	34	3	3	2	0	034	34
46	1	1	0	1	40	40	3	2	1	3	1	1	1	2	0	4	0	1	1	1	43	3.58333	0	0	1	1	1	2013	210	0	1	1	0	210	Blank(s)	T1b1	N0	M0	1	2	0	0	35	2	2	0	0	035	35
43	1	1	0	1	61	61	5	2	1	0	1	1	0	0	0	0	0	1	1	1	45	3.75	0	0	1	1	1	2013	250	0	2	1	0	250	Blank(s)	T1b1	N0	M0	1	2	0	0	40	2		1	0	040	40
26	0	0	0	0	50	50	4	2	1	0	1	1	0	0	0	0	0	1	1	0	28	2.33333	0	0	1	1	1	2013	210	0	1	0	0	210	Blank(s)	T1b1	N0	M0	1	2	0	0	14	2	2	1	0	014	14
40	1	1	0	0	50	50	4	2	1	0	1	1	0	0	0	0	0	1	1	1	39	3.25	0	0	1	1	1	2013	200	0	1	1	0	200	Blank(s)	T1b1	N0	M0	1	2	0	0	30	3	3	4	0	030	30
39	0	0	0	0	53	53	4	2	1	0	1	1	0	0	0	0	0	1	1	0	34	2.83333	0	0	1	1	1	2014	210	0	1	0	0	210	Blank(s)	T1b1	N0	M0	1	2	0	0	16	2		1	0	016	16
32	0	0	0	0	53	53	4	2	1	0	1	1	0	0	0	0	0	1	1	0	35	2.91667	0	0	1	1	1	2014	210	0	1	1	0	210	Blank(s)	T1b1	N0	M0	1	2	0	0	27	1	1	1	0	027	27
61	2	2	0	0	40	40	3	2	0	1	1	1	1	2	1	5	0	1	1	1	43	3.58333	0	0	1	1	1	2013	250	0	2	0	0	250	Blank(s)	T1b1	N0	M0	1	2	0	0	9	1	1	1	0	009	9
27	0	0	0	0	53	53	4	2	1	0	1	1	0	0	1	1	0	1	1	0	33	2.75	0	0	1	1	1	2014	250	0	2	0	0	250	Blank(s)	T1b1	N0	M0	1	2	0	0	20	1	1	1	0	020	20
31	0	0	0	0	40	40	3	2	1	0	1	1	0	0	0	0	0	1	1	1	37	3.08333	0	0	1	1	1	2013	210	0	1	1	0	210	Blank(s)	T1b1	N0	M0	1	2	0	0	26	2		0	0	026	26
24	0	0	1	1	53	53	4	2	1	1	1	1	1	2	1	5	0	1	1	0	30	2.5	0	0	1	1	1	2014	250	0	2	1	0	250	Blank(s)	T1b1	N1	M0	1	2	1	0	35	1	1	2	1	035	35
62	2	2	1	1	40	40	3	2	1	0	1	1	0	0	0	0	0	1	1	1	39	3.25	0	0	1	1	1	2013	200	0	1	0	0	200	Blank(s)	T1b1	N0	M0	1	2	0	0	15	2	2	1	0	015	15
61	2	2	0	2	50	50	4	2	1	0	1	1	0	0	0	0	0	1	1	0	34	2.83333	0	0	1	1	1	2014	200	0	1	0	0	200	Blank(s)	T1b1	N0	M0	1	2	0	0	15	1	1	4	0	015	15
40	1	1	0	0	53	53	4	2	1	1	1	1	1	2	1	5	0	1	1	0	33	2.75	0	0	1	1	1	2014	250	0	2	0	0	250	Blank(s)	T1b1	N1	M0	1	2	1	0	20	1	1	1	1	020	20
57	1	1	0	0	53	53	4	2	1	1	1	1	1	2	1	5	0	1	1	0	34	2.83333	0	0	1	1	1	2014	200	0	1	1	0	200	Blank(s)	T1b1	N0	M0	1	2	0	0	37	1	1	2	0	037	37
59	1	1	0	2	40	40	3	2	1	0	1	1	0	0	0	0	0	1	1	0	33	2.75	0	0	1	1	1	2014	200	0	1	0	0	200	Blank(s)	T1b1	N0	M0	1	2	0	0	12	1	1	1	0	012	12
43	1	1	0	0	40	40	3	2	1	1	1	1	1	2	0	4	0	1	1	0	27	2.25	0	0	1	1	1	2014	210	0	1	1	0	210	Blank(s)	T1b1	N0	M0	1	2	0	0	39	1	1	2	0	039	39
57	1	1	0	0	53	53	4	2	1	0	1	1	0	0	0	0	0	1	1	0	27	2.25	0	0	1	1	1	2014	210	0	1	1	0	210	Blank(s)	T1b1	N0	M0	1	2	0	0	32	3	3	1	0	032	32
78	2	2	0	1	40	40	3	2	1	0	1	1	0	0	0	0	0	1	1	0	27	2.25	0	0	1	1	1	2014	250	0	2	1	0	250	Blank(s)	T1b1	N0	M0	1	2	0	0	28	2	2	0	0	028	28
61	2	2	0	0	40	40	3	2	1	3	1	1	1	2	1	5	0	1	1	0	25	2.08333	0	0	1	1	1	2014	210	0	1	1	0	210	Blank(s)	T1b1	N0	M0	1	2	0	0	39	1	1	1	0	039	39
55	1	1	0	0	53	53	4	2	1	2	1	1	1	2	0	4	0	1	1	0	25	2.08333	0	0	1	1	1	2014	210	0	1	0	0	210	Blank(s)	T1b1	N0	M0	1	2	0	0	3	1	1	2	0	003	3
25	0	0	0	1	53	53	4	2	1	0	1	1	0	0	0	0	0	1	1	0	24	2	0	0	1	1	1	2014	250	0	2	0	0	250	Blank(s)	T1b1	N0	M0	1	2	0	0	20	2	2	1	0	020	20
40	1	1	1	1	40	40	3	2	1	0	1	1	0	0	0	0	0	1	1	0	26	2.16667	0	0	1	1	1	2014	200	0	1	0	0	200	Blank(s)	T1b1	N0	M0	1	2	0	0	15	1	1	0	0	015	15
52	1	1	0	0	53	53	4	2	1	0	1	1	0	0	0	0	0	1	1	0	35	2.91667	0	0	1	1	1	2014	200	0	1	0	0	200	Blank(s)	T1b1	N0	M0	1	2	0	0	2	1	1	1	0	002	2
27	0	0	0	1	53	53	4	2	1	0	1	1	0	0	0	0	0	1	1	0	33	2.75	0	0	1	1	1	2013	210	0	1	1	0	210	Blank(s)	T1b1	N0	M0	1	2	0	0	32	2	2	2	0	032	32
35	0	0	0	0	51	51	4	2	1	0	1	1	0	0	0	0	0	1	1	0	29	2.41667	0	0	1	1	1	2014	200	0	1	1	0	200	Blank(s)	T1b1	N0	M0	1	2	0	0	34	1	1	1	0	034	34
41	1	1	0	0	40	40	3	2	1	0	1	1	0	0	0	0	0	1	0	0	21	1.75	0	0	1	1	1	2015	200	0	1	1	0	200	Blank(s)	T1b1	N0	M0	1	2	0	0	25	2	2	0	0	025	25
51	1	1	0	0	40	40	3	2	1	1	1	1	1	2	0	4	0	1	0	0	23	1.91667	0	0	1	1	1	2015	250	0	2	1	0	250	Blank(s)	T1b1	N1	M0	1	2	1	0	25	2		0	1	025	25
37	0	0	0	0	40	40	3	2	0	0	1	1	0	0	0	0	0	1	0	0	20	1.66667	0	0	1	1	1	2015	200	0	1	0	0	200	Blank(s)	T1b1	N0	M0	1	2	0	0	17	2	2	1	0	017	17
58	1	1	0	1	40	40	3	2	1	0	1	1	0	0	0	0	0	1	0	0	19	1.58333	0	0	1	1	1	2015	200	0	1	0	0	200	Blank(s)	T1b1	N0	M0	1	2	0	0	11	2		0	0	011	11
35	0	0	1	1	53	53	4	2	1	0	1	1	0	0	0	0	0	0	0	0	5	0.416667	0	0	1	1	1	2015	200	0	1	1	0	200	Blank(s)	T1b1	N0	M0	1	2	0	0	35	1	1	2	0	035	35
58	1	1	0	0	40	40	3	2	0	0	1	1	0	0	0	0	0	1	1	0	26	2.16667	0	0	1	1	1	2014	200	0	1	0	0	200	Blank(s)	T1b1	N0	M0	1	2	0	0	8	2		0	0	008	8
64	2	2	0	1	53	53	4	2	1	0	1	1	0	0	0	0	0	1	0	0	19	1.58333	0	0	1	1	1	2015	200	0	1	0	0	200	Blank(s)	T1b1	N0	M0	1	2	0	0	14	2	2	4	0	014	14
36	0	0	0	0	50	50	4	2	1	0	1	1	0	0	0	0	0	1	0	0	19	1.58333	0	0	1	1	1	2015	200	0	1	0	0	200	Blank(s)	T1b1	N0	M0	1	2	0	0	15	2	2	1	0	015	15
68	2	2	1	1	40	40	3	2	0	0	1	1	0	0	0	0	0	1	0	0	15	1.25	0	0	1	1	1	2015	200	0	1	0	0	200	Blank(s)	T1b1	N0	M0	1	2	0	0	9	1	1	1	0	009	9
39	0	0	0	0	40	40	3	2	1	1	1	1	1	2	0	4	0	1	0	0	23	1.91667	0	0	1	1	1	2015	250	0	2	0	0	250	Blank(s)	T1b1	N1	M0	1	2	1	0	7	2	2	1	1	007	7
67	2	2	1	0	53	53	4	2	1	0	1	1	0	0	0	0	0	0	0	0	0	0	1	0	1	1	1	2015	200	0	1	1	0	200	Blank(s)	T1b1	N0	M0	1	2	0	0	30	1	1	2	0	030	30
49	1	1	0	1	40	40	3	2	1	0	1	1	0	0	0	0	0	1	0	0	22	1.83333	0	0	1	1	1	2015	200	0	1	0	0	200	Blank(s)	T1b1	N0	M0	1	2	0	0	16	1	1	2	0	016	16
32	0	0	0	1	40	40	3	2	1	1	1	1	1	2	1	5	0	1	0	0	15	1.25	0	0	1	1	1	2015	210	0	1	0	0	210	Blank(s)	T1b1	N0	M0	1	2	0	0	13	2		2	0	013	13
71	2	2	0	1	51	51	4	2	1	0	1	1	0	0	0	0	0	1	0	0	21	1.75	0	0	1	1	1	2015	210	0	1	0	0	210	Blank(s)	T1b1	N0	M0	1	2	0	0	13	2	2	1	0	013	13
54	1	1	0	1	51	51	4	2	1	0	1	1	0	0	0	0	0	1	0	0	15	1.25	0	0	1	1	1	2015	200	0	1	0	0	200	Blank(s)	T1b1	N0	M0	1	2	0	0	10	1	1	4	0	991	991
38	0	0	2	0	50	50	4	2	1	0	1	1	0	0	0	0	0	1	1	1	318	26.5	0	0	1	1	1	1990	200	0	1	0	0	Blank(s)	20	T1b	N0	M0	1	2	0	0	15	1	1	2	0	015	15
25	0	0	0	1	50	50	4	2	1	0	1	1	0	0	0	0	0	1	1	1	346	28.8333	0	0	1	1	1	1988	200	0	1	1	0	Blank(s)	20	T1b	N0	M0	1	2	0	0	27	1	1	2	0	027	27
36	0	0	2	0	50	50	4	2	1	0	1	1	0	0	0	0	0	1	1	1	342	28.5	0	0	1	1	1	1988	200	0	1	1	0	Blank(s)	20	T1b	N0	M0	1	2	0	0	30	1	1	1	0	030	30
36	0	0	2	0	50	50	4	2	1	0	1	1	0	0	0	0	0	1	1	1	346	28.8333	0	0	1	1	1	1988	200	0	1	0	0	Blank(s)	20	T1b	N0	M0	1	2	0	0	20	1	1	2	0	020	20
46	1	1	1	2	50	50	4	2	1	0	1	1	0	0	0	0	0	1	1	1	278	23.1667	1	0	1	1	1	1988	200	0	1	0	0	Blank(s)	20	T1b	N0	M0	1	2	0	0	5	1	1	1	0	005	5
36	0	0	2	0	50	50	4	2	1	0	1	1	0	0	0	0	0	1	1	1	330	27.5	0	0	1	1	1	1988	200	0	1	0	0	Blank(s)	20	T1b	N0	M0	1	2	0	0	20	1	1	4	0	020	20
54	1	1	2	0	50	50	4	2	1	0	1	1	0	0	0	0	0	1	1	1	335	27.9167	0	0	1	1	1	1989	200	0	1	1	0	Blank(s)	20	T1b	N0	M0	1	2	0	0	35	1	1	0	0	035	35
46	1	1	2	0	50	50	4	2	1	0	1	1	0	0	0	0	0	1	1	1	288	24	1	1	1	1	1	1989	200	0	1	0	0	Blank(s)	20	T1b	N0	M0	1	2	0	0	10	1	1	4	0	010	10
49	1	1	2	0	50	50	4	2	1	0	1	1	0	0	0	0	0	1	1	1	325	27.0833	0	0	1	1	1	1989	200	0	1	1	0	Blank(s)	20	T1b	N0	M0	1	2	0	0	30	1	1	1	0	030	30
23	0	0	2	1	50	50	4	2	1	0	1	1	0	0	0	0	0	1	1	1	329	27.4167	0	0	1	1	1	1989	200	0	1	0	0	Blank(s)	20	T1b	N0	M0	1	2	0	0	15	1	1	1	0	015	15
75	2	2	0	0	40	40	3	2	1	0	1	1	0	0	0	0	0	1	1	1	132	11	1	0	1	1	1	1989	200	0	1	0	0	Blank(s)	20	T1b	N0	M0	1	2	0	0	20	1	1	4	0	020	20
42	1	1	2	0	50	50	4	2	1	0	1	1	0	0	0	0	0	1	1	1	55	4.58333	1	1	1	1	1	1989	200	0	1	1	0	Blank(s)	20	T1b	N0	M0	1	2	0	0	30	3	3	1	0	030	30
69	2	2	0	1	50	50	4	2	1	0	1	1	0	0	0	0	0	1	1	1	132	11	1	1	1	1	1	1989	200	0	1	0	0	Blank(s)	20	T1b	N0	M0	1	2	0	0	20	2	2	4	0	020	20
44	1	1	2	0	50	50	4	2	1	0	1	1	0	0	0	0	0	1	1	1	178	14.8333	0	0	1	1	1	1989	200	0	1	0	0	Blank(s)	20	T1b	N0	M0	1	2	0	0	15	3	3	4	0	015	15
27	0	0	0	1	50	50	4	2	1	0	1	1	0	0	0	0	0	1	1	1	213	17.75	0	0	1	1	1	1989	400	1	3	1	0	Blank(s)	40	T2a	N0	M0	2	4	0	0	40	1	1	1	1	040	40
29	0	0	0	0	50	50	4	2	1	0	1	1	0	0	0	0	0	1	1	1	166	13.8333	0	0	1	1	1	1989	200	0	1	0	0	Blank(s)	20	T1b	N0	M0	1	2	0	0	10	2	2	1	0	010	10
39	0	0	2	0	50	50	4	2	1	0	1	1	0	0	0	0	0	1	1	1	323	26.9167	0	0	1	1	1	1990	200	0	1	0	0	Blank(s)	20	T1b	N0	M0	1	2	0	0	20	1	1	1	0	020	20
43	1	1	0	0	50	50	4	2	1	0	1	1	0	0	0	0	0	1	1	0	24	2	1	1	1	1	1	1990	200	0	1	1	0	Blank(s)	20	T1b	N0	M0	1	2	0	0	40	3	3	4	0	040	40
35	0	0	2	1	50	50	4	2	1	0	1	1	0	0	0	0	0	1	1	1	208	17.3333	1	0	1	1	1	1990	200	0	1	1	0	Blank(s)	20	T1b	N0	M0	1	2	0	0	30	1	1	2	0	030	30
59	1	1	2	0	50	50	4	2	1	0	1	1	0	0	0	0	0	1	1	1	312	26	0	0	1	1	1	1990	200	0	1	0	0	Blank(s)	20	T1b	N0	M0	1	2	0	0	11	2	2	1	0	011	11
32	0	0	0	0	50	50	4	2	1	0	1	1	0	0	0	0	0	1	1	1	317	26.4167	0	0	1	1	1	1990	200	0	1	1	0	Blank(s)	20	T1b	N0	M0	1	2	0	0	23	2	2	1	0	023	23
41	1	1	2	0	50	50	4	2	1	0	1	1	0	0	0	0	0	1	1	1	64	5.33333	1	1	1	1	1	1990	200	0	1	1	0	Blank(s)	20	T1b	N0	M0	1	2	0	0	25	2	2	0	0	025	25
36	0	0	0	0	50	50	4	2	1	0	1	1	0	0	0	0	0	0	0	0	11	0.916667	1	1	1	1	1	1991	200	0	1	1	0	Blank(s)	20	T1b	N0	M0	1	2	0	0	30	3	3	2	0	030	30
37	0	0	2	1	50	50	4	2	1	0	1	1	0	0	0	0	0	1	1	1	306	25.5	0	0	1	1	1	1991	200	0	1	1	0	Blank(s)	20	T1b	N0	M0	1	2	0	0	21	2	2	1	0	021	21
53	1	1	0	0	50	50	4	2	1	0	1	1	0	0	0	0	0	1	1	1	306	25.5	0	0	1	1	1	1991	200	0	1	1	0	Blank(s)	20	T1b	N0	M0	1	2	0	0	35	1	1	4	0	035	35
56	1	1	2	0	50	50	4	2	1	1	1	1	1	2	0	4	0	1	1	1	300	25	0	0	1	1	1	1991	200	0	1	1	0	Blank(s)	20	T1b	N1	M0	1	2	1	0	30	1	1	1	1	030	30
69	2	2	2	0	50	50	4	2	1	0	1	1	0	0	0	0	0	1	1	1	160	13.3333	1	1	1	1	1	1992	200	0	1	0	0	Blank(s)	20	T1b	N0	M0	1	2	0	0	11	2	2	1	0	011	11
28	0	0	0	1	35	35	3	2	1	2	1	1	1	2	0	4	0	1	1	1	290	24.1667	0	0	1	1	1	1992	200	0	1	1	0	Blank(s)	20	T1b	N1	M0	1	2	1	0	40	1	1	1	1	040	40
38	0	0	2	0	50	50	4	2	1	0	1	1	0	0	0	0	0	1	1	1	211	17.5833	0	0	1	1	1	1993	200	0	1	1	0	Blank(s)	20	T1b	N0	M0	1	2	0	0	25	1	1	1	0	025	25
64	2	2	2	0	35	35	3	2	1	0	1	1	0	0	0	0	0	1	1	1	277	23.0833	0	0	1	1	1	1993	200	0	1	0	0	Blank(s)	20	T1b	N0	M0	1	2	0	0	15	1	1	1	0	015	15
39	0	0	2	1	50	50	4	2	1	0	1	1	0	0	0	0	0	1	1	1	275	22.9167	0	0	1	1	1	1994	200	0	1	0	0	Blank(s)	20	T1b	N0	M0	1	2	0	0	18	1	1	2	0	018	18
46	1	1	2	0	50	50	4	2	1	0	1	1	0	0	0	0	0	1	1	1	272	22.6667	0	0	1	1	1	1994	200	0	1	1	0	Blank(s)	20	T1b	N0	M0	1	2	0	0	30	1	1	2	0	030	30
75	2	2	2	1	50	50	4	2	1	1	1	1	1	2	0	4	0	1	0	0	23	1.91667	1	1	1	1	1	1994	200	0	1	0	0	Blank(s)	20	T1b	N1	M0	1	2	1	0	8	2	2	2	1	008	8
46	1	1	2	1	50	50	4	2	1	0	1	1	0	0	0	0	0	1	1	1	264	22	0	0	1	1	1	1994	200	0	1	1	0	Blank(s)	20	T1b	N0	M0	1	2	0	0	35	1	1	2	0	035	35
52	1	1	2	1	50	50	4	2	1	1	1	1	1	2	0	4	0	1	1	1	262	21.8333	0	0	1	1	1	1995	200	0	1	1	0	Blank(s)	20	T1b	N1	M0	1	2	1	0	40	1	1	1	1	040	40
43	1	1	2	0	40	40	3	2	0	3	1	1	1	2	0	4	0	1	1	1	256	21.3333	0	0	1	1	1	1995	200	0	1	0	0	Blank(s)	20	T1b	N0	M0	1	2	0	0	19	1	1	1	0	019	19
68	2	2	2	1	40	40	3	2	0	1	1	1	1	2	0	4	0	1	1	1	134	11.1667	1	1	1	1	1	1995	200	0	1	0	0	Blank(s)	20	T1b	N0	M0	1	2	0	0	8	1	1	4	0	008	8
57	1	1	2	0	50	50	4	2	1	0	1	1	0	0	0	0	0	1	1	1	256	21.3333	0	0	1	1	1	1995	200	0	1	1	0	Blank(s)	20	T1b	N0	M0	1	2	0	0	40	1	1	2	0	040	40
46	1	1	2	0	50	50	4	2	1	0	1	1	0	0	0	0	0	1	0	0	21	1.75	1	1	1	1	1	1995	200	0	1	1	0	Blank(s)	20	T1b	N0	M0	1	2	0	0	35	1	1	2	0	035	35
38	0	0	2	0	30	30	3	2	0	3	1	1	1	2	0	4	0	1	1	1	192	16	0	0	1	1	1	1995	400	1	3	1	0	Blank(s)	40	T2a	N0	M0	2	4	0	0	27	1	1	1	1	027	27
53	1	1	2	0	50	50	4	2	1	1	1	1	1	2	1	5	0	1	1	1	187	15.5833	1	0	1	1	1	1995	200	0	1	1	0	Blank(s)	20	T1b	N1	M0	1	2	1	0	40	2	2	1	1	040	40
56	1	1	2	0	40	40	3	2	0	3	1	1	1	2	0	4	0	1	1	1	247	20.5833	0	0	1	1	1	1996	200	0	1	1	0	Blank(s)	20	T1b	N0	M0	1	2	0	0	32	1	1	4	0	032	32
43	1	1	2	0	50	50	4	2	1	0	1	1	0	0	0	0	0	1	1	1	134	11.1667	1	1	1	1	1	1996	200	0	1	1	0	Blank(s)	20	T1b	N0	M0	1	2	0	0	37	1	1	2	0	037	37
33	0	0	0	0	50	50	4	2	1	0	1	1	0	0	0	0	0	1	1	1	91	7.58333	0	0	1	1	1	1996	200	0	1	1	0	Blank(s)	20	T1b	N0	M0	1	2	0	0	40	1	1	2	0	040	40
37	0	0	2	1	50	50	4	2	1	0	1	1	0	0	0	0	0	1	1	1	97	8.08333	1	1	1	1	1	1996	200	0	1	0	0	Blank(s)	20	T1b	N0	M0	1	2	0	0	9	1	1	1	0	009	9
39	0	0	2	0	35	35	3	2	1	0	1	1	0	0	0	0	0	1	1	1	243	20.25	0	0	1	1	1	1996	200	0	1	0	0	Blank(s)	20	T1b	N0	M0	1	2	0	0	15	1	1	1	0	015	15
44	1	1	0	1	50	50	4	2	1	0	1	1	0	0	0	0	0	1	1	1	242	20.1667	0	0	1	1	1	1996	400	1	3	1	0	Blank(s)	40	T2a	N0	M0	2	4	0	0	30	1	1	1	1	030	30
47	1	1	2	1	53	53	4	2	1	0	1	1	0	0	0	0	0	1	1	1	92	7.66667	0	0	1	1	1	2009	250	0	2	0	0	250	Blank(s)	T1b1	N0	M0	1	2	0	0	15	1	1	1	0	015	15
59	1	1	2	0	50	50	4	2	1	0	1	1	0	0	0	0	0	1	1	1	75	6.25	1	0	1	1	1	1996	200	0	1	1	0	Blank(s)	20	T1b	N0	M0	1	2	0	0	40	2	2	2	0	040	40
48	1	1	2	0	50	50	4	2	1	1	1	1	1	2	0	4	0	1	0	0	23	1.91667	1	1	1	1	1	1997	200	0	1	1	0	Blank(s)	20	T1b	N0	M0	1	2	0	0	30	1	1	2	0	030	30
34	0	0	2	0	50	50	4	2	1	0	1	1	0	0	0	0	0	1	1	1	239	19.9167	0	0	1	1	1	1997	200	0	1	0	0	Blank(s)	20	T1b	N0	M0	1	2	0	0	20	1	1	2	0	020	20
38	0	0	0	0	35	35	3	2	1	0	1	1	0	0	0	0	0	1	1	1	170	14.1667	0	0	1	1	1	1997	200	0	1	0	0	Blank(s)	20	T1b	N0	M0	1	2	0	0	15	1	1	0	0	015	15
43	1	1	2	0	50	50	4	2	0	0	1	1	0	0	0	0	0	1	1	1	116	9.66667	0	0	1	1	1	1997	200	0	1	1	0	Blank(s)	20	T1b	N0	M0	1	2	0	0	35	3	3	2	0	035	35
35	0	0	2	0	50	50	4	2	1	0	1	1	0	0	0	0	0	1	1	1	212	17.6667	0	0	1	1	1	1997	200	0	1	0	0	Blank(s)	20	T1b	N0	M0	1	2	0	0	20	1	1	1	0	020	20
44	1	1	2	1	50	50	4	2	1	0	1	1	0	0	0	0	0	1	1	1	230	19.1667	0	0	1	1	1	1997	200	0	1	0	0	Blank(s)	20	T1b	N0	M0	1	2	0	0	13	1	1	2	0	013	13
65	2	2	0	1	50	50	4	2	1	0	1	1	0	0	0	0	0	1	1	1	187	15.5833	1	0	1	1	1	1997	200	0	1	1	0	Blank(s)	20	T1b	N0	M0	1	2	0	0	40	1	1	2	0	040	40
55	1	1	2	0	50	50	4	2	1	0	1	1	0	0	0	0	0	1	1	1	84	7	1	0	1	1	1	1997	200	0	1	1	0	Blank(s)	20	T1b	N0	M0	1	2	0	0	25	3	3	1	0	025	25
48	1	1	0	1	50	50	4	2	1	0	1	1	0	0	0	0	0	1	1	0	32	2.66667	1	1	1	1	1	1997	200	0	1	1	0	Blank(s)	20	T1b	N0	M0	1	2	0	0	23	3	3	3	0	023	23
33	0	0	2	0	60	60	5	2	1	0	1	1	0	0	0	0	0	1	1	1	116	9.66667	0	0	1	1	1	1997	200	0	1	1	0	Blank(s)	20	T1b	N0	M0	1	2	0	0	35	1	1	1	0	035	35
42	1	1	0	1	50	50	4	2	1	0	1	1	0	0	0	0	0	1	1	0	26	2.16667	1	1	1	1	1	1997	200	0	1	0	0	Blank(s)	20	T1b	N0	M0	1	2	0	0	20	3	3	2	0	020	20
47	1	1	2	1	53	53	4	2	1	0	1	1	0	0	0	0	0	1	1	1	194	16.1667	0	0	1	1	1	1998	200	0	1	1	0	Blank(s)	20	T1b	N0	M0	1	2	0	0	27	1	1	1	0	027	27
35	0	0	2	1	53	53	4	2	1	0	1	1	0	0	0	0	0	1	1	1	224	18.6667	0	0	1	1	1	1998	200	0	1	1	0	Blank(s)	20	T1b	N0	M0	1	2	0	0	30	1	1	2	0	030	30
36	0	0	0	0	50	50	4	2	1	0	1	1	0	0	0	0	0	1	1	1	176	14.6667	0	0	1	1	1	1997	200	0	1	1	0	Blank(s)	20	T1b	N0	M0	1	2	0	0	27	1	1	1	0	027	27
46	1	1	2	1	53	53	4	2	1	3	1	1	1	2	0	4	0	1	1	1	224	18.6667	0	0	1	1	1	1998	200	0	1	1	0	Blank(s)	20	T1b	N0	M0	1	2	0	0	35	1	1	1	0	035	35
57	1	1	2	0	53	53	4	2	1	0	1	1	0	0	1	1	0	1	1	1	223	18.5833	0	0	1	1	1	1998	200	0	1	1	0	Blank(s)	20	T1b	N1	M0	1	2	1	0	35	1	1	2	1	035	35
49	1	1	0	1	53	53	4	2	1	1	1	1	1	2	1	5	0	1	1	1	63	5.25	1	1	1	1	1	1998	200	0	1	0	0	Blank(s)	20	T1b	N1	M0	1	2	1	0	20	1	1	2	1	020	20
42	1	1	0	0	30	30	3	2	1	1	1	1	1	2	1	5	0	1	1	1	224	18.6667	0	0	1	1	1	1998	200	0	1	1	0	Blank(s)	20	T1b	N1	M0	1	2	1	0	30	1	1	1	1	030	30
46	1	1	2	1	53	53	4	2	1	0	1	1	0	0	0	0	0	1	1	1	220	18.3333	0	0	1	1	1	1998	200	0	1	0	0	Blank(s)	20	T1b	N0	M0	1	2	0	0	13	3	3	2	0	013	13
37	0	0	2	1	53	53	4	2	1	0	1	1	0	0	0	0	0	1	1	1	186	15.5	0	0	1	1	1	1999	200	0	1	0	0	Blank(s)	20	T1b	N0	M0	1	2	0	0	1	1	1	2	0	001	1
33	0	0	0	1	30	30	3	2	1	0	1	1	0	0	0	0	0	1	1	1	209	17.4167	0	0	1	1	1	1999	200	0	1	0	0	Blank(s)	20	T1b	N0	M0	1	2	0	0	12	2	2	1	0	012	12
33	0	0	2	1	51	51	4	2	1	3	1	1	1	2	0	4	0	1	1	1	208	17.3333	0	0	1	1	1	1999	200	0	1	0	0	Blank(s)	20	T1b	N0	M0	1	2	0	0	12	1	1	0	0	012	12
38	0	0	0	0	53	53	4	2	1	1	1	1	1	2	0	4	0	1	1	1	190	15.8333	0	0	1	1	1	1999	200	0	1	0	0	Blank(s)	20	T1b	N0	M0	1	2	0	0	15	1	1	0	0	015	15
32	0	0	0	2	53	53	4	2	1	0	1	1	0	0	0	0	0	1	1	1	204	17	0	0	1	1	1	1999	200	0	1	1	0	Blank(s)	20	T1b	N0	M0	1	2	0	0	25	1	1	1	0	025	25
53	1	1	2	1	53	53	4	2	1	3	1	1	1	2	1	5	0	1	1	1	41	3.41667	1	1	1	1	1	2000	380	0	2	1	0	Blank(s)	38	T1b	N1	M0	1	2	1	0	40	2	2	2	1	040	40
40	1	1	2	0	53	53	4	2	1	0	1	1	0	0	0	0	0	1	1	1	196	16.3333	0	0	1	1	1	2000	200	0	1	1	0	Blank(s)	20	T1b	N0	M0	1	2	0	0	25	1	1	2	0	025	25
37	0	0	1	0	53	53	4	2	1	0	1	1	0	0	0	0	0	1	1	1	194	16.1667	0	0	1	1	1	2000	200	0	1	0	0	Blank(s)	20	T1b	N0	M0	1	2	0	0	16	2	2	1	0	016	16
53	1	1	2	0	53	53	4	2	1	0	1	1	0	0	0	0	0	1	1	1	72	6	1	1	1	1	1	2000	200	0	1	1	0	Blank(s)	20	T1b	N0	M0	1	2	0	0	33	1	1	2	0	033	33
36	0	0	0	0	53	53	4	2	1	0	1	1	0	0	0	0	0	1	1	1	204	17	0	0	1	1	1	1999	400	1	3	1	0	Blank(s)	40	T2a	N0	M0	2	4	0	0	25	1	1	3	1	025	25
44	1	1	2	0	53	53	4	2	1	0	1	1	0	0	0	0	0	1	1	1	196	16.3333	0	0	1	1	1	2000	200	0	1	0	0	Blank(s)	20	T1b	N0	M0	1	2	0	0	6	2	2	1	0	006	6
59	1	1	2	1	62	62	5	2	1	0	1	1	0	0	0	0	0	1	1	1	179	14.9167	1	0	1	1	1	2001	200	0	1	1	0	Blank(s)	20	T1b	N0	M0	1	2	0	0	28	1	1	2	0	028	28
34	0	0	2	1	53	53	4	2	1	0	1	1	0	0	0	0	0	1	1	1	190	15.8333	0	0	1	1	1	2001	200	0	1	0	0	Blank(s)	20	T1b	N0	M0	1	2	0	0	18	1	1	1	0	018	18
42	1	1	2	2	53	53	4	2	1	3	1	1	1	2	1	5	0	1	1	1	186	15.5	0	0	1	1	1	2001	200	0	1	0	0	Blank(s)	20	T1b	N1	M0	1	2	1	0	15	1	1	1	1	015	15
33	0	0	2	0	53	53	4	2	1	0	1	1	0	0	0	0	0	1	1	1	184	15.3333	0	0	1	1	1	2001	200	0	1	0	0	Blank(s)	20	T1b	N0	M0	1	2	0	0	6	1	1	2	0	006	6
41	1	1	0	0	53	53	4	2	1	0	1	1	0	0	0	0	0	1	1	1	184	15.3333	0	0	1	1	1	2001	200	0	1	0	0	Blank(s)	20	T1b	N0	M0	1	2	0	0	12	3	3	1	0	012	12
41	1	1	2	1	53	53	4	2	1	0	1	1	0	0	0	0	0	1	1	1	185	15.4167	0	0	1	1	1	2001	380	0	2	0	0	Blank(s)	38	T1b	N0	M0	1	2	0	0	15	1	1	1	1	015	15
28	0	0	2	1	51	51	4	2	1	0	1	1	0	0	0	0	0	1	1	1	177	14.75	0	0	1	1	1	2002	200	0	1	0	0	Blank(s)	20	T1b	N0	M0	1	2	0	0	20	1	1	1	0	020	20
45	1	1	0	1	53	53	4	2	1	0	1	1	0	0	0	0	0	1	1	1	171	14.25	0	0	1	1	1	2002	200	0	1	1	0	Blank(s)	20	T1b	N0	M0	1	2	0	0	28	2	2	2	0	028	28
63	2	2	2	0	53	53	4	2	1	0	1	1	0	0	0	0	0	1	1	1	173	14.4167	0	0	1	1	1	2002	200	0	1	0	0	Blank(s)	20	T1b	N0	M0	1	2	0	0	20	2		0	0	020	20
53	1	1	2	1	00	0	0	0	0	3	0	0	1	1	1	3	1	1	1	1	174	14.5	0	0	1	1	1	2002	200	0	1	0	0	Blank(s)	20	T1b	N0	M0	1	2	0	0	20	1	1	4	0	020	20
39	0	0	0	0	53	53	4	2	1	0	1	1	0	0	0	0	0	1	1	1	169	14.0833	0	0	1	1	1	2002	200	0	1	0	0	Blank(s)	20	T1b	N0	M0	1	2	0	0	12	1	1	2	0	012	12
58	1	1	2	0	53	53	4	2	1	0	1	1	0	0	0	0	0	0	0	0	0	0	0	0	1	1	1	2003	200	0	1	0	0	Blank(s)	20	T1b	N0	M0	1	2	0	0	20	1	1	2	0	020	20
30	0	0	2	1	53	53	4	2	1	3	1	1	1	2	1	5	0	1	1	1	159	13.25	0	0	1	1	1	2003	200	0	1	1	0	Blank(s)	20	T1b	N1	M0	1	2	1	0	31	1	1	2	1	031	31
52	1	1	2	1	40	40	3	2	0	0	1	1	0	0	0	0	0	1	1	1	56	4.66667	1	0	1	1	1	2003	200	0	1	0	0	Blank(s)	20	T1b	N0	M0	1	2	0	0	10	2		0	0	010	10
32	0	0	2	0	53	53	4	2	1	0	1	1	0	0	0	0	0	0	0	0	1	0.0833333	0	0	1	1	1	2003	200	0	1	1	0	Blank(s)	20	T1b	N0	M0	1	2	0	0	29	1	1	4	0	029	29
41	1	1	2	0	53	53	4	2	1	3	1	1	1	2	0	4	0	1	1	1	158	13.1667	0	0	1	1	1	2003	200	0	1	1	0	Blank(s)	20	T1b	N1	M0	1	2	1	0	25	3	3	2	1	025	25
43	1	1	2	0	53	53	4	2	1	1	1	1	1	2	1	5	0	1	1	1	158	13.1667	0	0	1	1	1	2003	200	0	1	0	0	Blank(s)	20	T1b	N1	M0	1	2	1	0	18	1	1	1	1	018	18
51	1	1	0	0	53	53	4	2	1	0	1	1	0	0	0	0	0	1	1	1	166	13.8333	0	0	1	1	1	2003	200	0	1	1	0	Blank(s)	20	T1b	N0	M0	1	2	0	0	29	1	1	1	0	029	29
58	1	1	0	1	40	40	3	2	0	3	1	1	1	2	0	4	0	1	1	0	35	2.91667	1	1	1	1	1	2004	400	1	3	1	0	400	Blank(s)	T2a	N0	M0	2	4	0	0	35	1	1	4	1	035	35
60	2	2	2	0	53	53	4	2	1	0	1	1	0	0	0	0	0	0	0	0	5	0.416667	0	0	1	1	1	2004	200	0	1	1	0	200	Blank(s)	T1b1	N0	M0	1	2	0	0	30	3	3	1	0	030	30
53	1	1	2	1	62	62	5	2	1	0	1	1	0	0	0	0	0	1	1	1	152	12.6667	0	0	1	1	1	2004	210	0	1	1	0	210	Blank(s)	T1b1	N0	M0	1	2	0	0	30	1	1	2	0	030	30
39	0	0	2	1	53	53	4	2	1	0	1	1	0	0	0	0	0	1	1	1	149	12.4167	0	0	1	1	1	2004	200	0	1	1	0	200	Blank(s)	T1b1	N0	M0	1	2	0	0	30	2	2	1	0	030	30
64	2	2	2	1	53	53	4	2	1	0	1	1	0	0	0	0	0	0	0	0	1	0.0833333	0	0	1	1	1	2005	380	0	2	0	0	380	Blank(s)	T1b1	N0	M0	1	2	0	0	18	1	1	1	1	018	18
32	0	0	0	0	53	53	4	2	1	0	1	1	0	0	0	0	0	1	1	1	139	11.5833	0	0	1	1	1	2005	200	0	1	1	0	200	Blank(s)	T1b1	N0	M0	1	2	0	0	30	1	1	1	0	030	30
33	0	0	0	1	50	50	4	2	1	0	1	1	0	0	0	0	0	1	1	1	87	7.25	1	0	1	1	1	2006	250	0	2	0	0	250	Blank(s)	T1b1	N0	M0	1	2	0	0	12	2	2	4	0	012	12
37	0	0	2	1	53	53	4	2	1	0	1	1	0	0	0	0	0	1	1	1	110	9.16667	0	0	1	1	1	2005	200	0	1	0	0	200	Blank(s)	T1b1	N0	M0	1	2	0	0	10	1	1	2	0	010	10
49	1	1	2	1	40	40	3	2	1	0	1	1	0	0	0	0	0	1	1	1	74	6.16667	1	0	1	1	1	2005	200	0	1	0	0	200	Blank(s)	T1b1	N0	M0	1	2	0	0	13	1	1	2	0	013	13
42	1	1	0	0	53	53	4	2	1	0	1	1	0	0	0	0	0	1	1	1	124	10.3333	0	0	1	1	1	2006	200	0	1	0	0	200	Blank(s)	T1b1	N0	M0	1	2	0	0	13	1	1	1	0	013	13
39	0	0	2	1	53	53	4	2	1	3	1	1	1	2	1	5	0	1	1	1	58	4.83333	1	1	1	1	1	2006	200	0	1	1	0	200	Blank(s)	T1b1	N1	M0	1	2	1	0	36	3	3	2	1	036	36
41	1	1	2	0	62	62	5	2	1	0	1	1	0	0	0	0	0	1	1	1	47	3.91667	1	0	1	1	1	2006	200	0	1	1	0	200	Blank(s)	T1b1	N0	M0	1	2	0	0	32	1	1	1	0	032	32
48	1	1	0	0	53	53	4	2	1	0	1	1	0	0	0	0	0	1	1	1	120	10	0	0	1	1	1	2006	200	0	1	0	0	200	Blank(s)	T1b1	N0	M0	1	2	0	0	16	1	1	1	0	016	16
36	0	0	2	1	53	53	4	2	1	0	1	1	0	0	0	0	0	1	1	1	130	10.8333	0	0	1	1	1	2006	200	0	1	0	0	200	Blank(s)	T1b1	N0	M0	1	2	0	0	15	1	1	1	0	015	15
25	0	0	0	0	53	53	4	2	0	0	1	1	0	0	0	0	0	1	1	1	100	8.33333	0	0	1	1	1	2008	250	0	2	0	0	250	Blank(s)	T1b1	N0	M0	1	2	0	0	15	1	1	4	0	015	15
58	1	1	2	0	40	40	3	2	1	1	1	1	1	2	0	4	0	1	1	1	112	9.33333	0	0	1	1	1	2007	200	0	1	0	0	200	Blank(s)	T1b1	N0	M0	1	2	0	0	14	1	1	1	0	014	14
33	0	0	2	1	53	53	4	2	1	3	1	1	1	2	0	4	0	1	1	1	67	5.58333	1	1	1	1	1	2007	200	0	1	0	0	200	Blank(s)	T1b1	N0	M0	1	2	0	0	15	1	1	2	0	015	15
47	1	1	2	0	53	53	4	2	1	1	1	1	1	2	1	5	0	1	1	1	116	9.66667	0	0	1	1	1	2007	200	0	1	1	0	200	Blank(s)	T1b1	N1	M0	1	2	1	0	40	1	1	2	1	994	994
52	1	1	0	1	53	53	4	2	1	0	1	1	0	0	0	0	0	1	1	1	113	9.41667	0	0	1	1	1	2007	200	0	1	0	0	200	Blank(s)	T1b1	N0	M0	1	2	0	0	9	1	1	1	0	009	9
56	1	1	2	0	40	40	3	2	0	3	1	1	1	2	0	4	0	1	1	1	94	7.83333	1	1	1	1	1	2007	200	0	1	0	0	200	Blank(s)	T1b1	N0	M0	1	2	0	0	13	2	2	0	0	013	13
32	0	0	0	0	53	53	4	2	1	0	1	1	0	0	0	0	0	1	1	1	95	7.91667	0	0	1	1	1	2009	250	0	2	0	0	250	Blank(s)	T1b1	N0	M0	1	2	0	0	5	2	2	0	0	005	5
65	2	2	0	0	53	53	4	2	1	0	1	1	0	0	0	0	0	1	1	1	98	8.16667	0	0	1	1	1	2008	200	0	1	0	0	200	Blank(s)	T1b1	N0	M0	1	2	0	0	8	1	1	4	0	008	8
39	0	0	2	0	50	50	4	2	1	0	1	1	0	0	0	0	0	1	1	1	36	3	0	0	1	1	1	2009	200	0	1	1	0	200	Blank(s)	T1b1	N0	M0	1	2	0	0	40	1	1	4	0	994	994
43	1	1	2	1	40	40	3	2	1	0	1	1	0	0	0	0	0	1	1	1	101	8.41667	0	0	1	1	1	2008	200	0	1	0	0	200	Blank(s)	T1b1	N0	M0	1	2	0	0	8	2	2	0	0	008	8
34	0	0	2	0	53	53	4	2	1	3	1	1	1	2	1	5	0	1	1	1	60	5	1	1	1	1	1	2008	250	0	2	1	0	250	Blank(s)	T1b1	N1	M0	1	2	1	0	25	1	1	1	1	025	25
38	0	0	2	0	53	53	4	2	1	0	1	1	0	0	0	0	0	1	1	1	97	8.08333	0	0	1	1	1	2008	390	0	2	0	0	390	Blank(s)	T1b1	N0	M0	1	2	0	0	3	2	2	2	1	003	3
38	0	0	0	0	53	53	4	2	1	0	1	1	0	0	0	0	0	1	1	1	96	8	0	0	1	1	1	2008	250	0	2	1	0	250	Blank(s)	T1b1	N0	M0	1	2	0	0	30	2	2	0	0	030	30
46	1	1	2	1	53	53	4	2	1	0	1	1	0	0	0	0	0	1	1	1	106	8.83333	0	0	1	1	1	2008	200	0	1	1	0	200	Blank(s)	T1b1	N0	M0	1	2	0	0	30	2	2	1	0	030	30
47	1	1	0	0	53	53	4	2	1	0	1	1	0	0	0	0	0	1	1	1	92	7.66667	0	0	1	1	1	2009	200	0	1	1	0	200	Blank(s)	T1b1	N0	M0	1	2	0	0	30	1	1	1	0	030	30
38	0	0	0	0	53	53	4	2	1	0	1	1	0	0	0	0	0	1	1	1	90	7.5	0	0	1	1	1	2009	200	0	1	0	0	200	Blank(s)	T1b1	N0	M0	1	2	0	0	11	1	1	2	0	011	11
34	0	0	2	0	53	53	4	2	1	1	1	1	1	2	1	5	0	1	1	1	91	7.58333	0	0	1	1	1	2009	210	0	1	0	0	210	Blank(s)	T1b1	N1	M0	1	2	1	0	20	1	1	2	1	020	20
33	0	0	0	1	53	53	4	2	1	0	1	1	0	0	0	0	0	1	0	0	22	1.83333	0	0	1	1	1	2009	250	0	2	1	0	250	Blank(s)	T1b1	N0	M0	1	2	0	0	30	1	1	2	0	030	30
38	0	0	2	0	53	53	4	2	1	1	1	1	1	2	0	4	0	1	1	1	86	7.16667	0	0	1	1	1	2009	200	0	1	1	0	200	Blank(s)	T1b1	N0	M0	1	2	0	0	28	1	1	3	0	028	28
50	1	1	2	0	53	53	4	2	1	0	1	1	0	0	0	0	0	1	1	1	91	7.58333	0	0	1	1	1	2009	200	0	1	0	0	200	Blank(s)	T1b1	N0	M0	1	2	0	0	6	2		1	0	006	6
55	1	1	2	0	53	53	4	2	1	0	1	1	0	0	0	0	0	1	1	1	87	7.25	0	0	1	1	1	2009	310	0	2	0	0	310	Blank(s)	T1b1	N0	M0	1	2	0	0	0	1	1	1	0	990	990
47	1	1	2	1	53	53	4	2	1	0	1	1	0	0	0	0	0	1	1	1	86	7.16667	0	0	1	1	1	2009	200	0	1	1	0	200	Blank(s)	T1b1	N0	M0	1	2	0	0	38	1	1	2	0	038	38
71	2	2	2	0	53	53	4	2	1	0	1	1	0	0	0	0	0	1	1	1	82	6.83333	0	0	1	1	1	2010	200	0	1	0	0	200	Blank(s)	T1b1	N0	M0	1	2	0	0	10	1	1	1	0	010	10
34	0	0	2	1	53	53	4	2	1	0	1	1	0	0	0	0	0	1	1	1	74	6.16667	0	0	1	1	1	2010	210	0	1	1	0	210	Blank(s)	T1b1	N0	M0	1	2	0	0	25	1	1	2	0	025	25
39	0	0	2	0	53	53	4	2	1	1	1	1	1	2	1	5	0	1	1	0	30	2.5	0	0	1	1	1	2010	250	0	2	0	0	250	Blank(s)	T1b1	N1	M0	1	2	1	0	12	1	1	1	1	012	12
66	2	2	2	1	30	30	3	2	0	1	1	1	1	2	0	4	0	1	1	1	62	5.16667	0	0	1	1	1	2011	200	0	1	0	0	200	Blank(s)	T1b1	N0	M0	1	2	0	0	5	1	1	2	0	005	5
28	0	0	2	1	53	53	4	2	1	0	1	1	0	0	0	0	0	1	1	1	71	5.91667	0	0	1	1	1	2011	210	0	1	1	0	210	Blank(s)	T1b1	N0	M0	1	2	0	0	30	1	1	2	0	030	30
31	0	0	2	0	53	53	4	2	1	0	1	1	0	0	0	0	0	1	1	1	68	5.66667	0	0	1	1	1	2011	210	0	1	0	0	210	Blank(s)	T1b1	N0	M0	1	2	0	0	13	1	1	1	0	013	13
41	1	1	2	0	53	53	4	2	1	0	1	1	0	0	0	0	0	1	1	1	68	5.66667	0	0	1	1	1	2011	210	0	1	0	0	210	Blank(s)	T1b1	N0	M0	1	2	0	0	8	1	1	1	0	008	8
37	0	0	2	1	53	53	4	2	1	0	1	1	0	0	0	0	0	1	1	1	71	5.91667	0	0	1	1	1	2011	210	0	1	0	0	210	Blank(s)	T1b1	N0	M0	1	2	0	0	13	2	2	0	0	013	13
35	0	0	2	1	53	53	4	2	1	1	1	1	1	2	1	5	0	1	1	1	66	5.5	0	0	1	1	1	2011	210	0	1	0	0	210	Blank(s)	T1b1	N1	M0	1	2	1	0	18	3	3	2	1	018	18
51	1	1	2	1	53	53	4	2	1	0	1	1	0	0	0	0	0	1	1	1	63	5.25	0	0	1	1	1	2011	200	0	1	1	0	200	Blank(s)	T1b1	N0	M0	1	2	0	0	23	1	1	2	0	023	23
29	0	0	0	0	60	60	5	2	1	1	1	1	1	2	1	5	0	1	0	0	15	1.25	1	1	1	1	1	2011	210	0	1	1	0	210	Blank(s)	T1b1	N1	M0	1	2	1	0	30	3	3	2	1	030	30
35	0	0	2	1	53	53	4	2	1	0	1	1	0	0	0	0	0	1	1	1	51	4.25	0	0	1	1	1	2012	200	0	1	0	0	200	Blank(s)	T1b1	N0	M0	1	2	0	0	14	1	1	1	0	014	14
66	2	2	2	1	50	50	4	2	1	0	1	1	0	0	0	0	0	1	0	0	17	1.41667	1	1	1	1	1	2012	410	1	3	1	0	410	Blank(s)	T2a	N0	M0	2	4	0	0	27	1	1	1	1	027	27
59	1	1	2	0	53	53	4	2	1	0	1	1	0	0	0	0	0	1	1	1	54	4.5	0	0	1	1	1	2012	250	0	2	0	0	250	Blank(s)	T1b1	N0	M0	1	2	0	0	6	2		0	0	006	6
48	1	1	2	0	53	53	4	2	1	3	1	1	1	2	1	5	0	1	1	1	48	4	0	0	1	1	1	2012	400	1	3	1	0	400	Blank(s)	T2a	N0	M0	2	4	0	0	35	2	2	2	1	035	35
43	1	1	0	0	53	53	4	2	1	3	1	1	1	2	1	5	0	1	1	1	49	4.08333	0	0	1	1	1	2012	250	0	2	1	0	250	Blank(s)	T1b1	N1	M0	1	2	1	0	33	2	2	1	1	033	33
47	1	1	2	0	50	50	4	2	1	0	1	1	0	0	0	0	0	1	1	1	50	4.16667	0	0	1	1	1	2012	210	0	1	0	0	210	Blank(s)	T1b1	N0	M0	1	2	0	0	10	2	2	1	0	010	10
39	0	0	2	0	50	50	4	2	1	0	1	1	0	0	0	0	0	1	1	1	51	4.25	0	0	1	1	1	2012	200	0	1	0	0	200	Blank(s)	T1b1	N0	M0	1	2	0	0	11	2		1	0	011	11
85	2	3	2	1	51	51	4	2	0	1	1	1	1	2	0	4	0	1	1	1	53	4.41667	0	0	1	1	1	2012	250	0	2	1	0	250	Blank(s)	T1b1	N0	M0	1	2	0	0	30	2		1	0	030	30
33	0	0	2	1	50	50	4	2	1	0	1	1	0	0	0	0	0	1	1	1	54	4.5	0	0	1	1	1	2012	200	0	1	0	0	200	Blank(s)	T1b1	N0	M0	1	2	0	0	20	2	2	1	0	020	20
39	0	0	2	0	53	53	4	2	1	0	1	1	0	0	0	0	0	1	1	1	58	4.83333	0	0	1	1	1	2012	250	0	2	1	0	250	Blank(s)	T1b1	N0	M0	1	2	0	0	25	2	2	0	0	025	25
73	2	2	0	0	62	62	5	2	0	1	1	1	1	2	1	5	0	1	1	1	45	3.75	0	0	1	1	1	2013	210	0	1	1	0	210	Blank(s)	T1b1	N0	M0	1	2	0	0	22	1	1	1	0	022	22
38	0	0	2	1	53	53	4	2	1	3	1	1	1	2	1	5	0	1	1	1	44	3.66667	0	0	1	1	1	2013	200	0	1	1	0	200	Blank(s)	T1b1	N1	M0	1	2	1	0	40	1	1	1	1	040	40
40	1	1	2	0	53	53	4	2	1	0	1	1	0	0	0	0	0	1	0	0	21	1.75	1	0	1	1	1	2012	200	0	1	1	0	200	Blank(s)	T1b1	N0	M0	1	2	0	0	22	1	1	1	0	022	22
55	1	1	2	0	53	53	4	2	1	3	1	1	1	2	1	5	0	1	1	1	58	4.83333	0	0	1	1	1	2012	250	0	2	1	0	250	Blank(s)	T1b1	N1	M0	1	2	1	0	32	1	1	1	1	032	32
50	1	1	2	0	53	53	4	2	1	0	1	1	0	0	0	0	0	1	1	1	54	4.5	0	0	1	1	1	2012	200	0	1	1	0	200	Blank(s)	T1b1	N0	M0	1	2	0	0	25	1	1	2	0	025	25
38	0	0	2	0	53	53	4	2	1	0	1	1	0	0	0	0	0	1	1	1	43	3.58333	0	0	1	1	1	2013	200	0	1	0	0	200	Blank(s)	T1b1	N0	M0	1	2	0	0	10	2	2	0	0	010	10
73	2	2	0	1	53	53	4	2	1	1	1	1	1	2	1	5	0	1	1	1	51	4.25	0	0	1	1	1	2012	400	1	3	0	0	400	Blank(s)	T2a	N0	M0	2	4	0	0	20	1	1	2	1	020	20
37	0	0	2	2	30	30	3	2	0	0	1	1	0	0	0	0	0	1	1	1	56	4.66667	0	0	1	1	1	2012	300	0	2	0	0	300	Blank(s)	T1b1	N0	M0	1	2	0	0	0	1	1	4	0	990	990
73	2	2	0	1	40	40	3	2	1	0	1	1	0	0	0	0	0	1	1	1	42	3.5	0	0	1	1	1	2013	210	0	1	1	0	210	Blank(s)	T1b1	N0	M0	1	2	0	0	25	1	1	2	0	025	25
68	2	2	2	0	53	53	4	2	1	0	1	1	0	0	0	0	0	1	1	1	39	3.25	0	0	1	1	1	2013	210	0	1	1	0	210	Blank(s)	T1b1	N0	M0	1	2	0	0	25	1	1	1	0	025	25
61	2	2	0	1	40	40	3	2	1	1	1	1	1	2	1	5	0	1	1	1	39	3.25	0	0	1	1	1	2013	200	0	1	1	0	200	Blank(s)	T1b1	N0	M0	1	2	0	0	40	2	2	1	0	040	40
59	1	1	2	0	53	53	4	2	1	0	1	1	0	0	0	0	0	1	1	0	34	2.83333	0	0	1	1	1	2014	210	0	1	0	0	210	Blank(s)	T1b1	N0	M0	1	2	0	0	15	1	1	2	0	015	15
42	1	1	0	0	50	50	4	2	1	0	1	1	0	0	0	0	0	1	1	0	35	2.91667	0	0	1	1	1	2014	210	0	1	0	0	210	Blank(s)	T1b1	N0	M0	1	2	0	0	15	2		0	0	015	15
47	1	1	0	1	40	40	3	2	1	0	1	1	0	0	0	0	0	1	1	0	34	2.83333	0	0	1	1	1	2014	200	0	1	0	0	200	Blank(s)	T1b1	N0	M0	1	2	0	0	12	1	1	1	0	012	12
43	1	1	2	0	53	53	4	2	1	0	1	1	0	0	0	0	0	1	1	1	43	3.58333	0	0	1	1	1	2013	210	0	1	0	0	210	Blank(s)	T1b1	N0	M0	1	2	0	0	20	1	1	1	0	992	992
46	1	1	2	0	53	53	4	2	1	0	1	1	0	0	0	0	0	1	1	0	31	2.58333	0	0	1	1	1	2014	210	0	1	1	0	210	Blank(s)	T1b1	N0	M0	1	2	0	0	33	1	1	2	0	033	33
50	1	1	2	0	53	53	4	2	2	0	1	1	0	0	0	0	0	1	1	0	31	2.58333	0	0	1	1	1	2014	210	0	1	0	0	210	Blank(s)	T1b1	N0	M0	1	2	0	0	20	1	1	1	0	020	20
44	1	1	0	0	30	30	3	2	1	0	1	1	0	0	0	0	0	1	1	0	25	2.08333	0	0	1	1	1	2014	200	0	1	0	0	200	Blank(s)	T1b1	N0	M0	1	2	0	0	13	2	2	1	0	013	13
61	2	2	2	1	40	40	3	2	1	3	1	1	1	2	1	5	0	1	1	0	24	2	0	0	1	1	1	2014	210	0	1	0	0	210	Blank(s)	T1b1	N1	M0	1	2	1	0	12	3	3	2	1	012	12
39	0	0	2	1	53	53	4	2	1	0	1	1	0	0	0	0	0	1	1	0	29	2.41667	0	0	1	1	1	2014	210	0	1	0	0	210	Blank(s)	T1b1	N0	M0	1	2	0	0	8	2	2	0	0	008	8
83	2	3	2	0	40	40	3	2	0	1	1	1	1	2	1	5	0	1	0	0	19	1.58333	0	0	1	1	1	2015	410	1	3	1	0	410	Blank(s)	T2a	N0	M0	2	4	0	0	27	1	1	2	1	027	27
44	1	1	2	1	53	53	4	2	1	0	1	1	0	0	0	0	0	1	0	0	18	1.5	0	0	1	1	1	2015	210	0	1	0	0	210	Blank(s)	T1b1	N0	M0	1	2	0	0	16	1	1	2	0	016	16
34	0	0	2	0	53	53	4	2	1	1	1	1	1	2	1	5	0	1	0	0	17	1.41667	0	0	1	1	1	2014	210	0	1	1	0	210	Blank(s)	T1b1	N0	M0	1	2	0	0	24	2	2	1	0	024	24
30	0	0	0	0	53	53	4	2	1	0	1	1	0	0	0	0	0	1	1	0	28	2.33333	0	0	1	1	1	2014	200	0	1	0	0	200	Blank(s)	T1b1	N0	M0	1	2	0	0	12	1	1	1	0	012	12
52	1	1	0	0	53	53	4	2	1	0	1	1	0	0	0	0	0	1	0	0	16	1.33333	0	0	1	1	1	2015	200	0	1	0	0	200	Blank(s)	T1b1	N0	M0	1	2	0	0	20	2		0	0	020	20
37	0	0	2	0	53	53	4	2	1	0	1	1	0	0	0	0	0	1	0	0	13	1.08333	0	0	1	1	1	2015	210	0	1	1	0	210	Blank(s)	T1b1	N0	M0	1	2	0	0	35	3	3	2	0	035	35
55	1	1	2	0	53	53	4	2	1	0	1	1	0	0	0	0	0	1	0	0	13	1.08333	0	0	1	1	1	2015	200	0	1	1	0	200	Blank(s)	T1b1	N0	M0	1	2	0	0	21	2		0	0	021	21
48	1	1	2	1	53	53	4	2	1	0	1	1	0	0	0	0	0	1	0	0	13	1.08333	0	0	1	1	1	2015	210	0	1	0	0	210	Blank(s)	T1b1	N0	M0	1	2	0	0	18	2	2	1	0	018	18
48	1	1	2	0	53	53	4	2	1	0	1	1	0	0	0	0	0	0	0	0	11	0.916667	0	0	1	1	1	2015	210	0	1	1	0	210	Blank(s)	T1b1	N0	M0	1	2	0	0	32	1	1	2	0	032	32
32	0	0	0	0	40	40	3	2	1	0	1	1	0	0	0	0	0	1	0	0	18	1.5	0	0	1	1	1	2015	400	1	3	0	0	400	Blank(s)	T2a	N1	M0	2	4	1	0	12	1	1	2	1	012	12
37	0	0	2	1	51	51	4	2	1	0	1	1	0	0	0	0	0	1	0	0	16	1.33333	0	0	1	1	1	2015	200	0	1	0	0	200	Blank(s)	T1b1	N1	M0	1	2	1	0	16	1	1	2	1	016	16
42	1	1	0	1	50	50	4	2	1	0	1	1	0	0	0	0	0	1	0	0	14	1.16667	0	0	1	1	1	2015	210	0	1	0	0	210	Blank(s)	T1b1	N0	M0	1	2	0	0	11	1	1	2	0	011	11
37	0	0	2	1	40	40	3	2	1	0	1	1	0	0	0	0	0	1	0	0	15	1.25	0	0	1	1	1	2015	200	0	1	0	0	200	Blank(s)	T1b1	N0	M0	1	2	0	0	13	1	1	2	0	013	13
46	1	1	2	1	51	51	4	2	1	0	1	1	0	0	0	0	0	1	0	0	20	1.66667	0	0	1	1	1	2015	210	0	1	1	0	210	Blank(s)	T1b1	N0	M0	1	2	0	0	40	2		1	0	040	40
31	0	0	0	1	50	50	4	2	1	0	1	1	0	0	0	0	0	1	1	1	346	28.8333	0	0	1	1	1	1988	200	0	1	1	0	Blank(s)	20	T1b	N0	M0	1	2	0	0	25	1	1	4	0	025	25
39	0	0	0	0	50	50	4	2	1	0	1	1	0	0	0	0	0	1	1	1	345	28.75	0	0	1	1	1	1988	200	0	1	0	0	Blank(s)	20	T1b	N0	M0	1	2	0	0	12	1	1	2	0	012	12
46	1	1	0	0	50	50	4	2	1	0	1	1	0	0	0	0	0	1	1	1	343	28.5833	0	0	1	1	1	1988	200	0	1	0	0	Blank(s)	20	T1b	N0	M0	1	2	0	0	6	1	1	4	0	006	6
34	0	0	0	1	50	50	4	2	1	0	1	1	0	0	0	0	0	1	1	1	338	28.1667	0	0	1	1	1	1988	200	0	1	0	0	Blank(s)	20	T1b	N0	M0	1	2	0	0	20	1	1	1	0	020	20
28	0	0	0	1	50	50	4	2	1	0	1	1	0	0	0	0	0	1	1	1	112	9.33333	1	0	1	1	1	1988	200	0	1	1	0	Blank(s)	20	T1b	N0	M0	1	2	0	0	35	1	1	4	0	035	35
35	0	0	0	0	50	50	4	2	1	0	1	1	0	0	1	1	0	1	1	1	345	28.75	0	0	1	1	1	1988	200	0	1	1	0	Blank(s)	20	T1b	N1	M0	1	2	1	0	23	1	1	2	1	023	23
38	0	0	0	1	50	50	4	2	1	0	1	1	0	0	0	0	0	1	1	1	333	27.75	0	0	1	1	1	1989	200	0	1	0	0	Blank(s)	20	T1b	N0	M0	1	2	0	0	15	2	2	1	0	015	15
30	0	0	0	0	50	50	4	2	1	0	1	1	0	0	0	0	0	1	1	1	344	28.6667	0	0	1	1	1	1988	200	0	1	1	0	Blank(s)	20	T1b	N0	M0	1	2	0	0	40	1	1	2	0	040	40
30	0	0	0	0	50	50	4	2	1	0	1	1	0	0	0	0	0	1	1	1	324	27	1	1	1	1	1	1988	400	1	3	1	0	Blank(s)	40	T2a	N0	M0	2	4	0	0	30	1	1	4	1	030	30
31	0	0	0	0	50	50	4	2	1	0	1	1	0	0	0	0	0	1	1	1	324	27	1	1	1	1	1	1988	200	0	1	0	0	Blank(s)	20	T1b	N0	M0	1	2	0	0	19	1	1	2	0	019	19
75	2	2	0	1	50	50	4	2	1	0	1	1	0	0	0	0	0	1	1	1	263	21.9167	1	0	1	1	1	1988	200	0	1	1	0	Blank(s)	20	T1b	N0	M0	1	2	0	0	35	1	1	1	0	035	35
63	2	2	0	0	50	50	4	2	1	0	1	1	0	0	0	0	0	1	1	1	339	28.25	0	0	1	1	1	1988	200	0	1	0	0	Blank(s)	20	T1b	N0	M0	1	2	0	0	15	1	1	2	0	015	15
39	0	0	0	0	50	50	4	2	1	0	1	1	0	0	0	0	0	1	1	1	334	27.8333	0	0	1	1	1	1989	200	0	1	0	0	Blank(s)	20	T1b	N0	M0	1	2	0	0	7	1	1	1	0	007	7
32	0	0	0	0	50	50	4	2	1	0	1	1	0	0	0	0	0	1	1	1	332	27.6667	0	0	1	1	1	1989	200	0	1	0	0	Blank(s)	20	T1b	N0	M0	1	2	0	0	16	1	1	2	0	016	16
30	0	0	0	0	50	50	4	2	1	0	1	1	0	0	0	0	0	1	1	1	328	27.3333	0	0	1	1	1	1989	200	0	1	1	0	Blank(s)	20	T1b	N0	M0	1	2	0	0	30	1	1	3	0	030	30
42	1	1	0	1	50	50	4	2	1	0	1	1	0	0	0	0	0	1	1	1	294	24.5	0	0	1	1	1	1989	200	0	1	1	0	Blank(s)	20	T1b	N0	M0	1	2	0	0	25	2	2	1	0	025	25
45	1	1	0	1	40	40	3	2	0	3	1	1	1	2	0	4	0	1	1	0	25	2.08333	1	1	1	1	1	1989	400	1	3	0	0	Blank(s)	40	T2a	N0	M0	2	4	0	0	15	2	2	2	1	015	15
45	1	1	0	0	50	50	4	2	1	0	1	1	0	0	0	0	0	1	1	1	213	17.75	1	0	1	1	1	1989	200	0	1	1	0	Blank(s)	20	T1b	N0	M0	1	2	0	0	25	1	1	2	0	025	25
38	0	0	0	0	50	50	4	2	1	0	1	1	0	0	0	0	0	1	1	1	327	27.25	0	0	1	1	1	1989	200	0	1	1	0	Blank(s)	20	T1b	N0	M0	1	2	0	0	28	1	1	2	0	028	28
31	0	0	0	0	40	40	3	2	1	0	1	1	0	0	0	0	0	1	1	1	326	27.1667	0	0	1	1	1	1989	200	0	1	0	0	Blank(s)	20	T1b	N0	M0	1	2	0	0	9	1	1	2	0	009	9
28	0	0	0	0	50	50	4	2	1	0	1	1	0	0	0	0	0	1	1	1	334	27.8333	0	0	1	1	1	1989	200	0	1	0	0	Blank(s)	20	T1b	N0	M0	1	2	0	0	14	1	1	3	0	014	14
39	0	0	0	0	50	50	4	2	1	0	1	1	0	0	0	0	0	1	1	1	325	27.0833	0	0	1	1	1	1989	200	0	1	0	0	Blank(s)	20	T1b	N0	M0	1	2	0	0	12	1	1	1	0	012	12
42	1	1	0	0	50	50	4	2	1	0	1	1	0	0	0	0	0	1	1	1	326	27.1667	0	0	1	1	1	1989	200	0	1	0	0	Blank(s)	20	T1b	N0	M0	1	2	0	0	20	1	1	1	0	020	20
28	0	0	0	0	50	50	4	2	1	0	1	1	0	0	0	0	0	1	1	1	326	27.1667	0	0	1	1	1	1989	200	0	1	0	0	Blank(s)	20	T1b	N0	M0	1	2	0	0	15	1	1	4	0	015	15
26	0	0	0	0	50	50	4	2	1	0	1	1	0	0	0	0	0	1	1	1	308	25.6667	0	0	1	1	1	1989	200	0	1	1	0	Blank(s)	20	T1b	N0	M0	1	2	0	0	35	1	1	4	0	035	35
57	1	1	0	0	50	50	4	2	1	0	1	1	0	0	0	0	0	1	1	1	237	19.75	1	0	1	1	1	1989	200	0	1	1	0	Blank(s)	20	T1b	N0	M0	1	2	0	0	22	2		1	0	022	22
29	0	0	0	2	50	50	4	2	1	0	1	1	0	0	0	0	0	0	0	0	10	0.833333	1	1	1	1	1	1989	200	0	1	1	0	Blank(s)	20	T1b	N0	M0	1	2	0	0	30	1	1	2	0	030	30
26	0	0	0	0	50	50	4	2	1	0	1	1	0	0	0	0	0	1	1	1	324	27	0	0	1	1	1	1989	200	0	1	1	0	Blank(s)	20	T1b	N0	M0	1	2	0	0	22	2		1	0	022	22
31	0	0	0	0	50	50	4	2	1	0	1	1	0	0	0	0	0	1	0	0	22	1.83333	1	1	1	1	1	1989	200	0	1	1	0	Blank(s)	20	T1b	N0	M0	1	2	0	0	30	1	1	2	0	030	30
30	0	0	1	1	50	50	4	2	1	0	1	1	0	0	0	0	0	1	1	1	318	26.5	0	0	1	1	1	1990	200	0	1	0	0	Blank(s)	20	T1b	N0	M0	1	2	0	0	15	1	1	4	0	015	15
34	0	0	0	0	40	40	3	2	0	3	1	1	1	2	0	4	0	1	1	1	313	26.0833	0	0	1	1	1	1990	200	0	1	1	0	Blank(s)	20	T1b	NX	M0	1	2	2	0	35	1	1	2	0	035	35
64	2	2	0	1	50	50	4	2	1	0	1	1	0	0	0	0	0	1	1	1	185	15.4167	1	0	1	1	1	1990	200	0	1	1	0	Blank(s)	20	T1b	N0	M0	1	2	0	0	25	2	2	0	0	025	25
31	0	0	0	0	50	50	4	2	1	1	1	1	1	2	0	4	0	1	1	1	323	26.9167	0	0	1	1	1	1990	200	0	1	1	0	Blank(s)	20	T1b	N0	M0	1	2	0	0	22	1	1	2	0	022	22
29	0	0	0	0	50	50	4	2	1	0	1	1	0	0	0	0	0	1	1	1	320	26.6667	0	0	1	1	1	1990	200	0	1	1	0	Blank(s)	20	T1b	N0	M0	1	2	0	0	21	1	1	4	0	021	21
32	0	0	0	1	50	50	4	2	1	0	1	1	0	0	0	0	0	1	1	1	189	15.75	0	0	1	1	1	1991	200	0	1	1	0	Blank(s)	20	T1b	N0	M0	1	2	0	0	30	1	1	4	0	030	30
47	1	1	0	0	40	40	3	2	0	3	1	1	1	2	0	4	0	1	1	1	312	26	0	0	1	1	1	1990	200	0	1	0	0	Blank(s)	20	T1b	N0	M0	1	2	0	0	10	1	1	4	0	010	10
46	1	1	0	0	50	50	4	2	1	1	1	1	1	2	0	4	0	1	1	1	323	26.9167	0	0	1	1	1	1990	200	0	1	0	0	Blank(s)	20	T1b	N1	M0	1	2	1	0	10	1	1	2	1	010	10
49	1	1	0	0	50	50	4	2	1	0	1	1	0	0	0	0	0	1	1	1	312	26	0	0	1	1	1	1990	200	0	1	0	0	Blank(s)	20	T1b	N0	M0	1	2	0	0	17	1	1	4	0	017	17
34	0	0	0	0	50	50	4	2	1	0	1	1	0	0	0	0	0	1	1	1	313	26.0833	0	0	1	1	1	1990	200	0	1	1	0	Blank(s)	20	T1b	N0	M0	1	2	0	0	30	2	2	1	0	030	30
47	1	1	0	0	50	50	4	2	1	0	1	1	0	0	0	0	0	1	1	1	303	25.25	0	0	1	1	1	1991	200	0	1	0	0	Blank(s)	20	T1b	N0	M0	1	2	0	0	12	1	1	4	0	012	12
39	0	0	0	0	40	40	3	2	0	3	1	1	1	2	0	4	0	1	1	1	41	3.41667	1	1	1	1	1	1991	400	1	3	1	0	Blank(s)	40	T2a	N0	M0	2	4	0	0	25	1	1	1	1	025	25
65	2	2	1	0	50	50	4	2	1	0	1	1	0	0	0	0	0	1	1	1	61	5.08333	1	1	1	1	1	1991	200	0	1	0	0	Blank(s)	20	T1b	N0	M0	1	2	0	0	14	2	2	2	0	014	14
53	1	1	0	0	50	50	4	2	1	0	1	1	0	0	0	0	0	1	1	0	25	2.08333	1	0	1	1	1	1992	400	1	3	0	0	Blank(s)	40	T2a	N0	M0	2	4	0	0	18	1	1	0	1	018	18
33	0	0	0	0	50	50	4	2	1	0	1	1	0	0	0	0	0	1	1	1	302	25.1667	0	0	1	1	1	1991	200	0	1	0	0	Blank(s)	20	T1b	N0	M0	1	2	0	0	15	3	3	0	0	015	15
42	1	1	0	1	30	30	3	2	0	1	1	1	1	2	0	4	0	1	1	1	304	25.3333	0	0	1	1	1	1991	200	0	1	0	0	Blank(s)	20	T1b	N0	M0	1	2	0	0	20	2	2	0	0	020	20
46	1	1	0	0	50	50	4	2	1	0	1	1	0	0	0	0	0	1	1	1	303	25.25	0	0	1	1	1	1991	200	0	1	0	0	Blank(s)	20	T1b	N0	M0	1	2	0	0	18	1	1	2	0	018	18
41	1	1	0	0	40	40	3	2	0	1	1	1	1	2	0	4	0	1	0	0	12	1	1	1	1	1	1	1991	200	0	1	1	0	Blank(s)	20	T1b	NX	M0	1	2	2	0	25	2	2	2	0	025	25
38	0	0	0	1	35	35	3	2	0	0	1	1	0	0	0	0	0	1	1	1	302	25.1667	0	0	1	1	1	1991	200	0	1	0	0	Blank(s)	20	T1b	N0	M0	1	2	0	0	8	1	1	2	0	008	8
51	1	1	0	1	50	50	4	2	1	0	1	1	0	0	0	0	0	1	1	1	192	16	1	1	1	1	1	1992	200	0	1	0	0	Blank(s)	20	T1b	N0	M0	1	2	0	0	14	1	1	2	0	014	14
35	0	0	0	0	50	50	4	2	1	0	1	1	0	0	1	1	0	1	1	1	275	22.9167	1	0	1	1	1	1991	200	0	1	1	0	Blank(s)	20	T1b	N0	M0	1	2	0	0	40	1	1	4	0	040	40
37	0	0	0	0	50	50	4	2	1	0	1	1	0	0	0	0	0	1	1	1	298	24.8333	0	0	1	1	1	1992	200	0	1	0	0	Blank(s)	20	T1b	N0	M0	1	2	0	0	18	1	1	1	0	018	18
55	1	1	0	1	50	50	4	2	1	0	1	1	0	0	1	1	0	1	1	1	216	18	1	0	1	1	1	1992	200	0	1	1	0	Blank(s)	20	T1b	N0	M0	1	2	0	0	35	1	1	2	0	035	35
33	0	0	0	1	50	50	4	2	1	0	1	1	0	0	0	0	0	1	1	1	171	14.25	0	0	1	1	1	1992	400	1	3	1	0	Blank(s)	40	T2a	N0	M0	2	4	0	0	23	1	1	4	1	023	23
81	2	3	0	1	50	50	4	2	1	1	1	1	1	2	0	4	0	1	1	0	25	2.08333	1	0	1	1	1	1992	200	0	1	0	0	Blank(s)	20	T1b	N0	M0	1	2	0	0	10	1	1	2	0	010	10
40	1	1	0	0	50	50	4	2	1	0	1	1	0	0	0	0	0	1	1	1	298	24.8333	0	0	1	1	1	1992	200	0	1	1	0	Blank(s)	20	T1b	N0	M0	1	2	0	0	30	1	1	2	0	030	30
47	1	1	0	0	50	50	4	2	1	0	1	1	0	0	0	0	0	1	1	1	258	21.5	1	1	1	1	1	1992	200	0	1	1	0	Blank(s)	20	T1b	N0	M0	1	2	0	0	25	2	2	1	0	025	25
78	2	2	0	1	40	40	3	2	0	1	1	1	1	2	0	4	0	1	1	1	58	4.83333	1	0	1	1	1	1992	400	1	3	0	0	Blank(s)	40	T2a	N0	M0	2	4	0	0	7	1	1	2	1	007	7
30	0	0	0	0	40	40	3	2	0	0	1	1	0	0	0	0	0	1	1	1	92	7.66667	1	0	1	1	1	1992	200	0	1	0	0	Blank(s)	20	T1b	N0	M0	1	2	0	0	1	1	1	4	0	001	1
45	1	1	0	0	50	50	4	2	1	0	1	1	0	0	0	0	0	1	1	1	293	24.4167	0	0	1	1	1	1992	200	0	1	0	0	Blank(s)	20	T1b	N0	M0	1	2	0	0	20	2	2	0	0	020	20
35	0	0	0	0	50	50	4	2	1	0	1	1	0	0	0	0	0	1	1	1	295	24.5833	0	0	1	1	1	1992	200	0	1	0	0	Blank(s)	20	T1b	N0	M0	1	2	0	0	15	1	1	1	0	015	15
32	0	0	0	0	35	35	3	2	1	0	1	1	0	0	0	0	0	1	1	1	292	24.3333	0	0	1	1	1	1992	200	0	1	0	0	Blank(s)	20	T1b	N0	M0	1	2	0	0	12	1	1	4	0	012	12
61	2	2	0	1	50	50	4	2	1	1	1	1	1	2	0	4	0	1	1	1	66	5.5	1	1	1	1	1	1992	400	1	3	1	0	Blank(s)	40	T2a	N1	M0	2	4	1	0	35	3	3	2	1	035	35
68	2	2	0	1	50	50	4	2	1	0	1	1	0	0	0	0	0	1	1	1	135	11.25	1	1	1	1	1	1993	200	0	1	0	0	Blank(s)	20	T1b	N0	M0	1	2	0	0	8	1	1	3	0	008	8
38	0	0	0	0	35	35	3	2	1	0	1	1	0	0	0	0	0	1	1	1	196	16.3333	1	0	1	1	1	1993	200	0	1	1	0	Blank(s)	20	T1b	N0	M0	1	2	0	0	25	1	1	1	0	025	25
41	1	1	0	0	50	50	4	2	1	0	1	1	0	0	0	0	0	1	1	1	284	23.6667	0	0	1	1	1	1993	200	0	1	0	0	Blank(s)	20	T1b	N0	M0	1	2	0	0	20	2	2	1	0	020	20
45	1	1	0	0	50	50	4	2	1	0	1	1	0	0	0	0	0	1	1	1	284	23.6667	0	0	1	1	1	1993	200	0	1	1	0	Blank(s)	20	T1b	N0	M0	1	2	0	0	30	1	1	3	0	030	30
35	0	0	0	0	50	50	4	2	1	0	1	1	0	0	0	0	0	1	1	1	284	23.6667	0	0	1	1	1	1993	200	0	1	0	0	Blank(s)	20	T1b	N0	M0	1	2	0	0	10	3	3	2	0	010	10
66	2	2	0	1	50	50	4	2	1	2	1	1	1	2	0	4	0	1	1	1	220	18.3333	1	0	1	1	1	1993	200	0	1	0	0	Blank(s)	20	T1b	N0	M0	1	2	0	0	8	1	1	2	0	008	8
31	0	0	0	0	50	50	4	2	1	0	1	1	0	0	0	0	0	1	1	1	283	23.5833	0	0	1	1	1	1993	200	0	1	1	0	Blank(s)	20	T1b	N0	M0	1	2	0	0	30	1	1	4	0	030	30
36	0	0	0	1	50	50	4	2	1	0	1	1	0	0	0	0	0	1	1	1	278	23.1667	0	0	1	1	1	1993	200	0	1	0	0	Blank(s)	20	T1b	N0	M0	1	2	0	0	10	1	1	4	0	010	10
66	2	2	0	1	50	50	4	2	1	0	1	1	0	0	0	0	0	1	1	1	280	23.3333	0	0	1	1	1	1993	200	0	1	0	0	Blank(s)	20	T1b	N0	M0	1	2	0	0	13	1	1	1	0	013	13
58	1	1	0	0	40	40	3	2	0	0	1	1	0	0	0	0	0	1	1	1	284	23.6667	0	0	1	1	1	1993	200	0	1	1	0	Blank(s)	20	T1b	N0	M0	1	2	0	0	28	1	1	2	0	028	28
32	0	0	0	0	50	50	4	2	1	0	1	1	0	0	0	0	0	1	1	1	210	17.5	0	0	1	1	1	1993	200	0	1	0	0	Blank(s)	20	T1b	N0	M0	1	2	0	0	1	1	1	4	0	001	1
31	0	0	0	0	50	50	4	2	1	0	1	1	0	0	0	0	0	1	1	1	277	23.0833	0	0	1	1	1	1993	200	0	1	1	0	Blank(s)	20	T1b	N0	M0	1	2	0	0	30	2	2	2	0	030	30
40	1	1	0	0	50	50	4	2	1	0	1	1	0	0	0	0	0	1	1	0	25	2.08333	1	1	1	1	1	1994	400	1	3	1	0	Blank(s)	40	T2a	N0	M0	2	4	0	0	40	1	1	1	1	040	40
37	0	0	0	0	30	30	3	2	0	3	1	1	1	2	0	4	0	1	1	1	280	23.3333	0	0	1	1	1	1993	200	0	1	0	0	Blank(s)	20	T1b	NX	M0	1	2	2	0	12	2	2	1	0	012	12
44	1	1	0	1	50	50	4	2	1	0	1	1	0	0	0	0	0	1	1	1	272	22.6667	0	0	1	1	1	1994	200	0	1	0	0	Blank(s)	20	T1b	N0	M0	1	2	0	0	3	1	1	2	0	003	3
24	0	0	0	0	35	35	3	2	1	0	1	1	0	0	0	0	0	1	1	1	272	22.6667	0	0	1	1	1	1994	200	0	1	1	0	Blank(s)	20	T1b	N0	M0	1	2	0	0	25	1	1	4	0	025	25
25	0	0	0	0	50	50	4	2	1	0	1	1	0	0	0	0	0	1	0	0	13	1.08333	1	1	1	1	1	1994	200	0	1	1	0	Blank(s)	20	T1b	N0	M0	1	2	0	0	40	3	3	2	0	040	40
26	0	0	0	0	50	50	4	2	1	0	1	1	0	0	0	0	0	1	1	1	267	22.25	0	0	1	1	1	1994	200	0	1	0	0	Blank(s)	20	T1b	N0	M0	1	2	0	0	13	1	1	1	0	013	13
47	1	1	0	0	50	50	4	2	1	0	1	1	0	0	0	0	0	1	1	1	266	22.1667	0	0	1	1	1	1994	200	0	1	1	0	Blank(s)	20	T1b	N0	M0	1	2	0	0	30	1	1	1	0	030	30
49	1	1	0	0	50	50	4	2	1	3	1	1	1	2	0	4	0	1	0	0	17	1.41667	1	1	1	1	1	1994	400	1	3	1	0	Blank(s)	40	T2a	N1	M0	2	4	1	0	40	1	1	2	1	040	40
41	1	1	0	1	50	50	4	2	1	0	1	1	0	0	0	0	0	1	1	1	266	22.1667	0	0	1	1	1	1994	200	0	1	0	0	Blank(s)	20	T1b	N0	M0	1	2	0	0	8	3	3	2	0	008	8
24	0	0	0	1	50	50	4	2	1	0	1	1	0	0	0	0	0	1	1	1	266	22.1667	0	0	1	1	1	1994	200	0	1	1	0	Blank(s)	20	T1b	N0	M0	1	2	0	0	30	2	2	0	0	030	30
55	1	1	0	1	50	50	4	2	1	0	1	1	0	0	0	0	0	1	1	1	262	21.8333	0	0	1	1	1	1995	200	0	1	0	0	Blank(s)	20	T1b	N0	M0	1	2	0	0	17	1	1	2	0	017	17
40	1	1	0	1	50	50	4	2	1	0	1	1	0	0	0	0	0	1	1	1	263	21.9167	0	0	1	1	1	1995	200	0	1	0	0	Blank(s)	20	T1b	N0	M0	1	2	0	0	20	1	1	4	0	020	20
34	0	0	0	0	50	50	4	2	1	0	1	1	0	0	0	0	0	1	1	1	260	21.6667	0	0	1	1	1	1995	200	0	1	0	0	Blank(s)	20	T1b	N0	M0	1	2	0	0	9	1	1	2	0	009	9
67	2	2	0	0	50	50	4	2	1	3	1	1	1	2	0	4	0	1	1	1	38	3.16667	1	0	1	1	1	1994	200	0	1	0	0	Blank(s)	20	T1b	N0	M0	1	2	0	0	10	2	2	1	0	010	10
67	2	2	0	1	50	50	4	2	1	0	1	1	0	0	0	0	0	1	1	1	265	22.0833	0	0	1	1	1	1994	200	0	1	0	0	Blank(s)	20	T1b	N0	M0	1	2	0	0	15	2	2	1	0	015	15
39	0	0	0	0	35	35	3	2	1	0	1	1	0	0	0	0	0	1	1	1	260	21.6667	0	0	1	1	1	1995	200	0	1	1	0	Blank(s)	20	T1b	N0	M0	1	2	0	0	25	1	1	4	0	025	25
30	0	0	1	0	35	35	3	2	1	0	1	1	0	0	0	0	0	1	1	1	259	21.5833	0	0	1	1	1	1995	200	0	1	0	0	Blank(s)	20	T1b	N0	M0	1	2	0	0	20	1	1	0	0	020	20
33	0	0	0	1	50	50	4	2	1	1	1	1	1	2	0	4	0	1	0	0	16	1.33333	1	1	1	1	1	1995	200	0	1	1	0	Blank(s)	20	T1b	N0	M0	1	2	0	0	39	1	1	2	0	039	39
33	0	0	0	0	35	35	3	2	1	0	1	1	0	0	0	0	0	1	1	1	258	21.5	0	0	1	1	1	1995	200	0	1	1	0	Blank(s)	20	T1b	N0	M0	1	2	0	0	25	1	1	4	0	025	25
47	1	1	0	0	50	50	4	2	1	0	1	1	0	0	0	0	0	1	1	1	256	21.3333	0	0	1	1	1	1995	200	0	1	0	0	Blank(s)	20	T1b	N0	M0	1	2	0	0	9	1	1	0	0	009	9
52	1	1	0	1	50	50	4	2	1	3	1	1	1	2	0	4	0	1	1	1	259	21.5833	0	0	1	1	1	1995	200	0	1	1	0	Blank(s)	20	T1b	N0	M0	1	2	0	0	40	1	1	1	0	040	40
40	1	1	0	0	35	35	3	2	1	1	1	1	1	2	0	4	0	1	1	1	256	21.3333	0	0	1	1	1	1995	200	0	1	1	0	Blank(s)	20	T1b	N1	M0	1	2	1	0	35	1	1	2	1	035	35
41	1	1	0	1	35	35	3	2	1	0	1	1	0	0	0	0	0	1	1	1	257	21.4167	0	0	1	1	1	1995	200	0	1	1	0	Blank(s)	20	T1b	N0	M0	1	2	0	0	25	1	1	4	0	025	25
53	1	1	0	0	50	50	4	2	1	1	1	1	1	2	0	4	0	1	1	1	261	21.75	0	0	1	1	1	1995	200	0	1	0	0	Blank(s)	20	T1b	N0	M0	1	2	0	0	15	2	2	1	0	015	15
45	1	1	0	1	50	50	4	2	1	0	1	1	0	0	0	0	0	1	1	1	91	7.58333	1	1	1	1	1	1995	200	0	1	1	0	Blank(s)	20	T1b	N0	M0	1	2	0	0	30	1	1	2	0	030	30
30	0	0	0	0	35	35	3	2	1	0	1	1	0	0	0	0	0	1	1	1	253	21.0833	0	0	1	1	1	1995	200	0	1	0	0	Blank(s)	20	T1b	N0	M0	1	2	0	0	12	2	2	0	0	012	12
34	0	0	0	0	50	50	4	2	1	0	1	1	0	0	0	0	0	1	1	1	220	18.3333	0	0	1	1	1	1995	200	0	1	0	0	Blank(s)	20	T1b	N0	M0	1	2	0	0	12	1	1	4	0	012	12
33	0	0	0	1	50	50	4	2	1	0	1	1	0	0	0	0	0	1	1	1	251	20.9167	0	0	1	1	1	1996	200	0	1	0	0	Blank(s)	20	T1b	N0	M0	1	2	0	0	20	1	1	2	0	020	20
36	0	0	0	1	35	35	3	2	1	0	1	1	0	0	0	0	0	1	1	1	253	21.0833	0	0	1	1	1	1995	200	0	1	0	0	Blank(s)	20	T1b	N0	M0	1	2	0	0	10	1	1	1	0	010	10
70	2	2	0	0	50	50	4	2	1	0	1	1	0	0	0	0	0	1	1	1	143	11.9167	1	0	1	1	1	1995	400	1	3	1	0	Blank(s)	40	T2a	N0	M0	2	4	0	0	30	1	1	2	1	030	30
44	1	1	0	1	50	50	4	2	1	0	1	1	0	0	0	0	0	1	1	0	27	2.25	1	1	1	1	1	1996	200	0	1	1	0	Blank(s)	20	T1b	N0	M0	1	2	0	0	40	1	1	1	0	040	40
42	1	1	0	1	50	50	4	2	1	0	1	1	0	0	0	0	0	1	1	1	253	21.0833	0	0	1	1	1	1995	200	0	1	1	0	Blank(s)	20	T1b	N0	M0	1	2	0	0	25	1	1	2	0	025	25
52	1	1	0	1	50	50	4	2	1	0	1	1	0	0	0	0	0	1	1	1	36	3	1	0	1	1	1	1996	200	0	1	1	0	Blank(s)	20	T1b	N0	M0	1	2	0	0	40	1	1	4	0	040	40
33	0	0	0	0	50	50	4	2	1	0	1	1	0	0	0	0	0	1	1	1	249	20.75	0	0	1	1	1	1996	200	0	1	0	0	Blank(s)	20	T1b	N0	M0	1	2	0	0	14	1	1	2	0	014	14
28	0	0	0	0	35	35	3	2	1	0	1	1	0	0	0	0	0	1	1	1	43	3.58333	1	1	1	1	1	1996	200	0	1	1	0	Blank(s)	20	T1b	N0	M0	1	2	0	0	22	1	1	4	0	022	22
46	1	1	0	0	50	50	4	2	1	0	1	1	0	0	0	0	0	1	1	1	247	20.5833	0	0	1	1	1	1996	200	0	1	0	0	Blank(s)	20	T1b	N0	M0	1	2	0	0	10	1	1	4	0	010	10
44	1	1	0	0	50	50	4	2	1	3	1	1	1	2	0	4	0	1	1	1	69	5.75	1	1	1	1	1	1996	200	0	1	1	0	Blank(s)	20	T1b	N1	M0	1	2	1	0	30	3	3	1	1	030	30
37	0	0	2	0	35	35	3	2	1	0	1	1	0	0	0	0	0	1	1	1	218	18.1667	1	1	1	1	1	1995	400	1	3	1	0	Blank(s)	40	T2a	N0	M0	2	4	0	0	30	1	1	1	1	030	30
35	0	0	0	0	50	50	4	2	1	0	1	1	0	0	0	0	0	1	1	1	246	20.5	0	0	1	1	1	1996	200	0	1	0	0	Blank(s)	20	T1b	N0	M0	1	2	0	0	15	1	1	1	0	015	15
76	2	2	0	1	50	50	4	2	1	1	1	1	1	2	0	4	0	1	0	0	12	1	1	1	1	1	1	1996	400	1	3	1	0	Blank(s)	40	T2a	N0	M0	2	4	0	0	40	1	1	2	1	040	40
40	1	1	0	0	50	50	4	2	1	0	1	1	0	0	0	0	0	1	1	1	250	20.8333	0	0	1	1	1	1996	200	0	1	0	0	Blank(s)	20	T1b	N0	M0	1	2	0	0	20	1	1	1	0	020	20
55	1	1	0	0	50	50	4	2	1	0	1	1	0	0	0	0	0	1	1	1	244	20.3333	0	0	1	1	1	1996	200	0	1	0	0	Blank(s)	20	T1b	N0	M0	1	2	0	0	14	1	1	2	0	014	14
41	1	1	0	1	50	50	4	2	1	0	1	1	0	0	0	0	0	1	1	1	243	20.25	0	0	1	1	1	1996	200	0	1	0	0	Blank(s)	20	T1b	N0	M0	1	2	0	0	12	1	1	4	0	012	12
37	0	0	0	0	50	50	4	2	1	0	1	1	0	0	0	0	0	1	1	1	245	20.4167	0	0	1	1	1	1996	200	0	1	0	0	Blank(s)	20	T1b	N0	M0	1	2	0	0	9	1	1	2	0	009	9
60	2	2	0	0	50	50	4	2	1	2	1	1	1	2	0	4	0	1	1	1	239	19.9167	0	0	1	1	1	1997	400	1	3	1	0	Blank(s)	40	T2a	N0	M0	2	4	0	0	30	1	1	2	1	030	30
29	0	0	0	0	50	50	4	2	1	0	1	1	0	0	0	0	0	1	1	1	39	3.25	1	1	1	1	1	1996	200	0	1	0	0	Blank(s)	20	T1b	N0	M0	1	2	0	0	8	1	1	1	0	008	8
43	1	1	0	1	50	50	4	2	1	0	1	1	0	0	0	0	0	1	1	1	238	19.8333	0	0	1	1	1	1997	200	0	1	0	0	Blank(s)	20	T1b	N1	M0	1	2	1	0	15	1	1	2	1	015	15
82	2	3	0	1	40	40	3	2	0	2	1	1	1	2	0	4	0	1	1	1	99	8.25	1	0	1	1	1	1996	200	0	1	1	0	Blank(s)	20	T1b	N0	M0	1	2	0	0	21	1	1	2	0	021	21
46	1	1	0	1	50	50	4	2	1	0	1	1	0	0	0	0	0	1	1	1	237	19.75	0	0	1	1	1	1997	200	0	1	1	0	Blank(s)	20	T1b	N0	M0	1	2	0	0	25	1	1	4	0	025	25
34	0	0	0	1	35	35	3	2	1	0	1	1	0	0	0	0	0	1	1	1	235	19.5833	0	0	1	1	1	1997	200	0	1	0	0	Blank(s)	20	T1b	N0	M0	1	2	0	0	4	1	1	1	0	004	4
81	2	3	0	1	50	50	4	2	1	0	1	1	0	0	0	0	0	1	1	1	84	7	1	0	1	1	1	1997	200	0	1	0	0	Blank(s)	20	T1b	N0	M0	1	2	0	0	20	2	2	2	0	020	20
45	1	1	2	1	50	50	4	2	1	0	1	1	0	0	0	0	0	1	1	1	233	19.4167	0	0	1	1	1	1997	200	0	1	1	0	Blank(s)	20	T1b	N0	M0	1	2	0	0	27	1	1	2	0	027	27
34	0	0	0	0	35	35	3	2	1	0	1	1	0	0	0	0	0	1	1	1	231	19.25	0	0	1	1	1	1997	200	0	1	1	0	Blank(s)	20	T1b	N0	M0	1	2	0	0	40	2	2	1	0	040	40
27	0	0	0	0	35	35	3	2	1	0	1	1	0	0	0	0	0	1	1	1	230	19.1667	0	0	1	1	1	1997	200	0	1	0	0	Blank(s)	20	T1b	N0	M0	1	2	0	0	6	3	3	2	0	006	6
31	0	0	0	1	50	50	4	2	1	0	1	1	0	0	0	0	0	1	1	1	229	19.0833	0	0	1	1	1	1997	200	0	1	0	0	Blank(s)	20	T1b	N0	M0	1	2	0	0	20	2	2	2	0	020	20
35	0	0	0	0	40	40	3	2	0	3	1	1	1	2	0	4	0	1	1	1	235	19.5833	0	0	1	1	1	1997	200	0	1	1	0	Blank(s)	20	T1b	N0	M0	1	2	0	0	23	1	1	2	0	023	23
60	2	2	0	0	53	53	4	2	1	0	1	1	0	0	0	0	0	1	1	1	38	3.16667	1	0	1	1	1	1998	200	0	1	1	0	Blank(s)	20	T1b	N0	M0	1	2	0	0	30	2	2	0	0	030	30
26	0	0	0	1	53	53	4	2	1	0	1	1	0	0	0	0	0	1	1	1	225	18.75	0	0	1	1	1	1998	200	0	1	0	0	Blank(s)	20	T1b	N0	M0	1	2	0	0	15	1	1	4	0	015	15
38	0	0	0	0	40	40	3	2	0	3	1	1	1	2	0	4	0	1	1	0	32	2.66667	1	1	1	1	1	1998	200	0	1	0	0	Blank(s)	20	T1b	N0	M0	1	2	0	0	18	1	1	1	0	018	18
78	2	2	0	1	40	40	3	2	1	0	1	1	0	0	0	0	0	1	1	1	60	5	1	0	1	1	1	1997	200	0	1	1	0	Blank(s)	20	T1b	N0	M0	1	2	0	0	40	1	1	1	0	040	40
58	1	1	0	0	40	40	3	2	0	3	1	1	1	2	0	4	0	1	1	1	135	11.25	1	0	1	1	1	1998	200	0	1	0	0	Blank(s)	20	T1b	N0	M0	1	2	0	0	13	1	1	4	0	013	13
44	1	1	0	0	53	53	4	2	1	0	1	1	0	0	0	0	0	1	1	1	223	18.5833	0	0	1	1	1	1998	200	0	1	0	0	Blank(s)	20	T1b	N0	M0	1	2	0	0	10	2	2	0	0	010	10
39	0	0	0	0	53	53	4	2	1	0	1	1	0	0	0	0	0	1	1	1	226	18.8333	0	0	1	1	1	1998	200	0	1	0	0	Blank(s)	20	T1b	N0	M0	1	2	0	0	5	1	1	1	0	005	5
36	0	0	0	1	53	53	4	2	1	0	1	1	0	0	0	0	0	1	1	1	224	18.6667	0	0	1	1	1	1998	200	0	1	1	0	Blank(s)	20	T1b	N0	M0	1	2	0	0	25	3	3	4	0	025	25
37	0	0	0	1	53	53	4	2	1	0	1	1	0	0	0	0	0	1	1	1	224	18.6667	0	0	1	1	1	1998	200	0	1	0	0	Blank(s)	20	T1b	N0	M0	1	2	0	0	17	1	1	4	0	017	17
36	0	0	0	1	53	53	4	2	1	0	1	1	0	0	0	0	0	1	1	1	223	18.5833	0	0	1	1	1	1998	200	0	1	0	0	Blank(s)	20	T1b	N0	M0	1	2	0	0	16	1	1	4	0	016	16
56	1	1	0	1	53	53	4	2	1	0	1	1	0	0	0	0	0	1	1	1	220	18.3333	0	0	1	1	1	1998	200	0	1	1	0	Blank(s)	20	T1b	N0	M0	1	2	0	0	38	1	1	2	0	038	38
25	0	0	0	1	53	53	4	2	1	0	1	1	0	0	0	0	0	1	1	1	224	18.6667	0	0	1	1	1	1998	200	0	1	1	0	Blank(s)	20	T1b	N0	M0	1	2	0	0	40	2	2	2	0	040	40
52	1	1	0	0	53	53	4	2	1	0	1	1	0	0	0	0	0	1	1	1	216	18	0	0	1	1	1	1998	200	0	1	1	0	Blank(s)	20	T1b	N0	M0	1	2	0	0	40	3	3	1	0	040	40
51	1	1	0	0	53	53	4	2	1	0	1	1	0	0	0	0	0	1	1	1	226	18.8333	0	0	1	1	1	1998	200	0	1	0	0	Blank(s)	20	T1b	N0	M0	1	2	0	0	2	1	1	4	0	002	2
69	2	2	0	1	53	53	4	2	1	0	1	1	0	0	0	0	0	1	1	1	199	16.5833	1	0	1	1	1	1998	200	0	1	1	0	Blank(s)	20	T1b	N0	M0	1	2	0	0	26	2	2	1	0	026	26
37	0	0	0	1	40	40	3	2	0	3	1	1	1	2	0	4	0	1	1	1	221	18.4167	0	0	1	1	1	1998	400	1	3	1	0	Blank(s)	40	T2a	N0	M0	2	4	0	0	40	1	1	1	1	040	40
46	1	1	0	0	53	53	4	2	1	0	1	1	0	0	0	0	0	1	1	1	124	10.3333	1	1	1	1	1	1999	200	0	1	0	0	Blank(s)	20	T1b	N0	M0	1	2	0	0	4	1	1	2	0	004	4
48	1	1	0	1	53	53	4	2	1	0	1	1	0	0	0	0	0	1	1	1	213	17.75	0	0	1	1	1	1999	200	0	1	0	0	Blank(s)	20	T1b	N0	M0	1	2	0	0	18	1	1	1	0	018	18
30	0	0	0	0	53	53	4	2	1	0	1	1	0	0	1	1	0	1	1	1	98	8.16667	0	0	1	1	1	1999	200	0	1	0	0	Blank(s)	20	T1b	N0	M0	1	2	0	0	20	1	1	1	0	020	20
55	1	1	2	1	40	40	3	2	0	3	1	1	1	2	0	4	0	1	1	1	219	18.25	0	0	1	1	1	1998	200	0	1	0	0	Blank(s)	20	T1b	N0	M0	1	2	0	0	7	1	1	1	0	007	7
29	0	0	0	0	53	53	4	2	1	0	1	1	0	0	0	0	0	1	1	1	41	3.41667	1	1	1	1	1	1999	200	0	1	0	0	Blank(s)	20	T1b	N0	M0	1	2	0	0	12	1	1	2	0	012	12
51	1	1	0	0	53	53	4	2	1	0	1	1	0	0	0	0	0	1	1	1	212	17.6667	0	0	1	1	1	1999	200	0	1	0	0	Blank(s)	20	T1b	N0	M0	1	2	0	0	5	2	2	0	0	005	5
70	2	2	0	0	53	53	4	2	1	0	1	1	0	0	0	0	0	1	1	1	144	12	1	0	1	1	1	1998	200	0	1	1	0	Blank(s)	20	T1b	N0	M0	1	2	0	0	30	2	2	1	0	030	30
68	2	2	0	0	53	53	4	2	1	0	1	1	0	0	0	0	0	1	1	1	123	10.25	1	0	1	1	1	1999	200	0	1	0	0	Blank(s)	20	T1b	N0	M0	1	2	0	0	8	1	1	2	0	008	8
36	0	0	0	1	53	53	4	2	1	0	1	1	0	0	0	0	0	1	1	1	211	17.5833	0	0	1	1	1	1999	200	0	1	0	0	Blank(s)	20	T1b	N0	M0	1	2	0	0	14	1	1	0	0	014	14
42	1	1	0	0	53	53	4	2	1	0	1	1	0	0	0	0	0	1	1	1	58	4.83333	1	1	1	1	1	1998	200	0	1	1	0	Blank(s)	20	T1b	N1	M0	1	2	1	0	35	2	2	1	1	035	35
42	1	1	0	0	51	51	4	2	1	0	1	1	0	0	0	0	0	1	1	1	215	17.9167	0	0	1	1	1	1999	200	0	1	0	0	Blank(s)	20	T1b	N0	M0	1	2	0	0	18	1	1	2	0	018	18
69	2	2	0	1	53	53	4	2	1	0	1	1	0	0	0	0	0	1	1	1	135	11.25	1	0	1	1	1	1999	200	0	1	0	0	Blank(s)	20	T1b	N0	M0	1	2	0	0	17	1	1	1	0	017	17
32	0	0	0	1	00	0	0	0	0	3	0	0	1	1	1	3	1	1	1	1	210	17.5	0	0	1	1	1	1999	200	0	1	1	0	Blank(s)	20	T1b	N0	M0	1	2	0	0	25	1	1	4	0	025	25
33	0	0	0	0	53	53	4	2	1	0	1	1	0	0	0	0	0	1	1	1	208	17.3333	0	0	1	1	1	1999	200	0	1	0	0	Blank(s)	20	T1b	N0	M0	1	2	0	0	15	1	1	4	0	015	15
48	1	1	0	0	40	40	3	2	0	0	1	1	0	0	0	0	0	1	1	0	30	2.5	1	1	1	1	1	1999	200	0	1	0	0	Blank(s)	20	T1b	N0	M0	1	2	0	0	20	1	1	2	0	020	20
36	0	0	0	0	50	50	4	2	1	0	1	1	0	0	0	0	0	1	1	1	222	18.5	0	0	1	1	1	1998	200	0	1	0	0	Blank(s)	20	T1b	N0	M0	1	2	0	0	8	1	1	1	0	008	8
29	0	0	0	1	53	53	4	2	1	0	1	1	0	0	0	0	0	1	1	1	208	17.3333	0	0	1	1	1	1999	200	0	1	0	0	Blank(s)	20	T1b	N0	M0	1	2	0	0	2	2	2	0	0	002	2
48	1	1	0	1	53	53	4	2	1	0	1	1	0	0	0	0	0	1	1	1	209	17.4167	0	0	1	1	1	1999	200	0	1	0	0	Blank(s)	20	T1b	N0	M0	1	2	0	0	5	1	1	1	0	005	5
44	1	1	0	1	53	53	4	2	1	0	1	1	0	0	0	0	0	1	1	1	206	17.1667	0	0	1	1	1	1999	200	0	1	0	0	Blank(s)	20	T1b	N0	M0	1	2	0	0	15	1	1	1	0	015	15
43	1	1	0	1	53	53	4	2	1	0	1	1	0	0	0	0	0	1	1	1	184	15.3333	1	0	1	1	1	1998	200	0	1	0	0	Blank(s)	20	T1b	N0	M0	1	2	0	0	9	1	1	4	0	009	9
51	1	1	0	0	51	51	4	2	1	0	1	1	0	0	0	0	0	1	1	1	214	17.8333	0	0	1	1	1	1999	200	0	1	0	0	Blank(s)	20	T1b	N0	M0	1	2	0	0	7	1	1	1	0	007	7
44	1	1	0	0	53	53	4	2	1	0	1	1	0	0	0	0	0	1	1	1	205	17.0833	0	0	1	1	1	1999	200	0	1	0	0	Blank(s)	20	T1b	N0	M0	1	2	0	0	12	3	3	2	0	012	12
41	1	1	0	0	53	53	4	2	1	3	1	1	1	2	1	5	0	1	1	1	206	17.1667	0	0	1	1	1	1999	200	0	1	1	0	Blank(s)	20	T1b	N1	M0	1	2	1	0	40	1	1	1	1	040	40
48	1	1	0	0	00	0	0	0	0	3	0	0	1	1	1	3	1	1	1	1	202	16.8333	0	0	1	1	1	2000	200	0	1	1	0	Blank(s)	20	T1b	N0	M0	1	2	0	0	40	1	1	4	0	040	40
38	0	0	0	0	53	53	4	2	1	1	1	1	1	2	1	5	0	1	1	1	203	16.9167	0	0	1	1	1	2000	200	0	1	1	0	Blank(s)	20	T1b	N1	M0	1	2	1	0	35	2		0	1	035	35
37	0	0	0	0	53	53	4	2	1	0	1	1	0	0	0	0	0	1	1	1	200	16.6667	0	0	1	1	1	2000	200	0	1	0	0	Blank(s)	20	T1b	N0	M0	1	2	0	0	10	1	1	1	0	010	10
36	0	0	0	0	53	53	4	2	1	0	1	1	0	0	0	0	0	1	1	1	198	16.5	0	0	1	1	1	2000	200	0	1	0	0	Blank(s)	20	T1b	N0	M0	1	2	0	0	3	1	1	4	0	003	3
31	0	0	0	1	35	35	3	2	1	0	1	1	0	0	0	0	0	1	1	1	231	19.25	0	0	1	1	1	1997	200	0	1	0	0	Blank(s)	20	T1b	N0	M0	1	2	0	0	5	1	1	2	0	005	5
51	1	1	0	0	40	40	3	2	1	0	1	1	0	0	0	0	0	1	1	1	196	16.3333	0	0	1	1	1	2000	200	0	1	0	0	Blank(s)	20	T1b	N0	M0	1	2	0	0	4	2	2	0	0	004	4
76	2	2	0	1	53	53	4	2	1	0	1	1	0	0	0	0	0	1	1	1	61	5.08333	1	0	1	1	1	2000	200	0	1	0	0	Blank(s)	20	T1b	N0	M0	1	2	0	0	9	1	1	2	0	009	9
47	1	1	0	0	53	53	4	2	1	0	1	1	0	0	0	0	0	1	1	1	195	16.25	0	0	1	1	1	2000	200	0	1	1	0	Blank(s)	20	T1b	N0	M0	1	2	0	0	22	1	1	2	0	022	22
45	1	1	0	0	53	53	4	2	1	1	1	1	1	2	1	5	0	1	1	1	194	16.1667	0	0	1	1	1	2000	380	0	2	1	0	Blank(s)	38	T1b	N1	M0	1	2	1	0	30	1	1	1	1	030	30
51	1	1	0	0	53	53	4	2	1	0	1	1	0	0	0	0	0	1	1	1	195	16.25	0	0	1	1	1	2000	200	0	1	1	0	Blank(s)	20	T1b	N0	M0	1	2	0	0	23	2	2	1	0	023	23
25	0	0	0	1	53	53	4	2	1	0	1	1	0	0	0	0	0	1	1	1	199	16.5833	0	0	1	1	1	2000	200	0	1	0	0	Blank(s)	20	T1b	N0	M0	1	2	0	0	1	1	1	1	0	001	1
63	2	2	0	0	40	40	3	2	1	3	1	1	1	2	0	4	0	1	1	1	194	16.1667	0	0	1	1	1	2000	200	0	1	0	0	Blank(s)	20	T1b	N0	M0	1	2	0	0	13	2	2	2	0	013	13
35	0	0	0	0	53	53	4	2	1	0	1	1	0	0	0	0	0	1	1	1	194	16.1667	0	0	1	1	1	2000	200	0	1	0	0	Blank(s)	20	T1b	N0	M0	1	2	0	0	11	1	1	1	0	011	11
31	0	0	0	0	53	53	4	2	1	3	1	1	1	2	1	5	0	1	1	1	186	15.5	0	0	1	1	1	2001	200	0	1	1	0	Blank(s)	20	T1b	N1	M0	1	2	1	0	30	2	2	1	1	030	30
36	0	0	0	0	53	53	4	2	1	0	1	1	0	0	0	0	0	1	1	1	192	16	0	0	1	1	1	2000	200	0	1	0	0	Blank(s)	20	T1b	N0	M0	1	2	0	0	12	1	1	2	0	012	12
40	1	1	0	0	53	53	4	2	1	0	1	1	0	0	0	0	0	1	1	1	194	16.1667	0	0	1	1	1	2000	200	0	1	0	0	Blank(s)	20	T1b	N0	M0	1	2	0	0	10	1	1	4	0	010	10
29	0	0	0	1	53	53	4	2	1	0	1	1	0	0	0	0	0	1	1	1	191	15.9167	0	0	1	1	1	2001	200	0	1	0	0	Blank(s)	20	T1b	N0	M0	1	2	0	0	14	2	2	1	0	014	14
48	1	1	0	1	53	53	4	2	1	0	1	1	0	0	0	0	0	1	1	1	186	15.5	0	0	1	1	1	2001	200	0	1	0	0	Blank(s)	20	T1b	N0	M0	1	2	0	0	9	1	1	2	0	009	9
39	0	0	0	1	53	53	4	2	1	0	1	1	0	0	0	0	0	1	1	1	184	15.3333	0	0	1	1	1	2001	200	0	1	1	0	Blank(s)	20	T1b	N0	M0	1	2	0	0	30	3	3	2	0	030	30
29	0	0	0	1	53	53	4	2	1	0	1	1	0	0	0	0	0	1	1	1	184	15.3333	0	0	1	1	1	2001	200	0	1	1	0	Blank(s)	20	T1b	N0	M0	1	2	0	0	24	1	1	2	0	024	24
33	0	0	0	1	53	53	4	2	1	1	1	1	1	2	1	5	0	1	1	1	183	15.25	0	0	1	1	1	2001	200	0	1	1	0	Blank(s)	20	T1b	N1	M0	1	2	1	0	25	1	1	1	1	025	25
30	0	0	0	0	30	30	3	2	1	0	1	1	0	0	0	0	0	1	1	1	191	15.9167	0	0	1	1	1	2001	200	0	1	1	0	Blank(s)	20	T1b	N0	M0	1	2	0	0	25	2	2	1	0	025	25
57	1	1	0	0	53	53	4	2	1	0	1	1	0	0	0	0	0	1	1	1	149	12.4167	1	1	1	1	1	2001	400	1	3	0	0	Blank(s)	40	T2a	N0	M0	2	4	0	0	13	1	1	2	1	013	13
54	1	1	0	1	53	53	4	2	1	0	1	1	0	0	0	0	0	1	1	1	169	14.0833	1	0	1	1	1	2001	200	0	1	0	0	Blank(s)	20	T1b	N0	M0	1	2	0	0	13	1	1	1	0	013	13
43	1	1	0	1	53	53	4	2	1	1	1	1	1	2	1	5	0	1	1	1	181	15.0833	0	0	1	1	1	2001	200	0	1	0	0	Blank(s)	20	T1b	N1	M0	1	2	1	0	20	1	1	3	1	020	20
29	0	0	0	0	53	53	4	2	1	0	1	1	0	0	0	0	0	1	1	1	184	15.3333	0	0	1	1	1	2001	200	0	1	1	0	Blank(s)	20	T1b	N0	M0	1	2	0	0	33	1	1	2	0	033	33
42	1	1	0	1	53	53	4	2	1	1	1	1	1	2	1	5	0	1	1	1	52	4.33333	1	0	1	1	1	2001	200	0	1	0	0	Blank(s)	20	T1b	N1	M0	1	2	1	0	15	1	1	1	1	015	15
48	1	1	0	1	53	53	4	2	1	0	1	1	0	0	0	0	0	1	1	1	194	16.1667	0	0	1	1	1	2000	200	0	1	0	0	Blank(s)	20	T1b	N0	M0	1	2	0	0	12	2	2	1	0	012	12
29	0	0	0	0	40	40	3	2	1	0	1	1	0	0	0	0	0	1	1	1	190	15.8333	0	0	1	1	1	2001	200	0	1	0	0	Blank(s)	20	T1b	N0	M0	1	2	0	0	20	1	1	1	0	020	20
67	2	2	0	0	40	40	3	2	0	1	1	1	1	2	1	5	0	1	1	1	179	14.9167	0	0	1	1	1	2002	200	0	1	0	0	Blank(s)	20	T1b	N0	M0	1	2	0	0	20	2	2	1	0	020	20
36	0	0	0	0	53	53	4	2	1	0	1	1	0	0	0	0	0	1	1	1	188	15.6667	0	0	1	1	1	2001	200	0	1	1	0	Blank(s)	20	T1b	N0	M0	1	2	0	0	22	1	1	2	0	022	22
52	1	1	1	1	40	40	3	2	0	3	1	1	1	2	0	4	0	1	1	1	188	15.6667	0	0	1	1	1	2001	400	1	3	1	0	Blank(s)	40	T2a	N0	M0	2	4	0	0	40	1	1	0	1	040	40
41	1	1	0	0	40	40	3	2	1	0	1	1	0	0	0	0	0	1	1	1	184	15.3333	0	0	1	1	1	2001	200	0	1	0	0	Blank(s)	20	T1b	N0	M0	1	2	0	0	9	1	1	2	0	009	9
31	0	0	0	0	53	53	4	2	1	0	1	1	0	0	0	0	0	1	1	1	177	14.75	0	0	1	1	1	2002	200	0	1	1	0	Blank(s)	20	T1b	N0	M0	1	2	0	0	36	1	1	2	0	036	36
36	0	0	0	1	53	53	4	2	1	0	1	1	0	0	0	0	0	1	1	1	175	14.5833	0	0	1	1	1	2002	200	0	1	0	0	Blank(s)	20	T1b	N0	M0	1	2	0	0	12	3	3	1	0	012	12
44	1	1	0	1	53	53	4	2	1	0	1	1	0	0	0	0	0	1	1	1	170	14.1667	0	0	1	1	1	2002	200	0	1	0	0	Blank(s)	20	T1b	N0	M0	1	2	0	0	15	2	2	4	0	015	15
62	2	2	0	0	53	53	4	2	1	3	1	1	1	2	1	5	0	1	0	0	22	1.83333	1	1	1	1	1	2002	200	0	1	1	0	Blank(s)	20	T1b	N1	M0	1	2	1	0	22	2	2	2	1	022	22
48	1	1	0	0	53	53	4	2	1	1	1	1	1	2	1	5	0	1	1	1	83	6.91667	1	0	1	1	1	2002	200	0	1	0	0	Blank(s)	20	T1b	N1	M0	1	2	1	0	17	1	1	2	1	017	17
43	1	1	0	0	30	30	3	2	0	1	1	1	1	2	1	5	0	1	1	1	179	14.9167	0	0	1	1	1	2002	200	0	1	0	0	Blank(s)	20	T1b	N0	M0	1	2	0	0	10	1	1	2	0	010	10
41	1	1	0	1	50	50	4	2	1	0	1	1	0	0	0	0	0	1	1	1	174	14.5	0	0	1	1	1	2002	200	0	1	0	0	Blank(s)	20	T1b	N0	M0	1	2	0	0	15	1	1	1	0	015	15
40	1	1	0	0	53	53	4	2	1	0	1	1	0	0	0	0	0	1	1	1	174	14.5	0	0	1	1	1	2002	200	0	1	0	0	Blank(s)	20	T1b	N0	M0	1	2	0	0	7	1	1	4	0	007	7
67	2	2	0	0	50	50	4	2	1	2	1	1	1	2	0	4	0	1	1	1	173	14.4167	0	0	1	1	1	2002	200	0	1	1	0	Blank(s)	20	T1b	N0	M0	1	2	0	0	25	1	1	1	0	025	25
71	2	2	0	0	53	53	4	2	1	1	1	1	1	2	1	5	0	1	1	1	133	11.0833	0	0	1	1	1	2002	200	0	1	1	0	Blank(s)	20	T1b	N0	M0	1	2	0	0	34	3	3	2	0	034	34
35	0	0	0	1	53	53	4	2	1	3	1	1	1	2	1	5	0	1	1	1	168	14	0	0	1	1	1	2002	200	0	1	0	0	Blank(s)	20	T1b	N0	M0	1	2	0	0	18	1	1	1	0	018	18
63	2	2	0	0	53	53	4	2	1	0	1	1	0	0	0	0	0	1	1	1	171	14.25	0	0	1	1	1	2002	200	0	1	1	0	Blank(s)	20	T1b	N0	M0	1	2	0	0	24	2	2	1	0	024	24
37	0	0	0	0	50	50	4	2	1	0	1	1	0	0	0	0	0	1	1	1	172	14.3333	0	0	1	1	1	2002	200	0	1	1	0	Blank(s)	20	T1b	N0	M0	1	2	0	0	32	2	2	2	0	032	32
34	0	0	0	0	53	53	4	2	1	0	1	1	0	0	0	0	0	1	1	1	166	13.8333	0	0	1	1	1	2003	200	0	1	0	0	Blank(s)	20	T1b	N0	M0	1	2	0	0	11	2	2	1	0	011	11
59	1	1	0	1	53	53	4	2	1	0	1	1	0	0	0	0	0	1	1	1	161	13.4167	0	0	1	1	1	2003	200	0	1	1	0	Blank(s)	20	T1b	N1	M0	1	2	1	0	28	1	1	2	1	028	28
30	0	0	0	1	00	0	0	0	0	2	0	0	1	1	1	3	1	1	1	1	158	13.1667	0	0	1	1	1	2003	400	1	3	1	0	Blank(s)	40	T2a	N0	M0	2	4	0	0	28	1	1	1	1	028	28
36	0	0	0	0	53	53	4	2	1	0	1	1	0	0	0	0	0	1	1	1	161	13.4167	0	0	1	1	1	2003	200	0	1	0	0	Blank(s)	20	T1b	N0	M0	1	2	0	0	11	1	1	4	0	011	11
44	1	1	0	1	30	30	3	2	0	3	1	1	1	2	1	5	0	1	0	0	19	1.58333	1	0	1	1	1	2003	400	1	3	0	0	Blank(s)	40	T2a	N0	M0	2	4	0	0	4	1	1	2	1	004	4
43	1	1	0	0	53	53	4	2	1	0	1	1	0	0	0	0	0	1	1	1	162	13.5	0	0	1	1	1	2003	200	0	1	0	0	Blank(s)	20	T1b	N0	M0	1	2	0	0	9	1	1	4	0	009	9
37	0	0	0	1	40	40	3	2	1	0	1	1	0	0	0	0	0	1	1	1	157	13.0833	0	0	1	1	1	2003	200	0	1	0	0	Blank(s)	20	T1b	N0	M0	1	2	0	0	14	1	1	1	0	014	14
40	1	1	0	0	62	62	5	2	1	1	1	1	1	2	1	5	0	1	1	1	157	13.0833	0	0	1	1	1	2003	200	0	1	1	0	Blank(s)	20	T1b	N1	M0	1	2	1	0	38	2	2	2	1	038	38
50	1	1	0	1	40	40	3	2	1	0	1	1	0	0	0	0	0	1	1	1	167	13.9167	0	0	1	1	1	2003	200	0	1	0	0	Blank(s)	20	T1b	N0	M0	1	2	0	0	17	1	1	1	0	017	17
26	0	0	0	0	53	53	4	2	1	0	1	1	0	0	0	0	0	1	1	1	166	13.8333	0	0	1	1	1	2003	200	0	1	0	0	Blank(s)	20	T1b	N0	M0	1	2	0	0	11	1	1	4	0	011	11
52	1	1	0	1	40	40	3	2	1	0	1	1	0	0	0	0	0	1	1	1	154	12.8333	0	0	1	1	1	2003	200	0	1	0	0	Blank(s)	20	T1b	N0	M0	1	2	0	0	7	1	1	0	0	007	7
31	0	0	0	0	53	53	4	2	1	0	1	1	0	0	0	0	0	1	1	1	164	13.6667	0	0	1	1	1	2003	200	0	1	0	0	Blank(s)	20	T1b	N0	M0	1	2	0	0	14	1	1	1	0	014	14
58	1	1	0	1	53	53	4	2	1	0	1	1	0	0	0	0	0	1	1	1	124	10.3333	0	0	1	1	1	2003	200	0	1	0	0	Blank(s)	20	T1b	N0	M0	1	2	0	0	20	1	1	1	0	020	20
56	1	1	2	0	53	53	4	2	1	0	1	1	0	0	0	0	0	1	1	1	160	13.3333	0	0	1	1	1	2003	200	0	1	1	0	Blank(s)	20	T1b	N0	M0	1	2	0	0	23	1	1	1	0	023	23
65	2	2	0	1	53	53	4	2	1	0	1	1	0	0	1	1	0	1	1	1	49	4.08333	1	1	1	1	1	2003	200	0	1	1	0	Blank(s)	20	T1b	N0	M0	1	2	0	0	25	1	1	4	0	025	25
43	1	1	0	1	40	40	3	2	1	0	1	1	0	0	0	0	0	1	1	1	155	12.9167	0	0	1	1	1	2004	200	0	1	0	0	200	Blank(s)	T1b1	N0	M0	1	2	0	0	3	2	2	0	0	003	3
43	1	1	0	1	51	51	4	2	1	0	1	1	0	0	0	0	0	1	1	1	152	12.6667	0	0	1	1	1	2004	200	0	1	1	0	200	Blank(s)	T1b1	N0	M0	1	2	0	0	40	1	1	1	0	040	40
52	1	1	0	0	53	53	4	2	1	0	1	1	0	0	0	0	0	1	1	1	153	12.75	0	0	1	1	1	2004	200	0	1	1	0	200	Blank(s)	T1b1	N0	M0	1	2	0	0	36	2	2	1	0	036	36
31	0	0	0	1	53	53	4	2	1	1	1	1	1	2	1	5	0	1	1	1	151	12.5833	0	0	1	1	1	2004	250	0	2	1	0	250	Blank(s)	T1b1	N1	M0	1	2	1	0	30	1	1	0	1	030	30
40	1	1	0	0	53	53	4	2	1	0	1	1	0	0	0	0	0	1	1	1	146	12.1667	0	0	1	1	1	2004	200	0	1	0	0	200	Blank(s)	T1b1	N0	M0	1	2	0	0	15	1	1	2	0	015	15
47	1	1	0	0	30	30	3	2	0	1	1	1	1	2	0	4	0	1	1	1	143	11.9167	0	0	1	1	1	2005	200	0	1	0	0	200	Blank(s)	T1b1	N0	M0	1	2	0	0	17	1	1	1	0	017	17
30	0	0	0	1	53	53	4	2	1	1	1	1	1	2	1	5	0	1	1	1	146	12.1667	0	0	1	1	1	2004	200	0	1	1	0	200	Blank(s)	T1b1	N1	M0	1	2	1	0	29	3	3	3	1	029	29
52	1	1	0	1	53	53	4	2	1	0	1	1	0	0	0	0	0	1	1	1	142	11.8333	0	0	1	1	1	2005	200	0	1	0	0	200	Blank(s)	T1b1	N0	M0	1	2	0	0	14	1	1	1	0	014	14
81	2	3	0	1	00	0	0	0	0	3	0	0	1	1	1	3	1	1	1	1	138	11.5	1	1	1	1	1	2004	300	0	2	1	0	300	Blank(s)	T1b1	N0	M0	1	2	0	0	25	1	1	1	0	025	25
32	0	0	0	1	53	53	4	2	1	0	1	1	0	0	0	0	0	1	1	1	117	9.75	0	0	1	1	1	2004	200	0	1	0	0	200	Blank(s)	T1b1	N0	M0	1	2	0	0	8	1	1	1	0	008	8
36	0	0	0	1	53	53	4	2	1	0	1	1	0	0	0	0	0	1	1	1	141	11.75	0	0	1	1	1	2005	200	0	1	1	0	200	Blank(s)	T1b1	N0	M0	1	2	0	0	40	2	2	1	0	040	40
40	1	1	0	1	53	53	4	2	1	0	1	1	0	0	0	0	0	1	1	1	134	11.1667	0	0	1	1	1	2005	200	0	1	1	0	200	Blank(s)	T1b1	N0	M0	1	2	0	0	32	2	2	2	0	032	32
31	0	0	0	0	53	53	4	2	1	1	1	1	1	2	0	4	0	1	1	1	137	11.4167	0	0	1	1	1	2005	200	0	1	1	0	200	Blank(s)	T1b1	N0	M0	1	2	0	0	40	2	2	1	0	040	40
37	0	0	0	0	40	40	3	2	1	3	1	1	1	2	1	5	0	1	1	0	29	2.41667	1	1	1	1	1	2005	250	0	2	1	0	250	Blank(s)	T1b1	N0	M0	1	2	0	0	30	1	1	3	0	030	30
24	0	0	0	1	53	53	4	2	1	1	1	1	1	2	1	5	0	1	1	1	139	11.5833	0	0	1	1	1	2005	200	0	1	0	0	200	Blank(s)	T1b1	N1	M0	1	2	1	0	12	2		1	1	012	12
43	1	1	0	0	53	53	4	2	1	0	1	1	0	0	0	0	0	1	1	1	138	11.5	0	0	1	1	1	2005	400	1	3	0	0	400	Blank(s)	T2a	N0	M0	2	4	0	0	12	1	1	2	1	012	12
50	1	1	0	1	53	53	4	2	1	1	1	1	1	2	1	5	0	1	1	1	130	10.8333	0	0	1	1	1	2006	200	0	1	1	0	200	Blank(s)	T1b1	N0	M0	1	2	0	0	25	1	1	2	0	025	25
27	0	0	0	1	53	53	4	2	1	0	1	1	0	0	0	0	0	1	1	1	134	11.1667	0	0	1	1	1	2005	200	0	1	0	0	200	Blank(s)	T1b1	N0	M0	1	2	0	0	6	1	1	2	0	006	6
31	0	0	0	1	50	50	4	2	1	1	1	1	1	2	1	5	0	1	1	1	116	9.66667	0	0	1	1	1	2005	200	0	1	1	0	200	Blank(s)	T1b1	N1	M0	1	2	1	0	30	1	1	2	1	030	30
61	2	2	0	1	40	40	3	2	1	1	1	1	1	2	0	4	0	1	1	1	46	3.83333	1	0	1	1	1	2006	200	0	1	1	0	200	Blank(s)	T1b1	N0	M0	1	2	0	0	24	2	2	2	0	024	24
41	1	1	0	0	00	0	0	0	0	3	0	0	1	1	1	3	1	1	1	1	142	11.8333	0	0	1	1	1	2005	400	1	3	1	0	400	Blank(s)	T2a	N1	M0	2	4	1	0	39	1	1	2	1	039	39
58	1	1	0	1	53	53	4	2	1	0	1	1	0	0	0	0	0	1	1	1	140	11.6667	0	0	1	1	1	2005	200	0	1	0	0	200	Blank(s)	T1b1	N0	M0	1	2	0	0	16	3	3	2	0	016	16
57	1	1	0	0	53	53	4	2	1	0	1	1	0	0	0	0	0	1	1	1	133	11.0833	0	0	1	1	1	2005	200	0	1	0	0	200	Blank(s)	T1b1	N0	M0	1	2	0	0	10	1	1	2	0	010	10
57	1	1	0	0	00	0	0	0	0	3	0	0	1	1	1	3	1	1	1	1	127	10.5833	0	0	1	1	1	2006	200	0	1	1	0	200	Blank(s)	T1b1	N0	M0	1	2	0	0	32	1	1	1	0	032	32
61	2	2	0	0	40	40	3	2	0	1	1	1	1	2	0	4	0	1	1	1	127	10.5833	1	0	1	1	1	2006	200	0	1	0	0	200	Blank(s)	T1b1	N0	M0	1	2	0	0	17	2	2	0	0	017	17
44	1	1	0	1	53	53	4	2	1	0	1	1	0	0	0	0	0	1	1	1	136	11.3333	0	0	1	1	1	2005	300	0	2	0	0	300	Blank(s)	T1b1	N0	M0	1	2	0	0	15	2	2	1	0	015	15
64	2	2	0	1	51	51	4	2	1	0	1	1	0	0	0	0	0	1	1	1	137	11.4167	0	0	1	1	1	2005	200	0	1	0	0	200	Blank(s)	T1b1	N0	M0	1	2	0	0	6	1	1	4	0	006	6
71	2	2	0	1	53	53	4	2	1	1	1	1	1	2	0	4	0	1	1	1	63	5.25	1	0	1	1	1	2006	380	0	2	1	0	380	Blank(s)	T1b1	N0	M0	1	2	0	0	24	1	1	2	1	024	24
46	1	1	0	0	40	40	3	2	1	0	1	1	0	0	0	0	0	1	1	1	122	10.1667	0	0	1	1	1	2006	200	0	1	0	0	200	Blank(s)	T1b1	N0	M0	1	2	0	0	20	1	1	0	0	020	20
52	1	1	0	0	50	50	4	2	1	0	1	1	0	0	0	0	0	1	1	1	123	10.25	0	0	1	1	1	2006	250	0	2	1	0	250	Blank(s)	T1b1	N0	M0	1	2	0	0	24	2	2	1	0	024	24
45	1	1	0	0	51	51	4	2	1	1	1	1	1	2	1	5	0	1	1	1	36	3	1	1	1	1	1	2006	250	0	2	1	0	250	Blank(s)	T1b1	N1	M0	1	2	1	0	40	3	3	0	1	994	994
48	1	1	0	0	40	40	3	2	1	0	1	1	0	0	0	0	0	1	1	1	102	8.5	0	0	1	1	1	2006	200	0	1	0	0	200	Blank(s)	T1b1	N0	M0	1	2	0	0	10	1	1	1	0	010	10
38	0	0	0	2	53	53	4	2	1	0	1	1	0	0	0	0	0	1	1	1	117	9.75	0	0	1	1	1	2007	200	0	1	0	0	200	Blank(s)	T1b1	N0	M0	1	2	0	0	8	1	1	1	0	008	8
37	0	0	0	0	30	30	3	2	0	0	1	1	0	0	0	0	0	1	1	1	143	11.9167	0	0	1	1	1	2005	300	0	2	0	0	300	Blank(s)	T1b1	N0	M0	1	2	0	0	0	1	1	4	0	990	990
48	1	1	0	1	53	53	4	2	1	0	1	1	0	0	0	0	0	1	1	1	117	9.75	0	0	1	1	1	2007	200	0	1	1	0	200	Blank(s)	T1b1	N0	M0	1	2	0	0	30	1	1	2	0	030	30
38	0	0	0	0	53	53	4	2	1	0	1	1	0	0	0	0	0	1	1	1	104	8.66667	0	0	1	1	1	2007	200	0	1	1	0	200	Blank(s)	T1b1	N0	M0	1	2	0	0	25	1	1	2	0	025	25
37	0	0	0	0	53	53	4	2	0	0	1	1	0	0	0	0	0	1	1	1	111	9.25	0	0	1	1	1	2007	250	0	2	0	0	250	Blank(s)	T1b1	N0	M0	1	2	0	0	4	2	2	1	0	004	4
32	0	0	0	0	50	50	4	2	1	0	1	1	0	0	0	0	0	1	1	1	116	9.66667	0	0	1	1	1	2007	200	0	1	0	0	200	Blank(s)	T1b1	N0	M0	1	2	0	0	11	2	2	1	0	011	11
48	1	1	0	0	40	40	3	2	1	1	1	1	1	2	0	4	0	1	1	1	114	9.5	0	0	1	1	1	2007	200	0	1	0	0	200	Blank(s)	T1b1	N0	M0	1	2	0	0	15	2	2	1	0	015	15
54	1	1	0	0	50	50	4	2	1	0	1	1	0	0	0	0	0	1	1	1	110	9.16667	0	0	1	1	1	2007	200	0	1	0	0	200	Blank(s)	T1b1	N0	M0	1	2	0	0	10	2	2	0	0	010	10
45	1	1	0	1	40	40	3	2	1	0	1	1	0	0	0	0	0	1	1	1	109	9.08333	0	0	1	1	1	2007	250	0	2	1	0	250	Blank(s)	T1b1	N0	M0	1	2	0	0	28	1	1	1	0	028	28
53	1	1	0	1	53	53	4	2	1	1	1	1	1	2	1	5	0	1	1	0	30	2.5	1	1	1	1	1	2007	250	0	2	1	0	250	Blank(s)	T1b1	N1	M0	1	2	1	0	35	1	1	1	1	035	35
35	0	0	0	0	62	62	5	2	1	0	1	1	0	0	0	0	0	1	1	1	118	9.83333	0	0	1	1	1	2007	300	0	2	1	0	300	Blank(s)	T1b1	N0	M0	1	2	0	0	30	2	2	1	0	030	30
27	0	0	0	1	53	53	4	2	1	0	1	1	0	0	0	0	0	1	1	1	113	9.41667	0	0	1	1	1	2007	200	0	1	1	0	200	Blank(s)	T1b1	N0	M0	1	2	0	0	34	1	1	1	0	034	34
56	1	1	0	0	40	40	3	2	1	1	1	1	1	2	0	4	0	1	1	1	118	9.83333	0	0	1	1	1	2007	200	0	1	0	0	200	Blank(s)	T1b1	N0	M0	1	2	0	0	9	1	1	4	0	009	9
56	1	1	0	0	53	53	4	2	1	1	1	1	1	2	1	5	0	0	0	0	11	0.916667	1	1	1	1	1	2007	200	0	1	1	0	200	Blank(s)	T1b1	N1	M0	1	2	1	0	34	3	3	3	1	034	34
34	0	0	0	1	53	53	4	2	1	1	1	1	1	2	0	4	0	1	1	1	114	9.5	0	0	1	1	1	2007	200	0	1	1	0	200	Blank(s)	T1b1	N0	M0	1	2	0	0	29	1	1	4	0	029	29
75	2	2	0	1	00	0	0	0	0	3	0	0	1	1	1	3	1	1	1	1	54	4.5	1	1	1	1	1	2007	250	0	2	1	0	250	Blank(s)	T1b1	N0	M0	1	2	0	0	25	1	1	1	0	025	25
29	0	0	0	0	53	53	4	2	1	1	1	1	1	2	1	5	0	1	1	1	113	9.41667	0	0	1	1	1	2007	200	0	1	1	0	200	Blank(s)	T1b1	N1	M0	1	2	1	0	28	1	1	1	1	028	28
32	0	0	0	0	53	53	4	2	1	0	1	1	0	0	0	0	0	1	1	1	86	7.16667	1	0	1	1	1	2008	200	0	1	0	0	200	Blank(s)	T1b1	N0	M0	1	2	0	0	14	1	1	2	0	014	14
45	1	1	0	1	00	0	0	0	0	3	0	0	1	1	1	3	1	1	1	1	99	8.25	0	0	1	1	1	2008	250	0	2	1	0	250	Blank(s)	T1b1	N0	M0	1	2	0	0	33	2	2	0	0	033	33
47	1	1	0	1	50	50	4	2	1	1	1	1	1	2	1	5	0	1	1	1	52	4.33333	1	1	1	1	1	2008	200	0	1	0	0	200	Blank(s)	T1b1	N0	M0	1	2	0	0	20	3	3	2	0	020	20
29	0	0	0	1	53	53	4	2	1	1	1	1	1	2	0	4	0	1	1	1	98	8.16667	0	0	1	1	1	2008	200	0	1	1	0	200	Blank(s)	T1b1	N1	M0	1	2	1	0	40	1	1	2	1	040	40
30	0	0	0	0	50	50	4	2	1	1	1	1	1	2	1	5	0	1	1	1	107	8.91667	0	0	1	1	1	2008	300	0	2	1	0	300	Blank(s)	T1b1	N1	M0	1	2	1	0	35	2	2	2	1	035	35
49	1	1	0	0	51	51	4	2	1	0	1	1	0	0	0	0	0	1	1	1	96	8	0	0	1	1	1	2008	250	0	2	0	0	250	Blank(s)	T1b1	N0	M0	1	2	0	0	15	2	2	0	0	015	15
45	1	1	0	0	53	53	4	2	1	0	1	1	0	0	0	0	0	1	1	1	102	8.5	0	0	1	1	1	2008	300	0	2	1	0	300	Blank(s)	T1b1	N0	M0	1	2	0	0	30	1	1	1	0	030	30
35	0	0	0	0	53	53	4	2	1	0	1	1	0	0	0	0	0	1	1	1	104	8.66667	0	0	1	1	1	2008	200	0	1	1	0	200	Blank(s)	T1b1	N0	M0	1	2	0	0	35	2	2	2	0	035	35
39	0	0	0	0	30	30	3	2	1	0	1	1	0	0	0	0	0	1	1	1	98	8.16667	0	0	1	1	1	2008	200	0	1	1	0	200	Blank(s)	T1b1	N0	M0	1	2	0	0	23	2	2	1	0	023	23
71	2	2	0	0	53	53	4	2	1	1	1	1	1	2	1	5	0	1	1	1	101	8.41667	0	0	1	1	1	2008	380	0	2	0	0	380	Blank(s)	T1b1	N1	M0	1	2	1	0	15	1	1	2	1	015	15
40	1	1	0	0	62	62	5	2	1	0	1	1	0	0	0	0	0	1	1	1	104	8.66667	0	0	1	1	1	2008	200	0	1	0	0	200	Blank(s)	T1b1	N0	M0	1	2	0	0	12	2	2	1	0	012	12
50	1	1	0	0	30	30	3	2	0	3	1	1	1	2	1	5	0	1	1	1	105	8.75	0	0	1	1	1	2008	200	0	1	1	0	200	Blank(s)	T1b1	N0	M0	1	2	0	0	27	1	1	1	0	027	27
54	1	1	0	1	53	53	4	2	1	0	1	1	0	0	0	0	0	1	1	1	89	7.41667	0	0	1	1	1	2009	200	0	1	0	0	200	Blank(s)	T1b1	N0	M0	1	2	0	0	10	2		0	0	010	10
33	0	0	0	1	53	53	4	2	0	0	1	1	0	0	0	0	0	1	1	1	94	7.83333	0	0	1	1	1	2009	200	0	1	1	0	200	Blank(s)	T1b1	N0	M0	1	2	0	0	30	1	1	2	0	030	30
39	0	0	0	1	40	40	3	2	1	1	1	1	1	2	1	5	0	1	1	1	92	7.66667	0	0	1	1	1	2009	200	0	1	1	0	200	Blank(s)	T1b1	N1	M0	1	2	1	0	29	1	1	1	1	029	29
57	1	1	0	1	50	50	4	2	1	0	1	1	0	0	0	0	0	1	1	1	95	7.91667	0	0	1	1	1	2009	200	0	1	0	0	200	Blank(s)	T1b1	N0	M0	1	2	0	0	6	1	1	1	0	006	6
37	0	0	0	1	51	51	4	2	1	0	1	1	0	0	0	0	0	1	1	1	87	7.25	0	0	1	1	1	2009	200	0	1	1	0	200	Blank(s)	T1b1	N0	M0	1	2	0	0	37	1	1	1	0	037	37
33	0	0	0	0	30	30	3	2	1	0	1	1	0	0	0	0	0	1	1	1	87	7.25	0	0	1	1	1	2009	200	0	1	1	0	200	Blank(s)	T1b1	N0	M0	1	2	0	0	26	3	3	1	0	026	26
41	1	1	0	0	53	53	4	2	1	0	1	1	0	0	0	0	0	1	1	1	95	7.91667	0	0	1	1	1	2009	200	0	1	0	0	200	Blank(s)	T1b1	N0	M0	1	2	0	0	10	2	2	0	0	010	10
32	0	0	0	1	53	53	4	2	1	1	1	1	1	2	1	5	0	1	1	1	85	7.08333	0	0	1	1	1	2009	200	0	1	0	0	200	Blank(s)	T1b1	N1	M0	1	2	1	0	15	2	2	1	1	015	15
49	1	1	0	1	53	53	4	2	1	0	1	1	0	0	0	0	0	1	1	1	97	8.08333	0	0	1	1	1	2008	250	0	2	0	0	250	Blank(s)	T1b1	N0	M0	1	2	0	0	10	1	1	0	0	010	10
32	0	0	0	0	50	50	4	2	1	0	1	1	0	0	0	0	0	1	0	0	23	1.91667	1	1	1	1	1	2009	300	0	2	1	0	300	Blank(s)	T1b1	N1	M0	1	2	1	0	24	3	3	1	1	024	24
73	2	2	0	1	53	53	4	2	1	0	1	1	0	0	1	1	0	1	1	1	84	7	1	1	1	1	1	2002	200	0	1	1	0	Blank(s)	20	T1b	N1	M0	1	2	1	0	25	2	2	2	1	025	25
75	2	2	0	1	53	53	4	2	1	0	1	1	0	0	0	0	0	1	1	1	94	7.83333	0	0	1	1	1	2009	380	0	2	1	0	380	Blank(s)	T1b1	N0	M0	1	2	0	0	25	2	2	1	1	025	25
35	0	0	0	0	53	53	4	2	1	0	1	1	0	0	0	0	0	1	1	1	93	7.75	0	0	1	1	1	2009	250	0	2	0	0	250	Blank(s)	T1b1	N0	M0	1	2	0	0	13	1	1	2	0	013	13
77	2	2	0	1	00	0	0	0	0	3	0	0	1	1	1	3	1	1	1	1	46	3.83333	1	1	1	1	1	2009	250	0	2	1	0	250	Blank(s)	T1b1	N0	M0	1	2	0	0	40	1	1	2	0	040	40
45	1	1	0	0	53	53	4	2	1	0	1	1	0	0	0	0	0	1	1	1	77	6.41667	0	0	1	1	1	2010	250	0	2	0	0	250	Blank(s)	T1b1	N0	M0	1	2	0	0	10	1	1	2	0	010	10
68	2	2	0	1	62	62	5	2	1	0	1	1	0	0	0	0	0	0	0	0	6	0.5	1	1	1	1	1	2010	210	0	1	1	0	210	Blank(s)	T1b1	N0	M0	1	2	0	0	35	2	2	2	0	035	35
36	0	0	0	1	53	53	4	2	1	0	1	1	0	0	0	0	0	1	1	1	80	6.66667	0	0	1	1	1	2010	200	0	1	1	0	200	Blank(s)	T1b1	N0	M0	1	2	0	0	30	1	1	1	0	030	30
54	1	1	0	0	50	50	4	2	1	0	1	1	0	0	0	0	0	1	1	1	80	6.66667	0	0	1	1	1	2010	200	0	1	0	0	200	Blank(s)	T1b1	N0	M0	1	2	0	0	20	1	1	4	0	020	20
45	1	1	0	0	53	53	4	2	1	1	1	1	1	2	1	5	0	1	1	1	81	6.75	0	0	1	1	1	2010	210	0	1	1	0	210	Blank(s)	T1b1	N1	M0	1	2	1	0	23	1	1	2	1	023	23
32	0	0	0	0	51	51	4	2	1	0	1	1	0	0	0	0	0	1	1	1	74	6.16667	0	0	1	1	1	2010	250	0	2	0	0	250	Blank(s)	T1b1	N0	M0	1	2	0	0	17	1	1	2	0	017	17
49	1	1	0	0	50	50	4	2	1	0	1	1	0	0	0	0	0	1	1	1	82	6.83333	0	0	1	1	1	2010	200	0	1	0	0	200	Blank(s)	T1b1	N0	M0	1	2	0	0	16	2	2	0	0	016	16
54	1	1	0	0	51	51	4	2	1	0	1	1	0	0	0	0	0	1	1	1	74	6.16667	0	0	1	1	1	2010	200	0	1	0	0	200	Blank(s)	T1b1	N0	M0	1	2	0	0	15	1	1	1	0	015	15
32	0	0	0	0	53	53	4	2	1	0	1	1	0	0	1	1	0	1	1	1	83	6.91667	0	0	1	1	1	2010	250	0	2	1	0	250	Blank(s)	T1b1	N0	M0	1	2	0	0	36	3	3	1	0	036	36
37	0	0	0	0	30	30	3	2	1	0	1	1	0	0	0	0	0	1	1	1	75	6.25	0	0	1	1	1	2010	200	0	1	0	0	200	Blank(s)	T1b1	N0	M0	1	2	0	0	9	1	1	1	0	009	9
50	1	1	0	1	53	53	4	2	1	0	1	1	0	0	0	0	0	1	1	1	81	6.75	0	0	1	1	1	2010	200	0	1	0	0	200	Blank(s)	T1b1	N0	M0	1	2	0	0	11	1	1	1	0	011	11
34	0	0	0	0	53	53	4	2	1	0	1	1	0	0	0	0	0	1	1	1	82	6.83333	0	0	1	1	1	2010	200	0	1	1	0	200	Blank(s)	T1b1	N0	M0	1	2	0	0	21	1	1	1	0	021	21
69	2	2	0	1	00	0	0	0	0	3	0	0	1	1	1	3	1	1	1	1	75	6.25	0	0	1	1	1	2010	300	0	2	0	0	300	Blank(s)	T1b1	N0	M0	1	2	0	0	20	1	1	4	0	020	20
25	0	0	0	1	30	30	3	2	1	1	1	1	1	2	0	4	0	1	1	1	76	6.33333	0	0	1	1	1	2010	200	0	1	1	0	200	Blank(s)	T1b1	N1	M0	1	2	1	0	27	1	1	1	1	027	27
33	0	0	0	0	30	30	3	2	1	0	1	1	0	0	0	0	0	1	1	1	68	5.66667	0	0	1	1	1	2010	250	0	2	1	0	250	Blank(s)	T1b1	N0	M0	1	2	0	0	22	1	1	2	0	022	22
46	1	1	0	0	53	53	4	2	1	0	1	1	0	0	0	0	0	1	1	1	78	6.5	0	0	1	1	1	2010	210	0	1	0	0	210	Blank(s)	T1b1	N0	M0	1	2	0	0	12	1	1	1	0	012	12
55	1	1	0	0	62	62	5	2	1	0	1	1	0	0	0	0	0	1	1	1	79	6.58333	0	0	1	1	1	2010	300	0	2	0	0	300	Blank(s)	T1b1	N0	M0	1	2	0	0	20	1	1	1	0	020	20
33	0	0	0	1	53	53	4	2	1	0	1	1	0	0	0	0	0	1	1	1	80	6.66667	0	0	1	1	1	2010	200	0	1	0	0	200	Blank(s)	T1b1	N0	M0	1	2	0	0	8	1	1	1	0	008	8
42	1	1	0	1	53	53	4	2	1	0	1	1	0	0	0	0	0	1	1	1	82	6.83333	0	0	1	1	1	2010	210	0	1	0	0	210	Blank(s)	T1b1	N0	M0	1	2	0	0	11	2		1	0	011	11
46	1	1	0	0	40	40	3	2	1	0	1	1	0	0	0	0	0	1	1	1	80	6.66667	0	0	1	1	1	2010	210	0	1	0	0	210	Blank(s)	T1b1	N0	M0	1	2	0	0	11	2	2	0	0	011	11
33	0	0	0	0	00	0	0	0	0	3	0	0	1	1	1	3	1	1	1	1	77	6.41667	0	0	1	1	1	2010	220	0	1	0	0	220	Blank(s)	T1b1	N0	M0	1	2	0	0	14	2	2	1	0	014	14
34	0	0	0	0	50	50	4	2	1	0	1	1	0	0	1	1	0	1	1	1	81	6.75	0	0	1	1	1	2010	210	0	1	0	0	210	Blank(s)	T1b1	N0	M0	1	2	0	0	13	2		1	0	013	13
28	0	0	0	0	50	50	4	2	1	0	1	1	0	0	0	0	0	1	1	1	81	6.75	0	0	1	1	1	2010	210	0	1	1	0	210	Blank(s)	T1b1	N0	M0	1	2	0	0	30	1	1	2	0	030	30
47	1	1	0	0	40	40	3	2	1	0	1	1	0	0	0	0	0	1	1	1	72	6	0	0	1	1	1	2010	210	0	1	0	0	210	Blank(s)	T1b1	N0	M0	1	2	0	0	14	1	1	1	0	014	14
35	0	0	0	0	53	53	4	2	1	0	1	1	0	0	0	0	0	1	1	1	75	6.25	0	0	1	1	1	2010	300	0	2	1	0	300	Blank(s)	T1b1	N0	M0	1	2	0	0	30	1	1	2	0	030	30
59	1	1	0	0	53	53	4	2	1	0	1	1	0	0	0	0	0	1	1	1	62	5.16667	0	0	1	1	1	2011	200	0	1	0	0	200	Blank(s)	T1b1	N0	M0	1	2	0	0	9	1	1	1	0	009	9
44	1	1	0	0	51	51	4	2	1	3	1	1	1	2	1	5	0	1	1	1	69	5.75	0	0	1	1	1	2011	200	0	1	0	0	200	Blank(s)	T1b1	N1	M0	1	2	1	0	8	1	1	1	1	008	8
45	1	1	1	2	53	53	4	2	1	0	1	1	0	0	0	0	0	1	1	1	71	5.91667	0	0	1	1	1	2011	200	0	1	0	0	200	Blank(s)	T1b1	N0	M0	1	2	0	0	20	1	1	1	0	020	20
47	1	1	0	0	51	51	4	2	1	0	1	1	0	0	0	0	0	1	1	1	68	5.66667	0	0	1	1	1	2011	200	0	1	1	0	200	Blank(s)	T1b1	N1	M0	1	2	1	0	24	1	1	2	1	024	24
66	2	2	0	1	53	53	4	2	1	3	1	1	1	2	1	5	0	1	1	1	69	5.75	0	0	1	1	1	2011	400	1	3	1	0	400	Blank(s)	T2a	N0	M0	2	4	0	0	35	1	1	2	1	035	35
44	1	1	0	1	40	40	3	2	1	1	1	1	1	2	0	4	0	1	1	1	70	5.83333	0	0	1	1	1	2011	200	0	1	1	0	200	Blank(s)	T1b1	N0	M0	1	2	0	0	23	1	1	0	0	023	23
43	1	1	0	0	50	50	4	2	1	0	1	1	0	0	0	0	0	1	1	1	62	5.16667	0	0	1	1	1	2011	200	0	1	0	0	200	Blank(s)	T1b1	N0	M0	1	2	0	0	20	2	2	1	0	020	20
46	1	1	0	0	40	40	3	2	0	0	1	1	0	0	0	0	0	1	1	1	62	5.16667	0	0	1	1	1	2011	200	0	1	0	0	200	Blank(s)	T1b1	N0	M0	1	2	0	0	5	1	1	0	0	005	5
46	1	1	2	0	53	53	4	2	1	0	1	1	0	0	0	0	0	1	1	1	66	5.5	0	0	1	1	1	2011	210	0	1	0	0	210	Blank(s)	T1b1	N0	M0	1	2	0	0	3	2	2	0	0	003	3
43	1	1	0	1	53	53	4	2	1	1	1	1	1	2	1	5	0	1	1	1	49	4.08333	0	0	1	1	1	2011	250	0	2	0	0	250	Blank(s)	T1b1	N1	M0	1	2	1	0	18	1	1	1	1	018	18
49	1	1	0	1	51	51	4	2	1	0	1	1	0	0	0	0	0	1	1	1	78	6.5	0	0	1	1	1	2010	200	0	1	0	0	200	Blank(s)	T1b1	N0	M0	1	2	0	0	11	2	2	2	0	011	11
67	2	2	0	0	40	40	3	2	0	3	1	1	1	2	1	5	0	1	1	1	71	5.91667	0	0	1	1	1	2011	200	0	1	0	0	200	Blank(s)	T1b1	N0	M0	1	2	0	0	11	1	1	2	0	011	11
51	1	1	0	1	40	40	3	2	1	3	1	1	1	2	0	4	0	1	1	1	56	4.66667	1	1	1	1	1	2011	250	0	2	0	0	250	Blank(s)	T1b1	N0	M0	1	2	0	0	14	2		2	0	014	14
33	0	0	0	1	40	40	3	2	1	1	1	1	1	2	0	4	0	1	1	1	64	5.33333	0	0	1	1	1	2011	200	0	1	1	0	200	Blank(s)	T1b1	N0	M0	1	2	0	0	36	1	1	1	0	036	36
77	2	2	0	1	00	0	0	0	0	3	0	0	1	1	1	3	1	0	0	0	9	0.75	1	1	1	1	1	2011	400	1	3	1	0	400	Blank(s)	T2a	N0	M0	2	4	0	0	40	1	1	4	1	040	40
43	1	1	0	0	53	53	4	2	1	1	1	1	1	2	0	4	0	1	1	1	54	4.5	0	0	1	1	1	2012	210	0	1	1	0	210	Blank(s)	T1b1	N0	M0	1	2	0	0	40	1	1	2	0	040	40
44	1	1	0	0	40	40	3	2	1	0	1	1	0	0	0	0	0	1	1	1	61	5.08333	0	0	1	1	1	2011	200	0	1	1	0	200	Blank(s)	T1b1	N0	M0	1	2	0	0	22	1	1	1	0	022	22
48	1	1	0	1	50	50	4	2	1	3	1	1	1	2	0	4	0	1	1	1	55	4.58333	0	0	1	1	1	2012	220	0	1	1	0	220	Blank(s)	T1b1	N0	M0	1	2	0	0	40	1	1	3	0	040	40
65	2	2	0	0	40	40	3	2	1	0	1	1	0	0	0	0	0	1	1	1	65	5.41667	0	0	1	1	1	2011	200	0	1	0	0	200	Blank(s)	T1b1	N0	M0	1	2	0	0	10	1	1	1	0	010	10
56	1	1	0	0	40	40	3	2	1	0	1	1	0	0	0	0	0	1	1	1	49	4.08333	0	0	1	1	1	2012	200	0	1	0	0	200	Blank(s)	T1b1	N0	M0	1	2	0	0	13	2	2	1	0	013	13
34	0	0	0	0	53	53	4	2	1	0	1	1	0	0	0	0	0	1	1	1	52	4.33333	0	0	1	1	1	2012	200	0	1	0	0	200	Blank(s)	T1b1	N0	M0	1	2	0	0	9	1	1	1	0	009	9
73	2	2	0	1	30	30	3	2	0	3	1	1	1	2	0	4	0	1	1	1	55	4.58333	0	0	1	1	1	2012	200	0	1	0	0	200	Blank(s)	T1b1	N0	M0	1	2	0	0	8	1	1	2	0	008	8
44	1	1	0	0	62	62	5	2	1	0	1	1	0	0	0	0	0	1	1	1	51	4.25	0	0	1	1	1	2012	200	0	1	0	0	200	Blank(s)	T1b1	N0	M0	1	2	0	0	13	2	2	1	0	013	13
35	0	0	0	0	53	53	4	2	1	0	1	1	0	0	0	0	0	1	1	1	52	4.33333	0	0	1	1	1	2012	250	0	2	0	0	250	Blank(s)	T1b1	N0	M0	1	2	0	0	9	2	2	1	0	009	9
65	2	2	0	1	00	0	0	0	0	3	0	0	1	1	1	3	1	1	1	1	51	4.25	0	0	1	1	1	2012	210	0	1	1	0	210	Blank(s)	T1b1	N0	M0	1	2	0	0	35	1	1	1	0	035	35
32	0	0	0	1	53	53	4	2	1	0	1	1	0	0	0	0	0	1	1	1	59	4.91667	0	0	1	1	1	2012	200	0	1	1	0	200	Blank(s)	T1b1	N0	M0	1	2	0	0	22	2	2	2	0	022	22
38	0	0	0	0	40	40	3	2	1	0	1	1	0	0	0	0	0	1	1	1	48	4	0	0	1	1	1	2012	250	0	2	1	0	250	Blank(s)	T1b1	N0	M0	1	2	0	0	32	2		2	0	032	32
68	2	2	0	0	40	40	3	2	1	1	1	1	1	2	1	5	0	1	1	1	53	4.41667	0	0	1	1	1	2012	200	0	1	0	0	200	Blank(s)	T1b1	N1	M0	1	2	1	0	5	1	1	1	1	005	5
30	0	0	0	0	50	50	4	2	1	3	1	1	1	2	0	4	0	1	1	1	51	4.25	0	0	1	1	1	2012	220	0	1	0	0	220	Blank(s)	T1b1	N0	M0	1	2	0	0	9	1	1	0	0	009	9
51	1	1	0	0	00	0	0	0	0	3	0	0	1	1	1	3	1	1	1	1	50	4.16667	1	1	1	1	1	2012	250	0	2	1	0	250	Blank(s)	T1b1	N1	M0	1	2	1	0	34	1	1	1	1	034	34
48	1	1	0	0	51	51	4	2	1	0	1	1	0	0	0	0	0	1	1	1	49	4.08333	0	0	1	1	1	2012	200	0	1	1	0	200	Blank(s)	T1b1	N0	M0	1	2	0	0	35	1	1	2	0	035	35
65	2	2	0	0	30	30	3	2	0	1	1	1	1	2	1	5	0	1	1	1	41	3.41667	0	0	1	1	1	2013	210	0	1	1	0	210	Blank(s)	T1b1	N0	M0	1	2	0	0	22	1	1	1	0	022	22
65	2	2	0	0	40	40	3	2	1	0	1	1	0	0	0	0	0	1	1	1	40	3.33333	0	0	1	1	1	2013	200	0	1	0	0	200	Blank(s)	T1b1	N0	M0	1	2	0	0	9	2	2	2	0	009	9
55	1	1	0	1	40	40	3	2	0	3	1	1	1	2	1	5	0	1	1	1	41	3.41667	0	0	1	1	1	2013	200	0	1	0	0	200	Blank(s)	T1b1	N0	M0	1	2	0	0	15	2	2	1	0	015	15
43	1	1	0	1	53	53	4	2	1	3	1	1	1	2	1	5	0	1	1	0	34	2.83333	0	0	1	1	1	2014	200	0	1	0	0	200	Blank(s)	T1b1	N1	M0	1	2	1	0	20	2		1	1	020	20
35	0	0	0	1	40	40	3	2	1	0	1	1	0	0	0	0	0	1	1	0	35	2.91667	0	0	1	1	1	2014	210	0	1	0	0	210	Blank(s)	T1b1	N0	M0	1	2	0	0	16	1	1	1	0	016	16
58	1	1	0	0	51	51	4	2	1	0	1	1	0	0	0	0	0	1	1	1	37	3.08333	0	0	1	1	1	2013	200	0	1	1	0	200	Blank(s)	T1b1	N0	M0	1	2	0	0	25	2	2	0	0	025	25
38	0	0	0	0	40	40	3	2	1	0	1	1	0	0	0	0	0	1	1	0	32	2.66667	0	0	1	1	1	2014	210	0	1	0	0	210	Blank(s)	T1b1	N0	M0	1	2	0	0	7	1	1	1	0	007	7
49	1	1	0	0	51	51	4	2	1	1	1	1	1	2	1	5	0	1	1	1	37	3.08333	0	0	1	1	1	2013	200	0	1	1	0	200	Blank(s)	T1b1	N1	M0	1	2	1	0	34	1	1	2	1	034	34
58	1	1	0	0	53	53	4	2	1	1	1	1	1	2	1	5	0	1	1	0	35	2.91667	0	0	1	1	1	2014	200	0	1	1	0	200	Blank(s)	T1b1	N1	M0	1	2	1	0	23	2	2	1	1	023	23
52	1	1	0	0	53	53	4	2	1	0	1	1	0	0	0	0	0	1	0	0	19	1.58333	0	0	1	1	1	2014	200	0	1	0	0	200	Blank(s)	T1b1	N0	M0	1	2	0	0	19	2		0	0	019	19
59	1	1	0	1	00	0	0	0	0	3	0	0	1	1	1	3	1	0	0	0	10	0.833333	0	0	1	1	1	2014	200	0	1	0	0	200	Blank(s)	T1b1	N0	M0	1	2	0	0	10	1	1	4	0	010	10
57	1	1	0	1	50	50	4	2	1	1	1	1	1	2	1	5	0	1	1	0	29	2.41667	0	0	1	1	1	2014	200	0	1	1	0	200	Blank(s)	T1b1	N1	M0	1	2	1	0	21	1	1	1	1	021	21
40	1	1	1	1	40	40	3	2	0	3	1	1	1	2	1	5	0	1	1	0	30	2.5	0	0	1	1	1	2014	300	0	2	0	0	300	Blank(s)	T1b1	N0	M0	1	2	0	0	6	1	1	1	0	006	6
44	1	1	0	0	51	51	4	2	1	0	1	1	0	0	0	0	0	1	1	0	25	2.08333	0	0	1	1	1	2014	200	0	1	0	0	200	Blank(s)	T1b1	N0	M0	1	2	0	0	10	1	1	1	0	010	10
42	1	1	0	1	40	40	3	2	1	1	1	1	1	2	1	5	0	1	0	0	21	1.75	1	1	1	1	1	2014	390	0	2	1	0	390	Blank(s)	T1b1	N1	M0	1	2	1	0	37	2	2	2	1	037	37
41	1	1	0	1	50	50	4	2	1	3	1	1	1	2	1	5	0	1	1	0	30	2.5	0	0	1	1	1	2014	300	0	2	0	0	300	Blank(s)	T1b1	N0	M0	1	2	0	0	18	2	2	1	0	018	18
42	1	1	0	1	51	51	4	2	1	0	1	1	0	0	0	0	0	1	0	0	22	1.83333	0	0	1	1	1	2015	210	0	1	1	0	210	Blank(s)	T1b1	N0	M0	1	2	0	0	22	2		1	0	022	22
32	0	0	0	0	40	40	3	2	1	0	1	1	0	0	0	0	0	1	0	0	21	1.75	0	0	1	1	1	2015	200	0	1	0	0	200	Blank(s)	T1b1	N0	M0	1	2	0	0	18	2		1	0	018	18
44	1	1	0	2	50	50	4	2	1	1	1	1	1	2	1	5	0	1	1	0	25	2.08333	0	0	1	1	1	2014	200	0	1	0	0	200	Blank(s)	T1b1	N1	M0	1	2	1	0	20	1	1	1	1	020	20
61	2	2	0	1	40	40	3	2	0	3	1	1	1	2	0	4	0	1	0	0	22	1.83333	0	0	1	1	1	2015	210	0	1	0	0	210	Blank(s)	T1b1	N0	M0	1	2	0	0	13	1	1	1	0	013	13
69	2	2	0	1	53	53	4	2	1	0	1	1	0	0	0	0	0	1	1	0	27	2.25	0	0	1	1	1	2014	200	0	1	1	0	200	Blank(s)	T1b1	N0	M0	1	2	0	0	22	1	1	1	0	022	22
49	1	1	0	1	50	50	4	2	1	0	1	1	0	0	0	0	0	1	1	0	29	2.41667	0	0	1	1	1	2014	200	0	1	0	0	200	Blank(s)	T1b1	N0	M0	1	2	0	0	8	1	1	1	0	008	8
69	2	2	0	0	00	0	0	0	0	3	0	0	1	1	1	3	1	1	1	0	35	2.91667	0	0	1	1	1	2014	400	1	3	1	0	400	Blank(s)	T2a	N0	M0	2	4	0	0	40	1	1	1	1	040	40
56	1	1	1	1	50	50	4	2	1	0	1	1	0	0	0	0	0	0	0	0	3	0.25	0	0	1	1	1	2014	200	0	1	1	0	200	Blank(s)	T1b1	N0	M0	1	2	0	0	39	1	1	2	0	039	39
48	1	1	0	0	53	53	4	2	1	0	1	1	0	0	0	0	0	1	1	0	26	2.16667	0	0	1	1	1	2014	250	0	2	0	0	250	Blank(s)	T1b1	N0	M0	1	2	0	0	6	1	1	1	0	006	6
35	0	0	0	0	60	60	5	2	1	0	1	1	0	0	0	0	0	1	0	0	19	1.58333	0	0	1	1	1	2015	200	0	1	0	0	200	Blank(s)	T1b1	N0	M0	1	2	0	0	11	2	2	2	0	011	11
63	2	2	0	0	53	53	4	2	1	0	1	1	0	0	0	0	0	1	1	0	29	2.41667	0	0	1	1	1	2014	380	0	2	1	0	380	Blank(s)	T1b1	N0	M0	1	2	0	0	33	2	2	0	1	033	33
44	1	1	0	0	50	50	4	2	1	0	1	1	0	0	0	0	0	1	0	0	17	1.41667	0	0	1	1	1	2015	200	0	1	1	0	200	Blank(s)	T1b1	N0	M0	1	2	0	0	22	2		0	0	022	22
30	0	0	0	0	61	61	5	2	1	0	1	1	0	0	0	0	0	1	0	0	20	1.66667	0	0	1	1	1	2015	250	0	2	1	0	250	Blank(s)	T1b1	N0	M0	1	2	0	0	23	2	2	1	0	023	23
30	0	0	0	1	50	50	4	2	1	0	1	1	0	0	0	0	0	1	1	0	32	2.66667	0	0	1	1	1	2014	200	0	1	1	0	200	Blank(s)	T1b1	N0	M0	1	2	0	0	24	2	2	2	0	024	24
25	0	0	0	0	61	61	5	2	1	0	1	1	0	0	0	0	0	1	1	0	28	2.33333	0	0	1	1	1	2014	200	0	1	0	0	200	Blank(s)	T1b1	N0	M0	1	2	0	0	9	1	1	1	0	009	9
35	0	0	0	0	50	50	4	2	1	0	1	1	0	0	0	0	0	1	1	0	24	2	0	0	1	1	1	2014	200	0	1	0	0	200	Blank(s)	T1b1	N0	M0	1	2	0	0	12	3	3	2	0	012	12
61	2	2	0	1	40	40	3	2	0	3	1	1	1	2	0	4	0	1	0	0	18	1.5	0	0	1	1	1	2015	210	0	1	0	0	210	Blank(s)	T1b1	N0	M0	1	2	0	0	20	1	1	1	0	020	20
52	1	1	0	0	40	40	3	2	1	3	1	1	1	2	1	5	0	1	0	0	16	1.33333	0	0	1	1	1	2015	210	0	1	1	0	210	Blank(s)	T1b1	N0	M0	1	2	0	0	22	2		0	0	022	22
51	1	1	0	1	40	40	3	2	0	3	1	1	1	2	1	5	0	1	0	0	15	1.25	0	0	1	1	1	2015	200	0	1	0	0	200	Blank(s)	T1b1	N0	M0	1	2	0	0	9	1	1	2	0	009	9
44	1	1	0	0	53	53	4	2	1	0	1	1	0	0	0	0	0	1	0	0	21	1.75	0	0	1	1	1	2015	200	0	1	0	0	200	Blank(s)	T1b1	N0	M0	1	2	0	0	14	1	1	1	0	014	14
58	1	1	0	1	30	30	3	2	0	0	1	1	0	0	0	0	0	1	0	0	16	1.33333	0	0	1	1	1	2015	210	0	1	0	0	210	Blank(s)	T1b1	N0	M0	1	2	0	0	15	1	1	2	0	015	15
50	1	1	0	0	50	50	4	2	1	0	1	1	0	0	0	0	0	1	0	0	14	1.16667	0	0	1	1	1	2015	200	0	1	1	0	200	Blank(s)	T1b1	N0	M0	1	2	0	0	32	2	2	1	0	032	32
63	2	2	0	1	53	53	4	2	1	0	1	1	0	0	0	0	0	1	0	0	13	1.08333	0	0	1	1	1	2015	210	0	1	0	0	210	Blank(s)	T1b1	N0	M0	1	2	0	0	15	1	1	1	0	015	15
26	0	0	0	1	00	0	0	0	1	3	0	0	1	1	1	3	1	1	0	0	17	1.41667	0	0	1	1	1	2015	250	0	2	0	0	250	Blank(s)	T1b1	N1	M0	1	2	1	0	20	1	1	1	1	020	20
39	0	0	0	1	40	40	3	2	0	2	1	1	1	2	0	4	0	1	0	0	13	1.08333	0	0	1	1	1	2015	220	0	1	1	0	220	Blank(s)	T1b1	N0	M0	1	2	0	0	30	1	1	4	0	030	30
44	1	1	0	1	30	30	3	2	1	0	1	1	0	0	0	0	0	1	0	0	18	1.5	0	0	1	1	1	2015	200	0	1	0	0	200	Blank(s)	T1b1	N0	M0	1	2	0	0	14	2		1	0	014	14
52	1	1	0	1	50	50	4	2	1	0	1	1	0	0	0	0	0	1	0	0	23	1.91667	0	0	1	1	1	2015	200	0	1	0	0	200	Blank(s)	T1b1	N0	M0	1	2	0	0	15	1	1	2	0	015	15
27	0	0	0	1	30	30	3	2	1	0	1	1	0	0	0	0	0	1	0	0	14	1.16667	0	0	1	1	1	2015	200	0	1	1	0	200	Blank(s)	T1b1	N0	M0	1	2	0	0	22	1	1	2	0	022	22
49	1	1	0	0	00	0	0	0	0	3	0	0	1	1	1	3	1	1	0	0	18	1.5	0	0	1	1	1	2015	450	1	3	1	0	450	Blank(s)	T2a	NX	M0	2	4	2	0	30	1	1	1	1	030	30
66	2	2	0	1	53	53	4	2	1	0	1	1	0	0	0	0	0	1	0	0	12	1	0	0	1	1	1	2015	200	0	1	1	0	200	Blank(s)	T1b1	N0	M0	1	2	0	0	30	2		0	0	030	30
51	1	1	0	0	53	53	4	2	1	3	1	1	1	2	1	5	0	1	1	1	68	5.66667	0	0	1	1	1	2011	250	0	2	0	0	250	Blank(s)	T1b1	N1	M0	1	2	1	0	20	1	1	2	1	020	20
45	1	1	0	0	30	30	3	2	0	0	1	1	0	0	0	0	0	1	1	1	196	16.3333	1	1	1	1	1	1988	200	0	1	0	0	Blank(s)	20	T1b	N0	M0	1	2	0	0	1	2	2	4	0	001	1
32	0	0	0	1	50	50	4	2	1	3	1	1	1	2	0	4	0	1	1	1	343	28.5833	0	0	1	1	1	1988	200	0	1	1	0	Blank(s)	20	T1b	N0	M0	1	2	0	0	40	1	1	4	0	040	40
39	0	0	0	0	50	50	4	2	1	0	1	1	0	0	0	0	0	1	1	1	244	20.3333	1	1	1	1	1	1988	200	0	1	0	0	Blank(s)	20	T1b	N0	M0	1	2	0	0	6	1	1	2	0	006	6
58	1	1	0	1	50	50	4	2	0	0	1	1	0	0	0	0	0	1	1	0	30	2.5	1	0	1	1	1	1988	400	1	3	0	0	Blank(s)	40	T2a	N0	M0	2	4	0	0	10	1	1	1	1	010	10
31	0	0	2	0	50	50	4	2	1	0	1	1	0	0	0	0	0	1	1	1	337	28.0833	0	0	1	1	1	1988	200	0	1	0	0	Blank(s)	20	T1b	N0	M0	1	2	0	0	15	1	1	2	0	015	15
30	0	0	0	1	50	50	4	2	1	0	1	1	0	0	0	0	0	1	1	1	341	28.4167	0	0	1	1	1	1988	200	0	1	0	0	Blank(s)	20	T1b	N0	M0	1	2	0	0	15	1	1	1	0	015	15
32	0	0	0	0	60	60	5	2	1	0	1	1	0	0	0	0	0	1	1	1	336	28	0	0	1	1	1	1988	200	0	1	0	0	Blank(s)	20	T1b	N0	M0	1	2	0	0	11	1	1	1	0	011	11
42	1	1	0	1	50	50	4	2	1	0	1	1	0	0	0	0	0	1	1	1	186	15.5	1	0	1	1	1	1989	200	0	1	0	0	Blank(s)	20	T1b	N0	M0	1	2	0	0	10	2	2	0	0	010	10
52	1	1	0	0	50	50	4	2	1	0	1	1	0	0	0	0	0	1	1	1	327	27.25	0	0	1	1	1	1989	200	0	1	1	0	Blank(s)	20	T1b	N0	M0	1	2	0	0	40	1	1	2	0	040	40
35	0	0	0	0	30	30	3	2	0	3	1	1	1	2	0	4	0	1	1	1	246	20.5	0	0	1	1	1	1989	200	0	1	1	0	Blank(s)	20	T1b	N0	M0	1	2	0	0	25	1	1	4	0	025	25
28	0	0	0	0	30	30	3	2	1	0	1	1	0	0	0	0	0	1	1	1	324	27	0	0	1	1	1	1989	200	0	1	1	0	Blank(s)	20	T1b	N0	M0	1	2	0	0	25	1	1	1	0	025	25
57	1	1	2	1	50	50	4	2	1	0	1	1	0	0	0	0	0	1	1	1	218	18.1667	1	0	1	1	1	1989	200	0	1	1	0	Blank(s)	20	T1b	N0	M0	1	2	0	0	30	1	1	1	0	030	30
41	1	1	0	0	50	50	4	2	1	3	1	1	1	2	0	4	0	1	1	1	277	23.0833	1	0	1	1	1	1989	200	0	1	1	0	Blank(s)	20	T1b	N0	M0	1	2	0	0	40	1	1	2	0	040	40
55	1	1	0	0	50	50	4	2	1	0	1	1	0	0	0	0	0	1	1	1	223	18.5833	1	1	1	1	1	1989	200	0	1	0	0	Blank(s)	20	T1b	N0	M0	1	2	0	0	20	1	1	1	0	020	20
38	0	0	0	2	35	35	3	2	1	0	1	1	0	0	0	0	0	1	1	1	311	25.9167	0	0	1	1	1	1991	200	0	1	0	0	Blank(s)	20	T1b	N0	M0	1	2	0	0	20	1	1	4	0	020	20
31	0	0	0	0	35	35	3	2	1	1	1	1	1	2	0	4	0	0	0	0	10	0.833333	1	1	1	1	1	1991	200	0	1	1	0	Blank(s)	20	T1b	N1	M0	1	2	1	0	40	1	1	4	1	040	40
41	1	1	0	1	50	50	4	2	1	0	1	1	0	0	0	0	0	1	1	1	132	11	0	0	1	1	1	1991	200	0	1	0	0	Blank(s)	20	T1b	N0	M0	1	2	0	0	20	1	1	1	0	020	20
32	0	0	0	1	35	35	3	2	1	0	1	1	0	0	0	0	0	0	0	0	9	0.75	1	0	1	1	1	1991	200	0	1	0	0	Blank(s)	20	T1b	N0	M0	1	2	0	0	15	1	1	1	0	015	15
65	2	2	0	1	50	50	4	2	1	0	1	1	0	0	1	1	0	1	1	1	200	16.6667	1	0	1	1	1	1991	200	0	1	1	0	Blank(s)	20	T1b	N0	M0	1	2	0	0	40	1	1	1	0	040	40
37	0	0	0	1	50	50	4	2	1	0	1	1	0	0	0	0	0	1	1	1	299	24.9167	0	0	1	1	1	1992	200	0	1	0	0	Blank(s)	20	T1b	N0	M0	1	2	0	0	20	3	3	0	0	020	20
27	0	0	0	1	50	50	4	2	1	0	1	1	0	0	0	0	0	1	1	1	197	16.4167	1	0	1	1	1	1992	200	0	1	0	0	Blank(s)	20	T1b	N0	M0	1	2	0	0	20	2	2	1	0	020	20
40	1	1	0	0	50	50	4	2	1	0	1	1	0	0	0	0	0	1	1	1	286	23.8333	0	0	1	1	1	1993	200	0	1	1	0	Blank(s)	20	T1b	N0	M0	1	2	0	0	32	2		0	0	032	32
57	1	1	2	1	50	50	4	2	1	3	1	1	1	2	0	4	0	1	1	1	41	3.41667	1	1	1	1	1	1993	200	0	1	1	0	Blank(s)	20	T1b	N1	M0	1	2	1	0	40	1	1	4	1	040	40
40	1	1	0	0	35	35	3	2	1	0	1	1	0	0	0	0	0	1	1	1	279	23.25	0	0	1	1	1	1993	400	1	3	0	0	Blank(s)	40	T2a	N0	M0	2	4	0	0	20	1	1	0	1	020	20
36	0	0	0	0	50	50	4	2	1	0	1	1	0	0	0	0	0	1	1	1	276	23	0	0	1	1	1	1993	200	0	1	0	0	Blank(s)	20	T1b	N0	M0	1	2	0	0	20	1	1	1	0	020	20
41	1	1	2	1	50	50	4	2	0	0	1	1	0	0	0	0	0	1	1	1	280	23.3333	0	0	1	1	1	1993	200	0	1	0	0	Blank(s)	20	T1b	N0	M0	1	2	0	0	15	2		0	0	015	15
22	0	0	0	1	50	50	4	2	1	0	1	1	0	0	0	0	0	1	1	0	32	2.66667	1	1	1	1	1	1993	200	0	1	1	0	Blank(s)	20	T1b	N0	M0	1	2	0	0	40	1	1	4	0	040	40
36	0	0	0	1	50	50	4	2	1	0	1	1	0	0	0	0	0	1	1	1	279	23.25	0	0	1	1	1	1993	200	0	1	0	0	Blank(s)	20	T1b	N0	M0	1	2	0	0	20	2	2	0	0	020	20
38	0	0	0	0	50	50	4	2	1	0	1	1	0	0	0	0	0	1	1	1	88	7.33333	1	1	1	1	1	1994	200	0	1	0	0	Blank(s)	20	T1b	N1	M0	1	2	1	0	20	1	1	1	1	020	20
32	0	0	0	0	50	50	4	2	1	0	1	1	0	0	0	0	0	1	1	1	269	22.4167	0	0	1	1	1	1994	200	0	1	0	0	Blank(s)	20	T1b	N0	M0	1	2	0	0	14	1	1	1	0	014	14
35	0	0	0	0	50	50	4	2	1	0	1	1	0	0	0	0	0	1	1	1	272	22.6667	0	0	1	1	1	1994	200	0	1	1	0	Blank(s)	20	T1b	N0	M0	1	2	0	0	25	1	1	4	0	025	25
40	1	1	0	0	40	40	3	2	1	1	1	1	1	2	0	4	0	1	1	1	121	10.0833	0	0	1	1	1	1994	200	0	1	0	0	Blank(s)	20	T1b	N1	M0	1	2	1	0	20	1	1	1	1	020	20
44	1	1	0	0	50	50	4	2	1	0	1	1	0	0	0	0	0	1	1	1	261	21.75	0	0	1	1	1	1995	200	0	1	0	0	Blank(s)	20	T1b	N0	M0	1	2	0	0	10	1	1	1	0	010	10
73	2	2	0	1	50	50	4	2	1	0	1	1	0	0	0	0	0	1	1	1	178	14.8333	1	0	1	1	1	1994	200	0	1	1	0	Blank(s)	20	T1b	N0	M0	1	2	0	0	30	1	1	1	0	030	30
26	0	0	0	1	35	35	3	2	1	1	1	1	1	2	0	4	0	1	1	1	255	21.25	0	0	1	1	1	1995	200	0	1	1	0	Blank(s)	20	T1b	N0	M0	1	2	0	0	40	3	3	2	0	040	40
67	2	2	0	0	50	50	4	2	1	0	1	1	0	0	0	0	0	1	1	1	240	20	1	0	1	1	1	1995	200	0	1	1	0	Blank(s)	20	T1b	N0	M0	1	2	0	0	40	1	1	2	0	040	40
27	0	0	0	1	00	0	0	0	0	3	0	0	1	1	1	3	1	0	0	0	6	0.5	1	1	1	1	1	1996	200	0	1	1	0	Blank(s)	20	T1b	N0	M0	1	2	0	0	40	1	1	4	0	040	40
33	0	0	0	0	50	50	4	2	1	0	1	1	0	0	0	0	0	1	1	1	247	20.5833	0	0	1	1	1	1996	200	0	1	0	0	Blank(s)	20	T1b	N0	M0	1	2	0	0	20	1	1	2	0	020	20
44	1	1	0	0	50	50	4	2	1	3	1	1	1	2	0	4	0	1	1	1	245	20.4167	0	0	1	1	1	1996	200	0	1	1	0	Blank(s)	20	T1b	N0	M0	1	2	0	0	32	1	1	2	0	032	32
49	1	1	0	0	50	50	4	2	1	0	1	1	0	0	0	0	0	1	1	1	246	20.5	0	0	1	1	1	1996	200	0	1	0	0	Blank(s)	20	T1b	N0	M0	1	2	0	0	16	1	1	4	0	016	16
69	2	2	0	0	50	50	4	2	1	0	1	1	0	0	0	0	0	1	1	1	241	20.0833	0	0	1	1	1	1996	200	0	1	0	0	Blank(s)	20	T1b	N0	M0	1	2	0	0	6	1	1	4	0	006	6
46	1	1	0	1	50	50	4	2	1	1	1	1	1	2	0	4	0	1	1	1	143	11.9167	0	0	1	1	1	1996	200	0	1	0	0	Blank(s)	20	T1b	N0	M0	1	2	0	0	20	1	1	0	0	020	20
46	1	1	0	0	50	50	4	2	1	0	1	1	0	0	0	0	0	1	1	1	237	19.75	0	0	1	1	1	1997	200	0	1	0	0	Blank(s)	20	T1b	N0	M0	1	2	0	0	11	2	2	1	0	011	11
53	1	1	0	0	50	50	4	2	1	0	1	1	0	0	0	0	0	1	1	1	235	19.5833	0	0	1	1	1	1997	200	0	1	0	0	Blank(s)	20	T1b	N0	M0	1	2	0	0	10	1	1	1	0	010	10
42	1	1	0	0	50	50	4	2	1	0	1	1	0	0	0	0	0	1	1	1	180	15	1	0	1	1	1	1997	200	0	1	0	0	Blank(s)	20	T1b	N0	M0	1	2	0	0	3	1	1	1	0	003	3
41	1	1	2	1	50	50	4	2	1	0	1	1	0	0	0	0	0	1	1	1	231	19.25	0	0	1	1	1	1997	200	0	1	0	0	Blank(s)	20	T1b	N0	M0	1	2	0	0	9	1	1	0	0	009	9
37	0	0	0	0	50	50	4	2	1	0	1	1	0	0	0	0	0	1	1	1	232	19.3333	0	0	1	1	1	1997	200	0	1	0	0	Blank(s)	20	T1b	N0	M0	1	2	0	0	9	2	2	1	0	009	9
55	1	1	2	0	50	50	4	2	1	0	1	1	0	0	0	0	0	1	1	1	159	13.25	1	0	1	1	1	1997	200	0	1	0	0	Blank(s)	20	T1b	N0	M0	1	2	0	0	8	1	1	4	0	008	8
44	1	1	2	2	40	40	3	2	0	3	1	1	1	2	0	4	0	1	1	1	233	19.4167	0	0	1	1	1	1997	200	0	1	1	0	Blank(s)	20	T1b	N0	M0	1	2	0	0	25	1	1	4	0	025	25
41	1	1	0	1	50	50	4	2	1	0	1	1	0	0	0	0	0	1	1	1	232	19.3333	0	0	1	1	1	1997	200	0	1	1	0	Blank(s)	20	T1b	N0	M0	1	2	0	0	22	1	1	1	0	022	22
48	1	1	0	0	50	50	4	2	1	0	1	1	0	0	0	0	0	1	1	1	93	7.75	0	0	1	1	1	1997	200	0	1	0	0	Blank(s)	20	T1b	N0	M0	1	2	0	0	20	1	1	2	0	020	20
35	0	0	0	0	35	35	3	2	1	0	1	1	0	0	0	0	0	1	1	1	229	19.0833	0	0	1	1	1	1997	200	0	1	0	0	Blank(s)	20	T1b	N0	M0	1	2	0	0	10	3	3	2	0	010	10
45	1	1	0	0	51	51	4	2	1	0	1	1	0	0	0	0	0	1	1	1	226	18.8333	0	0	1	1	1	1998	200	0	1	0	0	Blank(s)	20	T1b	N0	M0	1	2	0	0	17	2	2	1	0	017	17
48	1	1	0	1	53	53	4	2	1	0	1	1	0	0	0	0	0	1	1	1	216	18	0	0	1	1	1	1998	200	0	1	1	0	Blank(s)	20	T1b	N0	M0	1	2	0	0	25	2	2	4	0	025	25
40	1	1	0	1	60	60	5	2	0	3	1	1	1	2	0	4	0	1	1	1	216	18	0	0	1	1	1	1998	200	0	1	0	0	Blank(s)	20	T1b	N0	M0	1	2	0	0	13	1	1	0	0	013	13
33	0	0	2	0	53	53	4	2	1	0	1	1	0	0	0	0	0	1	1	1	166	13.8333	0	0	1	1	1	1998	200	0	1	0	0	Blank(s)	20	T1b	N0	M0	1	2	0	0	10	2	2	1	0	010	10
63	2	2	0	0	53	53	4	2	1	0	1	1	0	0	0	0	0	1	1	1	126	10.5	0	0	1	1	1	2006	200	0	1	1	0	200	Blank(s)	T1b1	N0	M0	1	2	0	0	34	2	2	0	0	034	34
46	1	1	0	0	40	40	3	2	1	0	1	1	0	0	0	0	0	1	1	1	218	18.1667	0	0	1	1	1	1998	200	0	1	0	0	Blank(s)	20	T1b	N0	M0	1	2	0	0	9	1	1	1	0	009	9
32	0	0	0	1	53	53	4	2	1	1	1	1	1	2	0	4	0	1	1	1	191	15.9167	0	0	1	1	1	1999	200	0	1	1	0	Blank(s)	20	T1b	N0	M0	1	2	0	0	30	1	1	1	0	030	30
39	0	0	0	1	60	60	5	2	1	3	1	1	1	2	0	4	0	1	1	1	213	17.75	0	0	1	1	1	1999	200	0	1	0	0	Blank(s)	20	T1b	N0	M0	1	2	0	0	20	1	1	1	0	020	20
29	0	0	0	0	51	51	4	2	1	0	1	1	0	0	0	0	0	1	1	1	207	17.25	0	0	1	1	1	1999	200	0	1	0	0	Blank(s)	20	T1b	N0	M0	1	2	0	0	13	1	1	1	0	013	13
43	1	1	0	0	40	40	3	2	0	1	1	1	1	2	1	5	0	1	1	1	211	17.5833	0	0	1	1	1	1999	200	0	1	1	0	Blank(s)	20	T1b	NX	M0	1	2	2	0	23	1	1	4	0	023	23
40	1	1	0	1	53	53	4	2	1	1	1	1	1	2	1	5	0	1	0	0	14	1.16667	0	0	1	1	1	2015	250	0	2	1	0	250	Blank(s)	T1b1	N1	M0	1	2	1	0	25	1	1	1	1	025	25
36	0	0	0	0	51	51	4	2	0	0	1	1	0	0	0	0	0	1	1	1	96	8	0	0	1	1	1	2000	200	0	1	0	0	Blank(s)	20	T1b	NX	M0	1	2	2	0	1	2	2	0	0	001	1
71	2	2	0	0	53	53	4	2	1	0	1	1	0	0	0	0	0	1	1	1	138	11.5	1	0	1	1	1	2000	400	1	3	1	0	Blank(s)	40	T2a	N0	M0	2	4	0	0	30	1	1	1	1	030	30
59	1	1	0	0	40	40	3	2	1	1	1	1	1	2	0	4	0	1	1	1	202	16.8333	0	0	1	1	1	2000	200	0	1	1	0	Blank(s)	20	T1b	N0	M0	1	2	0	0	38	1	1	1	0	038	38
51	1	1	0	0	53	53	4	2	1	0	1	1	0	0	0	0	0	1	1	1	190	15.8333	0	0	1	1	1	2001	200	0	1	0	0	Blank(s)	20	T1b	N0	M0	1	2	0	0	7	1	1	4	0	007	7
65	2	2	0	0	62	62	5	2	1	0	1	1	0	0	0	0	0	1	1	1	58	4.83333	1	1	1	1	1	2000	200	0	1	1	0	Blank(s)	20	T1b	N0	M0	1	2	0	0	35	1	1	2	0	035	35
42	1	1	0	1	62	62	5	2	1	0	1	1	0	0	0	0	0	1	1	1	135	11.25	1	1	1	1	1	2001	200	0	1	1	0	Blank(s)	20	T1b	N0	M0	1	2	0	0	22	2		0	0	022	22
39	0	0	0	1	53	53	4	2	1	0	1	1	0	0	0	0	0	1	1	1	183	15.25	0	0	1	1	1	2001	200	0	1	0	0	Blank(s)	20	T1b	N0	M0	1	2	0	0	14	2	2	1	0	014	14
40	1	1	0	0	30	30	3	2	0	1	1	1	1	2	0	4	0	1	1	1	191	15.9167	0	0	1	1	1	2001	200	0	1	1	0	Blank(s)	20	T1b	N0	M0	1	2	0	0	21	3	3	0	0	021	21
57	1	1	0	0	40	40	3	2	1	0	1	1	0	0	0	0	0	1	1	1	179	14.9167	0	0	1	1	1	2002	200	0	1	0	0	Blank(s)	20	T1b	N0	M0	1	2	0	0	15	1	1	1	0	015	15
67	2	2	0	2	53	53	4	2	1	0	1	1	0	0	0	0	0	1	1	1	154	12.8333	1	0	1	1	1	2001	200	0	1	1	0	Blank(s)	20	T1b	N0	M0	1	2	0	0	34	2	2	1	0	034	34
28	0	0	0	0	53	53	4	2	1	0	1	1	0	0	0	0	0	1	1	1	160	13.3333	0	0	1	1	1	2001	200	0	1	0	0	Blank(s)	20	T1b	N0	M0	1	2	0	0	4	1	1	1	0	004	4
50	1	1	0	0	53	53	4	2	1	0	1	1	0	0	0	0	0	1	1	1	184	15.3333	0	0	1	1	1	2001	200	0	1	0	0	Blank(s)	20	T1b	N0	M0	1	2	0	0	12	1	1	1	0	012	12
31	0	0	0	0	53	53	4	2	1	3	1	1	1	2	1	5	0	1	1	1	177	14.75	0	0	1	1	1	2002	400	1	3	0	0	Blank(s)	40	T2a	N1	M0	2	4	1	0	20	1	1	2	1	020	20
43	1	1	0	1	40	40	3	2	1	0	1	1	0	0	0	0	0	1	1	1	187	15.5833	0	0	1	1	1	2001	200	0	1	1	0	Blank(s)	20	T1b	N0	M0	1	2	0	0	23	1	1	4	0	023	23
55	1	1	0	0	40	40	3	2	1	0	1	1	0	0	0	0	0	1	1	1	178	14.8333	0	0	1	1	1	2002	200	0	1	0	0	Blank(s)	20	T1b	N0	M0	1	2	0	0	10	1	1	2	0	010	10
45	1	1	0	1	62	62	5	2	1	0	1	1	0	0	0	0	0	1	1	1	56	4.66667	1	1	1	1	1	2002	200	0	1	1	0	Blank(s)	20	T1b	N0	M0	1	2	0	0	36	1	1	2	0	036	36
66	2	2	0	0	00	0	0	0	0	2	0	0	1	1	1	3	1	1	1	1	151	12.5833	1	0	1	1	1	2002	400	1	3	1	0	Blank(s)	40	T2a	N0	M0	2	4	0	0	40	1	1	1	1	040	40
40	1	1	0	1	51	51	4	2	1	0	1	1	0	0	0	0	0	1	1	1	176	14.6667	0	0	1	1	1	2002	200	0	1	0	0	Blank(s)	20	T1b	N0	M0	1	2	0	0	8	1	1	1	0	008	8
64	2	2	0	1	53	53	4	2	1	0	1	1	0	0	0	0	0	1	1	1	165	13.75	0	0	1	1	1	2003	200	0	1	1	0	Blank(s)	20	T1b	N0	M0	1	2	0	0	40	1	1	1	0	040	40
[truncated: 6,803 more rows]
[truncated: 1 more columns]
