# Supplementary material for: Optimal use of radiotherapy in the definitive treatment of non-bulky IB–IIA cervical cancer: A population-based long-term survival analysis
Source: PLoS One. 2021 Jun 24;16(6):e0253649. doi: 10.1371/journal.pone.0253649 (PMC8224971; doi:10.1371/journal.pone.0253649)
Supplement: S1 Rawdata — (ZIP) [file pone.0253649.s008.zip › PSM_B.xls]

## Sheet: PSM_B
Age	Age_54_med	Age_3gr	Age_4gr	Race	Race_binary	Marital	Marital_m	Surg_lit	Surg_cd	Op_cat	Op_type	LN_op	RT_type	Op_cd	Op	RT	Local_Tx	CTx	Tx_mode	Op_RT	Time_1yr	Time_2yr	Time_3yr	Year_cat	OS	OS_yr	Status_os	Status_css	fu_status	First_seq	First_indicator	Year_dx	Tm_ext	FIGO_I_II_III_IV	FIGO	Size_2_4cm	Size_4cm	T_lit	N_lit	M_lit	T_1a_1b_2a_2b	T_cd	N_cd	N_cd_m	M_cd	Size_mm	Histo	Histo_adc	Gr
80	1	2	3	0	0	1	1	02	2	0	0	0	3	0	0	1	1	0	2	1	1	1	1	0	49	4.08333	1	1	1	1	1	1988	200	0	1	1	0	T1b	N0	M0	1	2	0	0	0	25	1	1	2
60	1	2	2	0	0	1	1	02	2	0	0	0	3	0	0	1	1	0	2	1	0	0	0	0	11	0.916667	1	1	1	1	1	1988	200	0	1	1	0	T1b	NX	M0	1	2	2		0	40	1	1	1
60	1	2	2	0	0	1	1	00	0	0	0	0	3	0	0	1	1	0	2	1	1	1	1	0	296	24.6667	1	1	1	1	1	1988	400	1	3	1	0	T2a	N0	M0	2	4	0	0	0	25	1	1	2
52	0	1	1	2	1	0	0	50	50	4	2	1	0	1	1	0	0	0	0	0	1	1	1	0	332	27.6667	0	0	1	1	1	1989	200	0	1	1	0	T1b	N0	M0	1	2	0	0	0	30	1	1	2
85	1	2	3	1	1	1	1	02	2	0	0	0	3	0	0	1	1	0	2	1	1	0	0	0	18	1.5	1	1	1	1	1	1988	400	1	3	1	0	T2a	NX	M0	2	4	2		0	30	3	3	4
60	1	2	2	0	0	0	0	02	2	0	0	0	3	0	0	1	1	0	2	1	1	1	1	0	240	20	1	0	1	1	1	1988	400	1	3	1	0	T2a	NX	M0	2	4	2		0	25	1	1	1
54	1	1	1	0	0	1	1	02	2	0	0	0	3	0	0	1	1	0	2	1	1	1	1	0	321	26.75	0	0	1	1	1	1990	200	0	1	1	0	T1b	N0	M0	1	2	0	0	0	30	1	1	4
81	1	2	3	0	0	1	1	02	2	0	0	0	3	0	0	1	1	0	2	1	1	1	1	0	158	13.1667	1	0	1	1	1	1990	400	1	3	1	0	T2a	N0	M0	2	4	0	0	0	30	1	1	0
70	1	2	2	0	0	1	1	50	50	4	2	1	0	1	1	0	0	0	0	0	1	1	1	0	310	25.8333	0	0	1	1	1	1991	200	0	1	0	0	T1b	N0	M0	1	2	0	0	0	20	1	1	2
68	1	2	2	2	1	0	0	02	2	0	0	0	3	0	0	1	1	0	2	1	1	1	1	0	248	20.6667	1	0	1	1	1	1988	400	1	3	1	0	T2a	NX	M0	2	4	2		0	40	1	1	1
65	1	2	2	0	0	0	0	50	50	4	2	1	0	1	1	0	0	0	0	0	1	1	1	0	80	6.66667	1	0	1	1	1	1991	200	0	1	0	0	T1b	N0	M0	1	2	0	0	0	20	1	1	4
31	0	0	0	0	0	0	0	60	60	5	2	1	3	1	1	1	2	1	5	0	1	1	1	0	342	28.5	0	0	1	1	1	1988	400	1	3	1	0	T2a	NX	M0	2	4	2		0	30	1	1	2
50	0	1	1	2	1	1	1	02	2	0	0	0	3	0	0	1	1	0	2	1	1	1	1	0	261	21.75	1	0	1	1	1	1988	200	0	1	1	0	T1b	NX	M0	1	2	2		0	30	1	1	1
67	1	2	2	2	1	0	0	02	2	0	0	0	3	0	0	1	1	0	2	1	1	1	1	0	68	5.66667	1	0	1	1	1	1988	200	0	1	0	0	T1b	N0	M0	1	2	0	0	0	20	1	1	2
32	0	0	0	1	1	1	1	50	50	4	2	0	0	1	1	0	0	0	0	0	1	1	0	0	29	2.41667	1	1	1	1	1	1991	400	1	3	1	0	T2a	N0	M0	2	4	0	0	0	32	1	1	1
83	1	2	3	0	0	1	1	02	2	0	0	0	3	0	0	1	1	0	2	1	1	1	1	0	169	14.0833	1	0	1	1	1	1991	400	1	3	1	0	T2a	N0	M0	2	4	0	0	0	21	1	1	1
75	1	2	2	2	1	1	1	01	1	0	0	0	3	0	0	1	1	0	2	1	1	1	1	0	125	10.4167	1	1	1	1	1	1989	400	1	3	0	0	T2a	N0	M0	2	4	0	0	0	10	1	1	1
45	0	1	1	0	0	0	0	50	50	4	2	1	0	1	1	0	0	0	0	0	1	1	1	0	319	26.5833	0	0	1	1	1	1990	400	1	3	0	0	T2a	N0	M0	2	4	0	0	0	20	1	1	4
57	1	1	1	0	0	0	0	02	2	0	0	0	3	0	0	1	1	0	2	1	1	1	1	0	270	22.5	1	0	1	1	1	1989	400	1	3	1	0	T2a	N0	M0	2	4	0	0	0	35	1	1	4
71	1	2	2	2	1	1	1	02	2	0	0	0	3	0	0	1	1	0	2	1	1	1	1	0	63	5.25	1	0	1	1	1	1990	200	0	1	1	0	T1b	N0	M0	1	2	0	0	0	30	1	1	2
57	1	1	1	0	0	0	0	02	2	0	0	0	3	0	0	1	1	0	2	1	1	1	1	0	303	25.25	0	0	1	1	1	1991	400	1	3	0	0	T2a	N0	M0	2	4	0	0	0	20	1	1	1
34	0	0	0	0	0	1	1	50	50	4	2	1	0	1	1	0	0	0	0	0	1	1	1	0	254	21.1667	0	0	1	1	1	1989	400	1	3	1	0	T2a	N1	M0	2	4	1	1	0	28	1	1	1
72	1	2	2	0	0	0	0	02	2	0	0	0	3	0	0	1	1	0	2	1	1	1	1	0	149	12.4167	1	0	1	1	1	1991	200	0	1	1	0	T1b	N0	M0	1	2	0	0	0	37	1	1	4
70	1	2	2	2	1	0	0	02	2	0	0	1	3	0	0	1	1	0	2	1	0	0	0	0	7	0.583333	1	1	1	1	1	1989	400	1	3	1	0	T2a	N0	M0	2	4	0	0	0	30	1	1	1
73	1	2	2	2	1	0	0	02	2	0	0	1	3	0	0	1	1	0	2	1	1	1	1	0	118	9.83333	1	0	1	1	1	1990	400	1	3	1	0	T2a	N1	M0	2	4	1	1	0	25	1	1	0
89	1	2	3	0	0	1	1	02	2	0	0	0	3	0	0	1	1	0	2	1	1	1	1	1	56	4.66667	1	0	1	1	1	1994	200	0	1	1	0	T1b	N0	M0	1	2	0	0	0	30	2	2	1
55	1	1	1	2	1	0	0	50	50	4	2	1	1	1	1	1	2	0	4	0	1	1	1	1	281	23.4167	0	0	1	1	1	1993	400	1	3	1	0	T2a	N1	M0	2	4	1	1	0	40	1	1	2
72	1	2	2	2	1	0	0	02	2	0	0	0	3	0	0	1	1	0	2	1	1	1	1	1	148	12.3333	1	0	1	1	1	1995	400	1	3	1	0	T2a	N0	M0	2	4	0	0	0	30	1	1	2
52	0	1	1	0	0	0	0	60	60	5	2	1	3	1	1	1	2	0	4	0	0	0	0	1	4	0.333333	0	0	1	1	1	1994	400	1	3	1	0	T2a	N0	M0	2	4	0	0	0	40	1	1	2
52	0	1	1	2	1	0	0	02	2	0	0	0	3	0	0	1	1	0	2	1	1	1	1	1	271	22.5833	0	0	1	1	1	1994	400	1	3	1	0	T2a	N0	M0	2	4	0	0	0	30	1	1	1
40	0	1	1	1	1	1	1	02	2	0	0	0	3	0	0	1	1	0	2	1	1	1	1	1	282	23.5	0	0	1	1	1	1993	400	1	3	1	0	T2a	N0	M0	2	4	0	0	0	32	1	1	1
69	1	2	2	1	1	0	0	02	2	0	0	0	3	0	0	1	1	0	2	1	1	0	0	1	19	1.58333	1	1	1	1	1	1993	200	0	1	1	0	T1b	N0	M0	1	2	0	0	0	25	2	2	2
58	1	1	1	0	0	1	1	02	2	0	0	0	3	0	0	1	1	0	2	1	1	1	1	1	104	8.66667	1	0	1	1	1	1992	200	0	1	1	0	T1b	N0	M0	1	2	0	0	0	40	1	1	4
60	1	2	2	0	0	1	1	02	2	0	0	0	3	0	0	1	1	0	2	1	1	1	1	1	138	11.5	1	0	1	1	1	1993	200	0	1	1	0	T1b	N0	M0	1	2	0	0	0	30	1	1	2
70	1	2	2	0	0	0	0	50	50	4	2	1	0	1	1	0	0	0	0	0	1	1	1	1	161	13.4167	1	0	1	1	1	1992	400	1	3	1	0	T2a	N0	M0	2	4	0	0	0	28	1	1	2
36	0	0	0	0	0	0	0	02	2	0	0	0	3	0	0	1	1	0	2	1	1	1	0	1	24	2	1	0	1	1	1	1993	400	1	3	1	0	T2a	N0	M0	2	4	0	0	0	40	1	1	4
42	0	1	1	0	0	0	0	02	2	0	0	0	3	0	0	1	1	0	2	1	1	1	1	1	106	8.83333	1	1	1	1	1	1994	400	1	3	1	0	T2a	N0	M0	2	4	0	0	0	30	1	1	2
65	1	2	2	0	0	1	1	50	50	4	2	1	0	1	1	0	0	0	0	0	1	1	1	1	69	5.75	1	0	1	1	1	1994	400	1	3	1	0	T2a	N0	M0	2	4	0	0	0	40	1	1	2
61	1	2	2	0	0	1	1	50	50	4	2	1	0	1	1	0	0	0	0	0	1	1	1	1	49	4.08333	1	0	1	1	1	1995	200	0	1	1	0	T1b	N0	M0	1	2	0	0	0	30	1	1	2
49	0	1	1	0	0	1	1	50	50	4	2	1	1	1	1	1	2	0	4	0	1	1	1	1	270	22.5	0	0	1	1	1	1994	200	0	1	0	0	T1b	N1	M0	1	2	1	1	0	12	1	1	2
81	1	2	3	1	1	1	1	00	0	0	0	0	3	0	0	1	1	0	2	1	1	1	0	1	29	2.41667	1	0	1	1	1	1993	200	0	1	1	0	T1b	N0	M0	1	2	0	0	0	30	2	2	3
73	1	2	2	2	1	0	0	50	50	4	2	1	1	1	1	1	2	0	4	0	1	1	1	1	36	3	1	1	1	1	1	1995	200	0	1	1	0	T1b	NX	M0	1	2	2		0	32	1	1	1
62	1	2	2	2	1	1	1	02	2	0	0	0	3	0	0	1	1	0	2	1	1	1	1	1	258	21.5	0	0	1	1	1	1994	200	0	1	1	0	T1b	N0	M0	1	2	0	0	0	30	1	1	1
66	1	2	2	0	0	0	0	02	2	0	0	0	3	0	0	1	1	0	2	1	1	1	1	1	205	17.0833	1	1	1	1	1	1993	200	0	1	1	0	T1b	N0	M0	1	2	0	0	0	30	1	1	4
45	0	1	1	0	0	0	0	02	2	0	0	0	3	0	0	1	1	0	2	1	1	0	0	1	16	1.33333	1	1	1	1	1	1992	400	1	3	1	0	T2a	NX	M0	2	4	2		0	35	1	1	1
60	1	2	2	0	0	1	1	02	2	0	0	0	3	0	0	1	1	0	2	1	1	1	1	1	123	10.25	1	0	1	1	1	1992	200	0	1	0	0	T1b	N0	M0	1	2	0	0	0	8	1	1	4
46	0	1	1	1	1	1	1	40	40	3	2	0	3	1	1	1	2	0	4	0	1	1	1	1	74	6.16667	1	1	1	1	1	1995	400	1	3	1	0	T2a	NX	M0	2	4	2		0	40	1	1	4
72	1	2	2	2	1	0	0	02	2	0	0	0	3	0	0	1	1	0	2	1	1	1	1	2	232	19.3333	1	0	1	1	1	1996	400	1	3	1	0	T2a	NX	M0	2	4	2		0	34	1	1	1
78	1	2	2	1	1	1	1	02	2	0	0	0	3	0	0	1	1	0	2	1	1	1	1	2	90	7.5	1	0	1	1	1	1996	200	0	1	1	0	T1b	N0	M0	1	2	0	0	0	30	1	1	4
55	1	1	1	0	0	0	0	02	2	0	0	0	3	2	0	1	1	0	2	1	1	1	1	2	140	11.6667	1	0	1	1	1	1996	200	0	1	0	0	T1b	N0	M0	1	2	0	0	0	15	1	1	1
67	1	2	2	2	1	1	1	02	2	0	0	0	3	0	0	1	1	0	2	1	1	1	1	2	228	19	0	0	1	1	1	1997	200	0	1	0	0	T1b	N0	M0	1	2	0	0	0	20	1	1	2
73	1	2	2	2	1	1	1	02	2	0	0	0	3	0	0	1	1	0	2	1	1	1	1	2	141	11.75	0	0	1	1	1	1997	400	1	3	1	0	T2a	N0	M0	2	4	0	0	0	30	1	1	4
40	0	1	1	0	0	1	1	50	50	4	2	1	1	1	1	1	2	0	4	0	1	1	1	2	236	19.6667	0	0	1	1	1	1997	400	1	3	0	0	T2a	N1	M0	2	4	1	1	0	9	1	1	2
63	1	2	2	1	1	1	1	02	2	0	0	0	3	0	0	1	1	0	2	1	1	1	1	2	115	9.58333	1	0	1	1	1	1996	200	0	1	1	0	T1b	N0	M0	1	2	0	0	0	30	1	1	4
84	1	2	3	0	0	1	1	02	2	0	0	0	2	0	0	1	1	0	2	1	1	1	1	2	100	8.33333	1	1	1	1	1	1997	200	0	1	0	0	T1b	NX	M0	1	2	2		0	20	2	2	0
85	1	2	3	0	0	0	0	00	0	0	0	0	3	0	0	1	1	0	2	1	1	0	0	2	13	1.08333	1	1	1	1	1	1999	200	0	1	1	0	T1b	N0	M0	1	2	0	0	0	25	1	1	2
45	0	1	1	0	0	1	1	02	2	0	0	0	3	0	0	1	1	0	2	1	1	0	0	2	22	1.83333	1	0	1	1	1	1997	200	0	1	1	0	T1b	N0	M0	1	2	0	0	0	40	1	1	4
48	0	1	1	0	0	0	0	02	2	0	0	0	3	0	0	1	1	0	2	1	1	1	1	2	245	20.4167	0	0	1	1	1	1996	200	0	1	1	0	T1b	N0	M0	1	2	0	0	0	40	2	2	0
40	0	1	1	1	1	1	1	02	2	0	0	0	3	0	0	1	1	0	2	1	1	1	1	2	166	13.8333	1	1	1	1	1	1996	200	0	1	0	0	T1b	N0	M0	1	2	0	0	0	15	1	1	4
76	1	2	2	0	0	1	1	02	2	0	0	0	3	2	0	1	1	0	2	1	1	1	1	2	193	16.0833	1	0	1	1	1	1997	400	1	3	0	0	T2a	NX	M0	2	4	2		0	15	1	1	1
81	1	2	3	0	0	1	1	00	0	0	0	0	3	0	0	1	1	0	2	1	1	1	1	3	74	6.16667	1	0	1	1	1	2000	200	0	1	0	0	T1b	N0	M0	1	2	0	0	0	20	1	1	1
51	0	1	1	0	0	0	0	53	53	4	2	1	1	1	1	1	2	1	5	0	1	0	0	2	20	1.66667	1	1	1	1	1	1999	200	0	1	1	0	T1b	N0	M0	1	2	0	0	0	25	1	1	2
81	1	2	3	2	1	2		53	53	4	2	1	0	1	1	0	0	0	0	0	1	1	1	3	88	7.33333	1	0	1	1	1	2000	200	0	1	0	0	T1b	N0	M0	1	2	0	0	0	15	1	1	2
38	0	0	0	2	1	1	1	40	40	3	2	0	3	1	1	1	2	1	5	0	1	1	1	3	189	15.75	0	0	1	1	1	2001	400	1	3	1	0	T2a	NX	M0	2	4	2		0	40	1	1	2
75	1	2	2	2	1	0	0	00	0	0	0	0	3	0	0	1	1	0	2	1	1	1	1	3	95	7.91667	1	1	1	1	1	2001	400	1	3	1	0	T2a	N0	M0	2	4	0	0	0	40	1	1	0
46	0	1	1	1	1	2		00	0	0	0	0	3	0	0	1	1	0	2	1	1	1	1	3	176	14.6667	0	0	1	1	1	2002	200	0	1	1	0	T1b	N0	M0	1	2	0	0	0	30	1	1	2
65	1	2	2	0	0	1	1	02	2	0	0	0	3	0	0	1	1	0	2	1	1	1	1	0	140	11.6667	1	0	1	1	1	1990	200	0	1	1	0	T1b	N0	M0	1	2	0	0	0	40	2	2	1
56	1	1	1	2	1	0	0	40	40	3	2	1	0	1	1	0	0	0	0	0	1	1	1	3	160	13.3333	0	0	1	1	1	2003	200	0	1	1	0	T1b	N0	M0	1	2	0	0	0	35	1	1	2
51	0	1	1	2	1	0	0	50	50	4	2	1	1	1	1	1	2	0	4	0	1	1	1	4	134	11.1667	1	0	1	1	1	2004	250	0	2	1	0	T1b1	N0	M0	1	2	0	0	0	40	2	2	1
49	0	1	1	1	1	0	0	40	40	3	2	1	0	1	1	0	0	0	0	0	1	1	1	4	152	12.6667	0	0	1	1	1	2004	250	0	2	0	0	T1b1	N0	M0	1	2	0	0	0	10	1	1	2
68	1	2	2	2	1	1	1	53	53	4	2	1	3	1	1	1	2	0	4	0	1	1	1	4	145	12.0833	0	0	1	1	1	2004	250	0	2	1	0	T1b1	N0	M0	1	2	0	0	0	28	1	1	2
52	0	1	1	1	1	1	1	00	0	0	0	0	3	0	0	1	1	1	3	1	1	0	0	4	13	1.08333	1	1	1	1	1	2005	200	0	1	1	0	T1b1	N0	M0	1	2	0	0	0	40	1	1	2
46	0	1	1	0	0	1	1	40	40	3	2	1	0	1	1	0	0	0	0	0	0	0	0	4	4	0.333333	0	0	1	1	1	2005	200	0	1	0	0	T1b1	N0	M0	1	2	0	0	0	16	1	1	2
34	0	0	0	0	0	0	0	40	40	3	2	1	1	1	1	1	2	1	5	0	1	1	0	4	29	2.41667	1	1	1	1	1	2005	200	0	1	1	0	T1b1	N1	M0	1	2	1	1	0	40	3	3	2
51	0	1	1	1	1	1	1	00	0	0	0	0	3	0	0	1	1	1	3	1	1	1	1	4	50	4.16667	1	1	1	1	1	2006	250	0	2	1	0	T1b1	N0	M0	1	2	0	0	0	40	1	1	2
55	1	1	1	2	1	0	0	00	0	0	0	0	3	0	0	1	1	1	3	1	1	1	1	4	118	9.83333	0	0	1	1	1	2007	250	0	2	1	0	T1b1	N0	M0	1	2	0	0	0	40	1	1	2
51	0	1	1	2	1	0	0	00	0	0	0	0	3	0	0	1	1	1	3	1	1	1	1	4	109	9.08333	0	0	1	1	1	2007	400	1	3	1	0	T2a	N1	M0	2	4	1	1	0	25	1	1	4
49	0	1	1	0	0	0	0	40	40	3	2	1	0	1	1	0	0	0	0	0	1	1	1	4	108	9	0	0	1	1	1	2007	200	0	1	1	0	T1b1	N0	M0	1	2	0	0	0	23	1	1	4
35	0	0	0	0	0	0	0	40	40	3	2	1	2	1	1	1	2	0	4	0	1	1	1	5	81	6.75	0	0	1	1	1	2008	400	1	3	0	0	T2a	N0	M0	2	4	0	0	0	20	1	1	2
88	1	2	3	2	1	1	1	00	0	0	0	0	3	0	0	1	1	0	2	1	1	1	1	5	95	7.91667	0	0	1	1	1	2009	250	0	2	1	0	T1b1	N0	M0	1	2	0	0	0	37	1	1	1
65	1	2	2	2	1	0	0	00	0	0	0	0	3	0	0	1	1	1	3	1	1	1	1	5	99	8.25	0	0	1	1	1	2008	400	1	3	0	0	T2a	N0	M0	2	4	0	0	0	20	1	1	4
47	0	1	1	0	0	1	1	53	53	4	2	1	0	1	1	0	0	0	0	0	1	1	0	5	31	2.58333	0	0	1	1	1	2009	200	0	1	1	0	T1b1	N0	M0	1	2	0	0	0	30	2		1
38	0	0	0	1	1	1	1	00	0	0	0	0	3	0	0	1	1	1	3	1	1	1	1	5	95	7.91667	0	0	1	1	1	2009	250	0	2	1	0	T1b1	N1	M0	1	2	1	1	0	36	1	1	2
90	1	2	3	0	0	1	1	00	0	0	0	0	3	0	0	1	1	0	2	1	1	1	1	5	88	7.33333	0	0	1	1	1	2009	250	0	2	1	0	T1b1	N0	M0	1	2	0	0	0	34	1	1	0
83	1	2	3	1	1	1	1	62	62	5	2	0	0	1	1	0	0	0	0	0	1	1	1	5	85	7.08333	0	0	1	1	1	2009	200	0	1	1	0	T1b1	N0	M0	1	2	0	0	0	32	1	1	2
67	1	2	2	0	0	1	1	00	0	0	0	0	3	0	0	1	1	1	3	1	1	1	1	5	51	4.25	1	0	1	1	1	2010	250	0	2	1	0	T1b1	N0	M0	1	2	0	0	0	40	1	1	4
38	0	0	0	2	1	0	0	00	0	0	0	0	3	0	0	1	1	1	3	1	1	1	1	5	84	7	0	0	1	1	1	2009	210	0	1	0	0	T1b1	N0	M0	1	2	0	0	0	20	2	2	3
66	1	2	2	2	1	0	0	40	40	3	2	1	1	1	1	1	2	1	5	0	1	1	1	5	69	5.75	1	1	1	1	1	2010	440	1	3	1	0	T2a	N1	M0	2	4	1	1	0	40	1	1	2
55	1	1	1	0	0	1	1	00	0	0	0	0	3	0	0	1	1	1	3	1	1	1	1	5	73	6.08333	0	0	1	1	1	2010	440	1	3	1	0	T2a	N0	M0	2	4	0	0	0	40	1	1	4
56	1	1	1	2	1	0	0	00	0	0	0	0	3	0	0	1	1	1	3	1	1	1	1	5	73	6.08333	0	0	1	1	1	2010	420	1	3	1	0	T2a	N0	M0	2	4	0	0	0	30	1	1	2
39	0	0	0	2	1	0	0	53	53	4	2	1	0	1	1	0	0	0	0	0	1	1	1	5	41	3.41667	1	1	1	1	1	2010	400	1	3	1	0	T2a	N0	M0	2	4	0	0	0	30	1	1	1
54	1	1	1	0	0	1	1	00	0	0	0	0	3	0	0	1	1	1	3	1	1	1	1	5	71	5.91667	0	0	1	1	1	2011	250	0	2	1	0	T1b1	N0	M0	1	2	0	0	0	40	1	1	2
46	0	1	1	2	1	0	0	00	0	0	0	0	3	0	0	1	1	1	3	1	1	0	0	5	16	1.33333	1	1	1	1	1	2011	250	0	2	1	0	T1b1	N1	M0	1	2	1	1	0	29	2		2
71	1	2	2	0	0	1	1	00	0	0	0	0	3	0	0	1	1	1	3	1	0	0	0	5	10	0.833333	1	1	1	1	1	2011	250	0	2	1	0	T1b1	N0	M0	1	2	0	0	0	22	2	2	4
64	1	2	2	0	0	0	0	00	0	0	0	0	3	0	0	1	1	1	3	1	1	1	1	5	64	5.33333	0	0	1	1	1	2011	410	1	3	1	0	T2a	N0	M0	2	4	0	0	0	30	1	1	4
78	1	2	2	2	1	0	0	00	0	0	0	0	3	0	0	1	1	1	3	1	1	1	1	5	48	4	0	0	1	1	1	2011	210	0	1	1	0	T1b1	N0	M0	1	2	0	0	0	28	2	2	4
51	0	1	1	2	1	0	0	00	0	0	0	0	3	0	0	1	1	1	3	1	1	1	1	6	58	4.83333	0	0	1	1	1	2012	220	0	1	1	0	T1b1	N1	M0	1	2	1	1	0	40	1	1	4
54	1	1	1	0	0	1	1	50	50	4	2	1	1	1	1	1	2	0	4	0	1	1	1	6	47	3.91667	0	0	1	1	1	2013	420	1	3	1	0	T2a	N0	M0	2	4	0	0	0	35	2		2
37	0	0	0	0	0	2		53	53	4	2	1	1	1	1	1	2	1	5	0	1	1	1	6	48	4	0	0	1	1	1	2012	210	0	1	0	0	T1b1	N1	M0	1	2	1	1	0	20	1	1	1
61	1	2	2	0	0	0	0	00	0	0	0	1	3	0	0	1	1	1	3	1	1	1	1	6	50	4.16667	0	0	1	1	1	2012	220	0	1	0	0	T1b1	N0	M0	1	2	0	0	0	20	1	1	2
61	1	2	2	0	0	1	1	53	53	4	2	1	0	1	1	0	0	0	0	0	1	1	0	6	33	2.75	1	0	1	1	1	2013	400	1	3	1	0	T2a	N0	M0	2	4	0	0	0	40	1	1	2
52	0	1	1	2	1	0	0	00	0	0	0	0	3	0	0	1	1	1	3	1	1	1	1	6	38	3.16667	0	0	1	1	1	2013	200	0	1	1	0	T1b1	N1	M0	1	2	1	1	0	28	1	1	1
66	1	2	2	0	0	0	0	00	0	0	0	1	3	0	0	1	1	1	3	1	1	1	1	6	42	3.5	0	0	1	1	1	2013	210	0	1	1	0	T1b1	N1	M0	1	2	1	1	0	28	2	2	1
45	0	1	1	0	0	1	1	53	53	4	2	1	1	1	1	1	2	0	4	0	1	1	1	6	41	3.41667	0	0	1	1	1	2013	210	0	1	0	0	T1b1	N0	M0	1	2	0	0	0	20	2		1
77	1	2	2	0	0	1	1	00	0	0	0	0	3	0	0	1	1	0	2	1	1	1	1	6	39	3.25	0	0	1	1	1	2013	200	0	1	1	0	T1b1	N0	M0	1	2	0	0	0	30	2	2	1
35	0	0	0	0	0	1	1	00	0	0	0	1	3	0	0	1	1	1	3	1	1	1	0	6	33	2.75	0	0	1	1	1	2014	210	0	1	0	0	T1b1	N1	M0	1	2	1	1	0	20	1	1	2
32	0	0	0	0	0	0	0	00	0	0	0	0	3	0	0	1	1	1	3	1	1	1	0	6	31	2.58333	0	0	1	1	1	2014	200	0	1	1	0	T1b1	N0	M0	1	2	0	0	0	34	1	1	4
44	0	1	1	0	0	1	1	00	0	0	0	0	3	2	0	1	1	1	3	1	1	1	0	6	25	2.08333	0	0	1	1	1	2014	410	1	3	1	0	T2a	N1	M0	2	4	1	1	0	40	3	3	1
39	0	0	0	1	1	1	1	00	0	0	0	0	3	0	0	1	1	1	3	1	1	0	0	6	22	1.83333	0	0	1	1	1	2015	250	0	2	1	0	T1b1	N0	M0	1	2	0	0	0	36	1	1	1
64	1	2	2	0	0	1	1	00	0	0	0	0	3	0	0	1	1	1	3	1	1	0	0	6	18	1.5	0	0	1	1	1	2015	210	0	1	1	0	T1b1	N0	M0	1	2	0	0	0	24	2	2	0
39	0	0	0	2	1	1	1	62	62	5	2	1	1	1	1	1	2	1	5	0	1	0	0	6	12	1	0	0	1	1	1	2015	400	1	3	1	0	T2a	N1	M0	2	4	1	1	0	40	3	3	2
50	0	1	1	0	0	2		50	50	4	2	1	1	1	1	1	2	0	4	0	1	1	1	0	345	28.75	0	0	1	1	1	1988	400	1	3	1	0	T2a	N1	M0	2	4	1	1	0	40	1	1	2
86	1	2	3	0	0	0	0	02	2	0	0	0	3	0	0	1	1	0	2	1	1	1	1	0	129	10.75	1	0	1	1	1	1989	200	0	1	0	0	T1b	N0	M0	1	2	0	0	0	20	1	1	4
77	1	2	2	0	0	1	1	40	40	3	2	0	0	1	1	0	0	0	0	0	1	1	1	0	95	7.91667	1	0	1	1	1	1990	200	0	1	1	0	T1b	NX	M0	1	2	2		0	30	1	1	2
44	0	1	1	0	0	0	0	50	50	4	2	1	0	1	1	0	0	1	1	0	1	1	1	0	66	5.5	1	0	1	1	1	1990	200	0	1	1	0	T1b	N1	M0	1	2	1	1	0	40	1	1	4
57	1	1	1	0	0	1	1	02	2	0	0	0	3	0	0	1	1	0	2	1	1	1	1	0	223	18.5833	1	0	1	1	1	1990	200	0	1	0	0	T1b	N0	M0	1	2	0	0	0	10	1	1	1
69	1	2	2	0	0	1	1	02	2	0	0	0	3	0	0	1	1	0	2	1	1	1	0	0	26	2.16667	1	1	1	1	1	1990	400	1	3	1	0	T2a	N0	M0	2	4	0	0	0	30	1	1	1
74	1	2	2	0	0	1	1	02	2	0	0	0	3	0	0	1	1	0	2	1	1	1	1	0	87	7.25	1	0	1	1	1	1990	400	1	3	1	0	T2a	N0	M0	2	4	0	0	0	23	1	1	2
65	1	2	2	0	0	0	0	02	2	0	0	0	3	0	0	1	1	0	2	1	1	1	1	0	253	21.0833	1	0	1	1	1	1991	200	0	1	0	0	T1b	NX	M0	1	2	2		0	20	1	1	1
55	1	1	1	0	0	0	0	02	2	0	0	0	3	0	0	1	1	0	2	1	1	0	0	0	14	1.16667	1	1	1	1	1	1991	400	1	3	1	0	T2a	N0	M0	2	4	0	0	0	40	1	1	2
61	1	2	2	0	0	1	1	02	2	0	0	0	3	0	0	1	1	0	2	1	1	1	1	0	49	4.08333	1	1	1	1	1	1991	200	0	1	1	0	T1b	N0	M0	1	2	0	0	0	40	1	1	1
81	1	2	3	1	1	1	1	02	2	0	0	0	3	0	0	1	1	0	2	1	1	1	1	1	49	4.08333	1	1	1	1	1	1993	400	1	3	1	0	T2a	NX	M0	2	4	2		0	40	1	1	1
61	1	2	2	0	0	1	1	02	2	0	0	0	3	0	0	1	1	0	2	1	1	1	1	1	41	3.41667	1	0	1	1	1	1994	400	1	3	1	0	T2a	N0	M0	2	4	0	0	0	40	1	1	2
38	0	0	0	0	0	1	1	02	2	0	0	0	2	0	0	1	1	0	2	1	1	1	1	1	181	15.0833	1	0	1	1	1	1995	200	0	1	1	0	T1b	N0	M0	1	2	0	0	0	40	1	1	2
52	0	1	1	1	1	1	1	02	2	0	0	0	3	0	0	1	1	0	2	1	1	1	1	1	253	21.0833	0	0	1	1	1	1995	400	1	3	1	0	T2a	N0	M0	2	4	0	0	0	30	1	1	2
75	1	2	2	0	0	0	0	02	2	0	0	0	3	0	0	1	1	0	2	1	1	1	1	1	95	7.91667	1	0	1	1	1	1995	400	1	3	1	0	T2a	N0	M0	2	4	0	0	0	40	1	1	1
44	0	1	1	0	0	1	1	50	50	4	2	0	3	1	1	1	2	1	5	0	1	0	0	2	20	1.66667	1	1	1	1	1	1996	400	1	3	1	0	T2a	NX	M0	2	4	2		0	40	3	3	2
43	0	1	1	0	0	1	1	50	50	4	2	1	1	1	1	1	2	0	4	0	1	1	1	2	36	3	1	1	1	1	1	1996	400	1	3	1	0	T2a	N1	M0	2	4	1	1	0	35	1	1	2
41	0	1	1	1	1	1	1	02	2	0	0	1	3	0	0	1	1	0	2	1	1	1	0	2	28	2.33333	1	1	1	1	1	1996	200	0	1	1	0	T1b	N0	M0	1	2	0	0	0	40	1	1	4
58	1	1	1	0	0	0	0	02	2	0	0	0	2	0	0	1	1	0	2	1	1	1	0	2	27	2.25	1	1	1	1	1	1997	200	0	1	1	0	T1b	N0	M0	1	2	0	0	0	40	1	1	2
53	0	1	1	0	0	1	1	02	2	0	0	0	3	0	0	1	1	0	2	1	1	1	1	2	237	19.75	0	0	1	1	1	1997	400	1	3	1	0	T2a	N0	M0	2	4	0	0	0	30	1	1	1
36	0	0	0	0	0	1	1	00	0	0	0	0	3	0	0	1	1	0	2	1	1	1	1	2	227	18.9167	0	0	1	1	1	1998	400	1	3	1	0	T2a	NX	M0	2	4	2		0	40	1	1	2
51	0	1	1	0	0	1	1	50	50	4	2	1	0	1	1	0	0	0	0	0	1	1	1	2	54	4.5	1	0	1	1	1	1998	200	0	1	1	0	T1b	N0	M0	1	2	0	0	0	28	1	1	1
52	0	1	1	0	0	0	0	00	0	0	0	0	3	0	0	1	1	0	2	1	1	1	1	2	132	11	1	1	1	1	1	1998	400	1	3	1	0	T2a	NX	M0	2	4	2		0	40	2	2	4
79	1	2	2	0	0	2		00	0	0	0	0	3	0	0	1	1	0	2	1	1	1	1	2	186	15.5	1	0	1	1	1	1999	200	0	1	0	0	T1b	NX	M0	1	2	2		0	15	2		1
67	1	2	2	0	0	0	0	00	0	0	0	0	2	0	0	1	1	0	2	1	1	0	0	2	19	1.58333	1	0	1	1	1	1999	200	0	1	1	0	T1b	N0	M0	1	2	0	0	0	35	1	1	2
66	1	2	2	0	0	1	1	40	40	3	2	1	0	1	1	0	0	0	0	0	0	0	0	2	0	0	0	0	1	1	1	1999	200	0	1	1	0	T1b	N0	M0	1	2	0	0	0	40	1	1	3
58	1	1	1	0	0	0	0	00	0	0	0	0	2	0	0	1	1	1	3	1	1	1	1	3	171	14.25	0	0	1	1	1	2002	400	1	3	0	0	T2a	N0	M0	2	4	0	0	0	20	1	1	1
29	0	0	0	0	0	0	0	00	0	0	0	0	3	0	0	1	1	1	3	1	1	0	0	3	14	1.16667	1	1	1	1	1	2003	200	0	1	1	0	T1b	N1	M0	1	2	1	1	0	40	2		4
76	1	2	2	0	0	1	1	50	50	4	2	1	2	1	1	1	2	0	4	0	1	1	1	3	38	3.16667	1	0	1	1	1	2003	400	1	3	1	0	T2a	N0	M0	2	4	0	0	0	30	1	1	1
65	1	2	2	0	0	1	1	00	0	0	0	0	3	0	0	1	1	1	3	1	1	1	1	4	149	12.4167	1	0	1	1	1	2004	200	0	1	0	0	T1b1	N0	M0	1	2	0	0	0	20	1	1	4
31	0	0	0	0	0	1	1	51	51	4	2	1	0	1	1	0	0	0	0	0	1	1	1	4	147	12.25	0	0	1	1	1	2004	200	0	1	1	0	T1b1	N0	M0	1	2	0	0	0	40	1	1	4
48	0	1	1	0	0	1	1	00	0	0	0	0	3	0	0	1	1	1	3	1	1	1	1	4	51	4.25	1	0	1	1	1	2005	400	1	3	1	0	T2a	N0	M0	2	4	0	0	0	27	1	1	2
48	0	1	1	0	0	0	0	40	40	3	2	1	0	1	1	0	0	0	0	0	1	1	1	4	134	11.1667	0	0	1	1	1	2005	200	0	1	0	0	T1b1	N0	M0	1	2	0	0	0	20	1	1	2
85	1	2	3	0	0	0	0	53	53	4	2	1	0	1	1	0	0	0	0	0	1	1	1	4	134	11.1667	0	0	1	1	1	2005	250	0	2	1	0	T1b1	N0	M0	1	2	0	0	0	40	1	1	2
59	1	1	1	0	0	1	1	40	40	3	2	1	1	1	1	1	2	1	5	0	1	1	1	4	140	11.6667	0	0	1	1	1	2005	380	0	2	1	0	T1b1	N1	M0	1	2	1	1	0	40	1	1	2
66	1	2	2	0	0	0	0	00	0	0	0	0	3	0	0	1	1	1	3	1	1	1	1	4	130	10.8333	0	0	1	1	1	2006	400	1	3	1	0	T2a	N0	M0	2	4	0	0	0	40	3	3	2
45	0	1	1	0	0	1	1	40	40	3	2	1	0	1	1	0	0	0	0	0	1	1	1	4	112	9.33333	0	0	1	1	1	2007	200	0	1	0	0	T1b1	N0	M0	1	2	0	0	0	19	1	1	1
65	1	2	2	0	0	1	1	53	53	4	2	1	1	1	1	1	2	0	4	0	1	1	1	4	115	9.58333	0	0	1	1	1	2007	250	0	2	1	0	T1b1	N0	M0	1	2	0	0	0	30	1	1	2
66	1	2	2	0	0	0	0	62	62	5	2	1	1	1	1	1	2	0	4	0	1	1	1	5	52	4.33333	1	1	1	1	1	2008	400	1	3	1	0	T2a	N0	M0	2	4	0	0	0	33	1	1	2
71	1	2	2	2	1	0	0	40	40	3	2	1	3	1	1	1	2	0	4	0	1	1	1	5	51	4.25	1	1	1	1	1	2008	400	1	3	1	0	T2a	N0	M0	2	4	0	0	0	40	2		1
43	0	1	1	1	1	1	1	00	0	0	0	0	3	0	0	1	1	0	2	1	1	1	1	5	94	7.83333	0	0	1	1	1	2009	250	0	2	1	0	T1b1	N0	M0	1	2	0	0	0	40	1	1	4
45	0	1	1	2	1	0	0	00	0	0	0	2	3	0	0	1	1	1	3	1	1	1	1	5	76	6.33333	0	0	1	1	1	2010	200	0	1	1	0	T1b1	N0	M0	1	2	0	0	0	40	1	1	2
62	1	2	2	0	0	0	0	00	0	0	0	0	3	0	0	1	1	1	3	1	1	1	1	5	71	5.91667	0	0	1	1	1	2011	400	1	3	1	0	T2a	N0	M0	2	4	0	0	0	33	1	1	2
26	0	0	0	0	0	1	1	00	0	0	0	1	2	0	0	1	1	1	3	1	1	1	0	6	34	2.83333	0	0	1	1	1	2014	200	0	1	1	0	T1b1	N1	M0	1	2	1	1	0	40	1	1	1
57	1	1	1	1	1	1	1	00	0	0	0	0	3	0	0	1	1	1	3	1	1	0	0	6	13	1.08333	0	0	1	1	1	2015	400	1	3	1	0	T2a	N0	M0	2	4	0	0	0	35	1	1	1
57	1	1	1	0	0	0	0	53	53	4	2	1	4	1	1	1	2	1	5	0	1	0	0	6	13	1.08333	0	0	1	1	1	2015	250	0	2	1	0	T1b1	N0	M0	1	2	0	0	0	30	1	1	2
45	0	1	1	0	0	0	0	50	50	4	2	1	0	1	1	0	0	0	0	0	1	1	1	0	343	28.5833	0	0	1	1	1	1988	400	1	3	0	0	T2a	N0	M0	2	4	0	0	0	20	1	1	4
44	0	1	1	0	0	0	0	00	0	0	0	0	3	0	0	1	1	0	2	1	1	1	1	0	217	18.0833	1	0	1	1	1	1988	200	0	1	1	0	T1b	NX	M0	1	2	2		0	30	1	1	1
45	0	1	1	0	0	1	1	50	50	4	2	1	0	1	1	0	0	0	0	0	1	1	1	0	331	27.5833	0	0	1	1	1	1989	200	0	1	0	0	T1b	N0	M0	1	2	0	0	0	20	1	1	4
60	1	2	2	1	1	1	1	50	50	4	2	1	3	1	1	1	2	0	4	0	1	1	1	0	196	16.3333	1	0	1	1	1	1990	200	0	1	1	0	T1b	N1	M0	1	2	1	1	0	25	1	1	4
58	1	1	1	1	1	0	0	00	0	0	0	0	3	0	0	1	1	0	2	1	1	1	1	0	90	7.5	1	1	1	1	1	1991	200	0	1	1	0	T1b	N0	M0	1	2	0	0	0	30	1	1	2
78	1	2	2	1	1	0	0	00	0	0	0	0	3	0	0	1	1	0	2	1	1	1	0	0	25	2.08333	1	0	1	1	1	1991	200	0	1	0	0	T1b	N0	M0	1	2	0	0	0	10	1	1	4
51	0	1	1	0	0	0	0	00	0	0	0	0	3	0	0	1	1	0	2	1	1	0	0	0	19	1.58333	1	1	1	1	1	1991	400	1	3	1	0	T2a	NX	M0	2	4	2		0	40	1	1	1
48	0	1	1	0	0	0	0	40	40	3	2	0	3	1	1	1	2	0	4	0	1	1	1	1	38	3.16667	1	1	1	1	1	1992	200	0	1	1	0	T1b	N0	M0	1	2	0	0	0	31	2	2	1
46	0	1	1	0	0	1	1	00	0	0	0	0	3	0	0	1	1	0	2	1	1	1	1	1	280	23.3333	0	0	1	1	1	1993	400	1	3	1	0	T2a	N1	M0	2	4	1	1	0	35	1	1	1
55	1	1	1	0	0	0	0	50	50	4	2	1	1	1	1	1	2	1	5	0	1	1	1	1	213	17.75	1	0	1	1	1	1995	200	0	1	1	0	T1b	N0	M0	1	2	0	0	0	35	1	1	2
55	1	1	1	0	0	0	0	50	50	4	2	1	0	1	1	0	0	0	0	0	1	1	1	1	253	21.0833	0	0	1	1	1	1995	400	1	3	0	0	T2a	N0	M0	2	4	0	0	0	15	1	1	1
74	1	2	2	1	1	1	1	00	0	0	0	0	3	0	0	1	1	0	2	1	1	1	1	2	171	14.25	1	0	1	1	1	1996	200	0	1	1	0	T1b	N0	M0	1	2	0	0	0	35	2	2	2
37	0	0	0	1	1	1	1	50	50	4	2	1	1	1	1	1	2	0	4	0	1	1	1	2	246	20.5	0	0	1	1	1	1996	400	1	3	1	0	T2a	N0	M0	2	4	0	0	0	39	1	1	4
56	1	1	1	0	0	0	0	00	0	0	0	0	3	0	0	1	1	0	2	1	1	1	1	2	50	4.16667	1	1	1	1	1	1996	400	1	3	1	0	T2a	N0	M0	2	4	0	0	0	40	1	1	3
65	1	2	2	0	0	0	0	50	50	4	2	1	0	1	1	0	0	0	0	0	1	0	0	2	15	1.25	1	1	1	1	1	1997	200	0	1	1	0	T1b	N0	M0	1	2	0	0	0	21	1	1	2
51	0	1	1	1	1	1	1	00	0	0	0	0	3	0	0	1	1	0	2	1	1	1	1	2	234	19.5	0	0	1	1	1	1997	400	1	3	0	0	T2a	N0	M0	2	4	0	0	0	15	1	1	2
37	0	0	0	0	0	1	1	00	0	0	0	0	3	0	0	1	1	0	2	1	1	1	1	2	149	12.4167	1	0	1	1	1	1998	200	0	1	1	0	T1b	N0	M0	1	2	0	0	0	30	1	1	1
46	0	1	1	1	1	1	1	62	62	5	2	1	1	1	1	1	2	0	4	0	1	1	1	2	37	3.08333	1	0	1	1	1	1999	200	0	1	1	0	T1b	N1	M0	1	2	1	1	0	35	3	3	1
41	0	1	1	0	0	0	0	53	53	4	2	1	0	1	1	0	0	0	0	0	1	1	1	2	206	17.1667	0	0	1	1	1	1999	200	0	1	0	0	T1b	N0	M0	1	2	0	0	0	15	3	3	2
60	1	2	2	0	0	1	1	00	0	0	0	0	3	0	0	1	1	0	2	1	1	0	0	3	13	1.08333	1	0	1	1	1	2000	200	0	1	0	0	T1b	N0	M0	1	2	0	0	0	4	1	1	4
70	1	2	2	1	1	1	1	40	40	3	2	0	1	1	1	1	2	0	4	0	1	1	1	3	39	3.25	1	0	1	1	1	2000	200	0	1	0	0	T1b	NX	M0	1	2	2		0	12	1	1	4
27	0	0	0	0	0	0	0	40	40	3	2	1	0	1	1	0	0	0	0	0	1	1	1	3	71	5.91667	0	0	1	1	1	2000	200	0	1	1	0	T1b	N0	M0	1	2	0	0	0	40	2	2	1
66	1	2	2	0	0	1	1	00	0	0	0	0	3	0	0	1	1	0	2	1	1	1	1	3	103	8.58333	0	0	1	1	1	2000	200	0	1	1	0	T1b	N0	M0	1	2	0	0	0	30	1	1	1
30	0	0	0	0	0	1	1	00	0	0	0	0	3	0	0	1	1	1	3	1	0	0	0	3	9	0.75	1	1	1	1	1	2001	200	0	1	1	0	T1b	N0	M0	1	2	0	0	0	40	1	1	2
49	0	1	1	0	0	1	1	00	0	0	0	0	3	0	0	1	1	1	3	1	0	0	0	3	11	0.916667	1	1	1	1	1	2002	200	0	1	1	0	T1b	N0	M0	1	2	0	0	0	40	1	1	2
74	1	2	2	0	0	1	1	50	50	4	2	1	0	1	1	0	0	0	0	0	1	1	1	3	77	6.41667	1	1	1	1	1	2002	200	0	1	1	0	T1b	N0	M0	1	2	0	0	0	40	1	1	2
48	0	1	1	0	0	1	1	00	0	0	0	0	3	0	0	1	1	1	3	1	1	1	0	3	31	2.58333	1	1	1	1	1	2002	200	0	1	1	0	T1b	N0	M0	1	2	0	0	0	40	1	1	4
41	0	1	1	0	0	1	1	30	30	3	2	1	0	1	1	0	0	0	0	0	1	1	1	3	164	13.6667	0	0	1	1	1	2003	200	0	1	1	0	T1b	N0	M0	1	2	0	0	0	35	1	1	2
43	0	1	1	0	0	0	0	50	50	4	2	1	1	1	1	1	2	0	4	0	1	0	0	4	14	1.16667	1	1	1	1	1	2004	200	0	1	1	0	T1b1	N1	M0	1	2	1	1	0	40	1	1	2
60	1	2	2	0	0	0	0	53	53	4	2	1	4	1	1	1	2	0	4	0	1	1	1	4	145	12.0833	0	0	1	1	1	2004	250	0	2	1	0	T1b1	N0	M0	1	2	0	0	0	35	1	1	2
58	1	1	1	1	1	0	0	00	0	0	0	1	3	0	0	1	1	1	3	1	1	1	1	4	150	12.5	0	0	1	1	1	2004	400	1	3	1	0	T2a	N1	M0	2	4	1	1	0	25	3	3	2
65	1	2	2	1	1	1	1	00	0	0	0	1	3	0	0	1	1	1	3	1	1	1	1	4	114	9.5	1	0	1	1	1	2004	400	1	3	0	0	T2a	N0	M0	2	4	0	0	0	0	1	1	4
41	0	1	1	0	0	0	0	53	53	4	2	1	3	1	1	1	2	1	5	0	1	1	1	4	49	4.08333	1	1	1	1	1	2004	200	0	1	1	0	T1b1	N1	M0	1	2	1	1	0	30	1	1	1
31	0	0	0	1	1	1	1	00	0	0	0	0	3	0	0	1	1	1	3	1	1	1	1	4	118	9.83333	0	0	1	1	1	2006	200	0	1	1	0	T1b1	N0	M0	1	2	0	0	0	30	1	1	2
45	0	1	1	0	0	2		53	53	4	2	1	1	1	1	1	2	1	5	0	1	1	1	4	127	10.5833	0	0	1	1	1	2006	400	1	3	1	0	T2a	N1	M0	2	4	1	1	0	40	1	1	2
57	1	1	1	0	0	0	0	00	0	0	0	0	3	0	0	1	1	0	2	1	1	1	1	4	95	7.91667	0	0	1	1	1	2007	400	1	3	1	0	T2a	N0	M0	2	4	0	0	0	40	2	2	2
74	1	2	2	1	1	0	0	00	0	0	0	0	3	0	0	1	1	1	3	1	1	1	1	4	65	5.41667	1	0	1	1	1	2007	200	0	1	1	0	T1b1	N0	M0	1	2	0	0	0	38	1	1	2
60	1	2	2	1	1	1	1	00	0	0	0	0	3	0	0	1	1	1	3	1	1	1	1	5	44	3.66667	1	1	1	1	1	2008	200	0	1	1	0	T1b1	N0	M0	1	2	0	0	0	26	1	1	2
48	0	1	1	0	0	1	1	62	62	5	2	1	3	1	1	1	2	1	5	0	1	1	1	5	102	8.5	0	0	1	1	1	2008	300	0	2	1	0	T1b1	N0	M0	1	2	0	0	0	40	1	1	1
39	0	0	0	0	0	1	1	00	0	0	0	0	3	0	0	1	1	1	3	1	1	1	1	5	98	8.16667	0	0	1	1	1	2008	200	0	1	0	0	T1b1	N0	M0	1	2	0	0	0	10	1	1	1
75	1	2	2	1	1	1	1	62	62	5	2	1	0	1	1	0	0	0	0	0	1	1	1	5	71	5.91667	1	0	1	1	1	2008	250	0	2	1	0	T1b1	N0	M0	1	2	0	0	0	35	1	1	2
37	0	0	0	1	1	1	1	00	0	0	0	0	3	0	0	1	1	1	3	1	1	1	1	5	38	3.16667	1	1	1	1	1	2008	400	1	3	1	0	T2a	N1	M0	2	4	1	1	0	40	1	1	1
61	1	2	2	0	0	1	1	00	0	0	0	0	3	0	0	1	1	1	3	1	1	1	1	5	68	5.66667	1	0	1	1	1	2008	200	0	1	0	0	T1b1	N0	M0	1	2	0	0	0	10	2	2	4
41	0	1	1	0	0	0	0	00	0	0	0	0	2	0	0	1	1	1	3	1	1	1	1	5	105	8.75	0	0	1	1	1	2008	400	1	3	0	0	T2a	N1	M0	2	4	1	1	0	10	1	1	1
80	1	2	3	0	0	2		40	40	3	2	1	1	1	1	1	2	0	4	0	1	1	1	5	79	6.58333	1	0	1	1	1	2009	210	0	1	1	0	T1b1	N0	M0	1	2	0	0	0	26	1	1	2
26	0	0	0	0	0	2		00	0	0	0	1	3	0	0	1	1	1	3	1	1	1	1	5	88	7.33333	0	0	1	1	1	2009	200	0	1	1	0	T1b1	N1	M0	1	2	1	1	0	40	1	1	1
54	1	1	1	1	1	2		00	0	0	0	0	2	0	0	1	1	1	3	1	1	1	1	5	83	6.91667	0	0	1	1	1	2010	400	1	3	1	0	T2a	N0	M0	2	4	0	0	0	40	1	1	1
62	1	2	2	0	0	2		40	40	3	2	1	0	1	1	0	0	0	0	0	1	1	1	5	52	4.33333	1	1	1	1	1	2011	200	0	1	0	0	T1b1	N0	M0	1	2	0	0	0	7	1	1	2
57	1	1	1	0	0	1	1	00	0	0	0	0	2	0	0	1	1	1	3	1	1	1	1	5	63	5.25	0	0	1	1	1	2011	210	0	1	1	0	T1b1	N0	M0	1	2	0	0	0	30	1	1	2
51	0	1	1	0	0	0	0	51	51	4	2	1	1	1	1	1	2	1	5	0	1	1	1	5	66	5.5	0	0	1	1	1	2011	380	0	2	1	0	T1b1	N1	M0	1	2	1	1	0	40	1	1	1
72	1	2	2	0	0	0	0	00	0	0	0	0	2	0	0	1	1	1	3	1	1	1	0	5	28	2.33333	1	1	1	1	1	2011	450	1	3	1	0	T2a	N1	M0	2	4	1	1	0	40	1	1	4
51	0	1	1	1	1	2		40	40	3	2	1	0	1	1	0	0	0	0	0	1	1	1	5	60	5	0	0	1	1	1	2011	250	0	2	1	0	T1b1	N0	M0	1	2	0	0	0	25	1	1	2
87	1	2	3	1	1	2		00	0	0	0	0	3	0	0	1	1	1	3	1	1	1	1	6	53	4.41667	0	0	1	1	1	2012	200	0	1	1	0	T1b1	N0	M0	1	2	0	0	0	30	1	1	2
23	0	0	0	0	0	1	1	00	0	0	0	0	3	0	0	1	1	1	3	1	1	1	1	6	42	3.5	0	0	1	1	1	2013	210	0	1	1	0	T1b1	N1	M0	1	2	1	1	0	30	1	1	1
58	1	1	1	0	0	0	0	62	62	5	2	1	0	1	1	0	0	0	0	0	1	1	1	6	46	3.83333	0	0	1	1	1	2013	410	1	3	1	0	T2a	N0	M0	2	4	0	0	0	35	1	1	2
43	0	1	1	0	0	1	1	61	61	5	2	1	0	1	1	0	0	0	0	0	1	1	1	6	45	3.75	0	0	1	1	1	2013	250	0	2	1	0	T1b1	N0	M0	1	2	0	0	0	40	2		1
61	1	2	2	0	0	0	0	40	40	3	2	1	3	1	1	1	2	1	5	0	1	1	0	6	25	2.08333	0	0	1	1	1	2014	210	0	1	1	0	T1b1	N0	M0	1	2	0	0	0	39	1	1	1
49	0	1	1	0	0	1	1	40	40	3	2	1	0	1	1	0	0	0	0	0	1	0	0	6	22	1.83333	0	0	1	1	1	2015	200	0	1	0	0	T1b1	N0	M0	1	2	0	0	0	16	1	1	2
66	1	2	2	0	0	0	0	02	2	0	0	0	3	0	0	1	1	0	2	1	1	1	1	0	46	3.83333	1	0	1	1	1	1988	400	1	3	0	0	T2a	N0	M0	2	4	0	0	0	4	1	1	1
29	0	0	0	0	0	0	0	50	50	4	2	1	0	1	1	0	0	0	0	0	1	1	1	0	166	13.8333	0	0	1	1	1	1989	200	0	1	0	0	T1b	N0	M0	1	2	0	0	0	10	2	2	1
69	1	2	2	2	1	1	1	02	2	0	0	0	3	0	0	1	1	0	2	1	1	1	0	1	33	2.75	1	0	1	1	1	1995	400	1	3	1	0	T2a	N0	M0	2	4	0	0	0	30	1	1	4
56	1	1	1	2	1	0	0	40	40	3	2	0	3	1	1	1	2	0	4	0	1	1	1	2	247	20.5833	0	0	1	1	1	1996	200	0	1	1	0	T1b	N0	M0	1	2	0	0	0	32	1	1	4
46	0	1	1	0	0	1	1	00	0	0	0	0	3	0	0	1	1	0	2	1	1	1	1	2	226	18.8333	0	0	1	1	1	1998	200	0	1	0	0	T1b	N0	M0	1	2	0	0	0	20	1	1	4
25	0	0	0	0	0	0	0	02	2	0	0	1	3	0	0	1	1	0	2	1	1	0	0	2	12	1	1	0	1	1	1	1997	400	1	3	1	0	T2a	N1	M0	2	4	1	1	0	35	1	1	2
49	0	1	1	0	0	1	1	53	53	4	2	1	1	1	1	1	2	1	5	0	1	1	1	2	63	5.25	1	1	1	1	1	1998	200	0	1	0	0	T1b	N1	M0	1	2	1	1	0	20	1	1	2
36	0	0	0	0	0	0	0	53	53	4	2	1	0	1	1	0	0	0	0	0	1	1	1	2	204	17	0	0	1	1	1	1999	400	1	3	1	0	T2a	N0	M0	2	4	0	0	0	25	1	1	3
59	1	1	1	2	1	1	1	62	62	5	2	1	0	1	1	0	0	0	0	0	1	1	1	3	179	14.9167	1	0	1	1	1	2001	200	0	1	1	0	T1b	N0	M0	1	2	0	0	0	28	1	1	2
45	0	1	1	2	1	1	1	00	0	0	0	0	3	0	0	1	1	0	2	1	1	1	1	3	47	3.91667	1	1	1	1	1	2001	200	0	1	1	0	T1b	N0	M0	1	2	0	0	0	30	1	1	4
63	1	2	2	2	1	0	0	53	53	4	2	1	0	1	1	0	0	0	0	0	1	1	1	3	173	14.4167	0	0	1	1	1	2002	200	0	1	0	0	T1b	N0	M0	1	2	0	0	0	20	2		0
53	0	1	1	2	1	1	1	00	0	0	0	0	3	0	0	1	1	1	3	1	1	1	1	3	174	14.5	0	0	1	1	1	2002	200	0	1	0	0	T1b	N0	M0	1	2	0	0	0	20	1	1	4
58	1	1	1	0	0	1	1	40	40	3	2	0	3	1	1	1	2	0	4	0	1	1	0	4	35	2.91667	1	1	1	1	1	2004	400	1	3	1	0	T2a	N0	M0	2	4	0	0	0	35	1	1	4
47	0	1	1	2	1	0	0	53	53	4	2	1	1	1	1	1	2	1	5	0	1	1	1	4	116	9.66667	0	0	1	1	1	2007	200	0	1	1	0	T1b1	N1	M0	1	2	1	1	0	40	1	1	2
50	0	1	1	2	1	0	0	53	53	4	2	1	0	1	1	0	0	0	0	0	1	1	1	5	91	7.58333	0	0	1	1	1	2009	200	0	1	0	0	T1b1	N0	M0	1	2	0	0	0	6	2		1
66	1	2	2	2	1	1	1	50	50	4	2	1	0	1	1	0	0	0	0	0	1	0	0	6	17	1.41667	1	1	1	1	1	2012	410	1	3	1	0	T2a	N0	M0	2	4	0	0	0	27	1	1	1
39	0	0	0	2	1	0	0	50	50	4	2	1	0	1	1	0	0	0	0	0	1	1	1	6	51	4.25	0	0	1	1	1	2012	200	0	1	0	0	T1b1	N0	M0	1	2	0	0	0	11	2		1
73	1	2	2	0	0	1	1	53	53	4	2	1	1	1	1	1	2	1	5	0	1	1	1	6	51	4.25	0	0	1	1	1	2012	400	1	3	0	0	T2a	N0	M0	2	4	0	0	0	20	1	1	2
89	1	2	3	2	1	1	1	00	0	0	0	0	3	0	0	1	1	0	2	1	0	0	0	6	10	0.833333	1	1	1	1	1	2013	400	1	3	1	0	T2a	N0	M0	2	4	0	0	0	40	1	1	1
83	1	2	3	2	1	0	0	40	40	3	2	0	1	1	1	1	2	1	5	0	1	0	0	6	19	1.58333	0	0	1	1	1	2015	410	1	3	1	0	T2a	N0	M0	2	4	0	0	0	27	1	1	2
39	0	0	0	0	0	0	0	02	2	0	0	0	3	0	0	1	1	0	2	1	1	1	1	0	342	28.5	0	0	1	1	1	1988	200	0	1	1	0	T1b	N0	M0	1	2	0	0	0	25	1	1	2
43	0	1	1	0	0	0	0	02	2	0	0	0	3	0	0	1	1	0	2	1	1	1	1	0	342	28.5	0	0	1	1	1	1988	200	0	1	1	0	T1b	N0	M0	1	2	0	0	0	40	1	1	1
28	0	0	0	0	0	1	1	50	50	4	2	1	0	1	1	0	0	0	0	0	1	1	1	0	112	9.33333	1	0	1	1	1	1988	200	0	1	1	0	T1b	N0	M0	1	2	0	0	0	35	1	1	4
53	0	1	1	0	0	0	0	02	2	0	0	0	3	0	0	1	1	0	2	1	1	1	1	0	342	28.5	0	0	1	1	1	1988	200	0	1	0	0	T1b	NX	M0	1	2	2		0	10	2	2	0
70	1	2	2	0	0	1	1	02	2	0	0	0	3	0	0	1	1	0	2	1	1	1	1	0	37	3.08333	1	0	1	1	1	1988	400	1	3	0	0	T2a	N0	M0	2	4	0	0	0	1	1	1	4
30	0	0	0	0	0	0	0	50	50	4	2	1	0	1	1	0	0	0	0	0	1	1	1	0	324	27	1	1	1	1	1	1988	400	1	3	1	0	T2a	N0	M0	2	4	0	0	0	30	1	1	4
44	0	1	1	0	0	1	1	02	2	0	0	0	3	0	0	1	1	0	2	1	1	1	1	0	333	27.75	0	0	1	1	1	1989	200	0	1	1	0	T1b	N0	M0	1	2	0	0	0	30	2	2	0
35	0	0	0	0	0	0	0	05	5	0	0	1	3	0	0	1	1	0	2	1	1	1	0	0	26	2.16667	1	1	1	1	1	1989	400	1	3	1	0	T2a	N1	M0	2	4	1	1	0	30	2	2	2
66	1	2	2	0	0	0	0	02	2	0	0	0	3	0	0	1	1	0	2	1	1	1	1	0	64	5.33333	1	1	1	1	1	1989	200	0	1	1	0	T1b	N0	M0	1	2	0	0	0	35	2	2	2
63	1	2	2	0	0	0	0	02	2	0	0	0	3	0	0	1	1	0	2	1	1	1	1	0	325	27.0833	0	0	1	1	1	1989	400	1	3	1	0	T2a	N0	M0	2	4	0	0	0	30	1	1	2
39	0	0	0	0	0	1	1	02	2	0	0	0	2	0	0	1	1	0	2	1	1	1	1	0	261	21.75	1	0	1	1	1	1989	400	1	3	0	0	T2a	NX	M0	2	4	2		0	1	1	1	4
34	0	0	0	0	0	0	0	40	40	3	2	0	3	1	1	1	2	0	4	0	1	1	1	0	313	26.0833	0	0	1	1	1	1990	200	0	1	1	0	T1b	NX	M0	1	2	2		0	35	1	1	2
40	0	1	1	0	0	0	0	02	2	0	0	0	3	0	0	1	1	0	2	1	1	1	1	0	198	16.5	1	0	1	1	1	1990	200	0	1	0	0	T1b	NX	M0	1	2	2		0	1	1	1	4
79	1	2	2	0	0	0	0	02	2	0	0	0	3	0	0	1	1	0	2	1	1	1	1	1	130	10.8333	1	0	1	1	1	1992	200	0	1	0	0	T1b	N0	M0	1	2	0	0	0	20	1	1	4
60	1	2	2	0	0	0	0	02	2	0	0	0	3	0	0	1	1	0	2	1	0	0	0	1	6	0.5	1	1	1	1	1	1992	200	0	1	1	0	T1b	NX	M0	1	2	2		0	30	1	1	4
68	1	2	2	0	0	1	1	02	2	0	0	0	3	0	0	1	1	0	2	1	1	1	1	1	50	4.16667	1	1	1	1	1	1992	200	0	1	0	0	T1b	N0	M0	1	2	0	0	0	20	1	1	4
61	1	2	2	0	0	1	1	50	50	4	2	1	1	1	1	1	2	0	4	0	1	1	1	1	66	5.5	1	1	1	1	1	1992	400	1	3	1	0	T2a	N1	M0	2	4	1	1	0	35	3	3	2
66	1	2	2	0	0	1	1	50	50	4	2	1	0	1	1	0	0	0	0	0	1	1	1	1	280	23.3333	0	0	1	1	1	1993	200	0	1	0	0	T1b	N0	M0	1	2	0	0	0	13	1	1	1
46	0	1	1	0	0	1	1	02	2	0	0	0	3	0	0	1	1	0	2	1	1	1	1	1	276	23	0	0	1	1	1	1993	200	0	1	1	0	T1b	N0	M0	1	2	0	0	0	35	1	1	4
42	0	1	1	0	0	0	0	02	2	0	0	0	3	0	0	1	1	0	2	1	1	1	1	1	269	22.4167	0	0	1	1	1	1994	200	0	1	1	0	T1b	N0	M0	1	2	0	0	0	40	1	1	1
49	0	1	1	0	0	0	0	50	50	4	2	1	3	1	1	1	2	0	4	0	1	0	0	1	17	1.41667	1	1	1	1	1	1994	400	1	3	1	0	T2a	N1	M0	2	4	1	1	0	40	1	1	2
70	1	2	2	0	0	0	0	02	2	0	0	0	3	0	0	1	1	0	2	1	1	1	1	1	44	3.66667	1	0	1	1	1	1994	200	0	1	1	0	T1b	N0	M0	1	2	0	0	0	30	1	1	1
41	0	1	1	0	0	1	1	35	35	3	2	1	0	1	1	0	0	0	0	0	1	1	1	1	257	21.4167	0	0	1	1	1	1995	200	0	1	1	0	T1b	N0	M0	1	2	0	0	0	25	1	1	4
70	1	2	2	0	0	0	0	50	50	4	2	1	0	1	1	0	0	0	0	0	1	1	1	1	143	11.9167	1	0	1	1	1	1995	400	1	3	1	0	T2a	N0	M0	2	4	0	0	0	30	1	1	2
52	0	1	1	0	0	1	1	50	50	4	2	1	0	1	1	0	0	0	0	0	1	1	1	2	36	3	1	0	1	1	1	1996	200	0	1	1	0	T1b	N0	M0	1	2	0	0	0	40	1	1	4
76	1	2	2	0	0	1	1	50	50	4	2	1	1	1	1	1	2	0	4	0	1	0	0	2	12	1	1	1	1	1	1	1996	400	1	3	1	0	T2a	N0	M0	2	4	0	0	0	40	1	1	2
45	0	1	1	1	1	1	1	02	2	0	0	0	3	0	0	1	1	0	2	1	1	1	1	2	235	19.5833	0	0	1	1	1	1997	200	0	1	0	0	T1b	N0	M0	1	2	0	0	0	20	1	1	2
81	1	2	3	0	0	1	1	50	50	4	2	1	0	1	1	0	0	0	0	0	1	1	1	2	84	7	1	0	1	1	1	1997	200	0	1	0	0	T1b	N0	M0	1	2	0	0	0	20	2	2	2
72	1	2	2	0	0	1	1	00	0	0	0	0	3	0	0	1	1	0	2	1	1	1	1	2	61	5.08333	1	0	1	1	1	1999	200	0	1	0	0	T1b	NX	M0	1	2	2		0	20	1	1	4
32	0	0	0	0	0	1	1	00	0	0	0	0	3	0	0	1	1	1	3	1	1	1	1	2	210	17.5	0	0	1	1	1	1999	200	0	1	1	0	T1b	N0	M0	1	2	0	0	0	25	1	1	4
81	1	2	3	0	0	1	1	00	0	0	0	0	3	0	0	1	1	0	2	1	0	0	0	3	7	0.583333	1	0	1	1	1	2000	200	0	1	1	0	T1b	N0	M0	1	2	0	0	0	30	3	3	4
48	0	1	1	0	0	0	0	00	0	0	0	0	3	0	0	1	1	1	3	1	1	1	1	3	202	16.8333	0	0	1	1	1	2000	200	0	1	1	0	T1b	N0	M0	1	2	0	0	0	40	1	1	4
48	0	1	1	0	0	1	1	53	53	4	2	1	0	1	1	0	0	0	0	0	1	1	1	3	186	15.5	0	0	1	1	1	2001	200	0	1	0	0	T1b	N0	M0	1	2	0	0	0	9	1	1	2
47	0	1	1	0	0	0	0	00	0	0	0	0	3	0	0	1	1	0	2	1	1	1	1	3	142	11.8333	1	1	1	1	1	2001	200	0	1	1	0	T1b	N0	M0	1	2	0	0	0	28	2		1
31	0	0	0	0	0	0	0	53	53	4	2	1	0	1	1	0	0	0	0	0	1	1	1	3	177	14.75	0	0	1	1	1	2002	200	0	1	1	0	T1b	N0	M0	1	2	0	0	0	36	1	1	2
30	0	0	0	0	0	1	1	00	0	0	0	0	2	0	0	1	1	1	3	1	1	1	1	3	158	13.1667	0	0	1	1	1	2003	400	1	3	1	0	T2a	N0	M0	2	4	0	0	0	28	1	1	1
65	1	2	2	0	0	1	1	53	53	4	2	1	0	1	1	0	0	1	1	0	1	1	1	3	49	4.08333	1	1	1	1	1	2003	200	0	1	1	0	T1b	N0	M0	1	2	0	0	0	25	1	1	4
81	1	2	3	0	0	1	1	00	0	0	0	0	3	0	0	1	1	1	3	1	1	1	1	4	138	11.5	1	1	1	1	1	2004	300	0	2	1	0	T1b1	N0	M0	1	2	0	0	0	25	1	1	1
41	0	1	1	0	0	0	0	00	0	0	0	0	3	0	0	1	1	1	3	1	1	1	1	4	142	11.8333	0	0	1	1	1	2005	400	1	3	1	0	T2a	N1	M0	2	4	1	1	0	39	1	1	2
57	1	1	1	0	0	0	0	00	0	0	0	0	3	0	0	1	1	1	3	1	1	1	1	4	127	10.5833	0	0	1	1	1	2006	200	0	1	1	0	T1b1	N0	M0	1	2	0	0	0	32	1	1	1
67	1	2	2	0	0	1	1	00	0	0	0	0	3	0	0	1	1	0	2	1	1	1	1	4	82	6.83333	1	0	1	1	1	2006	200	0	1	0	0	T1b1	N0	M0	1	2	0	0	0	10	1	1	2
64	1	2	2	0	0	1	1	51	51	4	2	1	0	1	1	0	0	0	0	0	1	1	1	4	137	11.4167	0	0	1	1	1	2005	200	0	1	0	0	T1b1	N0	M0	1	2	0	0	0	6	1	1	4
38	0	0	0	0	0	2		53	53	4	2	1	0	1	1	0	0	0	0	0	1	1	1	4	117	9.75	0	0	1	1	1	2007	200	0	1	0	0	T1b1	N0	M0	1	2	0	0	0	8	1	1	1
54	1	1	1	0	0	0	0	50	50	4	2	1	0	1	1	0	0	0	0	0	1	1	1	4	110	9.16667	0	0	1	1	1	2007	200	0	1	0	0	T1b1	N0	M0	1	2	0	0	0	10	2	2	0
34	0	0	0	0	0	1	1	53	53	4	2	1	1	1	1	1	2	0	4	0	1	1	1	4	114	9.5	0	0	1	1	1	2007	200	0	1	1	0	T1b1	N0	M0	1	2	0	0	0	29	1	1	4
75	1	2	2	0	0	1	1	00	0	0	0	0	3	0	0	1	1	1	3	1	1	1	1	4	54	4.5	1	1	1	1	1	2007	250	0	2	1	0	T1b1	N0	M0	1	2	0	0	0	25	1	1	1
45	0	1	1	0	0	1	1	00	0	0	0	0	3	0	0	1	1	1	3	1	1	1	1	5	99	8.25	0	0	1	1	1	2008	250	0	2	1	0	T1b1	N0	M0	1	2	0	0	0	33	2	2	0
65	1	2	2	0	0	0	0	00	0	0	0	0	3	0	0	1	1	0	2	1	1	1	1	5	100	8.33333	0	0	1	1	1	2008	300	0	2	0	0	T1b1	N0	M0	1	2	0	0	0	8	1	1	4
52	0	1	1	0	0	0	0	00	0	0	0	0	3	0	0	1	1	0	2	1	1	1	0	5	34	2.83333	0	0	1	1	1	2008	250	0	2	1	0	T1b1	N0	M0	1	2	0	0	0	40	1	1	4
77	1	2	2	0	0	1	1	00	0	0	0	0	3	0	0	1	1	1	3	1	1	1	1	5	46	3.83333	1	1	1	1	1	2009	250	0	2	1	0	T1b1	N0	M0	1	2	0	0	0	40	1	1	2
69	1	2	2	0	0	1	1	00	0	0	0	0	3	0	0	1	1	1	3	1	1	1	1	5	75	6.25	0	0	1	1	1	2010	300	0	2	0	0	T1b1	N0	M0	1	2	0	0	0	20	1	1	4
33	0	0	0	0	0	0	0	00	0	0	0	0	3	0	0	1	1	1	3	1	1	1	1	5	77	6.41667	0	0	1	1	1	2010	220	0	1	0	0	T1b1	N0	M0	1	2	0	0	0	14	2	2	1
66	1	2	2	0	0	1	1	53	53	4	2	1	3	1	1	1	2	1	5	0	1	1	1	5	69	5.75	0	0	1	1	1	2011	400	1	3	1	0	T2a	N0	M0	2	4	0	0	0	35	1	1	2
51	0	1	1	0	0	1	1	40	40	3	2	1	3	1	1	1	2	0	4	0	1	1	1	5	56	4.66667	1	1	1	1	1	2011	250	0	2	0	0	T1b1	N0	M0	1	2	0	0	0	14	2		2
32	0	0	0	0	0	1	1	00	0	0	0	0	3	0	0	1	1	0	2	1	1	1	1	6	51	4.25	0	0	1	1	1	2012	200	0	1	1	0	T1b1	N0	M0	1	2	0	0	0	40	1	1	1
65	1	2	2	0	0	1	1	00	0	0	0	0	3	0	0	1	1	1	3	1	1	1	1	6	51	4.25	0	0	1	1	1	2012	210	0	1	1	0	T1b1	N0	M0	1	2	0	0	0	35	1	1	1
51	0	1	1	0	0	0	0	00	0	0	0	0	3	0	0	1	1	1	3	1	1	1	1	6	50	4.16667	1	1	1	1	1	2012	250	0	2	1	0	T1b1	N1	M0	1	2	1	1	0	34	1	1	1
49	0	1	1	0	0	0	0	51	51	4	2	1	1	1	1	1	2	1	5	0	1	1	1	6	37	3.08333	0	0	1	1	1	2013	200	0	1	1	0	T1b1	N1	M0	1	2	1	1	0	34	1	1	2
59	1	1	1	0	0	1	1	00	0	0	0	0	3	0	0	1	1	1	3	1	0	0	0	6	10	0.833333	0	0	1	1	1	2014	200	0	1	0	0	T1b1	N0	M0	1	2	0	0	0	10	1	1	4
42	0	1	1	0	0	1	1	40	40	3	2	1	1	1	1	1	2	1	5	0	1	0	0	6	21	1.75	1	1	1	1	1	2014	390	0	2	1	0	T1b1	N1	M0	1	2	1	1	0	37	2	2	2
69	1	2	2	0	0	0	0	00	0	0	0	0	3	0	0	1	1	1	3	1	1	1	0	6	35	2.91667	0	0	1	1	1	2014	400	1	3	1	0	T2a	N0	M0	2	4	0	0	0	40	1	1	1
52	0	1	1	0	0	0	0	40	40	3	2	1	3	1	1	1	2	1	5	0	1	0	0	6	16	1.33333	0	0	1	1	1	2015	210	0	1	1	0	T1b1	N0	M0	1	2	0	0	0	22	2		0
26	0	0	0	0	0	1	1	00	0	0	0	1	3	0	0	1	1	1	3	1	1	0	0	6	17	1.41667	0	0	1	1	1	2015	250	0	2	0	0	T1b1	N1	M0	1	2	1	1	0	20	1	1	1
39	0	0	0	0	0	1	1	40	40	3	2	0	2	1	1	1	2	0	4	0	1	0	0	6	13	1.08333	0	0	1	1	1	2015	220	0	1	1	0	T1b1	N0	M0	1	2	0	0	0	30	1	1	4
49	0	1	1	0	0	0	0	00	0	0	0	0	3	0	0	1	1	1	3	1	1	0	0	6	18	1.5	0	0	1	1	1	2015	450	1	3	1	0	T2a	NX	M0	2	4	2		0	30	1	1	1
70	1	2	2	0	0	1	1	00	0	0	0	0	3	0	0	1	1	0	2	1	1	1	1	0	161	13.4167	1	1	1	1	1	1988	400	1	3	1	0	T2a	N0	M0	2	4	0	0	0	30	1	1	2
57	1	1	1	0	0	0	0	00	0	0	0	0	3	0	0	1	1	0	2	1	1	0	0	0	16	1.33333	1	1	1	1	1	1988	200	0	1	0	0	T1b	N0	M0	1	2	0	0	0	20	1	1	4
25	0	0	0	0	0	0	0	00	0	0	0	0	3	0	0	1	1	0	2	1	0	0	0	0	11	0.916667	1	1	1	1	1	1988	400	1	3	1	0	T2a	NX	M0	2	4	2		0	40	1	1	4
62	1	2	2	0	0	1	1	00	0	0	0	0	3	0	0	1	1	0	2	1	1	1	1	0	86	7.16667	1	1	1	1	1	1988	200	0	1	0	0	T1b	N0	M0	1	2	0	0	0	15	1	1	4
34	0	0	0	2	1	1	1	00	0	0	0	1	3	0	0	1	1	0	2	1	1	1	0	0	26	2.16667	1	1	1	1	1	1989	200	0	1	0	0	T1b	N1	M0	1	2	1	1	0	20	2	2	2
48	0	1	1	0	0	1	1	00	0	0	0	2	3	0	0	1	1	0	2	1	1	1	1	0	133	11.0833	1	1	1	1	1	1990	200	0	1	1	0	T1b	NX	M0	1	2	2		0	40	1	1	2
78	1	2	2	0	0	1	1	00	0	0	0	0	3	0	0	1	1	0	2	1	1	1	1	0	82	6.83333	1	0	1	1	1	1991	400	1	3	0	0	T2a	N0	M0	2	4	0	0	0	15	3	3	2
61	1	2	2	0	0	1	1	00	0	0	0	0	3	0	0	1	1	0	2	1	1	1	0	1	29	2.41667	1	1	1	1	1	1992	200	0	1	0	0	T1b	N0	M0	1	2	0	0	0	20	1	1	2
57	1	1	1	2	1	1	1	50	50	4	2	1	3	1	1	1	2	0	4	0	1	1	1	1	41	3.41667	1	1	1	1	1	1993	200	0	1	1	0	T1b	N1	M0	1	2	1	1	0	40	1	1	4
68	1	2	2	0	0	1	1	00	0	0	0	0	3	0	0	1	1	0	2	1	1	1	0	1	27	2.25	1	1	1	1	1	1995	200	0	1	0	0	T1b	N0	M0	1	2	0	0	0	1	1	1	2
71	1	2	2	0	0	0	0	00	0	0	0	0	3	0	0	1	1	0	2	1	1	1	1	1	42	3.5	1	0	1	1	1	1994	200	0	1	0	0	T1b	N0	M0	1	2	0	0	0	15	1	1	1
27	0	0	0	0	0	1	1	00	0	0	0	0	3	0	0	1	1	1	3	1	0	0	0	2	6	0.5	1	1	1	1	1	1996	200	0	1	1	0	T1b	N0	M0	1	2	0	0	0	40	1	1	4
64	1	2	2	0	0	0	0	00	0	0	0	0	3	0	0	1	1	0	2	1	1	1	1	2	240	20	0	0	1	1	1	1996	200	0	1	1	0	T1b	N0	M0	1	2	0	0	0	40	1	1	4
52	0	1	1	0	0	0	0	00	0	0	0	0	3	0	0	1	1	0	2	1	1	1	1	2	110	9.16667	1	1	1	1	1	1997	400	1	3	1	0	T2a	N0	M0	2	4	0	0	0	40	1	1	1
70	1	2	2	0	0	1	1	00	0	0	0	0	3	0	0	1	1	0	2	1	1	0	0	2	16	1.33333	1	0	1	1	1	1997	200	0	1	1	0	T1b	N0	M0	1	2	0	0	0	30	2	2	4
63	1	2	2	0	0	1	1	00	0	0	0	0	3	0	0	1	1	0	2	1	1	1	1	2	168	14	1	0	1	1	1	1998	200	0	1	0	0	T1b	N0	M0	1	2	0	0	0	20	1	1	1
72	1	2	2	0	0	1	1	00	0	0	0	0	3	0	0	1	1	0	2	1	1	1	1	2	112	9.33333	1	0	1	1	1	1998	200	0	1	1	0	T1b	NX	M0	1	2	2		0	30	1	1	1
80	1	2	3	0	0	1	1	00	0	0	0	0	3	0	0	1	1	0	2	1	1	1	1	2	53	4.41667	1	0	1	1	1	1999	400	1	3	1	0	T2a	N0	M0	2	4	0	0	0	30	1	1	2
71	1	2	2	0	0	0	0	53	53	4	2	1	0	1	1	0	0	0	0	0	1	1	1	3	138	11.5	1	0	1	1	1	2000	400	1	3	1	0	T2a	N0	M0	2	4	0	0	0	30	1	1	1
65	1	2	2	0	0	0	0	62	62	5	2	1	0	1	1	0	0	0	0	0	1	1	1	3	58	4.83333	1	1	1	1	1	2000	200	0	1	1	0	T1b	N0	M0	1	2	0	0	0	35	1	1	2
66	1	2	2	0	0	0	0	00	0	0	0	0	2	0	0	1	1	1	3	1	1	1	1	3	151	12.5833	1	0	1	1	1	2002	400	1	3	1	0	T2a	N0	M0	2	4	0	0	0	40	1	1	1
64	1	2	2	0	0	1	1	53	53	4	2	1	0	1	1	0	0	0	0	0	1	1	1	3	165	13.75	0	0	1	1	1	2003	200	0	1	1	0	T1b	N0	M0	1	2	0	0	0	40	1	1	1
40	0	1	1	0	0	1	1	00	0	0	0	0	3	0	0	1	1	1	3	1	1	1	1	4	60	5	0	0	1	1	1	2005	250	0	2	0	0	T1b1	N0	M0	1	2	0	0	0	9	1	1	1
65	1	2	2	0	0	1	1	00	0	0	0	0	3	0	0	1	1	1	3	1	1	0	0	4	15	1.25	0	0	1	1	1	2006	400	1	3	1	0	T2a	N0	M0	2	4	0	0	0	30	2	2	1
40	0	1	1	0	0	0	0	53	53	4	2	1	0	1	1	0	0	0	0	0	1	1	1	4	119	9.91667	0	0	1	1	1	2007	400	1	3	1	0	T2a	N0	M0	2	4	0	0	0	25	1	1	1
69	1	2	2	0	0	1	1	00	0	0	0	0	3	0	0	1	1	1	3	1	1	1	0	5	25	2.08333	1	1	1	1	1	2009	250	0	2	1	0	T1b1	N1	M0	1	2	1	1	0	38	1	1	4
66	1	2	2	1	1	1	1	50	50	4	2	1	0	1	1	0	0	0	0	0	1	1	1	5	78	6.5	0	0	1	1	1	2010	200	0	1	1	0	T1b1	N0	M0	1	2	0	0	0	21	1	1	2
34	0	0	0	0	0	2		51	51	4	2	1	0	1	1	0	0	0	0	0	1	1	1	5	80	6.66667	0	0	1	1	1	2010	250	0	2	0	0	T1b1	N1	M0	1	2	1	1	0	18	1	1	2
60	1	2	2	0	0	2		51	51	4	2	1	0	1	1	0	0	1	1	0	1	1	1	5	71	5.91667	0	0	1	1	1	2011	210	0	1	1	0	T1b1	N0	M0	1	2	0	0	0	28	2	2	4
66	1	2	2	0	0	1	1	53	53	4	2	1	0	1	1	0	0	0	0	0	1	1	1	5	62	5.16667	0	0	1	1	1	2011	200	0	1	1	0	T1b1	N0	M0	1	2	0	0	0	30	1	1	4
78	1	2	2	0	0	0	0	00	0	0	0	0	3	0	0	1	1	1	3	1	1	1	1	6	37	3.08333	0	0	1	1	1	2013	250	0	2	1	0	T1b1	N0	M0	1	2	0	0	0	30	1	1	1
59	1	1	1	0	0	2		00	0	0	0	0	3	0	0	1	1	1	3	1	0	0	0	6	6	0.5	0	0	1	1	1	2014	450	1	3	1	0	T2a	N0	M0	2	4	0	0	0	25	1	1	1
38	0	0	0	0	0	0	0	00	0	0	0	0	3	0	0	1	1	1	3	1	1	1	0	6	32	2.66667	0	0	1	1	1	2014	250	0	2	1	0	T1b1	N1	M0	1	2	1	1	0	40	1	1	2
29	0	0	0	0	0	1	1	00	0	0	0	0	3	0	0	1	1	1	3	1	1	1	0	6	32	2.66667	0	0	1	1	1	2014	400	1	3	0	0	T2a	N1	M0	2	4	1	1	0	0	1	1	1
47	0	1	1	0	0	0	0	50	50	4	2	1	0	1	1	0	0	0	0	0	1	1	0	6	28	2.33333	0	0	1	1	1	2014	300	0	2	1	0	T1b1	N0	M0	1	2	0	0	0	32	2	2	1
64	1	2	2	0	0	0	0	53	53	4	2	1	4	1	1	1	2	0	4	0	1	0	0	6	15	1.25	0	0	1	1	1	2015	400	1	3	1	0	T2a	N0	M0	2	4	0	0	0	35	2	2	1
40	0	1	1	0	0	0	0	50	50	4	2	1	0	1	1	0	0	0	0	0	0	0	0	0	8	0.666667	1	1	1	1	1	1988	400	1	3	1	0	T2a	N0	M0	2	4	0	0	0	35	1	1	4
64	1	2	2	0	0	0	0	02	2	0	0	0	3	0	0	1	1	0	2	1	1	1	1	0	121	10.0833	1	1	1	1	1	1989	200	0	1	0	0	T1b	N0	M0	1	2	0	0	0	15	1	1	2
69	1	2	2	0	0	0	0	50	50	4	2	1	0	1	1	0	0	0	0	0	1	1	1	0	271	22.5833	1	0	1	1	1	1989	200	0	1	1	0	T1b	N0	M0	1	2	0	0	0	30	1	1	4
60	1	2	2	0	0	0	0	02	2	0	0	0	3	0	0	1	1	0	2	1	1	1	1	0	75	6.25	1	1	1	1	1	1989	200	0	1	0	0	T1b	NX	M0	1	2	2		0	20	1	1	2
59	1	1	1	0	0	0	0	02	2	0	0	0	3	0	0	1	1	0	2	1	1	0	0	0	22	1.83333	1	1	1	1	1	1989	400	1	3	1	0	T2a	NX	M0	2	4	2		0	40	2	2	1
40	0	1	1	0	0	1	1	50	50	4	2	1	0	1	1	0	0	0	0	0	1	1	0	0	28	2.33333	1	1	1	1	1	1989	400	1	3	1	0	T2a	N1	M0	2	4	1	1	0	35	2	2	3
52	0	1	1	0	0	1	1	02	2	0	0	0	2	0	0	1	1	0	2	1	1	1	1	0	44	3.66667	1	0	1	1	1	1989	200	0	1	0	0	T1b	N0	M0	1	2	0	0	0	10	1	1	1
71	1	2	2	0	0	1	1	40	40	3	2	0	3	1	1	1	2	0	4	0	1	0	0	0	17	1.41667	1	0	1	1	1	1990	400	1	3	1	0	T2a	N0	M0	2	4	0	0	0	30	1	1	1
60	1	2	2	0	0	1	1	02	2	0	0	0	3	0	0	1	1	0	2	1	1	0	0	0	21	1.75	1	1	1	1	1	1991	200	0	1	1	0	T1b	N0	M0	1	2	0	0	0	30	1	1	2
41	0	1	1	0	0	0	0	50	50	4	2	1	1	1	1	1	2	0	4	0	1	1	1	0	309	25.75	0	0	1	1	1	1991	400	1	3	1	0	T2a	N1	M0	2	4	1	1	0	25	1	1	2
34	0	0	0	0	0	0	0	02	2	0	0	0	3	0	0	1	1	0	2	1	1	1	1	1	296	24.6667	0	0	1	1	1	1992	200	0	1	1	0	T1b	N0	M0	1	2	0	0	0	36	1	1	4
38	0	0	0	0	0	0	0	50	50	4	2	1	0	1	1	0	0	0	0	0	1	1	1	1	293	24.4167	0	0	1	1	1	1992	200	0	1	1	0	T1b	N0	M0	1	2	0	0	0	28	1	1	2
36	0	0	0	0	0	0	0	50	50	4	2	1	0	1	1	0	0	0	0	0	1	1	1	1	279	23.25	0	0	1	1	1	1993	200	0	1	0	0	T1b	N0	M0	1	2	0	0	0	10	1	1	2
66	1	2	2	0	0	1	1	02	2	0	0	0	3	0	0	1	1	0	2	1	1	1	1	1	91	7.58333	1	0	1	1	1	1993	400	1	3	1	0	T2a	NX	M0	2	4	2		0	40	1	1	4
33	0	0	0	0	0	0	0	50	50	4	2	1	1	1	1	1	2	0	4	0	1	1	1	1	274	22.8333	0	0	1	1	1	1994	200	0	1	1	0	T1b	N0	M0	1	2	0	0	0	28	2	2	2
63	1	2	2	0	0	0	0	50	50	4	2	1	1	1	1	1	2	0	4	0	1	1	1	1	191	15.9167	1	0	1	1	1	1994	200	0	1	1	0	T1b	N1	M0	1	2	1	1	0	35	1	1	1
56	1	1	1	2	1	0	0	50	50	4	2	1	1	1	1	1	2	0	4	0	1	0	0	1	20	1.66667	1	1	1	1	1	1994	400	1	3	1	0	T2a	N1	M0	2	4	1	1	0	35	1	1	2
47	0	1	1	0	0	1	1	50	50	4	2	0	3	1	1	1	2	0	4	0	1	1	1	1	258	21.5	0	0	1	1	1	1995	200	0	1	1	0	T1b	NX	M0	1	2	2		0	40	1	1	2
59	1	1	1	0	0	0	0	02	2	0	0	0	3	0	0	1	1	0	2	1	1	1	1	1	73	6.08333	1	1	1	1	1	1995	200	0	1	1	0	T1b	N0	M0	1	2	0	0	0	30	1	1	4
40	0	1	1	0	0	1	1	50	50	4	2	1	3	1	1	1	2	0	4	0	1	1	1	2	202	16.8333	1	1	1	1	1	1996	200	0	1	1	0	T1b	N0	M0	1	2	0	0	0	30	3	3	2
70	1	2	2	0	0	0	0	02	2	0	0	0	3	0	0	1	1	0	2	1	0	0	0	2	3	0.25	1	1	1	1	1	1996	200	0	1	1	0	T1b	NX	M0	1	2	2		0	40	1	1	2
46	0	1	1	0	0	0	0	40	40	3	2	0	3	1	1	1	2	0	4	0	1	1	1	2	104	8.66667	1	0	1	1	1	1996	200	0	1	1	0	T1b	NX	M0	1	2	2		0	40	1	1	1
36	0	0	0	1	1	2		50	50	4	2	1	0	1	1	0	0	0	0	0	1	1	1	2	245	20.4167	0	0	1	1	1	1996	200	0	1	1	0	T1b	N0	M0	1	2	0	0	0	40	1	1	1
72	1	2	2	2	1	1	1	02	2	0	0	0	3	0	0	1	1	0	2	1	1	1	1	2	206	17.1667	0	0	1	1	1	1996	200	0	1	1	0	T1b	NX	M0	1	2	2		0	40	1	1	2
72	1	2	2	1	1	2		00	0	0	0	0	3	0	0	1	1	0	2	1	1	0	0	2	13	1.08333	1	0	1	1	1	1998	200	0	1	0	0	T1b	NX	M0	1	2	2		0	20	1	1	4
37	0	0	0	3		0	0	51	51	4	2	1	0	1	1	0	0	0	0	0	1	1	1	2	220	18.3333	0	0	1	1	1	1998	200	0	1	0	0	T1b	N0	M0	1	2	0	0	0	10	2	2	4
37	0	0	0	0	0	0	0	30	30	3	2	0	1	1	1	1	2	0	4	0	1	1	1	2	213	17.75	0	0	1	1	1	1999	200	0	1	1	0	T1b	NX	M0	1	2	2		0	36	1	1	2
49	0	1	1	0	0	0	0	51	51	4	2	1	2	1	1	1	2	0	4	0	1	1	1	3	202	16.8333	0	0	1	1	1	2000	200	0	1	1	0	T1b	N0	M0	1	2	0	0	0	25	1	1	2
34	0	0	0	0	0	2		40	40	3	2	0	0	1	1	0	0	0	0	0	1	1	1	3	179	14.9167	0	0	1	1	1	2002	200	0	1	0	0	T1b	NX	M0	1	2	2		0	20	1	1	4
48	0	1	1	0	0	1	1	53	53	4	2	1	3	1	1	1	2	0	4	0	1	1	1	3	178	14.8333	0	0	1	1	1	2002	200	0	1	1	0	T1b	N1	M0	1	2	1	1	0	40	2	2	2
77	1	2	2	2	1	1	1	53	53	4	2	1	0	1	1	0	0	0	0	0	1	1	1	3	67	5.58333	1	1	1	1	1	2002	200	0	1	1	0	T1b	N0	M0	1	2	0	0	0	40	1	1	2
26	0	0	0	0	0	1	1	50	50	4	2	1	0	1	1	0	0	0	0	0	1	1	1	3	165	13.75	0	0	1	1	1	2003	200	0	1	0	0	T1b	N0	M0	1	2	0	0	0	15	2		4
43	0	1	1	0	0	0	0	53	53	4	2	1	1	1	1	1	2	1	5	0	1	1	1	3	165	13.75	0	0	1	1	1	2003	200	0	1	1	0	T1b	N1	M0	1	2	1	1	0	35	1	1	2
74	1	2	2	0	0	1	1	00	0	0	0	0	3	0	0	1	1	1	3	1	1	1	1	3	158	13.1667	1	0	1	1	1	2003	400	1	3	1	0	T2a	N0	M0	2	4	0	0	0	40	1	1	2
40	0	1	1	0	0	0	0	53	53	4	2	1	1	1	1	1	2	1	5	0	1	1	1	3	162	13.5	0	0	1	1	1	2003	380	0	2	1	0	T1b	N1	M0	1	2	1	1	0	35	1	1	2
66	1	2	2	0	0	1	1	53	53	4	2	1	0	1	1	0	0	0	0	0	1	1	1	3	158	13.1667	0	0	1	1	1	2003	400	1	3	1	0	T2a	N0	M0	2	4	0	0	0	38	1	1	2
88	1	2	3	0	0	1	1	50	50	4	2	1	3	1	1	1	2	1	5	0	1	1	1	3	40	3.33333	1	0	1	1	1	2003	400	1	3	1	0	T2a	N1	M0	2	4	1	1	0	25	2	2	1
59	1	1	1	1	1	1	1	00	0	0	0	0	3	0	0	1	1	1	3	1	0	0	0	4	6	0.5	1	0	1	1	1	2004	400	1	3	1	0	T2a	N0	M0	2	4	0	0	0	30	1	1	2
74	1	2	2	0	0	1	1	53	53	4	2	1	3	1	1	1	2	0	4	0	1	1	1	4	150	12.5	0	0	1	1	1	2004	400	1	3	1	0	T2a	N0	M0	2	4	0	0	0	32	1	1	1
37	0	0	0	0	0	0	0	53	53	4	2	1	1	1	1	1	2	1	5	0	1	1	1	4	142	11.8333	0	0	1	1	1	2005	400	1	3	1	0	T2a	N1	M0	2	4	1	1	0	25	1	1	2
58	1	1	1	0	0	1	1	53	53	4	2	1	0	1	1	0	0	0	0	0	1	1	1	4	127	10.5833	0	0	1	1	1	2006	400	1	3	1	0	T2a	N0	M0	2	4	0	0	0	25	1	1	2
82	1	2	3	0	0	0	0	40	40	3	2	1	1	1	1	1	2	0	4	0	1	1	1	4	39	3.25	1	1	1	1	1	2006	200	0	1	1	0	T1b1	N1	M0	1	2	1	1	0	32	3	3	2
49	0	1	1	0	0	1	1	51	51	4	2	1	0	1	1	0	0	0	0	0	1	1	1	4	116	9.66667	0	0	1	1	1	2007	200	0	1	1	0	T1b1	N0	M0	1	2	0	0	0	37	1	1	1
51	0	1	1	0	0	1	1	00	0	0	0	0	3	0	0	1	1	1	3	1	1	1	1	5	47	3.91667	1	1	1	1	1	2008	400	1	3	1	0	T2a	N0	M0	2	4	0	0	0	40	1	1	2
32	0	0	0	0	0	1	1	53	53	4	2	1	3	1	1	1	2	1	5	0	1	1	1	5	98	8.16667	0	0	1	1	1	2008	400	1	3	1	0	T2a	N0	M0	2	4	0	0	0	28	1	1	1
46	0	1	1	0	0	1	1	40	40	3	2	1	1	1	1	1	2	1	5	0	1	1	1	5	96	8	0	0	1	1	1	2008	300	0	2	1	0	T1b1	N1	M0	1	2	1	1	0	40	1	1	2
55	1	1	1	0	0	0	0	53	53	4	2	1	3	1	1	1	2	1	5	0	1	0	0	5	21	1.75	1	1	1	1	1	2009	400	1	3	1	0	T2a	N1	M0	2	4	1	1	0	30	1	1	4
38	0	0	0	0	0	0	0	30	30	3	2	0	3	1	1	1	2	1	5	0	1	1	1	5	85	7.08333	0	0	1	1	1	2009	200	0	1	0	0	T1b1	N0	M0	1	2	0	0	0	8	1	1	1
60	1	2	2	0	0	1	1	53	53	4	2	1	3	1	1	1	2	0	4	0	1	1	1	5	84	7	0	0	1	1	1	2009	250	0	2	1	0	T1b1	N0	M0	1	2	0	0	0	40	2	2	2
41	0	1	1	0	0	2		00	0	0	0	0	3	0	0	1	1	1	3	1	1	1	1	5	82	6.83333	0	0	1	1	1	2010	400	1	3	1	0	T2a	N0	M0	2	4	0	0	0	40	1	1	1
57	1	1	1	0	0	1	1	00	0	0	0	1	3	0	0	1	1	1	3	1	1	1	1	5	76	6.33333	0	0	1	1	1	2010	210	0	1	1	0	T1b1	N1	M0	1	2	1	1	0	25	1	1	2
64	1	2	2	0	0	1	1	53	53	4	2	1	0	1	1	0	0	0	0	0	1	1	0	5	34	2.83333	1	1	1	1	1	2010	200	0	1	1	0	T1b1	N0	M0	1	2	0	0	0	37	1	1	2
45	0	1	1	0	0	0	0	00	0	0	0	0	3	0	0	1	1	1	3	1	1	1	1	5	74	6.16667	0	0	1	1	1	2010	250	0	2	0	0	T1b1	N0	M0	1	2	0	0	0	20	1	1	1
77	1	2	2	0	0	0	0	40	40	3	2	0	1	1	1	1	2	1	5	0	1	0	0	6	14	1.16667	0	0	1	1	1	2015	250	0	2	1	0	T1b1	N0	M0	1	2	0	0	0	35	2		1
59	1	1	1	0	0	1	1	50	50	4	2	1	3	1	1	1	2	1	5	0	1	1	1	5	70	5.83333	0	0	1	1	1	2011	400	1	3	1	0	T2a	N1	M0	2	4	1	1	0	35	1	1	1
57	1	1	1	0	0	0	0	53	53	4	2	1	1	1	1	1	2	1	5	0	1	1	1	5	64	5.33333	0	0	1	1	1	2011	400	1	3	1	0	T2a	N1	M0	2	4	1	1	0	30	1	1	2
57	1	1	1	0	0	0	0	00	0	0	0	0	3	0	0	1	1	1	3	1	1	1	1	5	40	3.33333	1	0	1	1	1	2011	250	0	2	1	0	T1b1	N0	M0	1	2	0	0	0	35	1	1	1
50	0	1	1	2	1	2		00	0	0	0	0	3	0	0	1	1	1	3	1	1	1	1	5	62	5.16667	0	0	1	1	1	2011	420	1	3	1	0	T2a	N0	M0	2	4	0	0	0	25	2	2	0
74	1	2	2	0	0	0	0	00	0	0	0	0	3	0	0	1	1	0	2	1	1	1	1	6	46	3.83333	1	1	1	1	1	2012	250	0	2	1	0	T1b1	N0	M0	1	2	0	0	0	25	2	2	3
29	0	0	0	0	0	1	1	00	0	0	0	0	3	0	0	1	1	1	3	1	1	0	0	6	14	1.16667	1	1	1	1	1	2012	200	0	1	0	0	T1b1	N1	M0	1	2	1	1	0	10	1	1	2
75	1	2	2	0	0	1	1	30	30	3	2	0	1	1	1	1	2	1	5	0	1	1	1	6	52	4.33333	0	0	1	1	1	2012	250	0	2	1	0	T1b1	N0	M0	1	2	0	0	0	38	1	1	1
53	0	1	1	0	0	1	1	53	53	4	2	1	1	1	1	1	2	0	4	0	1	1	0	6	31	2.58333	0	0	1	1	1	2013	200	0	1	1	0	T1b1	N0	M0	1	2	0	0	0	30	1	1	2
37	0	0	0	0	0	0	0	00	0	0	0	0	3	0	0	1	1	0	2	1	1	1	1	6	44	3.66667	0	0	1	1	1	2013	220	0	1	1	0	T1b1	N0	M0	1	2	0	0	0	35	1	1	4
48	0	1	1	0	0	0	0	00	0	0	0	0	3	0	0	1	1	0	2	1	1	1	1	6	37	3.08333	0	0	1	1	1	2013	200	0	1	0	0	T1b1	N0	M0	1	2	0	0	0	20	1	1	4
64	1	2	2	2	1	1	1	53	53	4	2	1	0	1	1	0	0	0	0	0	1	0	0	6	18	1.5	0	0	1	1	1	2015	210	0	1	0	0	T1b1	N0	M0	1	2	0	0	0	9	2	2	4
65	1	2	2	0	0	1	1	50	50	4	2	1	1	1	1	1	2	0	4	0	0	0	0	6	5	0.416667	1	1	1	1	1	2013	210	0	1	1	0	T1b1	N0	M0	1	2	0	0	0	35	1	1	1
60	1	2	2	0	0	2		62	62	5	2	1	0	1	1	0	0	0	0	0	1	1	0	6	24	2	0	0	1	1	1	2014	200	0	1	1	0	T1b1	N0	M0	1	2	0	0	0	36	1	1	1
60	1	2	2	1	1	1	1	00	0	0	0	1	3	0	0	1	1	1	3	1	1	0	0	6	13	1.08333	0	0	1	1	1	2015	400	1	3	1	0	T2a	N1	M0	2	4	1	1	0	40	1	1	1
32	0	0	0	0	0	0	0	00	0	0	0	0	3	0	0	1	1	0	2	1	1	1	1	0	319	26.5833	0	0	1	1	1	1989	200	0	1	0	0	T1b	N0	M0	1	2	0	0	0	1	2	2	4
45	0	1	1	0	0	0	0	50	50	4	2	1	1	1	1	1	2	0	4	0	1	1	0	2	29	2.41667	1	1	1	1	1	1996	200	0	1	1	0	T1b	N1	M0	1	2	1	1	0	40	1	1	2
41	0	1	1	0	0	1	1	40	40	3	2	0	3	1	1	1	2	0	4	0	1	1	1	3	91	7.58333	0	0	1	1	1	2001	200	0	1	0	0	T1b	NX	M0	1	2	2		0	20	1	1	4
58	1	1	1	2	1	1	1	53	53	4	2	1	3	1	1	1	2	1	5	0	1	1	1	3	179	14.9167	0	0	1	1	1	2002	400	1	3	1	0	T2a	N0	M0	2	4	0	0	0	40	2		1
32	0	0	0	2	1	0	0	00	0	0	0	0	3	0	0	1	1	1	3	1	1	1	1	4	83	6.91667	0	0	1	1	1	2004	400	1	3	1	0	T2a	N0	M0	2	4	0	0	0	30	1	1	4
29	0	0	0	0	0	1	1	00	0	0	0	0	3	0	0	1	1	1	3	1	1	1	1	4	148	12.3333	0	0	1	1	1	2004	200	0	1	0	0	T1b1	N0	M0	1	2	0	0	0	8	1	1	1
44	0	1	1	0	0	0	0	00	0	0	0	0	3	0	0	1	1	1	3	1	1	1	1	4	80	6.66667	0	0	1	1	1	2004	400	1	3	0	0	T2a	N0	M0	2	4	0	0	0	0	1	1	4
48	0	1	1	0	0	2		00	0	0	0	0	3	0	0	1	1	1	3	1	1	1	1	4	142	11.8333	0	0	1	1	1	2005	250	0	2	1	0	T1b1	N0	M0	1	2	0	0	0	40	2		1
38	0	0	0	0	0	0	0	00	0	0	0	0	3	0	0	1	1	1	3	1	1	1	1	4	105	8.75	0	0	1	1	1	2005	400	1	3	1	0	T2a	N0	M0	2	4	0	0	0	40	1	1	1
48	0	1	1	0	0	1	1	40	40	3	2	0	3	1	1	1	2	1	5	0	1	1	1	4	124	10.3333	0	0	1	1	1	2006	400	1	3	1	0	T2a	N0	M0	2	4	0	0	0	40	1	1	1
26	0	0	0	0	0	1	1	00	0	0	0	0	3	0	0	1	1	1	3	1	1	1	1	2	88	7.33333	0	0	1	1	1	1998	400	1	3	0	0	T2a	NX	M0	2	4	2		0	10	1	1	1
74	1	2	2	0	0	1	1	40	40	3	2	1	0	1	1	0	0	0	0	0	1	1	0	4	32	2.66667	0	0	1	1	1	2004	400	1	3	0	0	T2a	N0	M0	2	4	0	0	0	20	1	1	4
67	1	2	2	0	0	1	1	50	50	4	2	1	1	1	1	1	2	0	4	0	1	1	1	4	118	9.83333	0	0	1	1	1	2007	400	1	3	1	0	T2a	N0	M0	2	4	0	0	0	35	1	1	1
49	0	1	1	0	0	1	1	00	0	0	0	0	3	0	0	1	1	0	2	1	1	1	1	4	37	3.08333	0	0	1	1	1	2006	400	1	3	1	0	T2a	N0	M0	2	4	0	0	0	35	1	1	0
56	1	1	1	0	0	1	1	40	40	3	2	0	0	1	1	0	0	0	0	0	1	1	1	4	100	8.33333	1	1	1	1	1	2007	200	0	1	0	0	T1b1	N0	M0	1	2	0	0	0	20	1	1	2
44	0	1	1	0	0	0	0	40	40	3	2	1	0	1	1	0	0	0	0	0	1	1	1	5	68	5.66667	0	0	1	1	1	2011	200	0	1	1	0	T1b1	N0	M0	1	2	0	0	0	30	1	1	4
30	0	0	0	0	0	1	1	00	0	0	0	1	3	0	0	1	1	0	2	1	1	1	1	5	80	6.66667	0	0	1	1	1	2010	200	0	1	1	0	T1b1	N1	M0	1	2	1	1	0	40	1	1	1
48	0	1	1	0	0	1	1	00	0	0	0	0	3	0	0	1	1	1	3	1	0	0	0	5	11	0.916667	1	1	1	1	1	2011	410	1	3	1	0	T2a	N0	M0	2	4	0	0	0	35	1	1	2
67	1	2	2	0	0	1	1	62	62	5	2	1	1	1	1	1	2	0	4	0	1	1	1	5	61	5.08333	0	0	1	1	1	2011	200	0	1	1	0	T1b1	N0	M0	1	2	0	0	0	40	2		1
66	1	2	2	0	0	1	1	00	0	0	0	1	2	0	0	1	1	1	3	1	1	1	1	6	52	4.33333	0	0	1	1	1	2012	250	0	2	1	0	T1b1	N1	M0	1	2	1	1	0	40	1	1	2
43	0	1	1	0	0	0	0	00	0	0	0	1	3	0	0	1	1	1	3	1	1	1	0	6	30	2.5	0	0	1	1	1	2014	210	0	1	1	0	T1b1	N1	M0	1	2	1	1	0	25	1	1	1
57	1	1	1	0	0	0	0	40	40	3	2	1	3	1	1	1	2	1	5	0	1	1	0	6	29	2.41667	0	0	1	1	1	2014	400	1	3	1	0	T2a	N0	M0	2	4	0	0	0	40	2		2
46	0	1	1	0	0	1	1	00	0	0	0	1	3	0	0	1	1	1	3	1	1	0	0	6	22	1.83333	0	0	1	1	1	2015	220	0	1	1	0	T1b1	N1	M0	1	2	1	1	0	30	1	1	2
44	0	1	1	0	0	1	1	61	61	5	2	0	0	1	1	0	0	0	0	0	1	0	0	6	12	1	1	1	1	1	1	2015	200	0	1	1	0	T1b1	N0	M0	1	2	0	0	0	40	1	1	2
46	0	1	1	1	1	1	1	50	50	4	2	1	1	1	1	1	2	0	4	0	1	1	1	0	308	25.6667	1	0	1	1	1	1988	400	1	3	1	0	T2a	N1	M0	2	4	1	1	0	38	1	1	2
65	1	2	2	0	0	1	1	02	2	0	0	0	3	0	0	1	1	0	2	1	1	1	1	0	65	5.41667	1	0	1	1	1	1989	400	1	3	0	0	T2a	NX	M0	2	4	2		0	15	2	2	1
54	1	1	1	0	0	0	0	50	50	4	2	1	0	1	1	0	0	0	0	0	1	1	1	0	282	23.5	0	0	1	1	1	1989	200	0	1	1	0	T1b	N0	M0	1	2	0	0	0	30	2	2	2
43	0	1	1	0	0	0	0	02	2	0	0	0	3	0	0	1	1	0	2	1	1	0	0	0	13	1.08333	1	1	1	1	1	1990	200	0	1	1	0	T1b	N0	M0	1	2	0	0	0	35	1	1	2
33	0	0	0	1	1	1	1	50	50	4	2	1	0	1	1	0	0	0	0	0	1	0	0	0	12	1	1	1	1	1	1	1990	200	0	1	1	0	T1b	N0	M0	1	2	0	0	0	40	1	1	2
60	1	2	2	0	0	0	0	50	50	4	2	1	0	1	1	0	0	0	0	0	1	1	1	1	297	24.75	0	0	1	1	1	1992	200	0	1	1	0	T1b	N0	M0	1	2	0	0	0	30	1	1	2
36	0	0	0	0	0	0	0	50	50	4	2	1	0	1	1	0	0	1	1	0	1	0	0	0	19	1.58333	1	1	1	1	1	1991	200	0	1	1	0	T1b	N1	M0	1	2	1	1	0	40	1	1	2
45	0	1	1	1	1	1	1	02	2	0	0	0	2	0	0	1	1	0	2	1	1	1	1	1	249	20.75	1	0	1	1	1	1993	400	1	3	1	0	T2a	N0	M0	2	4	0	0	0	40	1	1	2
49	0	1	1	1	1	2		50	50	4	2	1	3	1	1	1	2	1	5	0	1	1	1	1	273	22.75	0	0	1	1	1	1994	400	1	3	1	0	T2a	N1	M0	2	4	1	1	0	30	1	1	2
45	0	1	1	0	0	0	0	50	50	4	2	1	3	1	1	1	2	0	4	0	1	1	1	1	274	22.8333	0	0	1	1	1	1994	400	1	3	1	0	T2a	N1	M0	2	4	1	1	0	40	1	1	2
78	1	2	2	1	1	1	1	02	2	0	0	0	3	0	0	1	1	0	2	1	0	0	0	1	5	0.416667	1	1	1	1	1	1994	400	1	3	1	0	T2a	N0	M0	2	4	0	0	0	40	1	1	2
36	0	0	0	1	1	1	1	50	50	4	2	1	1	1	1	1	2	0	4	0	1	1	1	1	181	15.0833	0	0	1	1	1	1995	200	0	1	1	0	T1b	N0	M0	1	2	0	0	0	25	1	1	1
47	0	1	1	2	1	0	0	50	50	4	2	1	3	1	1	1	2	0	4	0	1	1	1	1	252	21	0	0	1	1	1	1995	400	1	3	1	0	T2a	N0	M0	2	4	0	0	0	25	1	1	1
42	0	1	1	1	1	0	0	30	30	3	2	0	3	1	1	1	2	0	4	0	1	1	1	1	186	15.5	0	0	1	1	1	1995	200	0	1	1	0	T1b	NX	M0	1	2	2		0	40	1	1	1
51	0	1	1	2	1	0	0	50	50	4	2	1	1	1	1	1	2	0	4	0	1	0	0	2	13	1.08333	1	1	1	1	1	1996	400	1	3	1	0	T2a	N1	M0	2	4	1	1	0	30	2	2	1
50	0	1	1	0	0	1	1	02	2	0	0	0	3	2	0	1	1	0	2	1	1	1	1	2	205	17.0833	0	0	1	1	1	1996	200	0	1	1	0	T1b	NX	M0	1	2	2		0	40	1	1	1
43	0	1	1	1	1	1	1	02	2	0	0	0	3	0	0	1	1	0	2	1	1	1	1	2	217	18.0833	0	0	1	1	1	1996	200	0	1	1	0	T1b	N1	M0	1	2	1	1	0	40	1	1	4
58	1	1	1	0	0	0	0	50	50	4	2	1	0	1	1	0	0	0	0	0	1	1	1	1	36	3	0	0	1	1	1	1995	200	0	1	0	0	T1b	N0	M0	1	2	0	0	0	10	1	1	2
34	0	0	0	1	1	0	0	02	2	0	0	0	3	0	0	1	1	0	2	1	1	0	0	2	21	1.75	1	1	1	1	1	1997	200	0	1	1	0	T1b	NX	M0	1	2	2		0	30	1	1	4
75	1	2	2	1	1	1	1	00	0	0	0	0	2	0	0	1	1	0	2	1	1	1	0	2	28	2.33333	1	0	1	1	1	1998	200	0	1	1	0	T1b	N0	M0	1	2	0	0	0	40	2	2	2
49	0	1	1	2	1	1	1	53	53	4	2	1	0	1	1	0	0	0	0	0	1	1	1	2	120	10	1	0	1	1	1	1998	200	0	1	1	0	T1b	N0	M0	1	2	0	0	0	40	1	1	2
70	1	2	2	1	1	1	1	00	0	0	0	0	3	0	0	1	1	0	2	1	1	1	1	2	90	7.5	1	0	1	1	1	1999	200	0	1	1	0	T1b	N0	M0	1	2	0	0	0	40	1	1	2
66	1	2	2	1	1	1	1	00	0	0	0	0	3	0	0	1	1	1	3	1	1	1	1	3	129	10.75	1	1	1	1	1	2000	400	1	3	0	0	T2a	N0	M0	2	4	0	0	0	20	1	1	1
63	1	2	2	1	1	1	1	53	53	4	2	1	1	1	1	1	2	1	5	0	1	1	1	3	39	3.25	1	1	1	1	1	2001	200	0	1	1	0	T1b	N0	M0	1	2	0	0	0	40	1	1	2
72	1	2	2	0	0	1	1	00	0	0	0	0	3	0	0	1	1	0	2	1	1	1	1	3	116	9.66667	1	0	1	1	1	2002	400	1	3	1	0	T2a	N0	M0	2	4	0	0	0	40	3	3	1
58	1	1	1	1	1	1	1	00	0	0	0	0	3	0	0	1	1	1	3	1	1	1	1	3	176	14.6667	0	0	1	1	1	2002	200	0	1	1	0	T1b	N0	M0	1	2	0	0	0	30	1	1	1
74	1	2	2	0	0	0	0	53	53	4	2	1	1	1	1	1	2	0	4	0	1	1	1	3	158	13.1667	1	0	1	1	1	2002	200	0	1	1	0	T1b	N0	M0	1	2	0	0	0	40	1	1	1
71	1	2	2	0	0	0	0	40	40	3	2	1	1	1	1	1	2	1	5	0	1	1	1	3	155	12.9167	1	0	1	1	1	2003	200	0	1	1	0	T1b	N0	M0	1	2	0	0	0	36	1	1	3
55	1	1	1	0	0	1	1	00	0	0	0	0	3	0	0	1	1	1	3	1	1	1	1	3	66	5.5	1	1	1	1	1	2003	400	1	3	1	0	T2a	N0	M0	2	4	0	0	0	30	2	2	4
75	1	2	2	1	1	1	1	62	62	5	2	1	1	1	1	1	2	0	4	0	1	1	1	4	52	4.33333	1	0	1	1	1	2004	300	0	2	0	0	T1b1	N0	M0	1	2	0	0	0	20	1	1	2
52	0	1	1	0	0	0	0	53	53	4	2	1	3	1	1	1	2	0	4	0	1	1	1	4	155	12.9167	0	0	1	1	1	2004	400	1	3	0	0	T2a	N0	M0	2	4	0	0	0	5	1	1	2
82	1	2	3	1	1	1	1	00	0	0	0	0	2	0	0	1	1	0	2	1	1	1	1	4	141	11.75	0	0	1	1	1	2005	400	1	3	1	0	T2a	N0	M0	2	4	0	0	0	35	1	1	2
71	1	2	2	1	1	1	1	40	40	3	2	0	1	1	1	1	2	0	4	0	1	1	1	4	149	12.4167	0	0	1	1	1	2004	200	0	1	0	0	T1b1	N0	M0	1	2	0	0	0	10	1	1	2
50	0	1	1	2	1	0	0	00	0	0	0	0	2	0	0	1	1	1	3	1	1	1	0	4	30	2.5	1	1	1	1	1	2007	200	0	1	1	0	T1b1	N0	M0	1	2	0	0	0	30	1	1	2
35	0	0	0	0	0	1	1	51	51	4	2	1	0	1	1	0	0	0	0	0	1	1	1	4	104	8.66667	0	0	1	1	1	2007	250	0	2	1	0	T1b1	N0	M0	1	2	0	0	0	25	2	2	4
58	1	1	1	1	1	1	1	00	0	0	0	0	2	0	0	1	1	1	3	1	1	1	1	5	102	8.5	0	0	1	1	1	2008	300	0	2	0	0	T1b1	N0	M0	1	2	0	0	0	20	1	1	2
69	1	2	2	0	0	0	0	50	50	4	2	1	0	1	1	0	0	0	0	0	1	1	0	5	24	2	1	1	1	1	1	2008	400	1	3	0	0	T2a	N0	M0	2	4	0	0	0	14	1	1	1
77	1	2	2	0	0	0	0	51	51	4	2	1	1	1	1	1	2	1	5	0	1	0	0	5	21	1.75	1	1	1	1	1	2009	400	1	3	1	0	T2a	N1	M0	2	4	1	1	0	40	1	1	1
59	1	1	1	1	1	1	1	00	0	0	0	0	2	0	0	1	1	0	2	1	1	1	0	5	30	2.5	0	0	1	1	1	2009	200	0	1	0	0	T1b1	N0	M0	1	2	0	0	0	20	1	1	1
32	0	0	0	0	0	1	1	00	0	0	0	0	2	0	0	1	1	1	3	1	1	1	1	5	63	5.25	0	0	1	1	1	2009	250	0	2	1	0	T1b1	N0	M0	1	2	0	0	0	40	1	1	1
39	0	0	0	0	0	1	1	00	0	0	0	0	2	0	0	1	1	1	3	1	1	1	0	5	27	2.25	0	0	1	1	1	2009	400	1	3	1	0	T2a	N0	M0	2	4	0	0	0	40	2	2	4
51	0	1	1	0	0	1	1	00	0	0	0	0	3	0	0	1	1	1	3	1	1	1	1	5	48	4	0	0	1	1	1	2011	220	0	1	1	0	T1b1	N0	M0	1	2	0	0	0	40	1	1	4
48	0	1	1	1	1	1	1	50	50	4	2	1	1	1	1	1	2	1	5	0	1	1	1	6	47	3.91667	0	0	1	1	1	2013	250	0	2	1	0	T1b1	N0	M0	1	2	0	0	0	40	1	1	2
65	1	2	2	1	1	1	1	00	0	0	0	0	3	0	0	1	1	0	2	1	1	1	1	4	111	9.25	0	0	1	1	1	2007	210	0	1	1	0	T1b1	N0	M0	1	2	0	0	0	40	1	1	4
38	0	0	0	0	0	0	0	50	50	4	2	1	1	1	1	1	2	1	5	0	0	0	0	6	5	0.416667	0	0	1	1	1	2013	420	1	3	1	0	T2a	N1	M0	2	4	1	1	0	35	1	1	1
45	0	1	1	2	1	0	0	40	40	3	2	1	3	1	1	1	2	0	4	0	1	1	0	6	32	2.66667	0	0	1	1	1	2014	210	0	1	0	0	T1b1	N1	M0	1	2	1	1	0	18	1	1	1
48	0	1	1	0	0	0	0	00	0	0	0	0	3	0	0	1	1	1	3	1	1	1	0	6	34	2.83333	0	0	1	1	1	2014	200	0	1	1	0	T1b1	N0	M0	1	2	0	0	0	33	2	2	4
41	0	1	1	0	0	0	0	00	0	0	0	0	3	0	0	1	1	1	3	1	1	0	0	6	20	1.66667	1	0	1	1	1	2014	250	0	2	1	0	T1b1	N0	M0	1	2	0	0	0	36	1	1	1
50	0	1	1	1	1	1	1	00	0	0	0	0	3	0	0	1	1	1	3	1	1	0	0	6	15	1.25	1	1	1	1	1	2014	400	1	3	0	0	T2a	N0	M0	2	4	0	0	0	10	1	1	1
32	0	0	0	0	0	0	0	40	40	3	2	1	0	1	1	0	0	0	0	0	1	0	0	6	23	1.91667	0	0	1	1	1	2015	200	0	1	0	0	T1b1	N0	M0	1	2	0	0	0	15	1	1	1
68	1	2	2	0	0	0	0	00	0	0	0	0	3	0	0	1	1	1	3	1	1	0	0	6	17	1.41667	0	0	1	1	1	2015	400	1	3	1	0	T2a	N1	M0	2	4	1	1	0	33	1	1	1
62	1	2	2	0	0	0	0	00	0	0	0	0	2	0	0	1	1	1	3	1	0	0	0	6	9	0.75	0	0	1	1	1	2015	200	0	1	1	0	T1b1	N0	M0	1	2	0	0	0	31	2		4
55	1	1	1	1	1	1	1	40	40	3	2	1	0	1	1	0	0	0	0	0	1	0	0	6	20	1.66667	0	0	1	1	1	2015	210	0	1	0	0	T1b1	N0	M0	1	2	0	0	0	10	1	1	0
58	1	1	1	1	1	1	1	00	0	0	0	0	2	0	0	1	1	1	3	1	1	0	0	6	13	1.08333	0	0	1	1	1	2015	400	1	3	1	0	T2a	N1	M0	2	4	1	1	0	21	2	2	4
76	1	2	2	0	0	1	1	40	40	3	2	1	0	1	1	0	0	0	0	0	1	1	1	4	79	6.58333	1	1	1	1	1	2007	210	0	1	0	0	T1b1	N0	M0	1	2	0	0	0	20	1	1	1
70	1	2	2	0	0	1	1	62	62	5	2	1	0	1	1	0	0	0	0	0	1	0	0	6	21	1.75	0	0	1	1	1	2015	210	0	1	1	0	T1b1	N0	M0	1	2	0	0	0	30	1	1	2
69	1	2	2	1	1	0	0	51	51	4	2	1	1	1	1	1	2	1	5	0	0	0	0	6	5	0.416667	1	1	1	1	1	2015	220	0	1	1	0	T1b1	N1	M0	1	2	1	1	0	40	1	1	1
41	0	1	1	2	1	0	0	00	0	0	0	1	3	0	0	1	1	1	3	1	1	1	1	2	139	11.5833	1	0	1	1	1	1999	200	0	1	1	0	T1b	N1	M0	1	2	1	1	0	40	1	1	2
35	0	0	0	2	1	0	0	53	53	4	2	1	0	1	1	0	0	0	0	0	1	1	1	5	92	7.66667	0	0	1	1	1	2009	250	0	2	1	0	T1b1	N0	M0	1	2	0	0	0	35	1	1	4
37	0	0	0	2	1	0	0	50	50	4	2	1	0	1	1	0	0	0	0	0	1	1	1	1	276	23	0	0	1	1	1	1993	200	0	1	1	0	T1b	N0	M0	1	2	0	0	0	21	1	1	1
69	1	2	2	2	1	1	1	02	2	0	0	0	3	0	0	1	1	0	2	1	1	0	0	1	17	1.41667	1	0	1	1	1	1992	400	1	3	0	0	T2a	N0	M0	2	4	0	0	0	20	1	1	1
41	0	1	1	2	1	0	0	05	5	0	0	1	3	0	0	1	1	1	3	1	1	1	1	1	294	24.5	0	0	1	1	1	1992	200	0	1	1	0	T1b	N1	M0	1	2	1	1	0	40	1	1	4
67	1	2	2	2	1	2		02	2	0	0	0	3	0	0	1	1	0	2	1	1	1	1	1	111	9.25	0	0	1	1	1	1995	400	1	3	1	0	T2a	N0	M0	2	4	0	0	0	30	2	2	1
48	0	1	1	0	0	0	0	02	2	0	0	0	3	0	0	1	1	0	2	1	1	0	0	1	13	1.08333	1	1	1	1	1	1993	200	0	1	0	0	T1b	NX	M0	1	2	2		0	1	1	1	4
68	1	2	2	2	1	1	1	50	50	4	2	1	0	1	1	0	0	0	0	0	1	1	1	1	271	22.5833	0	0	1	1	1	1994	200	0	1	1	0	T1b	N0	M0	1	2	0	0	0	25	1	1	4
43	0	1	1	0	0	0	0	50	50	4	2	1	1	1	1	1	2	0	4	0	1	1	0	2	31	2.58333	1	1	1	1	1	1997	200	0	1	1	0	T1b	N1	M0	1	2	1	1	0	27	1	1	2
64	1	2	2	0	0	0	0	50	50	4	2	1	0	1	1	0	0	0	0	0	1	1	1	2	236	19.6667	0	0	1	1	1	1997	200	0	1	0	0	T1b	N0	M0	1	2	0	0	0	10	1	1	4
47	0	1	1	0	0	1	1	50	50	4	2	1	3	1	1	1	2	0	4	0	1	0	0	2	12	1	1	1	1	1	1	1996	200	0	1	1	0	T1b	N0	M0	1	2	0	0	0	40	3	3	4
77	1	2	2	2	1	0	0	02	2	0	0	0	3	0	0	1	1	0	2	1	1	1	1	2	236	19.6667	0	0	1	1	1	1997	200	0	1	0	0	T1b	N0	M0	1	2	0	0	0	20	1	1	4
32	0	0	0	0	0	1	1	50	50	4	2	1	3	1	1	1	2	0	4	0	1	1	1	2	187	15.5833	0	0	1	1	1	1997	400	1	3	1	0	T2a	N0	M0	2	4	0	0	0	35	1	1	4
84	1	2	3	0	0	1	1	50	50	4	2	1	0	1	1	0	0	0	0	0	1	1	1	2	122	10.1667	1	0	1	1	1	1996	200	0	1	0	0	T1b	N0	M0	1	2	0	0	0	10	1	1	1
53	0	1	1	0	0	0	0	00	0	0	0	0	3	0	0	1	1	0	2	1	1	1	1	2	54	4.5	1	0	1	1	1	1999	200	0	1	0	0	T1b	N0	M0	1	2	0	0	0	10	2	2	2
72	1	2	2	2	1	1	1	02	2	0	0	0	3	0	0	1	1	0	2	1	1	0	0	2	22	1.83333	1	1	1	1	1	1996	400	1	3	1	0	T2a	NX	M0	2	4	2		0	25	2	2	1
34	0	0	0	0	0	0	0	53	53	4	2	1	1	1	1	1	2	1	5	0	1	1	1	3	184	15.3333	0	0	1	1	1	2000	200	0	1	1	0	T1b	N1	M0	1	2	1	1	0	35	1	1	2
80	1	2	3	2	1	1	1	40	40	3	2	0	1	1	1	1	2	0	4	0	1	1	1	2	84	7	0	0	1	1	1	1999	400	1	3	0	0	T2a	N0	M0	2	4	0	0	0	6	1	1	4
59	1	1	1	0	0	0	0	40	40	3	2	1	3	1	1	1	2	1	5	0	1	1	1	3	176	14.6667	0	0	1	1	1	2002	200	0	1	1	0	T1b	N1	M0	1	2	1	1	0	40	1	1	2
57	1	1	1	2	1	1	1	62	62	5	2	1	0	1	1	0	0	0	0	0	1	1	1	3	192	16	0	0	1	1	1	2000	200	0	1	1	0	T1b	N0	M0	1	2	0	0	0	40	2	2	4
45	0	1	1	0	0	1	1	30	30	3	2	1	0	1	1	0	0	0	0	0	1	1	1	3	191	15.9167	0	0	1	1	1	2001	200	0	1	0	0	T1b	NX	M0	1	2	2		0	15	1	1	2
42	0	1	1	0	0	0	0	53	53	4	2	1	3	1	1	1	2	0	4	0	1	1	1	3	41	3.41667	0	0	1	1	1	2000	400	1	3	1	0	T2a	N1	M0	2	4	1	1	0	40	1	1	4
71	1	2	2	2	1	1	1	40	40	3	2	1	0	1	1	0	0	0	0	0	1	1	0	3	26	2.16667	0	0	1	1	1	2000	200	0	1	1	0	T1b	N0	M0	1	2	0	0	0	35	1	1	4
46	0	1	1	0	0	1	1	40	40	3	2	1	3	1	1	1	2	0	4	0	1	0	0	3	22	1.83333	1	0	1	1	1	2002	200	0	1	1	0	T1b	N0	M0	1	2	0	0	0	40	1	1	2
59	1	1	1	0	0	0	0	40	40	3	2	1	1	1	1	1	2	0	4	0	1	1	1	4	154	12.8333	0	0	1	1	1	2004	200	0	1	1	0	T1b1	N0	M0	1	2	0	0	0	25	1	1	2
72	1	2	2	2	1	0	0	50	50	4	2	1	1	1	1	1	2	0	4	0	1	1	1	2	39	3.25	1	1	1	1	1	1999	200	0	1	1	0	T1b	N0	M0	1	2	0	0	0	25	1	1	2
72	1	2	2	0	0	1	1	00	0	0	0	0	3	0	0	1	1	1	3	1	1	1	1	3	39	3.25	1	0	1	1	1	2002	200	0	1	0	0	T1b	N0	M0	1	2	0	0	0	15	1	1	1
60	1	2	2	0	0	1	1	53	53	4	2	1	0	1	1	0	0	0	0	0	1	1	1	3	166	13.8333	0	0	1	1	1	2003	200	0	1	0	0	T1b	N0	M0	1	2	0	0	0	9	1	1	2
83	1	2	3	2	1	1	1	00	0	0	0	0	3	0	0	1	1	0	2	1	1	1	1	3	162	13.5	0	0	1	1	1	2003	400	1	3	1	0	T2a	N0	M0	2	4	0	0	0	30	1	1	1
49	0	1	1	0	0	0	0	53	53	4	2	1	1	1	1	1	2	0	4	0	1	1	1	4	153	12.75	0	0	1	1	1	2004	200	0	1	1	0	T1b1	N0	M0	1	2	0	0	0	27	2	2	2
61	1	2	2	0	0	1	1	40	40	3	2	1	1	1	1	1	2	0	4	0	1	1	0	4	35	2.91667	1	1	1	1	1	2005	400	1	3	1	0	T2a	N1	M0	2	4	1	1	0	40	1	1	1
72	1	2	2	2	1	1	1	53	53	4	2	1	1	1	1	1	2	1	5	0	1	1	1	4	138	11.5	0	0	1	1	1	2005	310	0	2	1	0	T1b1	N1	M0	1	2	1	1	0	40	3	3	2
86	1	2	3	2	1	0	0	00	0	0	0	0	3	0	0	1	1	0	2	1	1	1	1	4	103	8.58333	1	0	1	1	1	2006	200	0	1	1	0	T1b1	N0	M0	1	2	0	0	0	40	1	1	4
74	1	2	2	0	0	1	1	40	40	3	2	1	3	1	1	1	2	1	5	0	1	1	1	4	108	9	1	0	1	1	1	2006	200	0	1	1	0	T1b1	N1	M0	1	2	1	1	0	25	1	1	1
50	0	1	1	0	0	0	0	00	0	0	0	0	3	0	0	1	1	1	3	1	1	0	0	4	20	1.66667	1	1	1	1	1	2007	250	0	2	1	0	T1b1	N1	M0	1	2	1	1	0	40	1	1	2
37	0	0	0	0	0	1	1	00	0	0	0	0	3	0	0	1	1	1	3	1	1	1	1	4	111	9.25	0	0	1	1	1	2007	250	0	2	1	0	T1b1	N0	M0	1	2	0	0	0	40	1	1	4
36	0	0	0	0	0	0	0	40	40	3	2	1	0	1	1	0	0	0	0	0	1	1	1	4	110	9.16667	0	0	1	1	1	2007	200	0	1	0	0	T1b1	N0	M0	1	2	0	0	0	20	1	1	2
73	1	2	2	0	0	1	1	00	0	0	0	0	3	0	0	1	1	1	3	1	1	1	1	5	96	8	0	0	1	1	1	2008	400	1	3	1	0	T2a	N0	M0	2	4	0	0	0	35	1	1	1
41	0	1	1	0	0	0	0	53	53	4	2	1	0	1	1	0	0	0	0	0	1	1	1	5	95	7.91667	0	0	1	1	1	2009	200	0	1	1	0	T1b1	N0	M0	1	2	0	0	0	40	1	1	1
67	1	2	2	2	1	0	0	00	0	0	0	0	3	0	0	1	1	1	3	1	1	1	1	5	61	5.08333	0	0	1	1	1	2011	250	0	2	1	0	T1b1	N0	M0	1	2	0	0	0	40	1	1	1
72	1	2	2	0	0	1	1	40	40	3	2	1	1	1	1	1	2	0	4	0	1	1	1	6	58	4.83333	0	0	1	1	1	2012	210	0	1	1	0	T1b1	N0	M0	1	2	0	0	0	35	1	1	1
56	1	1	1	0	0	1	1	30	30	3	2	1	1	1	1	1	2	0	4	0	1	1	1	6	45	3.75	0	0	1	1	1	2013	210	0	1	1	0	T1b1	N0	M0	1	2	0	0	0	30	1	1	1
41	0	1	1	0	0	1	1	53	53	4	2	1	1	1	1	1	2	1	5	0	0	0	0	6	5	0.416667	0	0	1	1	1	2014	420	1	3	1	0	T2a	N1	M0	2	4	1	1	0	40	3	3	2
50	0	1	1	0	0	2		00	0	0	0	0	3	0	0	1	1	1	3	1	1	0	0	6	22	1.83333	0	0	1	1	1	2015	220	0	1	1	0	T1b1	N0	M0	1	2	0	0	0	25	2	2	0
49	0	1	1	0	0	1	1	40	40	3	2	1	0	1	1	0	0	0	0	0	1	0	0	6	19	1.58333	0	0	1	1	1	2015	200	0	1	0	0	T1b1	N0	M0	1	2	0	0	0	20	2	2	0
31	0	0	0	0	0	0	0	00	0	0	0	1	3	0	0	1	1	1	3	1	1	0	0	6	12	1	0	0	1	1	1	2015	210	0	1	0	0	T1b1	N1	M0	1	2	1	1	0	10	1	1	2
39	0	0	0	0	0	0	0	50	50	4	2	1	0	1	1	0	0	0	0	0	1	1	1	2	207	17.25	0	0	1	1	1	1997	200	0	1	1	0	T1b	N0	M0	1	2	0	0	0	40	1	1	1
27	0	0	0	0	0	0	0	00	0	0	0	0	2	0	0	1	1	0	2	1	1	1	1	2	129	10.75	0	0	1	1	1	1999	200	0	1	1	0	T1b	NX	M0	1	2	2		0	30	1	1	2
33	0	0	0	0	0	1	1	50	50	4	2	1	0	1	1	0	0	0	0	0	1	1	1	2	196	16.3333	0	0	1	1	1	1997	200	0	1	1	0	T1b	N0	M0	1	2	0	0	0	30	1	1	4
47	0	1	1	0	0	0	0	35	35	3	2	1	0	1	1	0	0	0	0	0	1	1	1	2	229	19.0833	0	0	1	1	1	1997	200	0	1	0	0	T1b	N0	M0	1	2	0	0	0	18	1	1	1
69	1	2	2	0	0	1	1	00	0	0	0	0	3	0	0	1	1	0	2	1	1	1	1	2	121	10.0833	1	0	1	1	1	1997	400	1	3	0	0	T2a	NX	M0	2	4	2		0	1	1	1	4
30	0	0	0	0	0	0	0	00	0	0	0	0	3	0	0	1	1	1	3	1	1	1	1	2	231	19.25	0	0	1	1	1	1997	200	0	1	1	0	T1b	N0	M0	1	2	0	0	0	30	1	1	4
42	0	1	1	0	0	1	1	40	40	3	2	1	3	1	1	1	2	0	4	0	1	1	1	2	203	16.9167	0	0	1	1	1	1999	200	0	1	1	0	T1b	N0	M0	1	2	0	0	0	35	1	1	2
40	0	1	1	0	0	0	0	35	35	3	2	1	1	1	1	1	2	0	4	0	1	0	0	2	14	1.16667	0	0	1	1	1	1997	200	0	1	1	0	T1b	N0	M0	1	2	0	0	0	35	1	1	2
77	1	2	2	2	1	1	1	00	0	0	0	0	3	0	0	1	1	0	2	1	1	1	1	2	192	16	1	0	1	1	1	1999	200	0	1	1	0	T1b	N0	M0	1	2	0	0	0	30	1	1	1
65	1	2	2	2	1	0	0	51	51	4	2	1	0	1	1	0	0	0	0	0	1	0	0	2	18	1.5	1	1	1	1	1	1999	400	1	3	1	0	T2a	N0	M0	2	4	0	0	0	22	1	1	2
71	1	2	2	0	0	0	0	50	50	4	2	1	3	1	1	1	2	0	4	0	1	1	1	2	37	3.08333	1	1	1	1	1	1997	400	1	3	1	0	T2a	N0	M0	2	4	0	0	0	25	1	1	2
55	1	1	1	0	0	0	0	53	53	4	2	1	1	1	1	1	2	0	4	0	1	1	1	2	48	4	1	1	1	1	1	1998	200	0	1	1	0	T1b	N0	M0	1	2	0	0	0	40	2	2	3
36	0	0	0	1	1	1	1	53	53	4	2	1	3	1	1	1	2	1	5	0	1	1	1	2	127	10.5833	1	0	1	1	1	1999	200	0	1	1	0	T1b	N1	M0	1	2	1	1	0	40	1	1	2
86	1	2	3	0	0	1	1	40	40	3	2	0	3	1	1	1	2	0	4	0	1	1	1	2	41	3.41667	0	0	1	1	1	1999	400	1	3	1	0	T2a	N0	M0	2	4	0	0	0	25	1	1	2
69	1	2	2	0	0	1	1	00	0	0	0	0	3	0	0	1	1	0	2	1	1	0	0	2	23	1.91667	1	0	1	1	1	1998	400	1	3	0	0	T2a	NX	M0	2	4	2		0	20	1	1	1
29	0	0	0	0	0	0	0	00	0	0	0	0	3	0	0	1	1	0	2	1	1	1	1	2	223	18.5833	0	0	1	1	1	1998	200	0	1	1	0	T1b	N0	M0	1	2	0	0	0	40	1	1	2
38	0	0	0	0	0	1	1	00	0	0	0	0	3	0	0	1	1	0	2	1	1	1	1	2	189	15.75	0	0	1	1	1	1999	200	0	1	1	0	T1b	N0	M0	1	2	0	0	0	40	1	1	4
46	0	1	1	0	0	2		40	40	3	2	1	0	1	1	0	0	0	0	0	1	1	1	2	203	16.9167	0	0	1	1	1	1999	400	1	3	1	0	T2a	N0	M0	2	4	0	0	0	35	1	1	2
54	1	1	1	0	0	1	1	53	53	4	2	1	0	1	1	0	0	0	0	0	1	1	1	2	91	7.58333	0	0	1	1	1	1999	400	1	3	0	0	T2a	N1	M0	2	4	1	1	0	7	1	1	2
68	1	2	2	0	0	0	0	50	50	4	2	1	0	1	1	0	0	0	0	0	1	1	1	2	36	3	1	0	1	1	1	1997	400	1	3	1	0	T2a	N0	M0	2	4	0	0	0	25	1	1	2
56	1	1	1	1	1	1	1	00	0	0	0	0	3	0	0	1	1	0	2	1	1	1	0	2	31	2.58333	1	0	1	1	1	1997	200	0	1	1	0	T1b	NX	M0	1	2	2		0	30	1	1	4
69	1	2	2	0	0	0	0	00	0	0	0	0	3	0	0	1	1	0	2	1	1	1	1	2	195	16.25	1	0	1	1	1	1998	200	0	1	1	0	T1b	N0	M0	1	2	0	0	0	40	1	1	0
40	0	1	1	0	0	1	1	62	62	5	2	1	0	1	1	0	0	0	0	0	1	1	1	2	150	12.5	0	0	1	1	1	1999	200	0	1	1	0	T1b	N0	M0	1	2	0	0	0	40	1	1	2
40	0	1	1	2	1	0	0	54	54	4	2	1	0	1	1	0	0	0	0	0	1	1	1	2	211	17.5833	0	0	1	1	1	1999	200	0	1	1	0	T1b	N0	M0	1	2	0	0	0	37	2	2	2
30	0	0	0	0	0	1	1	00	0	0	0	0	3	0	0	1	1	0	2	1	1	1	1	2	208	17.3333	0	0	1	1	1	1997	200	0	1	0	0	T1b	N0	M0	1	2	0	0	0	20	1	1	0
49	0	1	1	0	0	0	0	00	0	0	0	0	3	0	0	1	1	0	2	1	1	1	1	2	56	4.66667	0	0	1	1	1	1997	400	1	3	0	0	T2a	N0	M0	2	4	0	0	0	20	3	3	2
80	1	2	3	0	0	1	1	00	0	0	0	0	3	0	0	1	1	0	2	1	1	1	1	2	103	8.58333	1	0	1	1	1	1996	200	0	1	0	0	T1b	N0	M0	1	2	0	0	0	9	1	1	4
64	1	2	2	0	0	0	0	00	0	0	0	0	3	0	0	1	1	1	3	1	1	1	1	2	196	16.3333	0	0	1	1	1	1997	200	0	1	1	0	T1b	N0	M0	1	2	0	0	0	40	1	1	2
75	1	2	2	0	0	0	0	53	53	4	2	1	1	1	1	1	2	0	4	0	1	0	0	2	14	1.16667	1	1	1	1	1	1998	400	1	3	1	0	T2a	N1	M0	2	4	1	1	0	25	2	2	1
52	0	1	1	0	0	1	1	00	0	0	0	0	3	0	0	1	1	0	2	1	1	1	1	2	93	7.75	1	0	1	1	1	1999	200	0	1	1	0	T1b	N0	M0	1	2	0	0	0	35	1	1	2
85	1	2	3	0	0	0	0	00	0	0	0	0	3	0	0	1	1	0	2	1	1	1	1	2	85	7.08333	1	0	1	1	1	1997	200	0	1	0	0	T1b	N0	M0	1	2	0	0	0	7	1	1	1
93	1	2	3	0	0	1	1	00	0	0	0	0	3	0	0	1	1	0	2	1	1	1	1	2	79	6.58333	1	0	1	1	1	1997	200	0	1	1	0	T1b	N0	M0	1	2	0	0	0	30	2	2	0
34	0	0	0	0	0	0	0	52	52	4	2	1	1	1	1	1	2	0	4	0	0	0	0	2	11	0.916667	1	1	1	1	1	1999	400	1	3	1	0	T2a	N0	M0	2	4	0	0	0	35	3	3	2
38	0	0	0	0	0	1	1	00	0	0	0	0	3	0	0	1	1	1	3	1	1	1	1	2	91	7.58333	0	0	1	1	1	1999	200	0	1	0	0	T1b	N0	M0	1	2	0	0	0	1	1	1	1
65	1	2	2	0	0	1	1	00	0	0	0	0	3	0	0	1	1	0	2	1	1	1	1	2	75	6.25	1	1	1	1	1	1996	400	1	3	1	0	T2a	N0	M0	2	4	0	0	0	40	1	1	0
60	1	2	2	0	0	1	1	53	53	4	2	1	1	1	1	1	2	0	4	0	1	1	1	2	153	12.75	0	0	1	1	1	1998	200	0	1	1	0	T1b	N0	M0	1	2	0	0	0	32	1	1	2
65	1	2	2	0	0	1	1	00	0	0	0	0	3	0	0	1	1	0	2	1	0	0	0	1	11	0.916667	1	0	1	1	1	1995	400	1	3	1	0	T2a	N0	M0	2	4	0	0	0	40	1	1	4
72	1	2	2	0	0	1	1	50	50	4	2	1	0	1	1	0	0	0	0	0	1	1	1	1	193	16.0833	1	0	1	1	1	1995	400	1	3	1	0	T2a	N0	M0	2	4	0	0	0	35	1	1	1
46	0	1	1	0	0	0	0	00	0	0	0	0	3	0	0	1	1	0	2	1	0	0	0	1	8	0.666667	1	1	1	1	1	1993	200	0	1	1	0	T1b	N0	M0	1	2	0	0	0	30	2	2	3
43	0	1	1	0	0	1	1	00	0	0	0	0	3	0	0	1	1	0	2	1	1	1	1	1	236	19.6667	1	0	1	1	1	1994	200	0	1	0	0	T1b	N0	M0	1	2	0	0	0	15	1	1	4
45	0	1	1	0	0	0	0	50	50	4	2	1	0	1	1	0	0	0	0	0	1	1	1	2	232	19.3333	0	0	1	1	1	1996	200	0	1	1	0	T1b	N0	M0	1	2	0	0	0	29	1	1	4
36	0	0	0	0	0	1	1	00	0	0	0	0	3	0	0	1	1	0	2	1	1	1	1	1	118	9.83333	0	0	1	1	1	1994	200	0	1	1	0	T1b	N0	M0	1	2	0	0	0	30	2		4
72	1	2	2	2	1	0	0	50	50	4	2	1	0	1	1	0	0	0	0	0	1	1	1	1	168	14	1	0	1	1	1	1995	200	0	1	1	0	T1b	N0	M0	1	2	0	0	0	25	1	1	2
33	0	0	0	0	0	1	1	00	0	0	0	0	2	0	0	1	1	0	2	1	1	1	1	2	241	20.0833	0	0	1	1	1	1996	200	0	1	0	0	T1b	N0	M0	1	2	0	0	0	15	1	1	2
51	0	1	1	0	0	1	1	00	0	0	0	0	3	0	0	1	1	0	2	1	1	1	1	1	113	9.41667	0	0	1	1	1	1994	200	0	1	1	0	T1b	NX	M0	1	2	2		0	30	1	1	0
27	0	0	0	0	0	1	1	50	50	4	2	1	3	1	1	1	2	1	5	0	1	1	1	2	225	18.75	0	0	1	1	1	1996	400	1	3	1	0	T2a	N1	M0	2	4	1	1	0	30	1	1	1
39	0	0	0	0	0	0	0	50	50	4	2	0	3	1	1	1	2	0	4	0	1	1	1	1	78	6.5	1	0	1	1	1	1995	400	1	3	1	0	T2a	NX	M0	2	4	2		0	40	1	1	4
42	0	1	1	0	0	0	0	00	0	0	0	0	3	0	0	1	1	0	2	1	1	1	1	1	228	19	0	0	1	1	1	1995	200	0	1	1	0	T1b	N0	M0	1	2	0	0	0	30	1	1	4
70	1	2	2	2	1	1	1	50	50	4	2	1	3	1	1	1	2	0	4	0	1	1	1	1	235	19.5833	1	0	1	1	1	1993	400	1	3	1	0	T2a	N0	M0	2	4	0	0	0	25	1	1	1
38	0	0	0	0	0	1	1	00	0	0	0	0	3	0	0	1	1	0	2	1	1	1	1	1	261	21.75	0	0	1	1	1	1995	200	0	1	1	0	T1b	NX	M0	1	2	2		0	30	1	1	4
47	0	1	1	0	0	1	1	00	0	0	0	0	3	0	0	1	1	0	2	1	1	1	1	1	232	19.3333	0	0	1	1	1	1995	200	0	1	1	0	T1b	N0	M0	1	2	0	0	0	25	1	1	2
64	1	2	2	0	0	0	0	00	0	0	0	0	3	0	0	1	1	0	2	1	1	0	0	1	12	1	1	0	1	1	1	1994	200	0	1	0	0	T1b	N0	M0	1	2	0	0	0	10	1	1	2
44	0	1	1	0	0	1	1	00	0	0	0	0	3	0	0	1	1	0	2	1	1	0	0	1	13	1.08333	1	0	1	1	1	1993	200	0	1	1	0	T1b	N0	M0	1	2	0	0	0	40	1	1	4
50	0	1	1	0	0	1	1	00	0	0	0	1	2	0	0	1	1	1	3	1	1	1	1	1	112	9.33333	1	0	1	1	1	1993	400	1	3	1	0	T2a	N1	M0	2	4	1	1	0	40	1	1	2
50	0	1	1	0	0	1	1	50	50	4	2	1	1	1	1	1	2	0	4	0	0	0	0	1	4	0.333333	0	0	1	1	1	1993	200	0	1	1	0	T1b	N0	M0	1	2	0	0	0	40	3	3	4
38	0	0	0	0	0	1	1	00	0	0	0	0	3	0	0	1	1	0	2	1	1	1	1	1	281	23.4167	0	0	1	1	1	1993	200	0	1	1	0	T1b	N0	M0	1	2	0	0	0	40	1	1	2
67	1	2	2	2	1	0	0	00	0	0	0	0	3	0	0	1	1	0	2	1	1	1	1	1	254	21.1667	1	0	1	1	1	1992	400	1	3	0	0	T2a	N0	M0	2	4	0	0	0	20	1	1	1
51	0	1	1	0	0	1	1	60	60	5	2	1	4	1	1	1	2	1	5	0	1	1	1	1	49	4.08333	1	1	1	1	1	1992	400	1	3	1	0	T2a	N0	M0	2	4	0	0	0	40	1	1	2
59	1	1	1	0	0	1	1	50	50	4	2	0	3	1	1	1	2	1	5	0	1	1	1	1	137	11.4167	0	0	1	1	1	1993	400	1	3	1	0	T2a	NX	M0	2	4	2		0	30	1	1	4
70	1	2	2	0	0	1	1	00	0	0	0	0	3	0	0	1	1	0	2	1	1	1	1	1	107	8.91667	1	1	1	1	1	1993	200	0	1	1	0	T1b	N0	M0	1	2	0	0	0	40	1	1	4
51	0	1	1	0	0	1	1	50	50	4	2	1	0	1	1	0	0	0	0	0	1	1	0	1	29	2.41667	1	0	1	1	1	1993	200	0	1	0	0	T1b	N0	M0	1	2	0	0	0	15	1	1	2
67	1	2	2	2	1	2		50	50	4	2	1	1	1	1	1	2	1	5	0	1	1	1	1	52	4.33333	1	1	1	1	1	1992	200	0	1	1	0	T1b	N0	M0	1	2	0	0	0	30	1	1	2
55	1	1	1	0	0	0	0	50	50	4	2	1	3	1	1	1	2	0	4	0	1	1	1	1	58	4.83333	1	0	1	1	1	1993	400	1	3	1	0	T2a	N0	M0	2	4	0	0	0	30	2	2	1
43	0	1	1	0	0	1	1	50	50	4	2	1	3	1	1	1	2	0	4	0	1	1	1	1	271	22.5833	1	0	1	1	1	1992	200	0	1	1	0	T1b	NX	M0	1	2	2		0	40	1	1	2
23	0	0	0	0	0	1	1	00	0	0	0	0	3	0	0	1	1	0	2	1	1	1	1	1	289	24.0833	0	0	1	1	1	1992	400	1	3	1	0	T2a	NX	M0	2	4	2		0	30	3	3	2
73	1	2	2	0	0	1	1	51	51	4	2	1	1	1	1	1	2	1	5	0	1	1	1	3	54	4.5	0	0	1	1	1	2000	200	0	1	1	0	T1b	N1	M0	1	2	1	1	0	35	1	1	2
72	1	2	2	0	0	0	0	00	0	0	0	0	3	0	0	1	1	1	3	1	1	1	1	3	193	16.0833	0	0	1	1	1	2000	200	0	1	1	0	T1b	N0	M0	1	2	0	0	0	25	3	3	2
52	0	1	1	0	0	1	1	00	0	0	0	0	3	0	0	1	1	1	3	1	1	1	0	3	25	2.08333	1	1	1	1	1	2000	400	1	3	1	0	T2a	NX	M0	2	4	2		0	40	1	1	1
46	0	1	1	0	0	1	1	00	0	0	0	0	2	0	0	1	1	1	3	1	1	1	1	3	45	3.75	0	0	1	1	1	2001	200	0	1	0	0	T1b	NX	M0	1	2	2		0	1	3	3	4
71	1	2	2	0	0	1	1	53	53	4	2	1	0	1	1	0	0	0	0	0	1	1	1	3	146	12.1667	1	0	1	1	1	2002	200	0	1	1	0	T1b	N1	M0	1	2	1	1	0	40	1	1	1
76	1	2	2	2	1	1	1	00	0	0	0	0	3	0	0	1	1	0	2	1	1	1	1	3	51	4.25	1	1	1	1	1	2001	200	0	1	1	0	T1b	N0	M0	1	2	0	0	0	30	1	1	2
50	0	1	1	0	0	0	0	40	40	3	2	1	1	1	1	1	2	0	4	0	1	1	1	3	175	14.5833	0	0	1	1	1	2002	200	0	1	1	0	T1b	N1	M0	1	2	1	1	0	40	1	1	2
38	0	0	0	0	0	0	0	00	0	0	0	0	3	0	0	1	1	0	2	1	1	1	1	3	45	3.75	0	0	1	1	1	2001	200	0	1	1	0	T1b	N0	M0	1	2	0	0	0	40	1	1	1
52	0	1	1	0	0	0	0	40	40	3	2	0	1	1	1	1	2	1	5	0	1	1	1	3	175	14.5833	1	0	1	1	1	2001	400	1	3	1	0	T2a	NX	M0	2	4	2		0	40	1	1	4
35	0	0	0	1	1	1	1	51	51	4	2	1	0	1	1	0	0	0	0	0	1	1	1	3	182	15.1667	0	0	1	1	1	2001	400	1	3	1	0	T2a	N1	M0	2	4	1	1	0	40	1	1	1
45	0	1	1	0	0	0	0	40	40	3	2	0	3	1	1	1	2	1	5	0	1	1	1	3	117	9.75	0	0	1	1	1	2000	200	0	1	1	0	T1b	NX	M0	1	2	2		0	40	2	2	4
50	0	1	1	0	0	0	0	53	53	4	2	1	0	1	1	0	0	0	0	0	1	1	1	3	190	15.8333	0	0	1	1	1	2000	200	0	1	1	0	T1b	N0	M0	1	2	0	0	0	35	1	1	2
65	1	2	2	0	0	1	1	40	40	3	2	0	1	1	1	1	2	1	5	0	1	1	1	3	72	6	0	0	1	1	1	2001	200	0	1	1	0	T1b	NX	M0	1	2	2		0	30	1	1	0
87	1	2	3	2	1	1	1	00	0	0	0	0	3	0	0	1	1	0	2	1	1	1	1	3	102	8.5	1	0	1	1	1	2000	400	1	3	1	0	T2a	N0	M0	2	4	0	0	0	30	1	1	1
66	1	2	2	0	0	1	1	00	0	0	0	0	3	0	0	1	1	1	3	1	1	1	1	3	192	16	0	0	1	1	1	2000	400	1	3	1	0	T2a	N0	M0	2	4	0	0	0	40	1	1	2
60	1	2	2	0	0	1	1	00	0	0	0	0	3	2	0	1	1	1	3	1	1	1	0	3	27	2.25	1	0	1	1	1	2001	200	0	1	1	0	T1b	NX	M0	1	2	2		0	30	1	1	1
31	0	0	0	0	0	0	0	00	0	0	0	0	3	0	0	1	1	1	3	1	1	1	1	3	163	13.5833	0	0	1	1	1	2001	200	0	1	1	0	T1b	NX	M0	1	2	2		0	25	2	2	2
50	0	1	1	0	0	1	1	00	0	0	0	0	3	0	0	1	1	1	3	1	1	1	1	3	123	10.25	1	0	1	1	1	2002	200	0	1	1	0	T1b	N0	M0	1	2	0	0	0	30	1	1	2
76	1	2	2	2	1	0	0	40	40	3	2	1	0	1	1	0	0	0	0	0	0	0	0	3	2	0.166667	1	1	1	1	1	2002	400	1	3	1	0	T2a	N1	M0	2	4	1	1	0	40	2	2	2
77	1	2	2	0	0	1	1	53	53	4	2	1	3	1	1	1	2	0	4	0	1	1	0	6	25	2.08333	1	1	1	1	1	2012	420	1	3	1	0	T2a	N0	M0	2	4	0	0	0	25	1	1	1
35	0	0	0	0	0	0	0	53	53	4	2	1	0	1	1	0	0	0	0	0	1	1	1	3	161	13.4167	0	0	1	1	1	2003	200	0	1	0	0	T1b	N0	M0	1	2	0	0	0	20	2	2	0
54	1	1	1	0	0	0	0	40	40	3	2	1	0	1	1	0	0	0	0	0	1	1	1	3	162	13.5	0	0	1	1	1	2003	200	0	1	1	0	T1b	N0	M0	1	2	0	0	0	40	3	3	2
57	1	1	1	0	0	1	1	50	50	4	2	0	1	1	1	1	2	1	5	0	1	1	1	3	61	5.08333	1	1	1	1	1	2003	400	1	3	1	0	T2a	N0	M0	2	4	0	0	0	30	1	1	1
43	0	1	1	0	0	0	0	00	0	0	0	0	3	0	0	1	1	1	3	1	1	1	1	3	135	11.25	0	0	1	1	1	2002	200	0	1	0	0	T1b	N0	M0	1	2	0	0	0	20	3	3	4
53	0	1	1	0	0	1	1	53	53	4	2	1	0	1	1	0	0	0	0	0	1	1	1	3	171	14.25	0	0	1	1	1	2002	400	1	3	1	0	T2a	N0	M0	2	4	0	0	0	35	1	1	2
73	1	2	2	0	0	1	1	53	53	4	2	1	0	1	1	0	0	0	0	0	1	1	1	3	131	10.9167	0	0	1	1	1	2002	200	0	1	1	0	T1b	N0	M0	1	2	0	0	0	40	1	1	2
54	1	1	1	0	0	1	1	53	53	4	2	1	0	1	1	0	0	0	0	0	1	1	1	3	40	3.33333	1	1	1	1	1	2003	200	0	1	1	0	T1b	N1	M0	1	2	1	1	0	40	1	1	2
66	1	2	2	0	0	0	0	53	53	4	2	1	1	1	1	1	2	0	4	0	1	1	0	3	34	2.83333	0	0	1	1	1	2003	400	1	3	1	0	T2a	N1	M0	2	4	1	1	0	30	1	1	3
39	0	0	0	0	0	1	1	51	51	4	2	1	1	1	1	1	2	1	5	0	1	1	1	3	147	12.25	0	0	1	1	1	2003	200	0	1	1	0	T1b	N1	M0	1	2	1	1	0	38	1	1	1
44	0	1	1	0	0	1	1	30	30	3	2	0	0	1	1	0	0	0	0	0	1	1	1	4	135	11.25	0	0	1	1	1	2004	200	0	1	0	0	T1b1	NX	M0	1	2	2		0	12	1	1	2
75	1	2	2	0	0	1	1	00	0	0	0	0	2	0	0	1	1	0	2	1	1	0	0	4	13	1.08333	1	1	1	1	1	2004	400	1	3	0	0	T2a	N0	M0	2	4	0	0	0	20	1	1	1
70	1	2	2	0	0	1	1	51	51	4	2	1	1	1	1	1	2	0	4	0	1	1	1	4	150	12.5	0	0	1	1	1	2004	200	0	1	1	0	T1b1	N0	M0	1	2	0	0	0	30	1	1	2
78	1	2	2	0	0	0	0	40	40	3	2	0	0	1	1	0	0	0	0	0	0	0	0	4	10	0.833333	1	1	1	1	1	2004	300	0	2	1	0	T1b1	N0	M0	1	2	0	0	0	35	1	1	2
61	1	2	2	1	1	1	1	40	40	3	2	1	0	1	1	0	0	0	0	0	0	0	0	4	4	0.333333	1	1	1	1	1	2004	250	0	2	1	0	T1b1	N0	M0	1	2	0	0	0	38	1	1	2
47	0	1	1	0	0	1	1	53	53	4	2	1	0	1	1	0	0	0	0	0	1	1	1	4	122	10.1667	0	0	1	1	1	2004	200	0	1	0	0	T1b1	N0	M0	1	2	0	0	0	18	1	1	2
34	0	0	0	1	1	1	1	50	50	4	2	1	0	1	1	0	0	0	0	0	0	0	0	4	10	0.833333	1	1	1	1	1	2004	200	0	1	1	0	T1b1	N0	M0	1	2	0	0	0	40	1	1	4
64	1	2	2	1	1	1	1	00	0	0	0	0	3	0	0	1	1	0	2	1	1	0	0	4	12	1	1	0	1	1	1	2005	200	0	1	1	0	T1b1	N0	M0	1	2	0	0	0	24	1	1	2
49	0	1	1	0	0	1	1	40	40	3	2	1	0	1	1	0	0	0	0	0	1	1	1	4	74	6.16667	0	0	1	1	1	2005	250	0	2	0	0	T1b1	N0	M0	1	2	0	0	0	15	2		1
65	1	2	2	0	0	0	0	50	50	4	2	1	1	1	1	1	2	0	4	0	1	1	1	4	141	11.75	0	0	1	1	1	2005	200	0	1	1	0	T1b1	N1	M0	1	2	1	1	0	30	1	1	4
65	1	2	2	2	1	1	1	40	40	3	2	1	0	1	1	0	0	1	1	0	1	1	1	4	119	9.91667	0	0	1	1	1	2005	250	0	2	1	0	T1b1	N1	M0	1	2	1	1	0	40	1	1	2
42	0	1	1	0	0	0	0	60	60	5	2	1	0	1	1	0	0	0	0	0	1	1	1	4	136	11.3333	0	0	1	1	1	2005	200	0	1	0	0	T1b1	N0	M0	1	2	0	0	0	8	1	1	2
73	1	2	2	0	0	1	1	53	53	4	2	1	3	1	1	1	2	1	5	0	1	1	1	4	94	7.83333	0	0	1	1	1	2005	400	1	3	0	0	T2a	N1	M0	2	4	1	1	0	15	1	1	2
58	1	1	1	0	0	0	0	50	50	4	2	1	1	1	1	1	2	1	5	0	1	1	1	4	60	5	0	0	1	1	1	2005	400	1	3	1	0	T2a	N0	M0	2	4	0	0	0	33	3	3	2
34	0	0	0	0	0	0	0	00	0	0	0	0	3	0	0	1	1	1	3	1	1	1	1	4	110	9.16667	0	0	1	1	1	2005	250	0	2	0	0	T1b1	NX	M0	1	2	2		0	20	1	1	2
71	1	2	2	0	0	1	1	40	40	3	2	1	1	1	1	1	2	1	5	0	1	1	1	4	95	7.91667	1	0	1	1	1	2005	400	1	3	1	0	T2a	N0	M0	2	4	0	0	0	35	1	1	2
45	0	1	1	0	0	0	0	53	53	4	2	1	1	1	1	1	2	0	4	0	1	1	1	4	126	10.5	0	0	1	1	1	2005	200	0	1	1	0	T1b1	N0	M0	1	2	0	0	0	35	2	2	2
65	1	2	2	0	0	1	1	40	40	3	2	0	0	1	1	0	0	0	0	0	1	1	1	4	131	10.9167	0	0	1	1	1	2006	250	0	2	1	0	T1b1	N0	M0	1	2	0	0	0	40	1	1	4
49	0	1	1	0	0	0	0	62	62	5	2	1	3	1	1	1	2	0	4	0	1	1	1	4	127	10.5833	0	0	1	1	1	2006	380	0	2	1	0	T1b1	N1	M0	1	2	1	1	0	40	1	1	1
71	1	2	2	0	0	1	1	51	51	4	2	1	1	1	1	1	2	0	4	0	1	1	1	4	125	10.4167	0	0	1	1	1	2006	200	0	1	0	0	T1b1	N0	M0	1	2	0	0	0	15	1	1	4
63	1	2	2	0	0	1	1	40	40	3	2	1	2	1	1	1	2	0	4	0	1	1	1	4	85	7.08333	1	0	1	1	1	2006	400	1	3	0	0	T2a	N0	M0	2	4	0	0	0	20	1	1	1
36	0	0	0	2	1	1	1	50	50	4	2	1	3	1	1	1	2	0	4	0	1	1	1	4	100	8.33333	0	0	1	1	1	2006	400	1	3	1	0	T2a	N1	M0	2	4	1	1	0	25	1	1	2
79	1	2	2	2	1	0	0	50	50	4	2	1	1	1	1	1	2	1	5	0	1	1	1	4	122	10.1667	0	0	1	1	1	2006	400	1	3	1	0	T2a	N0	M0	2	4	0	0	0	25	3	3	4
61	1	2	2	0	0	0	0	53	53	4	2	1	0	1	1	0	0	0	0	0	1	1	1	4	105	8.75	1	0	1	1	1	2007	250	0	2	0	0	T1b1	N0	M0	1	2	0	0	0	19	1	1	4
55	1	1	1	0	0	1	1	40	40	3	2	1	2	1	1	1	2	0	4	0	1	1	1	4	121	10.0833	0	0	1	1	1	2006	200	0	1	1	0	T1b1	N0	M0	1	2	0	0	0	30	1	1	4
68	1	2	2	0	0	1	1	40	40	3	2	1	2	1	1	1	2	1	5	0	1	1	1	4	118	9.83333	0	0	1	1	1	2007	400	1	3	1	0	T2a	N1	M0	2	4	1	1	0	40	1	1	3
66	1	2	2	0	0	1	1	53	53	4	2	1	0	1	1	0	0	0	0	0	1	1	1	4	113	9.41667	0	0	1	1	1	2007	200	0	1	0	0	T1b1	N0	M0	1	2	0	0	0	9	1	1	3
68	1	2	2	0	0	0	0	40	40	3	2	1	1	1	1	1	2	0	4	0	1	1	1	4	112	9.33333	0	0	1	1	1	2007	400	1	3	1	0	T2a	N1	M0	2	4	1	1	0	35	1	1	2
78	1	2	2	0	0	1	1	00	0	0	0	0	3	2	0	1	1	0	2	1	1	1	1	4	108	9	0	0	1	1	1	2007	250	0	2	1	0	T1b1	N0	M0	1	2	0	0	0	40	1	1	4
53	0	1	1	0	0	1	1	51	51	4	2	1	1	1	1	1	2	1	5	0	1	1	1	4	102	8.5	0	0	1	1	1	2007	400	1	3	0	0	T2a	N0	M0	2	4	0	0	0	20	1	1	4
42	0	1	1	0	0	1	1	53	53	4	2	1	0	1	1	0	0	0	0	0	1	1	1	4	104	8.66667	0	0	1	1	1	2007	200	0	1	0	0	T1b1	N0	M0	1	2	0	0	0	19	1	1	3
52	0	1	1	2	1	1	1	40	40	3	2	1	3	1	1	1	2	1	5	0	1	0	0	5	16	1.33333	1	1	1	1	1	2008	400	1	3	1	0	T2a	N1	M0	2	4	1	1	0	40	1	1	1
63	1	2	2	0	0	0	0	00	0	0	0	1	3	0	0	1	1	1	3	1	1	1	1	5	93	7.75	0	0	1	1	1	2008	300	0	2	1	0	T1b1	N1	M0	1	2	1	1	0	39	1	1	2
57	1	1	1	0	0	1	1	40	40	3	2	0	1	1	1	1	2	1	5	0	1	1	1	5	106	8.83333	0	0	1	1	1	2008	250	0	2	1	0	T1b1	N0	M0	1	2	0	0	0	40	1	1	4
46	0	1	1	0	0	1	1	62	62	5	2	1	3	1	1	1	2	1	5	0	1	1	1	5	102	8.5	0	0	1	1	1	2008	200	0	1	1	0	T1b1	N0	M0	1	2	0	0	0	35	1	1	3
74	1	2	2	0	0	1	1	00	0	0	0	1	2	0	0	1	1	1	3	1	1	0	0	5	21	1.75	1	1	1	1	1	2008	400	1	3	1	0	T2a	N1	M0	2	4	1	1	0	34	1	1	0
30	0	0	0	0	0	0	0	00	0	0	0	1	3	0	0	1	1	1	3	1	1	1	1	5	102	8.5	0	0	1	1	1	2008	200	0	1	1	0	T1b1	N1	M0	1	2	1	1	0	40	1	1	1
55	1	1	1	2	1	0	0	00	0	0	0	0	3	0	0	1	1	1	3	1	1	1	1	5	97	8.08333	0	0	1	1	1	2008	250	0	2	1	0	T1b1	N0	M0	1	2	0	0	0	30	3	3	4
32	0	0	0	0	0	0	0	00	0	0	0	0	3	0	0	1	1	1	3	1	1	1	1	5	95	7.91667	0	0	1	1	1	2009	250	0	2	1	0	T1b1	N0	M0	1	2	0	0	0	40	1	1	2
60	1	2	2	0	0	1	1	51	51	4	2	1	2	1	1	1	2	1	5	0	1	1	1	5	91	7.58333	0	0	1	1	1	2009	400	1	3	1	0	T2a	N1	M0	2	4	1	1	0	25	1	1	1
36	0	0	0	0	0	1	1	30	30	3	2	1	1	1	1	1	2	0	4	0	1	1	1	5	70	5.83333	0	0	1	1	1	2009	200	0	1	1	0	T1b1	N0	M0	1	2	0	0	0	30	1	1	2
40	0	1	1	0	0	0	0	00	0	0	0	0	3	0	0	1	1	1	3	1	1	1	1	5	73	6.08333	0	0	1	1	1	2009	200	0	1	1	0	T1b1	N0	M0	1	2	0	0	0	30	1	1	4
59	1	1	1	0	0	1	1	51	51	4	2	1	0	1	1	0	0	0	0	0	1	1	1	5	45	3.75	0	0	1	1	1	2009	200	0	1	1	0	T1b1	N0	M0	1	2	0	0	0	38	1	1	3
69	1	2	2	0	0	1	1	50	50	4	2	1	0	1	1	0	0	0	0	0	1	1	1	5	79	6.58333	0	0	1	1	1	2009	450	1	3	1	0	T2a	N0	M0	2	4	0	0	0	40	1	1	2
69	1	2	2	0	0	1	1	50	50	4	2	1	0	1	1	0	0	0	0	0	1	1	1	5	77	6.41667	0	0	1	1	1	2009	400	1	3	1	0	T2a	N0	M0	2	4	0	0	0	35	1	1	2
51	0	1	1	0	0	0	0	00	0	0	0	0	2	0	0	1	1	1	3	1	1	1	1	5	85	7.08333	0	0	1	1	1	2009	400	1	3	1	0	T2a	N0	M0	2	4	0	0	0	40	1	1	2
59	1	1	1	0	0	1	1	53	53	4	2	1	0	1	1	0	0	0	0	0	1	1	0	5	26	2.16667	1	1	1	1	1	2009	250	0	2	1	0	T1b1	N0	M0	1	2	0	0	0	25	2	2	1
78	1	2	2	0	0	1	1	50	50	4	2	1	0	1	1	0	0	0	0	0	1	1	1	5	75	6.25	0	0	1	1	1	2009	200	0	1	1	0	T1b1	N0	M0	1	2	0	0	0	30	2		1
79	1	2	2	0	0	1	1	53	53	4	2	1	0	1	1	0	0	0	0	0	1	0	0	5	16	1.33333	0	0	1	1	1	2009	200	0	1	0	0	T1b1	N0	M0	1	2	0	0	0	17	1	1	4
69	1	2	2	0	0	0	0	40	40	3	2	1	0	1	1	0	0	0	0	0	1	1	1	5	83	6.91667	0	0	1	1	1	2009	200	0	1	0	0	T1b1	N0	M0	1	2	0	0	0	18	1	1	4
59	1	1	1	0	0	0	0	50	50	4	2	1	0	1	1	0	0	0	0	0	1	1	1	5	57	4.75	0	0	1	1	1	2010	210	0	1	1	0	T1b1	N0	M0	1	2	0	0	0	40	3	3	2
49	0	1	1	0	0	2		00	0	0	0	1	2	0	0	1	1	1	3	1	1	1	1	5	49	4.08333	0	0	1	1	1	2010	250	0	2	1	0	T1b1	N1	M0	1	2	1	1	0	30	3	3	4
67	1	2	2	3		1	1	40	40	3	2	1	0	1	1	0	0	0	0	0	1	1	1	5	76	6.33333	0	0	1	1	1	2010	210	0	1	1	0	T1b1	N0	M0	1	2	0	0	0	40	1	1	1
72	1	2	2	0	0	0	0	40	40	3	2	1	0	1	1	0	0	0	0	0	1	1	1	5	64	5.33333	0	0	1	1	1	2010	210	0	1	1	0	T1b1	N0	M0	1	2	0	0	0	34	1	1	2
57	1	1	1	0	0	2		40	40	3	2	1	1	1	1	1	2	0	4	0	1	1	1	5	50	4.16667	0	0	1	1	1	2010	220	0	1	1	0	T1b1	N0	M0	1	2	0	0	0	40	1	1	1
44	0	1	1	2	1	1	1	61	61	5	2	1	1	1	1	1	2	1	5	0	1	1	1	5	41	3.41667	0	0	1	1	1	2010	210	0	1	1	0	T1b1	N1	M0	1	2	1	1	0	28	1	1	2
44	0	1	1	3		0	0	40	40	3	2	1	0	1	1	0	0	0	0	0	1	1	1	5	84	7	0	0	1	1	1	2009	210	0	1	1	0	T1b1	N1	M0	1	2	1	1	0	25	1	1	1
60	1	2	2	0	0	1	1	40	40	3	2	1	3	1	1	1	2	1	5	0	1	1	1	5	67	5.58333	0	0	1	1	1	2011	420	1	3	1	0	T2a	N0	M0	2	4	0	0	0	35	3	3	2
48	0	1	1	0	0	0	0	50	50	4	2	1	0	1	1	0	0	0	0	0	1	1	1	5	41	3.41667	0	0	1	1	1	2010	210	0	1	1	0	T1b1	N0	M0	1	2	0	0	0	30	1	1	1
65	1	2	2	1	1	1	1	62	62	5	2	1	1	1	1	1	2	1	5	0	1	1	1	5	61	5.08333	0	0	1	1	1	2011	250	0	2	0	0	T1b1	N0	M0	1	2	0	0	0	20	1	1	2
63	1	2	2	0	0	1	1	00	0	0	0	0	3	0	0	1	1	0	2	1	1	0	0	5	21	1.75	1	1	1	1	1	2011	400	1	3	1	0	T2a	N0	M0	2	4	0	0	0	30	1	1	0
50	0	1	1	0	0	2		53	53	4	2	1	0	1	1	0	0	0	0	0	1	1	1	5	66	5.5	0	0	1	1	1	2011	200	0	1	0	0	T1b1	N0	M0	1	2	0	0	0	14	2		0
83	1	2	3	0	0	1	1	62	62	5	2	1	3	1	1	1	2	0	4	0	1	1	1	5	64	5.33333	0	0	1	1	1	2011	210	0	1	1	0	T1b1	N0	M0	1	2	0	0	0	35	1	1	1
37	0	0	0	1	1	1	1	00	0	0	0	0	2	0	0	1	1	0	2	1	1	1	1	6	57	4.75	0	0	1	1	1	2012	410	1	3	1	0	T2a	N0	M0	2	4	0	0	0	40	1	1	1
67	1	2	2	0	0	1	1	00	0	0	0	0	3	0	0	1	1	1	3	1	0	0	0	5	8	0.666667	0	0	1	1	1	2011	400	1	3	1	0	T2a	N0	M0	2	4	0	0	0	40	1	1	4
67	1	2	2	0	0	1	1	50	50	4	2	1	1	1	1	1	2	1	5	0	0	0	0	5	6	0.5	0	0	1	1	1	2011	210	0	1	0	0	T1b1	N0	M0	1	2	0	0	0	15	1	1	1
66	1	2	2	0	0	1	1	40	40	3	2	1	0	1	1	0	0	0	0	0	1	0	0	6	21	1.75	0	0	1	1	1	2012	210	0	1	1	0	T1b1	N0	M0	1	2	0	0	0	28	1	1	4
56	1	1	1	0	0	1	1	00	0	0	0	0	2	0	0	1	1	1	3	1	1	1	1	6	52	4.33333	0	0	1	1	1	2012	420	1	3	1	0	T2a	N0	M0	2	4	0	0	0	40	1	1	0
57	1	1	1	0	0	1	1	00	0	0	0	0	2	0	0	1	1	1	3	1	1	1	0	6	29	2.41667	0	0	1	1	1	2012	220	0	1	0	0	T1b1	N0	M0	1	2	0	0	0	20	1	1	1
50	0	1	1	0	0	0	0	00	0	0	0	0	2	0	0	1	1	1	3	1	0	0	0	6	8	0.666667	1	1	1	1	1	2012	300	0	2	1	0	T1b1	N1	M0	1	2	1	1	0	30	1	1	1
29	0	0	0	0	0	1	1	00	0	0	0	1	3	0	0	1	1	1	3	1	1	1	1	6	47	3.91667	0	0	1	1	1	2012	400	1	3	1	0	T2a	N1	M0	2	4	1	1	0	40	1	1	2
31	0	0	0	2	1	0	0	53	53	4	2	1	1	1	1	1	2	1	5	0	1	1	1	6	45	3.75	0	0	1	1	1	2012	400	1	3	1	0	T2a	N1	M0	2	4	1	1	0	30	1	1	2
54	1	1	1	0	0	1	1	40	40	3	2	1	3	1	1	1	2	0	4	0	0	0	0	6	5	0.416667	0	0	1	1	1	2013	250	0	2	1	0	T1b1	N1	M0	1	2	1	1	0	30	1	1	1
58	1	1	1	0	0	0	0	53	53	4	2	1	1	1	1	1	2	1	5	0	1	1	1	6	46	3.83333	0	0	1	1	1	2013	420	1	3	1	0	T2a	N1	M0	2	4	1	1	0	37	1	1	2
32	0	0	0	1	1	1	1	00	0	0	0	1	3	0	0	1	1	1	3	1	0	0	0	6	9	0.75	0	0	1	1	1	2013	210	0	1	1	0	T1b1	N1	M0	1	2	1	1	0	30	1	1	2
61	1	2	2	2	1	0	0	40	40	3	2	1	0	1	1	0	0	0	0	0	1	1	1	6	41	3.41667	0	0	1	1	1	2013	400	1	3	0	0	T2a	N0	M0	2	4	0	0	0	20	1	1	2
52	0	1	1	0	0	1	1	40	40	3	2	1	1	1	1	1	2	0	4	0	1	0	0	6	16	1.33333	1	1	1	1	1	2013	210	0	1	1	0	T1b1	N0	M0	1	2	0	0	0	40	1	1	2
51	0	1	1	0	0	1	1	51	51	4	2	1	0	1	1	0	0	1	1	0	1	1	0	6	34	2.83333	1	1	1	1	1	2012	410	1	3	1	0	T2a	N1	M0	2	4	1	1	0	40	1	1	1
57	1	1	1	0	0	0	0	53	53	4	2	1	1	1	1	1	2	1	5	0	1	1	1	6	39	3.25	0	0	1	1	1	2013	420	1	3	1	0	T2a	N0	M0	2	4	0	0	0	40	2	2	0
62	1	2	2	0	0	0	0	50	50	4	2	1	1	1	1	1	2	0	4	0	1	1	1	6	42	3.5	0	0	1	1	1	2013	400	1	3	1	0	T2a	N1	M0	2	4	1	1	0	40	1	1	1
76	1	2	2	0	0	1	1	50	50	4	2	1	3	1	1	1	2	1	5	0	1	1	1	6	39	3.25	0	0	1	1	1	2013	210	0	1	1	0	T1b1	N1	M0	1	2	1	1	0	28	2	2	2
64	1	2	2	1	1	1	1	40	40	3	2	1	0	1	1	0	0	0	0	0	1	1	1	6	41	3.41667	0	0	1	1	1	2013	200	0	1	0	0	T1b1	N0	M0	1	2	0	0	0	15	2	2	0
47	0	1	1	1	1	0	0	51	51	4	2	1	0	1	1	0	0	0	0	0	0	0	0	6	10	0.833333	0	0	1	1	1	2013	250	0	2	1	0	T1b1	N0	M0	1	2	0	0	0	30	1	1	2
57	1	1	1	2	1	0	0	53	53	4	2	1	1	1	1	1	2	1	5	0	1	0	0	6	20	1.66667	0	0	1	1	1	2014	400	1	3	1	0	T2a	N0	M0	2	4	0	0	0	40	1	1	1
35	0	0	0	0	0	0	0	53	53	4	2	1	0	1	1	0	0	0	0	0	0	0	0	6	3	0.25	0	0	1	1	1	2014	250	0	2	1	0	T1b1	N0	M0	1	2	0	0	0	35	1	1	2
54	1	1	1	0	0	0	0	40	40	3	2	1	1	1	1	1	2	0	4	0	1	0	0	6	22	1.83333	0	0	1	1	1	2014	210	0	1	1	0	T1b1	N0	M0	1	2	0	0	0	38	1	1	4
33	0	0	0	0	0	1	1	00	0	0	0	0	3	0	0	1	1	1	3	1	1	1	0	6	26	2.16667	0	0	1	1	1	2014	250	0	2	1	0	T1b1	N1	M0	1	2	1	1	0	40	1	1	2
52	0	1	1	1	1	1	1	50	50	4	2	1	0	1	1	0	0	0	0	0	1	1	0	6	27	2.25	0	0	1	1	1	2014	250	0	2	1	0	T1b1	N0	M0	1	2	0	0	0	30	1	1	1
55	1	1	1	0	0	1	1	00	0	0	0	1	3	0	0	1	1	0	2	1	0	0	0	6	11	0.916667	1	1	1	1	1	2014	210	0	1	1	0	T1b1	N1	M0	1	2	1	1	0	30	1	1	4
75	1	2	2	0	0	1	1	00	0	0	0	1	2	0	0	1	1	1	3	1	0	0	0	6	4	0.333333	0	0	1	1	1	2014	200	0	1	1	0	T1b1	N0	M0	1	2	0	0	0	35	1	1	1
80	1	2	3	0	0	1	1	40	40	3	2	1	1	1	1	1	2	1	5	0	1	1	0	6	25	2.08333	0	0	1	1	1	2014	450	1	3	1	0	T2a	N1	M0	2	4	1	1	0	30	1	1	2
57	1	1	1	0	0	1	1	62	62	5	2	1	0	1	1	0	0	0	0	0	0	0	0	6	9	0.75	0	0	1	1	1	2015	210	0	1	0	0	T1b1	N0	M0	1	2	0	0	0	16	1	1	1
46	0	1	1	0	0	0	0	40	40	3	2	1	0	1	1	0	0	1	1	0	1	0	0	6	20	1.66667	0	0	1	1	1	2015	400	1	3	1	0	T2a	N0	M0	2	4	0	0	0	35	1	1	2
74	1	2	2	2	1	1	1	53	53	4	2	1	0	1	1	0	0	0	0	0	0	0	0	6	1	0.0833333	0	0	1	1	1	2015	250	0	2	1	0	T1b1	N0	M0	1	2	0	0	0	30	1	1	2
56	1	1	1	0	0	1	1	00	0	0	0	1	3	0	0	1	1	1	3	1	1	0	0	6	16	1.33333	0	0	1	1	1	2015	200	0	1	1	0	T1b1	N1	M0	1	2	1	1	0	40	1	1	2
60	1	2	2	0	0	1	1	53	53	4	2	1	0	1	1	0	0	0	0	0	1	0	0	6	17	1.41667	0	0	1	1	1	2015	200	0	1	1	0	T1b1	N0	M0	1	2	0	0	0	21	1	1	1
67	1	2	2	2	1	0	0	51	51	4	2	1	1	1	1	1	2	1	5	0	1	0	0	6	13	1.08333	0	0	1	1	1	2015	200	0	1	1	0	T1b1	N0	M0	1	2	0	0	0	35	1	1	2
40	0	1	1	0	0	1	1	40	40	3	2	1	0	1	1	0	0	0	0	0	1	0	0	6	13	1.08333	0	0	1	1	1	2015	250	0	2	1	0	T1b1	N0	M0	1	2	0	0	0	35	1	1	2
78	1	2	2	0	0	1	1	40	40	3	2	1	1	1	1	1	2	1	5	0	0	0	0	6	11	0.916667	0	0	1	1	1	2015	410	1	3	1	0	T2a	N0	M0	2	4	0	0	0	25	1	1	1
41	0	1	1	1	1	0	0	02	2	0	0	0	3	0	0	1	1	0	2	1	1	1	1	2	242	20.1667	0	0	1	1	1	1996	200	0	1	0	0	T1b	N0	M0	1	2	0	0	0	6	1	1	1
54	1	1	1	1	1	1	1	00	0	0	0	0	3	0	0	1	1	1	3	1	1	1	1	3	131	10.9167	0	0	1	1	1	2003	200	0	1	1	0	T1b	N0	M0	1	2	0	0	0	40	1	1	2
32	0	0	0	2	1	0	0	53	53	4	2	1	3	1	1	1	2	1	5	0	1	1	1	3	38	3.16667	1	1	1	1	1	2001	400	1	3	1	0	T2a	N1	M0	2	4	1	1	0	40	1	1	1
50	0	1	1	0	0	0	0	50	50	4	2	1	0	1	1	0	0	0	0	0	1	1	1	3	94	7.83333	1	0	1	1	1	2001	380	0	2	1	0	T1b	N0	M0	1	2	0	0	0	38	1	1	1
37	0	0	0	0	0	0	0	30	30	3	2	1	0	1	1	0	0	0	0	0	1	1	1	3	196	16.3333	0	0	1	1	1	2000	200	0	1	1	0	T1b	N0	M0	1	2	0	0	0	25	2	2	3
41	0	1	1	0	0	0	0	53	53	4	2	1	0	1	1	0	0	0	0	0	1	1	1	3	195	16.25	0	0	1	1	1	2000	200	0	1	1	0	T1b	N0	M0	1	2	0	0	0	24	1	1	2
57	1	1	1	2	1	0	0	00	0	0	0	0	3	0	0	1	1	0	2	1	1	1	1	3	196	16.3333	0	0	1	1	1	2000	400	1	3	1	0	T2a	NX	M0	2	4	2		0	25	1	1	1
38	0	0	0	0	0	1	1	00	0	0	0	0	3	0	0	1	1	1	3	1	1	1	1	3	184	15.3333	0	0	1	1	1	2001	200	0	1	1	0	T1b	N0	M0	1	2	0	0	0	40	3	3	4
51	0	1	1	0	0	0	0	00	0	0	0	0	3	0	0	1	1	0	2	1	1	1	1	3	192	16	0	0	1	1	1	2000	200	0	1	1	0	T1b	NX	M0	1	2	2		0	30	1	1	2
52	0	1	1	2	1	0	0	00	0	0	0	0	3	0	0	1	1	1	3	1	1	1	1	3	48	4	1	1	1	1	1	2000	200	0	1	1	0	T1b	N0	M0	1	2	0	0	0	30	2	2	1
63	1	2	2	0	0	0	0	40	40	3	2	1	0	1	1	0	0	0	0	0	1	1	1	3	123	10.25	1	1	1	1	1	2000	400	1	3	1	0	T2a	N1	M0	2	4	1	1	0	35	1	1	1
36	0	0	0	0	0	0	0	00	0	0	0	0	3	0	0	1	1	0	2	1	1	1	1	3	87	7.25	1	0	1	1	1	2000	200	0	1	1	0	T1b	N0	M0	1	2	0	0	0	40	1	1	2
41	0	1	1	0	0	0	0	60	60	5	2	1	1	1	1	1	2	1	5	0	1	1	1	3	195	16.25	0	0	1	1	1	2000	200	0	1	1	0	T1b	N0	M0	1	2	0	0	0	36	1	1	2
53	0	1	1	0	0	0	0	00	0	0	0	0	3	0	0	1	1	0	2	1	1	1	1	3	73	6.08333	1	1	1	1	1	2000	200	0	1	1	0	T1b	N0	M0	1	2	0	0	0	24	1	1	0
41	0	1	1	0	0	0	0	30	30	3	2	1	1	1	1	1	2	0	4	0	1	1	1	3	189	15.75	1	0	1	1	1	2000	200	0	1	0	0	T1b	N1	M0	1	2	1	1	0	20	1	1	0
41	0	1	1	0	0	0	0	00	0	0	0	0	3	0	0	1	1	1	3	1	1	1	1	3	65	5.41667	1	1	1	1	1	2001	400	1	3	1	0	T2a	N0	M0	2	4	0	0	0	25	1	1	4
63	1	2	2	2	1	0	0	00	0	0	0	0	3	0	0	1	1	0	2	1	1	1	1	3	83	6.91667	1	0	1	1	1	2001	200	0	1	1	0	T1b	N0	M0	1	2	0	0	0	30	1	1	1
61	1	2	2	0	0	1	1	40	40	3	2	1	1	1	1	1	2	1	5	0	1	1	1	3	116	9.66667	1	0	1	1	1	2001	200	0	1	1	0	T1b	N0	M0	1	2	0	0	0	40	2	2	2
38	0	0	0	0	0	1	1	50	50	4	2	1	1	1	1	1	2	0	4	0	0	0	0	3	3	0.25	0	0	1	1	1	2002	400	1	3	1	0	T2a	N1	M0	2	4	1	1	0	35	1	1	1
59	1	1	1	2	1	1	1	53	53	4	2	1	0	1	1	0	0	0	0	0	1	1	1	3	74	6.16667	1	0	1	1	1	2002	200	0	1	1	0	T1b	N0	M0	1	2	0	0	0	27	1	1	2
37	0	0	0	0	0	1	1	53	53	4	2	1	1	1	1	1	2	1	5	0	1	1	1	3	39	3.25	1	1	1	1	1	2001	400	1	3	1	0	T2a	N1	M0	2	4	1	1	0	25	2	2	4
80	1	2	3	2	1	1	1	00	0	0	0	0	3	0	0	1	1	1	3	1	0	0	0	3	8	0.666667	1	1	1	1	1	2000	400	1	3	1	0	T2a	N0	M0	2	4	0	0	0	30	3	3	2
56	1	1	1	0	0	0	0	53	53	4	2	1	1	1	1	1	2	0	4	0	1	1	1	3	182	15.1667	1	1	1	1	1	2000	200	0	1	1	0	T1b	N0	M0	1	2	0	0	0	30	1	1	1
44	0	1	1	0	0	0	0	00	0	0	0	0	3	0	0	1	1	0	2	1	1	1	1	3	197	16.4167	0	0	1	1	1	2000	200	0	1	1	0	T1b	NX	M0	1	2	2		0	40	2	2	1
74	1	2	2	0	0	1	1	53	53	4	2	1	1	1	1	1	2	0	4	0	1	1	1	3	54	4.5	1	1	1	1	1	2001	200	0	1	1	0	T1b	N0	M0	1	2	0	0	0	40	1	1	2
57	1	1	1	0	0	0	0	53	53	4	2	1	0	1	1	0	0	0	0	0	1	1	1	3	186	15.5	0	0	1	1	1	2001	200	0	1	0	0	T1b	N0	M0	1	2	0	0	0	7	1	1	2
63	1	2	2	0	0	0	0	00	0	0	0	0	3	0	0	1	1	1	3	1	1	1	0	3	35	2.91667	1	1	1	1	1	2000	400	1	3	1	0	T2a	N0	M0	2	4	0	0	0	40	1	1	2
46	0	1	1	0	0	1	1	51	51	4	2	1	3	1	1	1	2	1	5	0	1	1	1	3	175	14.5833	0	0	1	1	1	2002	200	0	1	0	0	T1b	N1	M0	1	2	1	1	0	15	3	3	2
72	1	2	2	0	0	1	1	50	50	4	2	1	0	1	1	0	0	0	0	0	1	1	1	3	121	10.0833	1	0	1	1	1	2002	200	0	1	0	0	T1b	N0	M0	1	2	0	0	0	18	1	1	4
47	0	1	1	0	0	0	0	00	0	0	0	0	3	0	0	1	1	1	3	1	1	1	1	3	170	14.1667	0	0	1	1	1	2002	200	0	1	1	0	T1b	N0	M0	1	2	0	0	0	40	1	1	2
39	0	0	0	0	0	1	1	53	53	4	2	1	0	1	1	0	0	0	0	0	1	1	1	3	169	14.0833	0	0	1	1	1	2002	200	0	1	0	0	T1b	N0	M0	1	2	0	0	0	15	3	3	2
34	0	0	0	0	0	0	0	53	53	4	2	0	1	1	1	1	2	1	5	0	1	1	1	3	70	5.83333	0	0	1	1	1	2002	400	1	3	1	0	T2a	N0	M0	2	4	0	0	0	40	1	1	2
37	0	0	0	0	0	1	1	53	53	4	2	1	3	1	1	1	2	1	5	0	1	1	1	3	146	12.1667	0	0	1	1	1	2002	400	1	3	1	0	T2a	N1	M0	2	4	1	1	0	38	1	1	2
61	1	2	2	2	1	1	1	53	53	4	2	1	1	1	1	1	2	0	4	0	1	1	1	3	39	3.25	1	1	1	1	1	2002	200	0	1	1	0	T1b	N0	M0	1	2	0	0	0	40	2	2	3
42	0	1	1	0	0	1	1	40	40	3	2	0	1	1	1	1	2	0	4	0	1	1	1	3	168	14	0	0	1	1	1	2002	200	0	1	1	0	T1b	N0	M0	1	2	0	0	0	40	1	1	2
51	0	1	1	0	0	1	1	51	51	4	2	1	1	1	1	1	2	1	5	0	1	1	1	3	168	14	0	0	1	1	1	2002	200	0	1	1	0	T1b	N1	M0	1	2	1	1	0	39	1	1	2
62	1	2	2	2	1	1	1	00	0	0	0	0	3	0	0	1	1	1	3	1	1	1	1	3	88	7.33333	1	1	1	1	1	2003	400	1	3	1	0	T2a	N0	M0	2	4	0	0	0	34	1	1	4
36	0	0	0	0	0	0	0	61	61	5	2	1	3	1	1	1	2	1	5	0	1	1	1	3	162	13.5	0	0	1	1	1	2003	200	0	1	1	0	T1b	N0	M0	1	2	0	0	0	30	1	1	1
53	0	1	1	0	0	0	0	53	53	4	2	1	1	1	1	1	2	0	4	0	0	0	0	3	6	0.5	1	1	1	1	1	2002	200	0	1	1	0	T1b	N1	M0	1	2	1	1	0	36	1	1	2
61	1	2	2	0	0	1	1	62	62	5	2	1	0	1	1	0	0	0	0	0	1	1	1	3	174	14.5	0	0	1	1	1	2002	200	0	1	0	0	T1b	N0	M0	1	2	0	0	0	10	1	1	1
32	0	0	0	0	0	1	1	30	30	3	2	1	1	1	1	1	2	1	5	0	1	0	0	3	16	1.33333	0	0	1	1	1	2003	200	0	1	1	0	T1b	N1	M0	1	2	1	1	0	25	1	1	2
55	1	1	1	0	0	0	0	40	40	3	2	0	1	1	1	1	2	1	5	0	1	1	1	3	158	13.1667	0	0	1	1	1	2003	200	0	1	1	0	T1b	N0	M0	1	2	0	0	0	25	1	1	2
40	0	1	1	0	0	0	0	61	61	5	2	1	0	1	1	0	0	0	0	0	1	1	1	3	165	13.75	0	0	1	1	1	2003	380	0	2	1	0	T1b	N0	M0	1	2	0	0	0	31	2	2	2
38	0	0	0	0	0	0	0	50	50	4	2	1	0	1	1	0	0	0	0	0	1	1	1	3	129	10.75	0	0	1	1	1	2003	200	0	1	0	0	T1b	N0	M0	1	2	0	0	0	20	1	1	2
34	0	0	0	1	1	0	0	00	0	0	0	1	3	0	0	1	1	1	3	1	1	1	1	3	47	3.91667	1	0	1	1	1	2003	200	0	1	1	0	T1b	N1	M0	1	2	1	1	0	25	1	1	1
53	0	1	1	1	1	1	1	53	53	4	2	1	1	1	1	1	2	0	4	0	1	1	1	3	96	8	0	0	1	1	1	2003	200	0	1	1	0	T1b	N0	M0	1	2	0	0	0	33	1	1	1
43	0	1	1	0	0	0	0	00	0	0	0	1	3	0	0	1	1	1	3	1	1	1	1	3	80	6.66667	1	1	1	1	1	2003	200	0	1	1	0	T1b	N1	M0	1	2	1	1	0	40	1	1	2
54	1	1	1	0	0	1	1	00	0	0	0	1	3	0	0	1	1	1	3	1	1	1	1	3	156	13	0	0	1	1	1	2003	400	1	3	0	0	T2a	N0	M0	2	4	0	0	0	15	1	1	1
45	0	1	1	0	0	1	1	51	51	4	2	1	1	1	1	1	2	0	4	0	1	1	1	3	157	13.0833	0	0	1	1	1	2003	200	0	1	1	0	T1b	N0	M0	1	2	0	0	0	40	1	1	4
44	0	1	1	0	0	0	0	53	53	4	2	1	0	1	1	0	0	0	0	0	1	1	1	3	154	12.8333	0	0	1	1	1	2003	200	0	1	1	0	T1b	N0	M0	1	2	0	0	0	40	1	1	2
75	1	2	2	0	0	0	0	00	0	0	0	0	2	0	0	1	1	1	3	1	1	0	0	3	17	1.41667	1	1	1	1	1	2003	200	0	1	1	0	T1b	N0	M0	1	2	0	0	0	40	1	1	2
54	1	1	1	0	0	1	1	53	53	4	2	1	0	1	1	0	0	0	0	0	1	1	1	4	154	12.8333	0	0	1	1	1	2004	200	0	1	0	0	T1b1	N0	M0	1	2	0	0	0	14	1	1	4
34	0	0	0	0	0	0	0	53	53	4	2	1	1	1	1	1	2	1	5	0	1	1	0	4	26	2.16667	1	1	1	1	1	2004	250	0	2	1	0	T1b1	N1	M0	1	2	1	1	0	35	1	1	2
28	0	0	0	0	0	0	0	00	0	0	0	0	3	0	0	1	1	1	3	1	1	1	1	4	150	12.5	0	0	1	1	1	2004	200	0	1	1	0	T1b1	N0	M0	1	2	0	0	0	30	1	1	2
33	0	0	0	0	0	0	0	00	0	0	0	1	3	0	0	1	1	1	3	1	1	1	1	4	50	4.16667	0	0	1	1	1	2004	200	0	1	1	0	T1b1	N1	M0	1	2	1	1	0	30	1	1	2
46	0	1	1	0	0	0	0	53	53	4	2	1	0	1	1	0	0	0	0	0	1	1	1	4	147	12.25	0	0	1	1	1	2004	200	0	1	1	0	T1b1	N0	M0	1	2	0	0	0	24	1	1	1
45	0	1	1	0	0	0	0	40	40	3	2	0	3	1	1	1	2	1	5	0	1	1	0	4	33	2.75	1	1	1	1	1	2004	200	0	1	1	0	T1b1	N0	M0	1	2	0	0	0	40	1	1	4
52	0	1	1	0	0	0	0	51	51	4	2	1	1	1	1	1	2	1	5	0	1	1	1	4	148	12.3333	0	0	1	1	1	2004	400	1	3	1	0	T2a	N0	M0	2	4	0	0	0	24	1	1	1
83	1	2	3	0	0	1	1	40	40	3	2	0	0	1	1	0	0	0	0	0	1	1	1	4	76	6.33333	1	0	1	1	1	2004	300	0	2	1	0	T1b1	N0	M0	1	2	0	0	0	35	1	1	2
29	0	0	0	2	1	0	0	40	40	3	2	1	1	1	1	1	2	1	5	0	1	1	1	4	131	10.9167	0	0	1	1	1	2004	200	0	1	1	0	T1b1	N1	M0	1	2	1	1	0	23	1	1	4
48	0	1	1	2	1	0	0	50	50	4	2	1	0	1	1	0	0	0	0	0	1	1	1	4	145	12.0833	0	0	1	1	1	2004	250	0	2	0	0	T1b1	N0	M0	1	2	0	0	0	15	2	2	4
72	1	2	2	0	0	1	1	00	0	0	0	0	3	0	0	1	1	0	2	1	1	1	1	4	95	7.91667	1	0	1	1	1	2004	250	0	2	1	0	T1b1	N0	M0	1	2	0	0	0	30	1	1	2
49	0	1	1	0	0	1	1	62	62	5	2	1	2	1	1	1	2	0	4	0	1	1	1	3	162	13.5	0	0	1	1	1	2003	200	0	1	0	0	T1b	N0	M0	1	2	0	0	0	19	1	1	1
86	1	2	3	0	0	1	1	40	40	3	2	1	0	1	1	0	0	0	0	0	1	1	1	4	48	4	1	0	1	1	1	2004	380	0	2	1	0	T1b1	N1	M0	1	2	1	1	0	35	1	1	1
35	0	0	0	0	0	0	0	53	53	4	2	1	0	1	1	0	0	0	0	0	1	1	1	4	144	12	0	0	1	1	1	2004	250	0	2	1	0	T1b1	N1	M0	1	2	1	1	0	31	1	1	2
71	1	2	2	0	0	2		00	0	0	0	0	3	0	0	1	1	0	2	1	1	1	1	4	85	7.08333	1	0	1	1	1	2004	250	0	2	0	0	T1b1	N0	M0	1	2	0	0	0	10	1	1	2
62	1	2	2	2	1	1	1	40	40	3	2	1	1	1	1	1	2	1	5	0	1	1	1	4	148	12.3333	0	0	1	1	1	2004	400	1	3	1	0	T2a	N0	M0	2	4	0	0	0	25	1	1	2
40	0	1	1	2	1	0	0	00	0	0	0	0	3	0	0	1	1	1	3	1	1	1	1	4	142	11.8333	0	0	1	1	1	2005	200	0	1	1	0	T1b1	N0	M0	1	2	0	0	0	27	1	1	1
44	0	1	1	0	0	1	1	00	0	0	0	0	3	0	0	1	1	1	3	1	1	0	0	4	18	1.5	1	1	1	1	1	2005	250	0	2	1	0	T1b1	N0	M0	1	2	0	0	0	40	1	1	1
78	1	2	2	0	0	1	1	40	40	3	2	0	3	1	1	1	2	0	4	0	1	1	1	4	57	4.75	1	1	1	1	1	2005	400	1	3	1	0	T2a	N0	M0	2	4	0	0	0	37	1	1	1
43	0	1	1	0	0	0	0	53	53	4	2	1	0	1	1	0	0	0	0	0	1	1	1	4	124	10.3333	0	0	1	1	1	2005	200	0	1	1	0	T1b1	N0	M0	1	2	0	0	0	26	2	2	2
54	1	1	1	0	0	1	1	51	51	4	2	1	0	1	1	0	0	0	0	0	1	1	1	4	135	11.25	0	0	1	1	1	2005	200	0	1	0	0	T1b1	N0	M0	1	2	0	0	0	18	1	1	1
79	1	2	2	0	0	1	1	53	53	4	2	1	0	1	1	0	0	0	0	0	1	1	1	4	105	8.75	1	0	1	1	1	2005	200	0	1	1	0	T1b1	N0	M0	1	2	0	0	0	30	1	1	2
58	1	1	1	0	0	1	1	00	0	0	0	0	3	0	0	1	1	1	3	1	1	1	1	4	132	11	1	0	1	1	1	2005	200	0	1	1	0	T1b1	N0	M0	1	2	0	0	0	40	1	1	2
76	1	2	2	2	1	1	1	50	50	4	2	1	0	1	1	0	0	0	0	0	1	1	1	4	98	8.16667	1	0	1	1	1	2005	250	0	2	0	0	T1b1	N0	M0	1	2	0	0	0	17	1	1	1
66	1	2	2	2	1	1	1	40	40	3	2	1	0	1	1	0	0	0	0	0	1	1	1	4	120	10	0	0	1	1	1	2005	200	0	1	0	0	T1b1	N0	M0	1	2	0	0	0	16	1	1	4
52	0	1	1	2	1	0	0	00	0	0	0	1	2	0	0	1	1	0	2	1	1	1	1	4	131	10.9167	0	0	1	1	1	2006	380	0	2	1	0	T1b1	N1	M0	1	2	1	1	0	40	1	1	4
36	0	0	0	0	0	0	0	53	53	4	2	1	1	1	1	1	2	0	4	0	1	1	1	4	134	11.1667	0	0	1	1	1	2005	200	0	1	1	0	T1b1	N0	M0	1	2	0	0	0	35	1	1	2
70	1	2	2	0	0	1	1	00	0	0	0	0	3	0	0	1	1	1	3	1	1	1	0	4	26	2.16667	0	0	1	1	1	2005	200	0	1	0	0	T1b1	N0	M0	1	2	0	0	0	10	2	2	4
44	0	1	1	2	1	1	1	00	0	0	0	0	3	0	0	1	1	1	3	1	1	1	1	4	115	9.58333	0	0	1	1	1	2006	400	1	3	1	0	T2a	N0	M0	2	4	0	0	0	38	1	1	4
75	1	2	2	0	0	0	0	00	0	0	0	0	3	0	0	1	1	1	3	1	1	1	1	4	120	10	0	0	1	1	1	2006	200	0	1	1	0	T1b1	N1	M0	1	2	1	1	0	36	1	1	2
43	0	1	1	0	0	0	0	00	0	0	0	0	3	0	0	1	1	1	3	1	1	1	1	4	42	3.5	1	1	1	1	1	2006	400	1	3	1	0	T2a	N0	M0	2	4	0	0	0	30	1	1	2
49	0	1	1	0	0	1	1	40	40	3	2	1	0	1	1	0	0	0	0	0	1	1	1	4	125	10.4167	0	0	1	1	1	2006	200	0	1	1	0	T1b1	N0	M0	1	2	0	0	0	30	1	1	2
42	0	1	1	0	0	1	1	53	53	4	2	1	1	1	1	1	2	1	5	0	1	1	1	4	51	4.25	1	1	1	1	1	2006	250	0	2	1	0	T1b1	N1	M0	1	2	1	1	0	36	1	1	2
39	0	0	0	0	0	1	1	50	50	4	2	1	0	1	1	0	0	0	0	0	1	1	1	4	135	11.25	0	0	1	1	1	2005	200	0	1	1	0	T1b1	N0	M0	1	2	0	0	0	33	2		1
45	0	1	1	0	0	0	0	51	51	4	2	1	0	1	1	0	0	1	1	0	1	1	1	4	63	5.25	1	1	1	1	1	2006	200	0	1	1	0	T1b1	N0	M0	1	2	0	0	0	40	3	3	4
82	1	2	3	2	1	1	1	00	0	0	0	0	3	0	0	1	1	0	2	1	1	1	1	4	74	6.16667	1	0	1	1	1	2006	200	0	1	1	0	T1b1	N0	M0	1	2	0	0	0	38	1	1	4
38	0	0	0	0	0	0	0	00	0	0	0	0	3	0	0	1	1	1	3	1	1	1	1	4	61	5.08333	0	0	1	1	1	2006	250	0	2	1	0	T1b1	N1	M0	1	2	1	1	0	40	1	1	2
69	1	2	2	0	0	0	0	51	51	4	2	1	3	1	1	1	2	1	5	0	1	1	1	4	114	9.5	1	1	1	1	1	2006	250	0	2	1	0	T1b1	N1	M0	1	2	1	1	0	40	1	1	4
76	1	2	2	2	1	1	1	53	53	4	2	1	1	1	1	1	2	0	4	0	1	1	1	4	64	5.33333	1	0	1	1	1	2006	400	1	3	1	0	T2a	N0	M0	2	4	0	0	0	28	1	1	2
53	0	1	1	0	0	1	1	00	0	0	0	1	3	0	0	1	1	1	3	1	1	1	1	4	122	10.1667	0	0	1	1	1	2006	250	0	2	1	0	T1b1	N0	M0	1	2	0	0	0	40	1	1	4
38	0	0	0	0	0	0	0	00	0	0	0	0	3	0	0	1	1	0	2	1	1	1	1	4	124	10.3333	0	0	1	1	1	2006	200	0	1	0	0	T1b1	N0	M0	1	2	0	0	0	10	2	2	1
63	1	2	2	2	1	1	1	00	0	0	0	0	2	0	0	1	1	1	3	1	0	0	0	4	5	0.416667	1	0	1	1	1	2006	400	1	3	1	0	T2a	N0	M0	2	4	0	0	0	40	2	2	2
56	1	1	1	0	0	0	0	00	0	0	0	0	3	0	0	1	1	1	3	1	1	1	0	4	30	2.5	1	1	1	1	1	2006	200	0	1	0	0	T1b1	N0	M0	1	2	0	0	0	10	1	1	1
40	0	1	1	0	0	1	1	00	0	0	0	0	3	0	0	1	1	0	2	1	1	1	1	4	47	3.91667	1	1	1	1	1	2007	250	0	2	1	0	T1b1	N0	M0	1	2	0	0	0	38	2	2	0
57	1	1	1	0	0	0	0	40	40	3	2	0	0	1	1	0	0	0	0	0	1	1	1	4	118	9.83333	0	0	1	1	1	2007	310	0	2	0	0	T1b1	N0	M0	1	2	0	0	0	7	1	1	1
35	0	0	0	0	0	1	1	00	0	0	0	0	3	0	0	1	1	1	3	1	1	1	0	4	30	2.5	0	0	1	1	1	2007	250	0	2	1	0	T1b1	N0	M0	1	2	0	0	0	30	1	1	1
73	1	2	2	0	0	0	0	53	53	4	2	1	1	1	1	1	2	1	5	0	1	1	1	4	117	9.75	0	0	1	1	1	2007	250	0	2	1	0	T1b1	N1	M0	1	2	1	1	0	30	1	1	2
46	0	1	1	1	1	1	1	00	0	0	0	0	3	0	0	1	1	0	2	1	1	1	1	4	119	9.91667	0	0	1	1	1	2007	200	0	1	1	0	T1b1	NX	M0	1	2	2		0	40	1	1	2
26	0	0	0	0	0	0	0	53	53	4	2	1	0	1	1	0	0	0	0	0	1	1	1	4	115	9.58333	0	0	1	1	1	2007	200	0	1	0	0	T1b1	N0	M0	1	2	0	0	0	10	1	1	1
61	1	2	2	0	0	0	0	00	0	0	0	0	3	0	0	1	1	1	3	1	1	1	1	4	115	9.58333	0	0	1	1	1	2007	400	1	3	1	0	T2a	N0	M0	2	4	0	0	0	24	2	2	2
52	0	1	1	0	0	1	1	00	0	0	0	0	3	2	0	1	1	1	3	1	1	1	1	4	110	9.16667	1	0	1	1	1	2007	250	0	2	1	0	T1b1	N0	M0	1	2	0	0	0	30	1	1	4
69	1	2	2	2	1	1	1	00	0	0	0	0	3	0	0	1	1	1	3	1	1	1	1	4	112	9.33333	0	0	1	1	1	2007	250	0	2	1	0	T1b1	N0	M0	1	2	0	0	0	40	2	2	1
41	0	1	1	0	0	1	1	40	40	3	2	1	3	1	1	1	2	1	5	0	1	1	1	4	50	4.16667	1	1	1	1	1	2007	250	0	2	1	0	T1b1	N1	M0	1	2	1	1	0	30	1	1	2
45	0	1	1	0	0	0	0	40	40	3	2	1	0	1	1	0	0	0	0	0	0	0	0	4	3	0.25	0	0	1	1	1	2007	200	0	1	1	0	T1b1	N0	M0	1	2	0	0	0	30	1	1	4
67	1	2	2	0	0	0	0	00	0	0	0	0	3	0	0	1	1	1	3	1	1	1	1	4	36	3	1	1	1	1	1	2007	400	1	3	1	0	T2a	N0	M0	2	4	0	0	0	25	1	1	2
39	0	0	0	0	0	1	1	00	0	0	0	0	3	0	0	1	1	1	3	1	1	1	1	5	100	8.33333	0	0	1	1	1	2008	400	1	3	1	0	T2a	N0	M0	2	4	0	0	0	30	1	1	2
43	0	1	1	0	0	1	1	00	0	0	0	0	3	0	0	1	1	1	3	1	1	1	1	5	107	8.91667	0	0	1	1	1	2008	200	0	1	1	0	T1b1	N0	M0	1	2	0	0	0	40	1	1	2
80	1	2	3	0	0	0	0	40	40	3	2	1	0	1	1	0	0	0	0	0	1	1	1	5	105	8.75	0	0	1	1	1	2008	250	0	2	1	0	T1b1	N0	M0	1	2	0	0	0	30	1	1	2
63	1	2	2	3		1	1	53	53	4	2	1	1	1	1	1	2	0	4	0	1	1	1	5	104	8.66667	0	0	1	1	1	2008	200	0	1	1	0	T1b1	N0	M0	1	2	0	0	0	34	1	1	2
70	1	2	2	2	1	0	0	40	40	3	2	1	1	1	1	1	2	1	5	0	0	0	0	4	9	0.75	0	0	1	1	1	2007	400	1	3	1	0	T2a	N0	M0	2	4	0	0	0	35	1	1	2
67	1	2	2	0	0	1	1	40	40	3	2	1	1	1	1	1	2	1	5	0	1	1	1	5	103	8.58333	0	0	1	1	1	2008	200	0	1	1	0	T1b1	N1	M0	1	2	1	1	0	40	1	1	2
77	1	2	2	0	0	0	0	00	0	0	0	0	3	0	0	1	1	0	2	1	1	1	1	5	88	7.33333	1	0	1	1	1	2008	200	0	1	1	0	T1b1	N0	M0	1	2	0	0	0	30	1	1	2
62	1	2	2	0	0	1	1	53	53	4	2	1	0	1	1	0	0	0	0	0	1	1	1	5	105	8.75	0	0	1	1	1	2008	400	1	3	1	0	T2a	N0	M0	2	4	0	0	0	32	1	1	2
54	1	1	1	0	0	0	0	50	50	4	2	1	3	1	1	1	2	1	5	0	1	1	1	5	97	8.08333	0	0	1	1	1	2008	400	1	3	0	0	T2a	N1	M0	2	4	1	1	0	10	1	1	2
61	1	2	2	2	1	0	0	51	51	4	2	1	3	1	1	1	2	0	4	0	1	1	1	5	101	8.41667	0	0	1	1	1	2008	250	0	2	1	0	T1b1	N0	M0	1	2	0	0	0	40	1	1	2
33	0	0	0	0	0	1	1	51	51	4	2	1	0	1	1	0	0	0	0	0	1	1	1	5	104	8.66667	0	0	1	1	1	2008	200	0	1	0	0	T1b1	N0	M0	1	2	0	0	0	18	2		1
53	0	1	1	0	0	1	1	00	0	0	0	0	2	0	0	1	1	1	3	1	1	1	1	5	99	8.25	0	0	1	1	1	2008	200	0	1	1	0	T1b1	N0	M0	1	2	0	0	0	40	1	1	4
69	1	2	2	0	0	1	1	62	62	5	2	1	1	1	1	1	2	0	4	0	1	1	0	5	30	2.5	1	1	1	1	1	2008	400	1	3	0	0	T2a	N1	M0	2	4	1	1	0	20	1	1	2
39	0	0	0	0	0	0	0	00	0	0	0	0	3	0	0	1	1	1	3	1	1	1	1	5	101	8.41667	1	0	1	1	1	2008	250	0	2	1	0	T1b1	N0	M0	1	2	0	0	0	40	2	2	3
33	0	0	0	0	0	0	0	61	61	5	2	0	1	1	1	1	2	0	4	0	1	1	1	5	100	8.33333	0	0	1	1	1	2008	200	0	1	1	0	T1b1	NX	M0	1	2	2		0	28	1	1	1
48	0	1	1	2	1	1	1	00	0	0	0	0	2	0	0	1	1	0	2	1	1	1	1	5	99	8.25	0	0	1	1	1	2008	250	0	2	1	0	T1b1	N0	M0	1	2	0	0	0	40	2	2	1
45	0	1	1	0	0	1	1	53	53	4	2	1	0	1	1	0	0	0	0	0	1	1	1	5	99	8.25	0	0	1	1	1	2008	400	1	3	1	0	T2a	N0	M0	2	4	0	0	0	35	1	1	2
39	0	0	0	0	0	0	0	00	0	0	0	0	3	0	0	1	1	1	3	1	1	1	1	4	108	9	0	0	1	1	1	2007	380	0	2	1	0	T1b1	N0	M0	1	2	0	0	0	25	1	1	4
56	1	1	1	0	0	0	0	00	0	0	0	0	3	0	0	1	1	1	3	1	1	1	1	5	97	8.08333	0	0	1	1	1	2008	200	0	1	0	0	T1b1	N0	M0	1	2	0	0	0	10	2		1
47	0	1	1	0	0	1	1	00	0	0	0	0	3	0	0	1	1	1	3	1	1	1	1	5	91	7.58333	0	0	1	1	1	2009	250	0	2	1	0	T1b1	N0	M0	1	2	0	0	0	25	1	1	1
52	0	1	1	0	0	0	0	00	0	0	0	1	3	0	0	1	1	1	3	1	1	1	1	5	72	6	1	1	1	1	1	2009	200	0	1	1	0	T1b1	N1	M0	1	2	1	1	0	26	1	1	2
77	1	2	2	0	0	1	1	00	0	0	0	0	3	0	0	1	1	1	3	1	1	1	1	5	92	7.66667	0	0	1	1	1	2009	400	1	3	1	0	T2a	N0	M0	2	4	0	0	0	40	2		1
68	1	2	2	0	0	0	0	00	0	0	0	0	3	0	0	1	1	1	3	1	1	1	1	5	78	6.5	0	0	1	1	1	2009	400	1	3	1	0	T2a	N0	M0	2	4	0	0	0	21	1	1	2
55	1	1	1	0	0	1	1	00	0	0	0	0	3	0	0	1	1	1	3	1	1	1	1	5	89	7.41667	0	0	1	1	1	2009	250	0	2	1	0	T1b1	N0	M0	1	2	0	0	0	40	1	1	2
66	1	2	2	0	0	1	1	40	40	3	2	1	1	1	1	1	2	1	5	0	1	1	1	5	89	7.41667	0	0	1	1	1	2009	200	0	1	1	0	T1b1	N0	M0	1	2	0	0	0	30	1	1	2
56	1	1	1	0	0	0	0	00	0	0	0	0	2	0	0	1	1	1	3	1	1	1	1	5	94	7.83333	0	0	1	1	1	2009	250	0	2	1	0	T1b1	N0	M0	1	2	0	0	0	40	1	1	2
70	1	2	2	0	0	0	0	00	0	0	0	0	3	0	0	1	1	1	3	1	1	1	1	5	87	7.25	0	0	1	1	1	2009	200	0	1	1	0	T1b1	N0	M0	1	2	0	0	0	40	1	1	1
32	0	0	0	0	0	1	1	00	0	0	0	1	3	0	0	1	1	1	3	1	1	1	1	5	40	3.33333	1	1	1	1	1	2009	200	0	1	1	0	T1b1	N1	M0	1	2	1	1	0	25	1	1	1
56	1	1	1	0	0	1	1	00	0	0	0	0	3	0	0	1	1	1	3	1	1	1	1	5	56	4.66667	1	1	1	1	1	2009	400	1	3	0	0	T2a	N0	M0	2	4	0	0	0	2	1	1	4
33	0	0	0	2	1	0	0	53	53	4	2	1	0	1	1	0	0	0	0	0	1	1	1	5	104	8.66667	0	0	1	1	1	2008	200	0	1	1	0	T1b1	N0	M0	1	2	0	0	0	37	1	1	2
49	0	1	1	1	1	1	1	50	50	4	2	1	1	1	1	1	2	1	5	0	1	0	0	5	18	1.5	1	1	1	1	1	2010	450	1	3	1	0	T2a	N0	M0	2	4	0	0	0	30	1	1	2
45	0	1	1	0	0	0	0	53	53	4	2	1	1	1	1	1	2	1	5	0	1	1	1	5	65	5.41667	0	0	1	1	1	2010	250	0	2	1	0	T1b1	N1	M0	1	2	1	1	0	30	1	1	2
54	1	1	1	0	0	1	1	51	51	4	2	1	0	1	1	0	0	0	0	0	1	1	1	5	59	4.91667	1	1	1	1	1	2010	250	0	2	1	0	T1b1	N0	M0	1	2	0	0	0	35	1	1	2
55	1	1	1	0	0	0	0	40	40	3	2	0	2	1	1	1	2	1	5	0	1	1	1	5	81	6.75	0	0	1	1	1	2010	220	0	1	1	0	T1b1	NX	M0	1	2	2		0	22	1	1	2
65	1	2	2	0	0	1	1	51	51	4	2	1	1	1	1	1	2	0	4	0	1	1	1	5	78	6.5	0	0	1	1	1	2010	210	0	1	1	0	T1b1	N0	M0	1	2	0	0	0	30	2	2	1
42	0	1	1	1	1	1	1	40	40	3	2	1	1	1	1	1	2	0	4	0	1	1	1	5	83	6.91667	0	0	1	1	1	2010	200	0	1	1	0	T1b1	N0	M0	1	2	0	0	0	27	1	1	2
73	1	2	2	0	0	0	0	40	40	3	2	1	0	1	1	0	0	0	0	0	1	1	1	5	57	4.75	1	1	1	1	1	2010	200	0	1	1	0	T1b1	N0	M0	1	2	0	0	0	28	1	1	2
32	0	0	0	0	0	1	1	53	53	4	2	1	0	1	1	0	0	1	1	0	1	1	1	5	77	6.41667	0	0	1	1	1	2010	210	0	1	1	0	T1b1	N1	M0	1	2	1	1	0	40	1	1	2
57	1	1	1	0	0	1	1	53	53	4	2	1	0	1	1	0	0	0	0	0	1	1	1	5	76	6.33333	0	0	1	1	1	2010	210	0	1	1	0	T1b1	N1	M0	1	2	1	1	0	35	1	1	2
44	0	1	1	0	0	0	0	51	51	4	2	1	3	1	1	1	2	1	5	0	1	1	1	5	76	6.33333	0	0	1	1	1	2010	440	1	3	1	0	T2a	N1	M0	2	4	1	1	0	40	1	1	2
47	0	1	1	0	0	0	0	61	61	5	2	1	0	1	1	0	0	0	0	0	1	1	1	5	41	3.41667	1	1	1	1	1	2010	410	1	3	1	0	T2a	N1	M0	2	4	1	1	0	40	1	1	1
77	1	2	2	2	1	1	1	50	50	4	2	1	3	1	1	1	2	1	5	0	1	1	1	5	42	3.5	0	0	1	1	1	2010	400	1	3	1	0	T2a	N1	M0	2	4	1	1	0	21	1	1	1
41	0	1	1	0	0	0	0	53	53	4	2	1	1	1	1	1	2	1	5	0	1	1	1	5	62	5.16667	0	0	1	1	1	2010	200	0	1	1	0	T1b1	N1	M0	1	2	1	1	0	26	1	1	2
74	1	2	2	0	0	1	1	53	53	4	2	1	0	1	1	0	0	0	0	0	1	1	1	5	47	3.91667	1	0	1	1	1	2011	400	1	3	0	0	T2a	N0	M0	2	4	0	0	0	12	1	1	1
55	1	1	1	0	0	1	1	53	53	4	2	1	1	1	1	1	2	1	5	0	1	1	1	5	62	5.16667	0	0	1	1	1	2010	200	0	1	1	0	T1b1	N1	M0	1	2	1	1	0	21	1	1	2
44	0	1	1	0	0	1	1	00	0	0	0	0	3	0	0	1	1	1	3	1	1	1	1	5	77	6.41667	0	0	1	1	1	2010	220	0	1	1	0	T1b1	N0	M0	1	2	0	0	0	35	1	1	1
47	0	1	1	0	0	1	1	50	50	4	2	1	3	1	1	1	2	0	4	0	1	1	1	5	59	4.91667	0	0	1	1	1	2011	420	1	3	1	0	T2a	N0	M0	2	4	0	0	0	24	1	1	2
63	1	2	2	2	1	1	1	00	0	0	0	0	3	0	0	1	1	0	2	1	1	1	0	5	33	2.75	1	0	1	1	1	2011	200	0	1	1	0	T1b1	N0	M0	1	2	0	0	0	30	1	1	1
83	1	2	3	0	0	1	1	00	0	0	0	0	3	0	0	1	1	1	3	1	1	1	1	5	69	5.75	0	0	1	1	1	2011	210	0	1	1	0	T1b1	N0	M0	1	2	0	0	0	33	1	1	1
47	0	1	1	0	0	0	0	00	0	0	0	0	3	2	0	1	1	1	3	1	1	1	1	5	60	5	0	0	1	1	1	2011	210	0	1	1	0	T1b1	N1	M0	1	2	1	1	0	39	1	1	1
61	1	2	2	2	1	0	0	50	50	4	2	1	1	1	1	1	2	1	5	0	1	1	1	5	64	5.33333	0	0	1	1	1	2011	200	0	1	1	0	T1b1	N0	M0	1	2	0	0	0	31	1	1	2
62	1	2	2	0	0	1	1	00	0	0	0	0	3	0	0	1	1	0	2	1	1	1	1	5	64	5.33333	0	0	1	1	1	2011	210	0	1	0	0	T1b1	N0	M0	1	2	0	0	0	10	1	1	1
57	1	1	1	0	0	1	1	40	40	3	2	1	0	1	1	0	0	1	1	0	1	1	1	5	61	5.08333	0	0	1	1	1	2011	450	1	3	1	0	T2a	N1	M0	2	4	1	1	0	35	1	1	2
53	0	1	1	0	0	1	1	00	0	0	0	1	3	0	0	1	1	1	3	1	1	1	0	5	25	2.08333	1	1	1	1	1	2011	250	0	2	1	0	T1b1	N1	M0	1	2	1	1	0	30	1	1	2
61	1	2	2	0	0	1	1	40	40	3	2	1	3	1	1	1	2	1	5	0	1	1	1	5	64	5.33333	0	0	1	1	1	2011	420	1	3	1	0	T2a	N1	M0	2	4	1	1	0	37	1	1	2
33	0	0	0	0	0	0	0	53	53	4	2	1	4	1	1	1	2	1	5	0	1	1	1	5	38	3.16667	1	0	1	1	1	2011	420	1	3	1	0	T2a	N1	M0	2	4	1	1	0	40	1	1	2
64	1	2	2	0	0	2		00	0	0	0	0	3	0	0	1	1	1	3	1	0	0	0	5	2	0.166667	0	0	1	1	1	2011	400	1	3	1	0	T2a	N0	M0	2	4	0	0	0	30	1	1	1
60	1	2	2	2	1	1	1	62	62	5	2	1	0	1	1	0	0	0	0	0	1	1	1	5	61	5.08333	0	0	1	1	1	2011	200	0	1	1	0	T1b1	N0	M0	1	2	0	0	0	40	1	1	2
60	1	2	2	2	1	1	1	53	53	4	2	1	1	1	1	1	2	1	5	0	1	1	1	6	45	3.75	0	0	1	1	1	2012	400	1	3	1	0	T2a	N1	M0	2	4	1	1	0	40	1	1	2
61	1	2	2	0	0	2		53	53	4	2	1	0	1	1	0	0	0	0	0	1	1	1	6	57	4.75	0	0	1	1	1	2012	210	0	1	0	0	T1b1	N0	M0	1	2	0	0	0	10	2	2	0
70	1	2	2	0	0	1	1	40	40	3	2	1	0	1	1	0	0	0	0	0	1	1	1	5	63	5.25	0	0	1	1	1	2011	200	0	1	0	0	T1b1	N0	M0	1	2	0	0	0	15	1	1	2
68	1	2	2	2	1	0	0	50	50	4	2	1	1	1	1	1	2	0	4	0	1	1	1	6	57	4.75	1	1	1	1	1	2012	210	0	1	1	0	T1b1	N0	M0	1	2	0	0	0	34	1	1	1
24	0	0	0	0	0	1	1	00	0	0	0	1	3	0	0	1	1	1	3	1	1	1	1	6	53	4.41667	0	0	1	1	1	2012	250	0	2	1	0	T1b1	N1	M0	1	2	1	1	0	40	1	1	1
72	1	2	2	0	0	0	0	40	40	3	2	0	3	1	1	1	2	1	5	0	1	1	1	6	56	4.66667	0	0	1	1	1	2012	420	1	3	1	0	T2a	N0	M0	2	4	0	0	0	40	1	1	2
63	1	2	2	0	0	1	1	00	0	0	0	0	3	0	0	1	1	0	2	1	1	1	0	6	27	2.25	1	1	1	1	1	2012	220	0	1	1	0	T1b1	N0	M0	1	2	0	0	0	40	1	1	1
33	0	0	0	0	0	1	1	53	53	4	2	1	1	1	1	1	2	1	5	0	1	1	1	6	45	3.75	0	0	1	1	1	2012	210	0	1	1	0	T1b1	N1	M0	1	2	1	1	0	30	1	1	1
36	0	0	0	0	0	1	1	00	0	0	0	0	3	0	0	1	1	1	3	1	1	1	1	6	53	4.41667	0	0	1	1	1	2012	400	1	3	1	0	T2a	N0	M0	2	4	0	0	0	40	2	2	1
32	0	0	0	0	0	1	1	40	40	3	2	1	3	1	1	1	2	1	5	0	1	1	1	6	43	3.58333	0	0	1	1	1	2012	210	0	1	1	0	T1b1	N1	M0	1	2	1	1	0	30	1	1	1
60	1	2	2	0	0	1	1	53	53	4	2	1	1	1	1	1	2	1	5	0	1	1	1	6	49	4.08333	0	0	1	1	1	2012	250	0	2	1	0	T1b1	N1	M0	1	2	1	1	0	30	1	1	1
86	1	2	3	0	0	1	1	00	0	0	0	0	3	0	0	1	1	1	3	1	1	1	1	6	50	4.16667	1	0	1	1	1	2012	250	0	2	1	0	T1b1	N0	M0	1	2	0	0	0	40	1	1	1
35	0	0	0	0	0	1	1	53	53	4	2	1	0	1	1	0	0	0	0	0	1	1	0	6	29	2.41667	0	0	1	1	1	2012	210	0	1	1	0	T1b1	N0	M0	1	2	0	0	0	40	1	1	1
50	0	1	1	1	1	1	1	62	62	5	2	0	3	1	1	1	2	1	5	0	1	1	1	6	46	3.83333	0	0	1	1	1	2013	200	0	1	1	0	T1b1	N0	M0	1	2	0	0	0	40	1	1	0
76	1	2	2	0	0	1	1	00	0	0	0	0	3	0	0	1	1	1	3	1	1	1	1	5	60	5	0	0	1	1	1	2011	400	1	3	0	0	T2a	NX	M0	2	4	2		0	20	1	1	4
27	0	0	0	0	0	0	0	51	51	4	2	1	1	1	1	1	2	1	5	0	0	0	0	6	10	0.833333	1	1	1	1	1	2012	250	0	2	1	0	T1b1	N1	M0	1	2	1	1	0	40	1	1	2
63	1	2	2	2	1	1	1	40	40	3	2	0	3	1	1	1	2	1	5	0	1	1	1	6	44	3.66667	0	0	1	1	1	2013	210	0	1	1	0	T1b1	N0	M0	1	2	0	0	0	30	1	1	0
64	1	2	2	0	0	1	1	00	0	0	0	0	3	0	0	1	1	1	3	1	1	1	1	6	46	3.83333	0	0	1	1	1	2013	210	0	1	1	0	T1b1	N0	M0	1	2	0	0	0	40	2		4
58	1	1	1	1	1	0	0	60	60	5	2	1	3	1	1	1	2	1	5	0	1	1	1	6	45	3.75	0	0	1	1	1	2013	310	0	2	1	0	T1b1	N1	M0	1	2	1	1	0	40	1	1	2
53	0	1	1	0	0	0	0	00	0	0	0	0	3	2	0	1	1	1	3	1	1	1	1	6	39	3.25	0	0	1	1	1	2013	250	0	2	0	0	T1b1	N0	M0	1	2	0	0	0	6	1	1	1
39	0	0	0	0	0	1	1	00	0	0	0	0	3	0	0	1	1	1	3	1	1	1	1	6	44	3.66667	0	0	1	1	1	2013	400	1	3	1	0	T2a	N1	M0	2	4	1	1	0	40	1	1	2
62	1	2	2	2	1	1	1	00	0	0	0	0	3	0	0	1	1	1	3	1	1	1	0	6	33	2.75	0	0	1	1	1	2013	400	1	3	1	0	T2a	N0	M0	2	4	0	0	0	30	1	1	2
45	0	1	1	0	0	1	1	00	0	0	0	0	3	0	0	1	1	1	3	1	1	1	1	6	47	3.91667	1	1	1	1	1	2013	380	0	2	1	0	T1b1	N0	M0	1	2	0	0	0	35	1	1	2
31	0	0	0	0	0	0	0	00	0	0	0	0	3	0	0	1	1	1	3	1	1	0	0	6	15	1.25	1	1	1	1	1	2013	250	0	2	0	0	T1b1	N1	M0	1	2	1	1	0	20	1	1	2
35	0	0	0	1	1	0	0	00	0	0	0	0	3	0	0	1	1	1	3	1	1	1	1	6	57	4.75	0	0	1	1	1	2012	250	0	2	1	0	T1b1	N0	M0	1	2	0	0	0	27	2	2	4
34	0	0	0	0	0	1	1	00	0	0	0	0	2	0	0	1	1	1	3	1	1	1	1	6	39	3.25	0	0	1	1	1	2013	420	1	3	1	0	T2a	N0	M0	2	4	0	0	0	40	1	1	1
44	0	1	1	0	0	1	1	53	53	4	2	1	0	1	1	0	0	0	0	0	1	1	1	6	37	3.08333	0	0	1	1	1	2013	250	0	2	1	0	T1b1	N0	M0	1	2	0	0	0	28	1	1	2
68	1	2	2	0	0	0	0	53	53	4	2	1	1	1	1	1	2	1	5	0	1	0	0	6	23	1.91667	0	0	1	1	1	2013	400	1	3	1	0	T2a	N0	M0	2	4	0	0	0	30	1	1	2
93	1	2	3	0	0	1	1	62	62	5	2	0	0	1	1	0	0	0	0	0	0	0	0	6	5	0.416667	1	1	1	1	1	2014	400	1	3	1	0	T2a	NX	M0	2	4	2		0	35	2	2	2
21	0	0	0	0	0	1	1	00	0	0	0	1	3	0	0	1	1	1	3	1	1	1	1	6	43	3.58333	0	0	1	1	1	2013	210	0	1	1	0	T1b1	N1	M0	1	2	1	1	0	40	1	1	2
51	0	1	1	0	0	1	1	00	0	0	0	0	3	0	0	1	1	1	3	1	1	1	0	6	33	2.75	1	1	1	1	1	2014	210	0	1	1	0	T1b1	N0	M0	1	2	0	0	0	35	3	3	2
57	1	1	1	2	1	1	1	00	0	0	0	0	3	0	0	1	1	1	3	1	0	0	0	6	7	0.583333	0	0	1	1	1	2014	250	0	2	1	0	T1b1	N0	M0	1	2	0	0	0	33	1	1	4
58	1	1	1	0	0	1	1	53	53	4	2	1	3	1	1	1	2	1	5	0	1	1	0	6	32	2.66667	0	0	1	1	1	2014	420	1	3	1	0	T2a	N0	M0	2	4	0	0	0	29	1	1	3
28	0	0	0	0	0	1	1	00	0	0	0	0	3	0	0	1	1	1	3	1	1	1	1	6	36	3	0	0	1	1	1	2013	250	0	2	1	0	T1b1	N0	M0	1	2	0	0	0	23	1	1	4
78	1	2	2	0	0	1	1	40	40	3	2	0	1	1	1	1	2	1	5	0	1	1	1	6	37	3.08333	0	0	1	1	1	2013	200	0	1	1	0	T1b1	N0	M0	1	2	0	0	0	25	1	1	1
68	1	2	2	0	0	0	0	00	0	0	0	0	3	0	0	1	1	1	3	1	1	0	0	6	23	1.91667	1	1	1	1	1	2014	420	1	3	1	0	T2a	N1	M0	2	4	1	1	0	30	1	1	2
49	0	1	1	0	0	0	0	00	0	0	0	1	3	0	0	1	1	1	3	1	1	1	0	6	28	2.33333	1	1	1	1	1	2014	210	0	1	1	0	T1b1	N1	M0	1	2	1	1	0	40	1	1	2
58	1	1	1	0	0	0	0	50	50	4	2	1	0	1	1	0	0	1	1	0	1	1	0	6	32	2.66667	0	0	1	1	1	2014	200	0	1	1	0	T1b1	N1	M0	1	2	1	1	0	40	1	1	2
71	1	2	2	0	0	0	0	00	0	0	0	0	3	0	0	1	1	1	3	1	1	1	0	6	29	2.41667	1	0	1	1	1	2014	220	0	1	1	0	T1b1	N1	M0	1	2	1	1	0	40	1	1	4
61	1	2	2	0	0	1	1	00	0	0	0	0	3	0	0	1	1	1	3	1	1	0	0	6	22	1.83333	0	0	1	1	1	2014	210	0	1	1	0	T1b1	N0	M0	1	2	0	0	0	34	1	1	4
72	1	2	2	1	1	1	1	62	62	5	2	1	0	1	1	0	0	0	0	0	1	1	0	6	27	2.25	0	0	1	1	1	2014	200	0	1	0	0	T1b1	N1	M0	1	2	1	1	0	15	1	1	1
46	0	1	1	0	0	0	0	53	53	4	2	1	0	1	1	0	0	1	1	0	1	1	0	6	31	2.58333	0	0	1	1	1	2014	400	1	3	1	0	T2a	N0	M0	2	4	0	0	0	40	1	1	2
66	1	2	2	0	0	0	0	40	40	3	2	1	0	1	1	0	0	0	0	0	1	1	0	6	32	2.66667	0	0	1	1	1	2013	200	0	1	0	0	T1b1	N0	M0	1	2	0	0	0	20	1	1	2
41	0	1	1	0	0	0	0	00	0	0	0	0	3	0	0	1	1	1	3	1	1	0	0	6	18	1.5	1	1	1	1	1	2014	400	1	3	1	0	T2a	N1	M0	2	4	1	1	0	30	1	1	0
57	1	1	1	2	1	0	0	51	51	4	2	1	0	1	1	0	0	0	0	0	1	1	1	6	41	3.41667	0	0	1	1	1	2013	250	0	2	1	0	T1b1	N0	M0	1	2	0	0	0	25	1	1	1
35	0	0	0	0	0	2		40	40	3	2	1	0	1	1	0	0	1	1	0	1	1	1	6	39	3.25	0	0	1	1	1	2013	310	0	2	0	0	T1b1	N1	M0	1	2	1	1	0	15	1	1	4
45	0	1	1	0	0	1	1	40	40	3	2	1	0	1	1	0	0	0	0	0	0	0	0	6	4	0.333333	0	0	1	1	1	2014	200	0	1	1	0	T1b1	N0	M0	1	2	0	0	0	23	1	1	4
53	0	1	1	0	0	1	1	00	0	0	0	0	2	0	0	1	1	1	3	1	1	1	0	6	27	2.25	0	0	1	1	1	2014	250	0	2	0	0	T1b1	N0	M0	1	2	0	0	0	20	1	1	1
84	1	2	3	0	0	1	1	00	0	0	0	0	3	0	0	1	1	1	3	1	1	0	0	6	17	1.41667	1	1	1	1	1	2014	250	0	2	1	0	T1b1	N0	M0	1	2	0	0	0	30	2	2	4
49	0	1	1	0	0	1	1	00	0	0	0	0	3	0	0	1	1	1	3	1	1	0	0	6	15	1.25	0	0	1	1	1	2014	210	0	1	0	0	T1b1	N1	M0	1	2	1	1	0	20	2	2	4
37	0	0	0	0	0	1	1	50	50	4	2	0	0	1	1	0	0	0	0	0	1	1	0	6	25	2.08333	0	0	1	1	1	2014	210	0	1	1	0	T1b1	N0	M0	1	2	0	0	0	40	1	1	4
62	1	2	2	0	0	1	1	00	0	0	0	0	3	0	0	1	1	1	3	1	1	1	0	6	25	2.08333	0	0	1	1	1	2014	200	0	1	0	0	T1b1	N0	M0	1	2	0	0	0	10	1	1	1
62	1	2	2	0	0	0	0	00	0	0	0	0	3	0	0	1	1	1	3	1	1	1	0	6	26	2.16667	0	0	1	1	1	2014	210	0	1	1	0	T1b1	N0	M0	1	2	0	0	0	30	1	1	4
50	0	1	1	0	0	1	1	00	0	0	0	0	3	0	0	1	1	1	3	1	1	1	0	6	24	2	0	0	1	1	1	2014	200	0	1	1	0	T1b1	N0	M0	1	2	0	0	0	40	1	1	1
35	0	0	0	0	0	0	0	00	0	0	0	0	3	0	0	1	1	1	3	1	1	0	0	6	22	1.83333	0	0	1	1	1	2015	250	0	2	0	0	T1b1	N1	M0	1	2	1	1	0	20	2	2	4
35	0	0	0	0	0	1	1	00	0	0	0	0	3	0	0	1	1	1	3	1	1	0	0	6	20	1.66667	0	0	1	1	1	2015	250	0	2	1	0	T1b1	N1	M0	1	2	1	1	0	35	1	1	1
40	0	1	1	0	0	0	0	00	0	0	0	0	3	0	0	1	1	1	3	1	1	0	0	6	17	1.41667	0	0	1	1	1	2015	300	0	2	1	0	T1b1	N1	M0	1	2	1	1	0	35	1	1	3
43	0	1	1	0	0	1	1	00	0	0	0	1	3	0	0	1	1	1	3	1	1	0	0	6	21	1.75	0	0	1	1	1	2015	250	0	2	1	0	T1b1	N1	M0	1	2	1	1	0	30	2	2	0
53	0	1	1	0	0	0	0	00	0	0	0	0	3	0	0	1	1	1	3	1	1	0	0	6	19	1.58333	0	0	1	1	1	2015	200	0	1	1	0	T1b1	N0	M0	1	2	0	0	0	40	2	2	0
56	1	1	1	2	1	1	1	40	40	3	2	1	0	1	1	0	0	0	0	0	1	0	0	6	18	1.5	0	0	1	1	1	2015	300	0	2	0	0	T1b1	N0	M0	1	2	0	0	0	18	1	1	2
52	0	1	1	0	0	1	1	00	0	0	0	1	2	0	0	1	1	1	3	1	1	0	0	6	17	1.41667	0	0	1	1	1	2015	200	0	1	1	0	T1b1	N1	M0	1	2	1	1	0	40	1	1	4
42	0	1	1	0	0	1	1	00	0	0	0	0	3	0	0	1	1	1	3	1	1	0	0	6	20	1.66667	0	0	1	1	1	2015	250	0	2	1	0	T1b1	N1	M0	1	2	1	1	0	40	1	1	2
70	1	2	2	0	0	1	1	00	0	0	0	0	2	0	0	1	1	1	3	1	1	0	0	6	16	1.33333	0	0	1	1	1	2015	210	0	1	1	0	T1b1	N0	M0	1	2	0	0	0	40	1	1	2
45	0	1	1	0	0	1	1	53	53	4	2	1	0	1	1	0	0	0	0	0	0	0	0	6	4	0.333333	0	0	1	1	1	2015	250	0	2	0	0	T1b1	N0	M0	1	2	0	0	0	20	2	2	2
60	1	2	2	1	1	0	0	00	0	0	0	0	3	0	0	1	1	1	3	1	1	0	0	6	16	1.33333	0	0	1	1	1	2015	250	0	2	1	0	T1b1	N0	M0	1	2	0	0	0	40	1	1	1
74	1	2	2	0	0	2		50	50	4	2	1	0	1	1	0	0	0	0	0	1	1	0	6	25	2.08333	0	0	1	1	1	2014	200	0	1	0	0	T1b1	N0	M0	1	2	0	0	0	15	2		4
78	1	2	2	0	0	1	1	51	51	4	2	1	0	1	1	0	0	0	0	0	1	0	0	6	15	1.25	0	0	1	1	1	2015	420	1	3	1	0	T2a	N0	M0	2	4	0	0	0	30	2		0
39	0	0	0	0	0	0	0	62	62	5	2	1	1	1	1	1	2	0	4	0	1	0	0	6	12	1	0	0	1	1	1	2015	380	0	2	1	0	T1b1	N0	M0	1	2	0	0	0	37	1	1	1
73	1	2	2	0	0	1	1	00	0	0	0	0	3	0	0	1	1	1	3	1	1	0	0	6	15	1.25	0	0	1	1	1	2015	200	0	1	0	0	T1b1	N0	M0	1	2	0	0	0	10	1	1	4
52	0	1	1	2	1	1	1	50	50	4	2	1	3	1	1	1	2	1	5	0	1	0	0	6	15	1.25	0	0	1	1	1	2015	420	1	3	1	0	T2a	N1	M0	2	4	1	1	0	27	2	2	2
68	1	2	2	0	0	2		00	0	0	0	0	3	0	0	1	1	0	2	1	1	1	1	3	195	16.25	1	0	1	1	1	2000	200	0	1	1	0	T1b	N0	M0	1	2	0	0	0	30	1	1	1
72	1	2	2	0	0	2		00	0	0	0	0	3	0	0	1	1	0	2	1	1	1	1	3	65	5.41667	1	1	1	1	1	2000	200	0	1	1	0	T1b	N0	M0	1	2	0	0	0	35	1	1	0
57	1	1	1	1	1	2		00	0	0	0	0	3	0	0	1	1	1	3	1	1	1	1	3	194	16.1667	1	0	1	1	1	2000	200	0	1	1	0	T1b	N0	M0	1	2	0	0	0	40	1	1	4
58	1	1	1	0	0	0	0	00	0	0	0	0	3	0	0	1	1	0	2	1	1	1	1	3	86	7.16667	1	1	1	1	1	2000	200	0	1	0	0	T1b	N0	M0	1	2	0	0	0	5	1	1	1
64	1	2	2	0	0	0	0	00	0	0	0	0	3	0	0	1	1	1	3	1	1	1	1	3	189	15.75	0	0	1	1	1	2001	400	1	3	1	0	T2a	N0	M0	2	4	0	0	0	24	1	1	4
59	1	1	1	0	0	0	0	53	53	4	2	1	3	1	1	1	2	0	4	0	1	1	1	3	111	9.25	1	1	1	1	1	2001	200	0	1	1	0	T1b	N0	M0	1	2	0	0	0	40	1	1	1
28	0	0	0	1	1	1	1	53	53	4	2	1	1	1	1	1	2	1	5	0	1	1	1	3	182	15.1667	0	0	1	1	1	2001	200	0	1	1	0	T1b	N1	M0	1	2	1	1	0	30	1	1	2
46	0	1	1	0	0	0	0	00	0	0	0	0	3	0	0	1	1	1	3	1	1	1	1	3	179	14.9167	0	0	1	1	1	2002	200	0	1	1	0	T1b	N0	M0	1	2	0	0	0	40	2	2	2
28	0	0	0	0	0	0	0	00	0	0	0	0	3	0	0	1	1	0	2	1	1	1	1	3	176	14.6667	0	0	1	1	1	2002	200	0	1	0	0	T1b	N0	M0	1	2	0	0	0	12	1	1	2
76	1	2	2	0	0	1	1	00	0	0	0	0	3	0	0	1	1	0	2	1	0	0	0	3	3	0.25	1	0	1	1	1	2002	200	0	1	0	0	T1b	N0	M0	1	2	0	0	0	15	1	1	1
42	0	1	1	0	0	1	1	00	0	0	0	0	3	0	0	1	1	1	3	1	1	1	1	3	161	13.4167	0	0	1	1	1	2003	400	1	3	0	0	T2a	N0	M0	2	4	0	0	0	20	1	1	1
70	1	2	2	0	0	0	0	51	51	4	2	1	0	1	1	0	0	0	0	0	1	1	1	3	164	13.6667	0	0	1	1	1	2003	200	0	1	0	0	T1b	N0	M0	1	2	0	0	0	17	1	1	2
38	0	0	0	0	0	0	0	51	51	4	2	1	3	1	1	1	2	1	5	0	1	1	1	3	167	13.9167	0	0	1	1	1	2003	200	0	1	1	0	T1b	N1	M0	1	2	1	1	0	30	1	1	1
36	0	0	0	0	0	0	0	00	0	0	0	0	3	0	0	1	1	1	3	1	1	0	0	4	23	1.91667	1	1	1	1	1	2004	200	0	1	1	0	T1b1	N0	M0	1	2	0	0	0	40	1	1	2
35	0	0	0	0	0	0	0	00	0	0	0	0	3	0	0	1	1	1	3	1	1	0	0	4	19	1.58333	1	1	1	1	1	2004	250	0	2	1	0	T1b1	N0	M0	1	2	0	0	0	29	2	2	2
37	0	0	0	0	0	1	1	00	0	0	0	1	3	0	0	1	1	1	3	1	1	1	1	4	153	12.75	0	0	1	1	1	2004	250	0	2	1	0	T1b1	N1	M0	1	2	1	1	0	30	1	1	4
89	1	2	3	0	0	1	1	00	0	0	0	0	2	0	0	1	1	0	2	1	1	0	0	4	21	1.75	1	0	1	1	1	2004	300	0	2	1	0	T1b1	N0	M0	1	2	0	0	0	24	1	1	1
31	0	0	0	0	0	1	1	00	0	0	0	0	3	0	0	1	1	1	3	1	1	1	1	4	151	12.5833	0	0	1	1	1	2004	250	0	2	0	0	T1b1	N0	M0	1	2	0	0	0	5	1	1	1
47	0	1	1	2	1	0	0	50	50	4	2	0	0	1	1	0	0	0	0	0	1	1	1	4	151	12.5833	0	0	1	1	1	2004	250	0	2	0	0	T1b1	N0	M0	1	2	0	0	0	9	1	1	4
29	0	0	0	0	0	1	1	00	0	0	0	1	3	0	0	1	1	1	3	1	1	1	1	4	111	9.25	1	1	1	1	1	2004	200	0	1	1	0	T1b1	N1	M0	1	2	1	1	0	30	1	1	4
50	0	1	1	0	0	1	1	00	0	0	0	0	3	0	0	1	1	1	3	1	1	1	1	4	70	5.83333	1	0	1	1	1	2005	400	1	3	1	0	T2a	N0	M0	2	4	0	0	0	25	1	1	1
40	0	1	1	0	0	0	0	53	53	4	2	1	0	1	1	0	0	0	0	0	1	1	1	4	92	7.66667	0	0	1	1	1	2004	200	0	1	1	0	T1b1	N0	M0	1	2	0	0	0	40	1	1	2
41	0	1	1	0	0	1	1	00	0	0	0	1	3	0	0	1	1	1	3	1	1	0	0	4	17	1.41667	1	1	1	1	1	2005	250	0	2	1	0	T1b1	N1	M0	1	2	1	1	0	40	1	1	4
52	0	1	1	0	0	0	0	00	0	0	0	0	3	0	0	1	1	1	3	1	1	1	1	4	140	11.6667	0	0	1	1	1	2005	250	0	2	1	0	T1b1	N0	M0	1	2	0	0	0	30	1	1	1
43	0	1	1	0	0	0	0	53	53	4	2	1	0	1	1	0	0	0	0	0	1	1	1	4	137	11.4167	0	0	1	1	1	2005	250	0	2	0	0	T1b1	N0	M0	1	2	0	0	0	15	2	2	1
31	0	0	0	0	0	0	0	00	0	0	0	1	3	0	0	1	1	1	3	1	1	1	1	4	139	11.5833	0	0	1	1	1	2005	200	0	1	1	0	T1b1	N1	M0	1	2	1	1	0	40	1	1	1
68	1	2	2	0	0	0	0	00	0	0	0	0	3	0	0	1	1	1	3	1	1	1	1	4	92	7.66667	1	0	1	1	1	2005	400	1	3	1	0	T2a	N0	M0	2	4	0	0	0	30	1	1	2
36	0	0	0	0	0	0	0	00	0	0	0	1	3	0	0	1	1	1	3	1	1	0	0	4	15	1.25	1	1	1	1	1	2006	250	0	2	1	0	T1b1	N1	M0	1	2	1	1	0	30	1	1	1
51	0	1	1	0	0	1	1	00	0	0	0	0	3	0	0	1	1	1	3	1	1	1	1	4	120	10	0	0	1	1	1	2006	250	0	2	1	0	T1b1	N0	M0	1	2	0	0	0	31	2	2	2
34	0	0	0	1	1	0	0	00	0	0	0	0	3	0	0	1	1	1	3	1	1	1	1	4	121	10.0833	0	0	1	1	1	2006	250	0	2	0	0	T1b1	N0	M0	1	2	0	0	0	20	1	1	1
35	0	0	0	0	0	0	0	00	0	0	0	2	3	0	0	1	1	1	3	1	1	1	1	4	42	3.5	1	0	1	1	1	2007	250	0	2	1	0	T1b1	N0	M0	1	2	0	0	0	30	1	1	2
54	1	1	1	1	1	1	1	40	40	3	2	1	3	1	1	1	2	1	5	0	1	1	1	4	66	5.5	1	0	1	1	1	2007	250	0	2	1	0	T1b1	N0	M0	1	2	0	0	0	37	1	1	2
63	1	2	2	0	0	1	1	00	0	0	0	0	3	0	0	1	1	1	3	1	0	0	0	4	11	0.916667	1	0	1	1	1	2006	250	0	2	1	0	T1b1	N0	M0	1	2	0	0	0	30	1	1	1
53	0	1	1	0	0	1	1	40	40	3	2	0	3	1	1	1	2	1	5	0	1	1	0	4	32	2.66667	1	0	1	1	1	2007	400	1	3	1	0	T2a	N0	M0	2	4	0	0	0	40	1	1	4
33	0	0	0	0	0	0	0	00	0	0	0	0	3	0	0	1	1	1	3	1	1	1	1	4	94	7.83333	0	0	1	1	1	2007	250	0	2	1	0	T1b1	N0	M0	1	2	0	0	0	40	1	1	1
59	1	1	1	0	0	1	1	00	0	0	0	0	3	0	0	1	1	1	3	1	1	1	1	5	104	8.66667	0	0	1	1	1	2008	250	0	2	1	0	T1b1	N0	M0	1	2	0	0	0	40	2		0
53	0	1	1	0	0	1	1	40	40	3	2	0	3	1	1	1	2	1	5	0	1	1	1	5	39	3.25	1	1	1	1	1	2008	200	0	1	0	0	T1b1	NX	M0	1	2	2		0	20	1	1	1
59	1	1	1	0	0	0	0	00	0	0	0	0	3	0	0	1	1	1	3	1	1	1	1	5	99	8.25	0	0	1	1	1	2008	400	1	3	1	0	T2a	N0	M0	2	4	0	0	0	30	1	1	2
43	0	1	1	0	0	0	0	00	0	0	0	0	3	0	0	1	1	0	2	1	1	1	1	5	69	5.75	1	0	1	1	1	2008	200	0	1	0	0	T1b1	N0	M0	1	2	0	0	0	15	1	1	1
53	0	1	1	0	0	1	1	00	0	0	0	0	3	0	0	1	1	1	3	1	1	1	1	5	98	8.16667	0	0	1	1	1	2008	250	0	2	1	0	T1b1	N0	M0	1	2	0	0	0	40	1	1	1
25	0	0	0	1	1	1	1	00	0	0	0	0	3	0	0	1	1	1	3	1	1	1	1	5	94	7.83333	0	0	1	1	1	2009	200	0	1	0	0	T1b1	N0	M0	1	2	0	0	0	20	1	1	1
35	0	0	0	0	0	0	0	53	53	4	2	1	0	1	1	0	0	0	0	0	1	1	1	5	96	8	0	0	1	1	1	2008	380	0	2	0	0	T1b1	N0	M0	1	2	0	0	0	15	1	1	2
42	0	1	1	0	0	0	0	00	0	0	0	0	3	0	0	1	1	1	3	1	1	1	1	5	91	7.58333	0	0	1	1	1	2009	400	1	3	1	0	T2a	N0	M0	2	4	0	0	0	40	1	1	1
66	1	2	2	0	0	1	1	40	40	3	2	1	1	1	1	1	2	1	5	0	1	1	1	5	86	7.16667	0	0	1	1	1	2009	250	0	2	1	0	T1b1	N1	M0	1	2	1	1	0	35	1	1	1
35	0	0	0	0	0	0	0	00	0	0	0	0	3	0	0	1	1	1	3	1	1	1	1	5	87	7.25	0	0	1	1	1	2009	250	0	2	1	0	T1b1	N1	M0	1	2	1	1	0	40	1	1	2
49	0	1	1	0	0	0	0	30	30	3	2	0	3	1	1	1	2	1	5	0	1	1	1	5	83	6.91667	0	0	1	1	1	2010	210	0	1	1	0	T1b1	N0	M0	1	2	0	0	0	30	1	1	4
74	1	2	2	0	0	1	1	50	50	4	2	1	0	1	1	0	0	0	0	0	1	1	1	5	78	6.5	0	0	1	1	1	2010	200	0	1	1	0	T1b1	N0	M0	1	2	0	0	0	25	1	1	2
52	0	1	1	0	0	0	0	00	0	0	0	1	2	0	0	1	1	1	3	1	1	1	0	5	31	2.58333	0	0	1	1	1	2010	220	0	1	1	0	T1b1	N1	M0	1	2	1	1	0	25	3	3	2
67	1	2	2	0	0	0	0	00	0	0	0	0	3	0	0	1	1	1	3	1	1	1	1	5	69	5.75	0	0	1	1	1	2011	250	0	2	1	0	T1b1	N0	M0	1	2	0	0	0	40	1	1	2
68	1	2	2	2	1	0	0	00	0	0	0	0	3	0	0	1	1	1	3	1	1	1	1	5	76	6.33333	0	0	1	1	1	2010	210	0	1	1	0	T1b1	N0	M0	1	2	0	0	0	30	1	1	1
45	0	1	1	0	0	1	1	53	53	4	2	1	0	1	1	0	0	0	0	0	1	1	1	5	64	5.33333	0	0	1	1	1	2011	200	0	1	1	0	T1b1	N0	M0	1	2	0	0	0	40	1	1	1
53	0	1	1	1	1	1	1	00	0	0	0	0	3	0	0	1	1	1	3	1	1	1	1	6	56	4.66667	0	0	1	1	1	2012	380	0	2	0	0	T1b1	N0	M0	1	2	0	0	0	15	1	1	1
44	0	1	1	0	0	1	1	00	0	0	0	0	3	0	0	1	1	1	3	1	1	1	1	6	46	3.83333	0	0	1	1	1	2013	220	0	1	1	0	T1b1	N0	M0	1	2	0	0	0	30	1	1	2
53	0	1	1	0	0	0	0	40	40	3	2	0	3	1	1	1	2	1	5	0	1	1	1	6	46	3.83333	0	0	1	1	1	2013	400	1	3	1	0	T2a	N1	M0	2	4	1	1	0	40	1	1	2
40	0	1	1	0	0	1	1	00	0	0	0	1	3	0	0	1	1	1	3	1	1	1	1	6	41	3.41667	0	0	1	1	1	2013	250	0	2	0	0	T1b1	N1	M0	1	2	1	1	0	20	2	2	2
30	0	0	0	0	0	1	1	50	50	4	2	1	0	1	1	0	0	0	0	0	1	1	1	6	39	3.25	0	0	1	1	1	2013	200	0	1	1	0	T1b1	N0	M0	1	2	0	0	0	40	2	2	1
42	0	1	1	0	0	0	0	00	0	0	0	0	3	0	0	1	1	1	3	1	1	1	1	6	36	3	0	0	1	1	1	2013	250	0	2	1	0	T1b1	N0	M0	1	2	0	0	0	35	3	3	2
31	0	0	0	0	0	0	0	00	0	0	0	0	3	0	0	1	1	1	3	1	1	1	0	6	30	2.5	0	0	1	1	1	2014	250	0	2	0	0	T1b1	N0	M0	1	2	0	0	0	18	1	1	2
53	0	1	1	0	0	1	1	00	0	0	0	0	3	0	0	1	1	1	3	1	1	1	0	6	25	2.08333	1	0	1	1	1	2014	210	0	1	1	0	T1b1	N0	M0	1	2	0	0	0	25	1	1	1
40	0	1	1	0	0	2		40	40	3	2	1	0	1	1	0	0	0	0	0	1	0	0	6	23	1.91667	0	0	1	1	1	2015	250	0	2	1	0	T1b1	N0	M0	1	2	0	0	0	21	1	1	2
66	1	2	2	0	0	1	1	00	0	0	0	0	3	0	0	1	1	1	3	1	1	0	0	6	23	1.91667	0	0	1	1	1	2015	250	0	2	1	0	T1b1	N0	M0	1	2	0	0	0	40	1	1	1
26	0	0	0	0	0	1	1	50	50	4	2	1	3	1	1	1	2	0	4	0	1	0	0	6	20	1.66667	0	0	1	1	1	2015	200	0	1	1	0	T1b1	N0	M0	1	2	0	0	0	30	1	1	2
33	0	0	0	0	0	0	0	00	0	0	0	1	3	0	0	1	1	1	3	1	1	0	0	6	20	1.66667	0	0	1	1	1	2015	250	0	2	1	0	T1b1	N0	M0	1	2	0	0	0	40	1	1	1
60	1	2	2	0	0	1	1	00	0	0	0	0	3	0	0	1	1	1	3	1	1	0	0	6	14	1.16667	0	0	1	1	1	2015	420	1	3	1	0	T2a	N0	M0	2	4	0	0	0	26	1	1	1
54	1	1	1	1	1	1	1	00	0	0	0	1	3	0	0	1	1	1	3	1	1	0	0	6	17	1.41667	0	0	1	1	1	2015	210	0	1	1	0	T1b1	N1	M0	1	2	1	1	0	40	1	1	1
45	0	1	1	0	0	1	1	00	0	0	0	0	3	0	0	1	1	1	3	1	1	1	1	3	200	16.6667	0	0	1	1	1	2000	200	0	1	1	0	T1b	NX	M0	1	2	2		0	40	1	1	1
35	0	0	0	1	1	1	1	00	0	0	0	0	3	0	0	1	1	1	3	1	1	1	1	3	192	16	0	0	1	1	1	2000	200	0	1	1	0	T1b	N1	M0	1	2	1	1	0	40	1	1	2
60	1	2	2	0	0	1	1	50	50	4	2	1	0	1	1	0	0	0	0	0	1	1	1	3	193	16.0833	0	0	1	1	1	2000	200	0	1	1	0	T1b	N0	M0	1	2	0	0	0	40	1	1	4
86	1	2	3	0	0	1	1	51	51	4	2	1	1	1	1	1	2	0	4	0	1	1	1	3	86	7.16667	1	0	1	1	1	2000	380	0	2	1	0	T1b	N0	M0	1	2	0	0	0	27	1	1	4
37	0	0	0	0	0	1	1	53	53	4	2	1	1	1	1	1	2	1	5	0	1	1	1	3	43	3.58333	1	1	1	1	1	2002	400	1	3	1	0	T2a	N1	M0	2	4	1	1	0	30	1	1	1
41	0	1	1	0	0	1	1	00	0	0	0	0	3	0	0	1	1	1	3	1	1	1	1	4	74	6.16667	1	0	1	1	1	2004	200	0	1	1	0	T1b1	N0	M0	1	2	0	0	0	40	1	1	0
42	0	1	1	0	0	0	0	00	0	0	0	0	2	0	0	1	1	1	3	1	1	1	1	4	98	8.16667	0	0	1	1	1	2005	300	0	2	1	0	T1b1	N0	M0	1	2	0	0	0	30	1	1	1
78	1	2	2	1	1	0	0	00	0	0	0	0	3	0	0	1	1	0	2	1	1	1	1	4	130	10.8333	0	0	1	1	1	2005	200	0	1	1	0	T1b1	N0	M0	1	2	0	0	0	30	1	1	4
32	0	0	0	0	0	1	1	50	50	4	2	1	2	1	1	1	2	0	4	0	1	1	1	4	123	10.25	0	0	1	1	1	2006	250	0	2	1	0	T1b1	N0	M0	1	2	0	0	0	22	2	2	2
84	1	2	3	1	1	1	1	00	0	0	0	0	3	0	0	1	1	1	3	1	1	1	1	4	52	4.33333	1	1	1	1	1	2007	250	0	2	1	0	T1b1	N0	M0	1	2	0	0	0	30	1	1	4
31	0	0	0	1	1	1	1	00	0	0	0	1	3	0	0	1	1	1	3	1	1	0	0	4	18	1.5	1	1	1	1	1	2007	250	0	2	1	0	T1b1	N1	M0	1	2	1	1	0	40	1	1	2
52	0	1	1	0	0	0	0	51	51	4	2	1	0	1	1	0	0	0	0	0	1	1	1	4	134	11.1667	0	0	1	1	1	2004	200	0	1	0	0	T1b1	N0	M0	1	2	0	0	0	15	1	1	1
50	0	1	1	0	0	1	1	00	0	0	0	1	3	0	0	1	1	1	3	1	1	1	1	4	85	7.08333	0	0	1	1	1	2006	250	0	2	1	0	T1b1	N1	M0	1	2	1	1	0	40	1	1	4
28	0	0	0	0	0	0	0	53	53	4	2	1	0	1	1	0	0	0	0	0	0	0	0	4	2	0.166667	0	0	1	1	1	2007	200	0	1	1	0	T1b1	N0	M0	1	2	0	0	0	35	1	1	1
46	0	1	1	1	1	0	0	00	0	0	0	0	3	0	0	1	1	1	3	1	1	1	1	4	110	9.16667	0	0	1	1	1	2007	400	1	3	1	0	T2a	N0	M0	2	4	0	0	0	35	1	1	1
34	0	0	0	0	0	0	0	00	0	0	0	0	3	0	0	1	1	1	3	1	1	1	1	4	52	4.33333	1	1	1	1	1	2007	400	1	3	1	0	T2a	N0	M0	2	4	0	0	0	30	1	1	4
62	1	2	2	0	0	0	0	00	0	0	0	0	3	0	0	1	1	1	3	1	1	1	1	3	200	16.6667	0	0	1	1	1	2000	200	0	1	1	0	T1b	N0	M0	1	2	0	0	0	40	1	1	4
42	0	1	1	1	1	1	1	40	40	3	2	1	0	1	1	0	0	0	0	0	1	1	1	3	51	4.25	1	1	1	1	1	2001	200	0	1	1	0	T1b	N0	M0	1	2	0	0	0	40	1	1	2
50	0	1	1	1	1	2		00	0	0	0	0	3	0	0	1	1	0	2	1	1	1	1	3	55	4.58333	1	1	1	1	1	2002	200	0	1	1	0	T1b	N0	M0	1	2	0	0	0	30	2	2	2
44	0	1	1	0	0	0	0	00	0	0	0	0	3	0	0	1	1	1	3	1	1	1	1	3	118	9.83333	0	0	1	1	1	2003	200	0	1	1	0	T1b	N0	M0	1	2	0	0	0	40	1	1	1
57	1	1	1	1	1	0	0	00	0	0	0	0	3	0	0	1	1	1	3	1	1	1	1	4	80	6.66667	1	1	1	1	1	2006	300	0	2	0	0	T1b1	N0	M0	1	2	0	0	0	12	1	1	2
39	0	0	0	0	0	0	0	00	0	0	0	0	3	0	0	1	1	1	3	1	1	1	1	3	136	11.3333	0	0	1	1	1	2003	200	0	1	0	0	T1b	N0	M0	1	2	0	0	0	20	1	1	2
45	0	1	1	0	0	0	0	40	40	3	2	0	0	1	1	0	0	0	0	0	1	1	1	4	141	11.75	0	0	1	1	1	2005	400	1	3	1	0	T2a	N0	M0	2	4	0	0	0	30	1	1	2
39	0	0	0	0	0	0	0	00	0	0	0	0	2	0	0	1	1	1	3	1	1	1	1	5	78	6.5	1	0	1	1	1	2008	250	0	2	1	0	T1b1	N0	M0	1	2	0	0	0	30	1	1	4
69	1	2	2	1	1	0	0	53	53	4	2	1	1	1	1	1	2	1	5	0	1	1	1	5	96	8	0	0	1	1	1	2008	400	1	3	1	0	T2a	N0	M0	2	4	0	0	0	34	1	1	3
34	0	0	0	0	0	1	1	53	53	4	2	1	0	1	1	0	0	0	0	0	1	1	0	5	29	2.41667	1	0	1	1	1	2009	200	0	1	1	0	T1b1	N0	M0	1	2	0	0	0	30	1	1	2
64	1	2	2	0	0	1	1	53	53	4	2	1	0	1	1	0	0	0	0	0	1	1	1	5	38	3.16667	1	0	1	1	1	2009	400	1	3	1	0	T2a	N0	M0	2	4	0	0	0	40	1	1	2
84	1	2	3	0	0	1	1	00	0	0	0	0	3	0	0	1	1	0	2	1	1	1	1	5	84	7	0	0	1	1	1	2009	200	0	1	1	0	T1b1	N0	M0	1	2	0	0	0	30	1	1	1
69	1	2	2	0	0	0	0	53	53	4	2	1	0	1	1	0	0	0	0	0	1	1	1	5	79	6.58333	0	0	1	1	1	2010	210	0	1	1	0	T1b1	N0	M0	1	2	0	0	0	40	1	1	2
69	1	2	2	0	0	1	1	00	0	0	0	0	3	0	0	1	1	1	3	1	1	1	1	5	75	6.25	0	0	1	1	1	2010	300	0	2	1	0	T1b1	N0	M0	1	2	0	0	0	39	1	1	4
62	1	2	2	0	0	0	0	00	0	0	0	0	2	0	0	1	1	1	3	1	1	1	1	5	65	5.41667	0	0	1	1	1	2011	400	1	3	1	0	T2a	N0	M0	2	4	0	0	0	30	1	1	1
35	0	0	0	0	0	1	1	30	30	3	2	0	1	1	1	1	2	1	5	0	1	1	1	6	55	4.58333	0	0	1	1	1	2012	250	0	2	0	0	T1b1	N1	M0	1	2	1	1	0	20	1	1	0
80	1	2	3	1	1	1	1	00	0	0	0	0	3	0	0	1	1	1	3	1	1	1	1	6	57	4.75	0	0	1	1	1	2012	440	1	3	1	0	T2a	N0	M0	2	4	0	0	0	40	1	1	1
61	1	2	2	0	0	0	0	40	40	3	2	1	0	1	1	0	0	0	0	0	1	1	1	6	53	4.41667	0	0	1	1	1	2012	250	0	2	0	0	T1b1	N0	M0	1	2	0	0	0	20	1	1	1
34	0	0	0	1	1	1	1	00	0	0	0	0	3	0	0	1	1	1	3	1	1	1	1	6	55	4.58333	0	0	1	1	1	2012	440	1	3	1	0	T2a	N0	M0	2	4	0	0	0	40	1	1	2
43	0	1	1	3		0	0	50	50	4	2	1	0	1	1	0	0	0	0	0	1	1	1	5	37	3.08333	0	0	1	1	1	2011	410	1	3	0	0	T2a	N0	M0	2	4	0	0	0	11	2	2	4
52	0	1	1	1	1	1	1	00	0	0	0	0	3	0	0	1	1	0	2	1	1	1	0	6	26	2.16667	1	0	1	1	1	2013	210	0	1	1	0	T1b1	N0	M0	1	2	0	0	0	30	1	1	1
65	1	2	2	1	1	1	1	52	52	4	2	1	1	1	1	1	2	1	5	0	1	1	0	6	28	2.33333	1	1	1	1	1	2014	200	0	1	1	0	T1b1	N0	M0	1	2	0	0	0	27	2		3
44	0	1	1	1	1	0	0	00	0	0	0	0	2	0	0	1	1	1	3	1	1	1	0	6	28	2.33333	0	0	1	1	1	2014	420	1	3	0	0	T2a	N0	M0	2	4	0	0	0	14	1	1	2
57	1	1	1	0	0	2		53	53	4	2	1	0	1	1	0	0	0	0	0	1	1	0	6	29	2.41667	0	0	1	1	1	2014	200	0	1	0	0	T1b1	N0	M0	1	2	0	0	0	10	2	2	4
43	0	1	1	0	0	1	1	00	0	0	0	0	3	0	0	1	1	1	3	1	1	0	0	6	15	1.25	0	0	1	1	1	2015	250	0	2	1	0	T1b1	N1	M0	1	2	1	1	0	35	2	2	4
66	1	2	2	2	1	0	0	40	40	3	2	1	3	1	1	1	2	0	4	0	1	0	0	6	14	1.16667	0	0	1	1	1	2015	200	0	1	1	0	T1b1	N0	M0	1	2	0	0	0	25	1	1	2
40	0	1	1	1	1	0	0	00	0	0	0	0	3	0	0	1	1	1	3	1	1	1	1	3	201	16.75	0	0	1	1	1	2000	200	0	1	1	0	T1b	N0	M0	1	2	0	0	0	40	1	1	1
34	0	0	0	0	0	1	1	53	53	4	2	1	1	1	1	1	2	1	5	0	1	1	1	3	190	15.8333	0	0	1	1	1	2001	200	0	1	1	0	T1b	N1	M0	1	2	1	1	0	35	1	1	2
65	1	2	2	0	0	1	1	50	50	4	2	0	0	1	1	0	0	0	0	0	0	0	0	3	0	0	1	0	1	1	1	2001	400	1	3	1	0	T2a	NX	M0	2	4	2		0	30	1	1	2
37	0	0	0	0	0	1	1	53	53	4	2	1	3	1	1	1	2	1	5	0	1	1	1	3	190	15.8333	0	0	1	1	1	2001	200	0	1	1	0	T1b	N0	M0	1	2	0	0	0	22	1	1	2
68	1	2	2	0	0	0	0	53	53	4	2	1	0	1	1	0	0	0	0	0	1	1	1	3	135	11.25	1	0	1	1	1	2002	200	0	1	1	0	T1b	N0	M0	1	2	0	0	0	33	1	1	1
49	0	1	1	0	0	0	0	00	0	0	0	0	3	0	0	1	1	1	3	1	1	1	1	3	164	13.6667	1	0	1	1	1	2002	200	0	1	1	0	T1b	N0	M0	1	2	0	0	0	40	1	1	1
49	0	1	1	1	1	1	1	00	0	0	0	0	3	0	0	1	1	0	2	1	1	1	0	3	24	2	1	1	1	1	1	2002	400	1	3	1	0	T2a	N1	M0	2	4	1	1	0	34	1	1	4
68	1	2	2	1	1	1	1	00	0	0	0	0	3	0	0	1	1	1	3	1	1	1	1	3	47	3.91667	1	0	1	1	1	2002	200	0	1	1	0	T1b	N0	M0	1	2	0	0	0	25	1	1	4
45	0	1	1	0	0	1	1	00	0	0	0	0	3	0	0	1	1	1	3	1	1	1	1	3	173	14.4167	0	0	1	1	1	2002	200	0	1	1	0	T1b	N0	M0	1	2	0	0	0	35	1	1	1
48	0	1	1	1	1	1	1	00	0	0	0	0	3	0	0	1	1	0	2	1	1	1	1	3	103	8.58333	1	1	1	1	1	2002	200	0	1	0	0	T1b	N0	M0	1	2	0	0	0	20	1	1	1
76	1	2	2	1	1	1	1	00	0	0	0	0	3	0	0	1	1	1	3	1	0	0	0	3	10	0.833333	1	1	1	1	1	2002	200	0	1	1	0	T1b	N0	M0	1	2	0	0	0	30	1	1	1
29	0	0	0	1	1	1	1	00	0	0	0	0	2	0	0	1	1	0	2	1	1	1	1	3	170	14.1667	0	0	1	1	1	2002	200	0	1	1	0	T1b	N0	M0	1	2	0	0	0	40	1	1	2
31	0	0	0	0	0	1	1	51	51	4	2	1	0	1	1	0	0	0	0	0	1	1	1	3	167	13.9167	0	0	1	1	1	2003	200	0	1	1	0	T1b	N0	M0	1	2	0	0	0	25	1	1	1
43	0	1	1	0	0	0	0	50	50	4	2	0	0	1	1	0	0	0	0	0	1	1	0	3	24	2	1	1	1	1	1	2003	400	1	3	1	0	T2a	N0	M0	2	4	0	0	0	35	1	1	2
64	1	2	2	1	1	0	0	00	0	0	0	0	3	0	0	1	1	1	3	1	1	1	0	4	33	2.75	1	1	1	1	1	2004	200	0	1	1	0	T1b1	N0	M0	1	2	0	0	0	30	1	1	2
53	0	1	1	0	0	0	0	00	0	0	0	0	3	2	0	1	1	1	3	1	1	1	1	4	150	12.5	0	0	1	1	1	2004	400	1	3	1	0	T2a	N0	M0	2	4	0	0	0	40	2	2	1
71	1	2	2	0	0	1	1	62	62	5	2	1	1	1	1	1	2	1	5	0	1	1	1	4	147	12.25	0	0	1	1	1	2004	250	0	2	1	0	T1b1	N1	M0	1	2	1	1	0	35	1	1	2
78	1	2	2	0	0	1	1	00	0	0	0	0	3	0	0	1	1	0	2	1	1	1	1	4	70	5.83333	1	0	1	1	1	2004	200	0	1	1	0	T1b1	N0	M0	1	2	0	0	0	40	2	2	0
61	1	2	2	0	0	1	1	00	0	0	0	0	3	0	0	1	1	1	3	1	1	1	1	4	148	12.3333	0	0	1	1	1	2004	200	0	1	1	0	T1b1	N0	M0	1	2	0	0	0	25	1	1	2
55	1	1	1	0	0	0	0	00	0	0	0	0	3	0	0	1	1	1	3	1	1	1	1	4	150	12.5	0	0	1	1	1	2004	300	0	2	1	0	T1b1	N1	M0	1	2	1	1	0	25	1	1	2
32	0	0	0	0	0	1	1	00	0	0	0	0	3	0	0	1	1	1	3	1	1	1	1	4	148	12.3333	0	0	1	1	1	2004	200	0	1	1	0	T1b1	N0	M0	1	2	0	0	0	30	2	2	2
63	1	2	2	0	0	1	1	50	50	4	2	1	3	1	1	1	2	0	4	0	1	1	1	4	143	11.9167	0	0	1	1	1	2005	200	0	1	0	0	T1b1	N0	M0	1	2	0	0	0	15	1	1	1
53	0	1	1	0	0	1	1	00	0	0	0	0	2	0	0	1	1	1	3	1	1	1	1	4	140	11.6667	0	0	1	1	1	2005	250	0	2	0	0	T1b1	N0	M0	1	2	0	0	0	15	1	1	1
62	1	2	2	0	0	0	0	53	53	4	2	1	1	1	1	1	2	0	4	0	1	1	1	4	137	11.4167	0	0	1	1	1	2005	400	1	3	1	0	T2a	N1	M0	2	4	1	1	0	30	1	1	4
49	0	1	1	0	0	0	0	00	0	0	0	0	3	0	0	1	1	1	3	1	1	1	1	4	138	11.5	0	0	1	1	1	2005	200	0	1	1	0	T1b1	N0	M0	1	2	0	0	0	40	1	1	0
47	0	1	1	0	0	1	1	00	0	0	0	0	3	0	0	1	1	1	3	1	1	1	1	4	134	11.1667	0	0	1	1	1	2005	200	0	1	0	0	T1b1	N0	M0	1	2	0	0	0	20	1	1	0
78	1	2	2	0	0	1	1	50	50	4	2	0	0	1	1	0	0	0	0	0	1	1	1	4	138	11.5	0	0	1	1	1	2005	300	0	2	0	0	T1b1	N0	M0	1	2	0	0	0	17	1	1	4
54	1	1	1	1	1	1	1	62	62	5	2	1	0	1	1	0	0	0	0	0	1	1	1	4	135	11.25	0	0	1	1	1	2005	300	0	2	1	0	T1b1	N0	M0	1	2	0	0	0	40	1	1	1
41	0	1	1	1	1	1	1	00	0	0	0	0	3	0	0	1	1	1	3	1	1	1	1	4	128	10.6667	0	0	1	1	1	2006	200	0	1	1	0	T1b1	N0	M0	1	2	0	0	0	40	1	1	2
73	1	2	2	0	0	1	1	40	40	3	2	1	3	1	1	1	2	0	4	0	1	1	0	4	24	2	1	1	1	1	1	2006	400	1	3	1	0	T2a	N0	M0	2	4	0	0	0	35	1	1	1
69	1	2	2	0	0	0	0	00	0	0	0	0	3	0	0	1	1	1	3	1	1	1	1	4	129	10.75	0	0	1	1	1	2006	250	0	2	1	0	T1b1	N0	M0	1	2	0	0	0	40	1	1	1
57	1	1	1	1	1	1	1	40	40	3	2	0	3	1	1	1	2	1	5	0	1	1	1	4	42	3.5	1	1	1	1	1	2006	200	0	1	1	0	T1b1	N1	M0	1	2	1	1	0	35	1	1	4
67	1	2	2	0	0	1	1	00	0	0	0	0	2	0	0	1	1	0	2	1	1	1	1	4	120	10	0	0	1	1	1	2006	200	0	1	0	0	T1b1	N0	M0	1	2	0	0	0	10	1	1	2
45	0	1	1	0	0	0	0	30	30	3	2	1	0	1	1	0	0	0	0	0	1	1	1	4	125	10.4167	0	0	1	1	1	2006	200	0	1	1	0	T1b1	N0	M0	1	2	0	0	0	25	1	1	4
74	1	2	2	1	1	0	0	40	40	3	2	0	0	1	1	0	0	1	1	0	1	1	1	4	50	4.16667	1	0	1	1	1	2007	400	1	3	1	0	T2a	N0	M0	2	4	0	0	0	40	1	1	2
62	1	2	2	0	0	1	1	00	0	0	0	0	3	0	0	1	1	0	2	1	1	0	0	4	19	1.58333	1	1	1	1	1	2007	250	0	2	1	0	T1b1	N0	M0	1	2	0	0	0	39	1	1	2
67	1	2	2	0	0	0	0	00	0	0	0	1	3	0	0	1	1	1	3	1	1	1	1	4	50	4.16667	1	1	1	1	1	2007	250	0	2	1	0	T1b1	N1	M0	1	2	1	1	0	30	1	1	1
79	1	2	2	0	0	2		53	53	4	2	1	0	1	1	0	0	0	0	0	1	1	1	4	85	7.08333	1	0	1	1	1	2007	250	0	2	1	0	T1b1	N0	M0	1	2	0	0	0	27	1	1	4
61	1	2	2	0	0	1	1	00	0	0	0	0	3	0	0	1	1	1	3	1	1	1	1	4	113	9.41667	0	0	1	1	1	2007	250	0	2	1	0	T1b1	N0	M0	1	2	0	0	0	40	1	1	2
55	1	1	1	0	0	0	0	00	0	0	0	0	3	0	0	1	1	1	3	1	1	0	0	4	21	1.75	1	1	1	1	1	2007	250	0	2	1	0	T1b1	N0	M0	1	2	0	0	0	40	1	1	2
39	0	0	0	0	0	1	1	00	0	0	0	1	3	0	0	1	1	1	3	1	1	1	1	4	91	7.58333	0	0	1	1	1	2007	400	1	3	1	0	T2a	N0	M0	2	4	0	0	0	40	2		4
57	1	1	1	0	0	0	0	00	0	0	0	0	3	0	0	1	1	0	2	1	1	0	0	4	20	1.66667	1	1	1	1	1	2007	250	0	2	1	0	T1b1	N0	M0	1	2	0	0	0	30	2	2	2
76	1	2	2	1	1	1	1	00	0	0	0	0	3	0	0	1	1	1	3	1	1	1	1	5	100	8.33333	1	0	1	1	1	2008	200	0	1	0	0	T1b1	N0	M0	1	2	0	0	0	10	1	1	2
41	0	1	1	1	1	1	1	00	0	0	0	1	3	0	0	1	1	1	3	1	1	1	1	4	110	9.16667	0	0	1	1	1	2007	250	0	2	1	0	T1b1	N0	M0	1	2	0	0	0	40	1	1	2
60	1	2	2	0	0	0	0	00	0	0	0	0	3	0	0	1	1	1	3	1	1	1	1	4	114	9.5	0	0	1	1	1	2007	200	0	1	1	0	T1b1	N0	M0	1	2	0	0	0	28	1	1	2
45	0	1	1	2	1	1	1	40	40	3	2	1	1	1	1	1	2	1	5	0	1	1	1	5	98	8.16667	0	0	1	1	1	2008	200	0	1	1	0	T1b1	N1	M0	1	2	1	1	0	28	1	1	2
45	0	1	1	2	1	0	0	00	0	0	0	1	3	0	0	1	1	1	3	1	1	1	1	5	95	7.91667	0	0	1	1	1	2009	250	0	2	1	0	T1b1	N0	M0	1	2	0	0	0	40	1	1	2
40	0	1	1	0	0	1	1	00	0	0	0	0	3	0	0	1	1	1	3	1	1	1	1	5	89	7.41667	0	0	1	1	1	2009	200	0	1	0	0	T1b1	N0	M0	1	2	0	0	0	12	2	2	2
59	1	1	1	0	0	1	1	40	40	3	2	1	0	1	1	0	0	0	0	0	1	1	1	5	107	8.91667	0	0	1	1	1	2008	200	0	1	0	0	T1b1	N0	M0	1	2	0	0	0	3	2		4
74	1	2	2	2	1	0	0	40	40	3	2	1	1	1	1	1	2	0	4	0	1	1	1	4	108	9	0	0	1	1	1	2007	200	0	1	0	0	T1b1	N1	M0	1	2	1	1	0	20	1	1	4
65	1	2	2	1	1	1	1	00	0	0	0	0	3	0	0	1	1	0	2	1	1	1	1	5	90	7.5	0	0	1	1	1	2009	200	0	1	1	0	T1b1	N0	M0	1	2	0	0	0	40	1	1	1
31	0	0	0	0	0	1	1	50	50	4	2	1	0	1	1	0	0	0	0	0	1	1	1	5	92	7.66667	0	0	1	1	1	2009	250	0	2	1	0	T1b1	N0	M0	1	2	0	0	0	23	1	1	2
75	1	2	2	0	0	1	1	40	40	3	2	1	1	1	1	1	2	0	4	0	1	1	1	5	45	3.75	1	0	1	1	1	2009	400	1	3	0	0	T2a	N0	M0	2	4	0	0	0	20	1	1	2
70	1	2	2	0	0	1	1	50	50	4	2	1	1	1	1	1	2	1	5	0	1	1	1	5	91	7.58333	0	0	1	1	1	2009	380	0	2	1	0	T1b1	N1	M0	1	2	1	1	0	34	1	1	2
74	1	2	2	0	0	0	0	40	40	3	2	0	3	1	1	1	2	0	4	0	1	1	0	5	32	2.66667	0	0	1	1	1	2009	200	0	1	1	0	T1b1	N0	M0	1	2	0	0	0	28	1	1	4
33	0	0	0	0	0	0	0	00	0	0	0	1	2	0	0	1	1	1	3	1	1	1	0	5	25	2.08333	1	1	1	1	1	2009	400	1	3	1	0	T2a	N1	M0	2	4	1	1	0	28	1	1	4
54	1	1	1	0	0	1	1	00	0	0	0	0	3	0	0	1	1	0	2	1	1	1	1	5	84	7	0	0	1	1	1	2009	210	0	1	0	0	T1b1	N0	M0	1	2	0	0	0	13	1	1	2
61	1	2	2	0	0	1	1	50	50	4	2	1	1	1	1	1	2	1	5	0	1	1	0	5	30	2.5	1	0	1	1	1	2009	400	1	3	1	0	T2a	N1	M0	2	4	1	1	0	25	1	1	1
57	1	1	1	1	1	1	1	00	0	0	0	0	3	0	0	1	1	1	3	1	1	1	1	5	86	7.16667	0	0	1	1	1	2009	200	0	1	1	0	T1b1	N1	M0	1	2	1	1	0	40	1	1	1
63	1	2	2	0	0	0	0	00	0	0	0	0	3	0	0	1	1	1	3	1	1	1	1	5	85	7.08333	0	0	1	1	1	2009	400	1	3	1	0	T2a	N0	M0	2	4	0	0	0	40	1	1	2
27	0	0	0	0	0	0	0	00	0	0	0	1	3	0	0	1	1	1	3	1	1	1	1	5	84	7	0	0	1	1	1	2009	250	0	2	1	0	T1b1	N1	M0	1	2	1	1	0	28	1	1	2
50	0	1	1	0	0	1	1	53	53	4	2	1	0	1	1	0	0	0	0	0	1	1	1	5	79	6.58333	0	0	1	1	1	2010	210	0	1	1	0	T1b1	N0	M0	1	2	0	0	0	35	1	1	1
55	1	1	1	0	0	0	0	53	53	4	2	1	0	1	1	0	0	0	0	0	1	1	1	5	79	6.58333	0	0	1	1	1	2010	210	0	1	1	0	T1b1	N0	M0	1	2	0	0	0	32	1	1	2
36	0	0	0	0	0	0	0	00	0	0	0	0	2	0	0	1	1	1	3	1	1	1	1	5	74	6.16667	0	0	1	1	1	2010	400	1	3	1	0	T2a	N0	M0	2	4	0	0	0	40	3	3	1
60	1	2	2	0	0	0	0	40	40	3	2	1	1	1	1	1	2	1	5	0	1	1	1	5	80	6.66667	0	0	1	1	1	2010	210	0	1	1	0	T1b1	N0	M0	1	2	0	0	0	37	1	1	2
81	1	2	3	0	0	2		40	40	3	2	0	3	1	1	1	2	0	4	0	1	1	1	5	74	6.16667	0	0	1	1	1	2010	200	0	1	1	0	T1b1	N0	M0	1	2	0	0	0	29	1	1	2
77	1	2	2	0	0	1	1	00	0	0	0	0	3	0	0	1	1	1	3	1	1	1	1	5	79	6.58333	0	0	1	1	1	2010	210	0	1	1	0	T1b1	N0	M0	1	2	0	0	0	27	1	1	1
60	1	2	2	0	0	0	0	00	0	0	0	1	2	0	0	1	1	1	3	1	1	1	1	5	71	5.91667	0	0	1	1	1	2011	250	0	2	1	0	T1b1	N1	M0	1	2	1	1	0	32	1	1	1
65	1	2	2	0	0	2		30	30	3	2	0	0	1	1	0	0	0	0	0	0	0	0	5	8	0.666667	1	1	1	1	1	2011	210	0	1	1	0	T1b1	N0	M0	1	2	0	0	0	40	1	1	1
24	0	0	0	0	0	2		00	0	0	0	1	3	0	0	1	1	1	3	1	1	1	1	5	75	6.25	0	0	1	1	1	2010	210	0	1	1	0	T1b1	N0	M0	1	2	0	0	0	40	1	1	1
39	0	0	0	1	1	1	1	50	50	4	2	1	1	1	1	1	2	0	4	0	1	1	1	5	75	6.25	0	0	1	1	1	2010	210	0	1	1	0	T1b1	N0	M0	1	2	0	0	0	32	1	1	1
88	1	2	3	0	0	1	1	00	0	0	0	0	3	0	0	1	1	1	3	1	1	1	1	5	67	5.58333	0	0	1	1	1	2011	220	0	1	1	0	T1b1	N0	M0	1	2	0	0	0	40	3	3	2
57	1	1	1	0	0	0	0	40	40	3	2	1	0	1	1	0	0	0	0	0	0	0	0	5	8	0.666667	1	0	1	1	1	2011	210	0	1	1	0	T1b1	N0	M0	1	2	0	0	0	30	2		4
72	1	2	2	0	0	1	1	00	0	0	0	0	3	0	0	1	1	0	2	1	1	1	1	5	68	5.66667	0	0	1	1	1	2011	210	0	1	0	0	T1b1	N0	M0	1	2	0	0	0	20	1	1	4
38	0	0	0	0	0	0	0	00	0	0	0	0	3	0	0	1	1	1	3	1	1	1	1	5	40	3.33333	1	0	1	1	1	2011	420	1	3	1	0	T2a	N0	M0	2	4	0	0	0	40	3	3	2
73	1	2	2	0	0	1	1	50	50	4	2	1	3	1	1	1	2	0	4	0	1	1	1	5	66	5.5	0	0	1	1	1	2011	400	1	3	1	0	T2a	N0	M0	2	4	0	0	0	32	1	1	1
43	0	1	1	0	0	1	1	00	0	0	0	1	3	0	0	1	1	1	3	1	1	0	0	5	17	1.41667	1	1	1	1	1	2011	210	0	1	1	0	T1b1	N1	M0	1	2	1	1	0	30	1	1	4
43	0	1	1	0	0	1	1	00	0	0	0	0	2	0	0	1	1	1	3	1	1	1	0	5	31	2.58333	0	0	1	1	1	2011	210	0	1	0	0	T1b1	N0	M0	1	2	0	0	0	20	1	1	4
75	1	2	2	0	0	1	1	50	50	4	2	0	0	1	1	0	0	0	0	0	1	1	1	5	37	3.08333	1	0	1	1	1	2011	200	0	1	0	0	T1b1	N0	M0	1	2	0	0	0	14	2	2	1
82	1	2	3	0	0	1	1	40	40	3	2	1	0	1	1	0	0	0	0	0	0	0	0	6	0	0	1	1	1	1	1	2012	210	0	1	1	0	T1b1	N0	M0	1	2	0	0	0	40	1	1	2
67	1	2	2	0	0	1	1	30	30	3	2	1	1	1	1	1	2	1	5	0	1	1	1	6	54	4.5	0	0	1	1	1	2012	420	1	3	1	0	T2a	N1	M0	2	4	1	1	0	39	1	1	1
50	0	1	1	0	0	0	0	00	0	0	0	1	3	0	0	1	1	1	3	1	1	1	0	6	33	2.75	0	0	1	1	1	2012	250	0	2	1	0	T1b1	N1	M0	1	2	1	1	0	40	1	1	1
48	0	1	1	0	0	0	0	40	40	3	2	1	2	1	1	1	2	0	4	0	1	1	1	6	51	4.25	0	0	1	1	1	2012	210	0	1	1	0	T1b1	N1	M0	1	2	1	1	0	40	1	1	2
44	0	1	1	0	0	1	1	00	0	0	0	0	2	0	0	1	1	1	3	1	0	0	0	6	3	0.25	0	0	1	1	1	2012	210	0	1	1	0	T1b1	N0	M0	1	2	0	0	0	40	1	1	1
64	1	2	2	0	0	0	0	53	53	4	2	1	0	1	1	0	0	0	0	0	1	1	1	6	43	3.58333	0	0	1	1	1	2013	200	0	1	1	0	T1b1	N0	M0	1	2	0	0	0	30	1	1	0
38	0	0	0	0	0	0	0	00	0	0	0	0	3	0	0	1	1	1	3	1	1	1	0	6	26	2.16667	0	0	1	1	1	2013	300	0	2	1	0	T1b1	N0	M0	1	2	0	0	0	30	1	1	2
41	0	1	1	0	0	1	1	00	0	0	0	0	3	0	0	1	1	1	3	1	1	1	1	6	41	3.41667	0	0	1	1	1	2013	250	0	2	1	0	T1b1	N0	M0	1	2	0	0	0	40	1	1	2
49	0	1	1	0	0	1	1	30	30	3	2	1	0	1	1	0	0	0	0	0	1	1	0	6	34	2.83333	0	0	1	1	1	2014	300	0	2	1	0	T1b1	N0	M0	1	2	0	0	0	25	2	2	4
66	1	2	2	0	0	1	1	51	51	4	2	1	1	1	1	1	2	1	5	0	1	1	0	6	24	2	1	1	1	1	1	2013	410	1	3	1	0	T2a	N1	M0	2	4	1	1	0	23	2	2	2
77	1	2	2	0	0	1	1	00	0	0	0	0	3	0	0	1	1	1	3	1	1	1	1	6	36	3	0	0	1	1	1	2013	400	1	3	1	0	T2a	N0	M0	2	4	0	0	0	30	1	1	1
78	1	2	2	1	1	1	1	61	61	5	2	1	0	1	1	0	0	0	0	0	1	1	0	6	24	2	1	1	1	1	1	2014	220	0	1	1	0	T1b1	N0	M0	1	2	0	0	0	40	2	2	2
64	1	2	2	1	1	0	0	00	0	0	0	0	3	0	0	1	1	1	3	1	1	1	0	6	27	2.25	0	0	1	1	1	2014	250	0	2	1	0	T1b1	N0	M0	1	2	0	0	0	40	1	1	2
50	0	1	1	0	0	1	1	40	40	3	2	1	1	1	1	1	2	0	4	0	1	1	0	6	26	2.16667	0	0	1	1	1	2014	210	0	1	1	0	T1b1	N0	M0	1	2	0	0	0	32	1	1	2
47	0	1	1	0	0	0	0	53	53	4	2	1	0	1	1	0	0	0	0	0	1	1	0	6	27	2.25	0	0	1	1	1	2014	420	1	3	1	0	T2a	N1	M0	2	4	1	1	0	40	1	1	2
52	0	1	1	0	0	0	0	00	0	0	0	0	3	0	0	1	1	1	3	1	1	0	0	6	22	1.83333	0	0	1	1	1	2015	420	1	3	1	0	T2a	N0	M0	2	4	0	0	0	40	2	2	4
49	0	1	1	1	1	0	0	00	0	0	0	1	2	0	0	1	1	1	3	1	1	0	0	6	20	1.66667	0	0	1	1	1	2015	250	0	2	0	0	T1b1	N0	M0	1	2	0	0	0	15	1	1	1
61	1	2	2	0	0	1	1	40	40	3	2	1	0	1	1	0	0	0	0	0	1	1	0	6	29	2.41667	0	0	1	1	1	2014	210	0	1	0	0	T1b1	N0	M0	1	2	0	0	0	10	1	1	4
46	0	1	1	0	0	1	1	00	0	0	0	1	3	0	0	1	1	1	3	1	1	1	0	6	31	2.58333	0	0	1	1	1	2014	300	0	2	1	0	T1b1	N1	M0	1	2	1	1	0	40	1	1	1
63	1	2	2	0	0	2		53	53	4	2	1	0	1	1	0	0	0	0	0	0	0	0	6	11	0.916667	0	0	1	1	1	2015	250	0	2	1	0	T1b1	N0	M0	1	2	0	0	0	40	1	1	1
79	1	2	2	0	0	1	1	30	30	3	2	0	1	1	1	1	2	0	4	0	1	0	0	6	12	1	0	0	1	1	1	2015	200	0	1	0	0	T1b1	N0	M0	1	2	0	0	0	20	1	1	1
73	1	2	2	0	0	2		53	53	4	2	1	0	1	1	0	0	0	0	0	1	0	0	6	14	1.16667	0	0	1	1	1	2015	200	0	1	1	0	T1b1	N0	M0	1	2	0	0	0	22	1	1	1
60	1	2	2	0	0	0	0	00	0	0	0	0	3	0	0	1	1	1	3	1	1	0	0	6	16	1.33333	0	0	1	1	1	2015	210	0	1	1	0	T1b1	N1	M0	1	2	1	1	0	36	1	1	4
68	1	2	2	0	0	1	1	00	0	0	0	0	3	0	0	1	1	0	2	1	1	1	1	3	130	10.8333	1	0	1	1	1	2000	400	1	3	1	0	T2a	N0	M0	2	4	0	0	0	35	1	1	4
67	1	2	2	1	1	1	1	00	0	0	0	0	3	0	0	1	1	1	3	1	1	1	1	3	36	3	1	0	1	1	1	2000	200	0	1	1	0	T1b	N0	M0	1	2	0	0	0	40	2	2	1
29	0	0	0	1	1	1	1	54	54	4	2	1	0	1	1	0	0	0	0	0	1	1	1	3	172	14.3333	0	0	1	1	1	2000	200	0	1	1	0	T1b	N0	M0	1	2	0	0	0	40	1	1	1
79	1	2	2	0	0	1	1	00	0	0	0	0	3	0	0	1	1	0	2	1	1	1	1	3	87	7.25	1	0	1	1	1	2000	200	0	1	1	0	T1b	N0	M0	1	2	0	0	0	40	1	1	2
42	0	1	1	1	1	1	1	52	52	4	2	1	0	1	1	0	0	0	0	0	1	1	1	3	141	11.75	1	0	1	1	1	2001	200	0	1	0	0	T1b	N0	M0	1	2	0	0	0	20	1	1	4
52	0	1	1	0	0	1	1	00	0	0	0	0	3	0	0	1	1	1	3	1	0	0	0	3	8	0.666667	1	1	1	1	1	2002	200	0	1	1	0	T1b	N0	M0	1	2	0	0	0	40	1	1	4
30	0	0	0	1	1	1	1	60	60	5	2	1	3	1	1	1	2	1	5	0	1	1	0	3	27	2.25	1	1	1	1	1	2003	400	1	3	1	0	T2a	N1	M0	2	4	1	1	0	25	1	1	4
40	0	1	1	1	1	1	1	00	0	0	0	0	2	0	0	1	1	1	3	1	1	1	1	3	104	8.66667	1	0	1	1	1	2002	200	0	1	1	0	T1b	N0	M0	1	2	0	0	0	30	1	1	4
57	1	1	1	0	0	0	0	62	62	5	2	1	1	1	1	1	2	1	5	0	1	1	1	3	129	10.75	0	0	1	1	1	2003	400	1	3	1	0	T2a	NXu	M0	2	4	2		0	35	1	1	1
80	1	2	3	1	1	0	0	50	50	4	2	1	0	1	1	0	0	0	0	0	1	1	1	3	162	13.5	0	0	1	1	1	2003	200	0	1	1	0	T1b	N0	M0	1	2	0	0	0	40	1	1	2
33	0	0	0	0	0	0	0	62	62	5	2	1	0	1	1	0	0	0	0	0	1	1	1	4	152	12.6667	0	0	1	1	1	2004	200	0	1	0	0	T1b1	N0	M0	1	2	0	0	0	14	1	1	2
33	0	0	0	1	1	0	0	00	0	0	0	1	3	0	0	1	1	1	3	1	1	1	1	4	151	12.5833	0	0	1	1	1	2004	250	0	2	1	0	T1b1	N0	M0	1	2	0	0	0	40	1	1	4
60	1	2	2	0	0	1	1	00	0	0	0	0	3	0	0	1	1	1	3	1	1	1	1	4	135	11.25	1	1	1	1	1	2005	400	1	3	1	0	T2a	N0	M0	2	4	0	0	0	33	1	1	2
70	1	2	2	0	0	0	0	00	0	0	0	0	3	0	0	1	1	0	2	1	1	1	1	4	137	11.4167	0	0	1	1	1	2005	200	0	1	0	0	T1b1	N0	M0	1	2	0	0	0	0	1	1	2
56	1	1	1	1	1	1	1	40	40	3	2	1	3	1	1	1	2	0	4	0	1	1	1	4	84	7	1	0	1	1	1	2005	200	0	1	1	0	T1b1	N0	M0	1	2	0	0	0	24	1	1	2
64	1	2	2	1	1	1	1	53	53	4	2	1	1	1	1	1	2	0	4	0	1	1	1	4	134	11.1667	0	0	1	1	1	2005	200	0	1	1	0	T1b1	N1	M0	1	2	1	1	0	32	1	1	1
60	1	2	2	0	0	0	0	53	53	4	2	1	1	1	1	1	2	1	5	0	1	1	1	4	100	8.33333	1	0	1	1	1	2005	250	0	2	1	0	T1b1	N0	M0	1	2	0	0	0	35	1	1	2
62	1	2	2	1	1	1	1	00	0	0	0	0	3	0	0	1	1	1	3	1	1	1	1	4	87	7.25	1	1	1	1	1	2006	400	1	3	1	0	T2a	N0	M0	2	4	0	0	0	40	1	1	2
33	0	0	0	0	0	0	0	53	53	4	2	1	0	1	1	0	0	0	0	0	1	1	1	4	38	3.16667	0	0	1	1	1	2006	200	0	1	1	0	T1b1	N0	M0	1	2	0	0	0	34	2		4
67	1	2	2	1	1	1	1	00	0	0	0	0	3	0	0	1	1	0	2	1	1	1	1	4	128	10.6667	0	0	1	1	1	2006	250	0	2	1	0	T1b1	NX	M0	1	2	2		0	30	1	1	4
79	1	2	2	1	1	1	1	00	0	0	0	0	3	0	0	1	1	1	3	1	1	1	1	4	54	4.5	1	0	1	1	1	2006	200	0	1	0	0	T1b1	N1	M0	1	2	1	1	0	5	2	2	2
68	1	2	2	1	1	1	1	00	0	0	0	0	3	0	0	1	1	1	3	1	1	1	1	4	122	10.1667	0	0	1	1	1	2006	400	1	3	0	0	T2a	N0	M0	2	4	0	0	0	5	1	1	1
67	1	2	2	0	0	0	0	00	0	0	0	0	3	0	0	1	1	1	3	1	1	1	1	4	92	7.66667	0	0	1	1	1	2007	400	1	3	1	0	T2a	N0	M0	2	4	0	0	0	30	1	1	2
58	1	1	1	1	1	1	1	00	0	0	0	0	2	0	0	1	1	0	2	1	1	1	1	4	101	8.41667	1	0	1	1	1	2007	200	0	1	1	0	T1b1	N0	M0	1	2	0	0	0	40	1	1	1
35	0	0	0	1	1	1	1	00	0	0	0	0	3	0	0	1	1	0	2	1	1	1	1	4	118	9.83333	0	0	1	1	1	2007	200	0	1	0	0	T1b1	N0	M0	1	2	0	0	0	5	3	3	2
50	0	1	1	1	1	0	0	00	0	0	0	1	3	0	0	1	1	1	3	1	1	1	1	4	118	9.83333	0	0	1	1	1	2007	250	0	2	1	0	T1b1	N1	M0	1	2	1	1	0	30	1	1	2
77	1	2	2	1	1	1	1	53	53	4	2	1	0	1	1	0	0	0	0	0	1	1	1	4	112	9.33333	0	0	1	1	1	2007	300	0	2	0	0	T1b1	N0	M0	1	2	0	0	0	15	1	1	2
46	0	1	1	0	0	1	1	40	40	3	2	1	0	1	1	0	0	0	0	0	1	1	1	4	109	9.08333	0	0	1	1	1	2007	200	0	1	1	0	T1b1	N0	M0	1	2	0	0	0	35	1	1	2
39	0	0	0	0	0	0	0	53	53	4	2	1	3	1	1	1	2	1	5	0	1	1	1	4	111	9.25	0	0	1	1	1	2007	200	0	1	0	0	T1b1	N0	M0	1	2	0	0	0	15	1	1	1
62	1	2	2	0	0	0	0	00	0	0	0	0	3	0	0	1	1	1	3	1	1	1	1	4	108	9	0	0	1	1	1	2007	200	0	1	0	0	T1b1	N0	M0	1	2	0	0	0	15	1	1	2
77	1	2	2	0	0	1	1	40	40	3	2	1	3	1	1	1	2	0	4	0	1	0	0	4	23	1.91667	1	1	1	1	1	2007	400	1	3	1	0	T2a	N0	M0	2	4	0	0	0	40	1	1	2
57	1	1	1	0	0	1	1	53	53	4	2	1	1	1	1	1	2	1	5	0	1	1	1	4	109	9.08333	0	0	1	1	1	2007	250	0	2	1	0	T1b1	N0	M0	1	2	0	0	0	35	1	1	2
37	0	0	0	1	1	1	1	00	0	0	0	0	3	0	0	1	1	1	3	1	1	1	1	5	106	8.83333	0	0	1	1	1	2008	200	0	1	1	0	T1b1	N0	M0	1	2	0	0	0	40	1	1	4
69	1	2	2	0	0	1	1	00	0	0	0	0	3	0	0	1	1	1	3	1	1	1	1	5	61	5.08333	1	1	1	1	1	2008	400	1	3	1	0	T2a	N0	M0	2	4	0	0	0	30	1	1	1
43	0	1	1	0	0	1	1	50	50	4	2	1	0	1	1	0	0	0	0	0	1	1	1	5	104	8.66667	0	0	1	1	1	2008	200	0	1	1	0	T1b1	N0	M0	1	2	0	0	0	35	1	1	1
41	0	1	1	0	0	0	0	50	50	4	2	1	0	1	1	0	0	0	0	0	1	1	1	4	54	4.5	1	1	1	1	1	2006	300	0	2	1	0	T1b1	N0	M0	1	2	0	0	0	38	2		1
56	1	1	1	0	0	0	0	40	40	3	2	1	3	1	1	1	2	1	5	0	1	1	1	5	103	8.58333	0	0	1	1	1	2008	200	0	1	1	0	T1b1	N1	M0	1	2	1	1	0	30	1	1	2
55	1	1	1	0	0	1	1	00	0	0	0	0	3	0	0	1	1	1	3	1	1	1	1	5	107	8.91667	0	0	1	1	1	2008	200	0	1	1	0	T1b1	N0	M0	1	2	0	0	0	40	1	1	1
59	1	1	1	0	0	0	0	00	0	0	0	0	3	0	0	1	1	1	3	1	1	1	1	4	109	9.08333	0	0	1	1	1	2007	400	1	3	1	0	T2a	N0	M0	2	4	0	0	0	40	1	1	2
37	0	0	0	0	0	1	1	53	53	4	2	1	1	1	1	1	2	1	5	0	1	1	1	5	42	3.5	0	0	1	1	1	2008	250	0	2	1	0	T1b1	N1	M0	1	2	1	1	0	38	1	1	2
45	0	1	1	0	0	0	0	53	53	4	2	1	0	1	1	0	0	0	0	0	1	1	1	5	89	7.41667	0	0	1	1	1	2009	200	0	1	0	0	T1b1	N0	M0	1	2	0	0	0	15	2	2	0
57	1	1	1	0	0	1	1	00	0	0	0	0	3	0	0	1	1	1	3	1	1	1	1	5	89	7.41667	0	0	1	1	1	2009	200	0	1	0	0	T1b1	N0	M0	1	2	0	0	0	20	1	1	1
57	1	1	1	0	0	1	1	51	51	4	2	1	3	1	1	1	2	1	5	0	1	1	1	5	91	7.58333	0	0	1	1	1	2009	380	0	2	1	0	T1b1	N1	M0	1	2	1	1	0	35	1	1	3
57	1	1	1	0	0	0	0	00	0	0	0	0	3	0	0	1	1	1	3	1	1	1	1	5	88	7.33333	0	0	1	1	1	2009	400	1	3	1	0	T2a	N0	M0	2	4	0	0	0	30	1	1	1
68	1	2	2	0	0	1	1	40	40	3	2	1	3	1	1	1	2	0	4	0	1	1	1	5	86	7.16667	0	0	1	1	1	2009	200	0	1	1	0	T1b1	N0	M0	1	2	0	0	0	33	2	2	2
42	0	1	1	1	1	1	1	50	50	4	2	1	0	1	1	0	0	0	0	0	1	1	1	5	91	7.58333	0	0	1	1	1	2009	200	0	1	0	0	T1b1	N0	M0	1	2	0	0	0	13	1	1	2
37	0	0	0	0	0	0	0	62	62	5	2	1	1	1	1	1	2	1	5	0	1	0	0	5	15	1.25	1	1	1	1	1	2010	450	1	3	1	0	T2a	N1	M0	2	4	1	1	0	35	1	1	2
48	0	1	1	0	0	0	0	00	0	0	0	0	2	0	0	1	1	0	2	1	1	1	1	5	82	6.83333	0	0	1	1	1	2010	220	0	1	1	0	T1b1	N0	M0	1	2	0	0	0	40	1	1	2
59	1	1	1	0	0	0	0	40	40	3	2	0	1	1	1	1	2	1	5	0	1	1	1	5	80	6.66667	0	0	1	1	1	2010	200	0	1	1	0	T1b1	N0	M0	1	2	0	0	0	35	1	1	1
58	1	1	1	0	0	0	0	00	0	0	0	0	3	0	0	1	1	1	3	1	1	0	0	5	14	1.16667	0	0	1	1	1	2010	200	0	1	1	0	T1b1	N0	M0	1	2	0	0	0	30	1	1	0
67	1	2	2	1	1	1	1	00	0	0	0	0	2	0	0	1	1	1	3	1	1	1	0	5	25	2.08333	1	0	1	1	1	2010	400	1	3	1	0	T2a	N1	M0	2	4	1	1	0	26	1	1	2
31	0	0	0	0	0	0	0	54	54	4	2	1	0	1	1	0	0	0	0	0	1	1	0	5	35	2.91667	1	1	1	1	1	2010	250	0	2	1	0	T1b1	N0	M0	1	2	0	0	0	38	1	1	1
58	1	1	1	0	0	1	1	50	50	4	2	1	2	1	1	1	2	1	5	0	1	1	1	5	73	6.08333	0	0	1	1	1	2010	400	1	3	1	0	T2a	N1	M0	2	4	1	1	0	34	2	2	1
61	1	2	2	0	0	0	0	00	0	0	0	0	3	0	0	1	1	1	3	1	1	1	1	5	47	3.91667	0	0	1	1	1	2010	220	0	1	1	0	T1b1	N0	M0	1	2	0	0	0	30	1	1	1
56	1	1	1	0	0	0	0	62	62	5	2	1	0	1	1	0	0	0	0	0	1	0	0	5	15	1.25	0	0	1	1	1	2010	210	0	1	0	0	T1b1	N0	M0	1	2	0	0	0	7	1	1	4
37	0	0	0	0	0	1	1	00	0	0	0	0	3	0	0	1	1	0	2	1	1	1	1	5	39	3.25	0	0	1	1	1	2011	210	0	1	1	0	T1b1	N0	M0	1	2	0	0	0	30	1	1	1
65	1	2	2	1	1	1	1	00	0	0	0	0	3	0	0	1	1	0	2	1	1	1	1	5	64	5.33333	0	0	1	1	1	2011	200	0	1	1	0	T1b1	N0	M0	1	2	0	0	0	30	2	2	2
60	1	2	2	0	0	1	1	40	40	3	2	0	3	1	1	1	2	1	5	0	1	1	1	5	62	5.16667	0	0	1	1	1	2011	250	0	2	1	0	T1b1	N0	M0	1	2	0	0	0	40	1	1	2
59	1	1	1	0	0	0	0	54	54	4	2	1	3	1	1	1	2	0	4	0	1	0	0	5	14	1.16667	1	0	1	1	1	2011	400	1	3	1	0	T2a	N1	M0	2	4	1	1	0	35	1	1	2
47	0	1	1	1	1	1	1	50	50	4	2	0	3	1	1	1	2	1	5	0	1	1	1	5	56	4.66667	1	1	1	1	1	2010	400	1	3	1	0	T2a	N0	M0	2	4	0	0	0	40	2	2	4
65	1	2	2	0	0	1	1	62	62	5	2	1	0	1	1	0	0	0	0	0	1	1	1	5	63	5.25	0	0	1	1	1	2011	300	0	2	1	0	T1b1	N0	M0	1	2	0	0	0	40	1	1	2
65	1	2	2	0	0	0	0	50	50	4	2	1	0	1	1	0	0	0	0	0	1	1	1	6	38	3.16667	1	0	1	1	1	2012	250	0	2	1	0	T1b1	N0	M0	1	2	0	0	0	40	1	1	2
22	0	0	0	0	0	1	1	50	50	4	2	1	0	1	1	0	0	1	1	0	1	1	1	6	58	4.83333	0	0	1	1	1	2012	200	0	1	1	0	T1b1	N0	M0	1	2	0	0	0	40	1	1	4
59	1	1	1	0	0	1	1	40	40	3	2	1	3	1	1	1	2	0	4	0	1	1	1	6	40	3.33333	0	0	1	1	1	2012	210	0	1	1	0	T1b1	N0	M0	1	2	0	0	0	23	1	1	1
64	1	2	2	0	0	0	0	52	52	4	2	1	0	1	1	0	0	0	0	0	0	0	0	6	10	0.833333	0	0	1	1	1	2012	200	0	1	1	0	T1b1	N0	M0	1	2	0	0	0	35	1	1	2
47	0	1	1	0	0	0	0	00	0	0	0	1	3	0	0	1	1	1	3	1	1	0	0	6	17	1.41667	0	0	1	1	1	2013	450	1	3	1	0	T2a	N0	M0	2	4	0	0	0	40	1	1	1
60	1	2	2	0	0	1	1	50	50	4	2	1	0	1	1	0	0	0	0	0	1	1	1	6	38	3.16667	0	0	1	1	1	2013	210	0	1	0	0	T1b1	N0	M0	1	2	0	0	0	8	1	1	0
84	1	2	3	0	0	0	0	50	50	4	2	1	1	1	1	1	2	1	5	0	1	1	0	6	33	2.75	0	0	1	1	1	2014	420	1	3	1	0	T2a	N0	M0	2	4	0	0	0	25	1	1	2
67	1	2	2	0	0	1	1	00	0	0	0	0	3	0	0	1	1	0	2	1	1	1	1	6	41	3.41667	0	0	1	1	1	2013	210	0	1	1	0	T1b1	N0	M0	1	2	0	0	0	32	1	1	4
76	1	2	2	0	0	1	1	53	53	4	2	1	3	1	1	1	2	1	5	0	1	1	0	6	31	2.58333	0	0	1	1	1	2014	200	0	1	1	0	T1b1	N0	M0	1	2	0	0	0	26	1	1	2
70	1	2	2	0	0	1	1	40	40	3	2	1	0	1	1	0	0	0	0	0	1	1	0	6	33	2.75	0	0	1	1	1	2014	300	0	2	1	0	T1b1	N0	M0	1	2	0	0	0	36	1	1	2
34	0	0	0	0	0	0	0	30	30	3	2	1	1	1	1	1	2	1	5	0	1	0	0	6	21	1.75	0	0	1	1	1	2015	210	0	1	1	0	T1b1	N1	M0	1	2	1	1	0	26	2	2	3
43	0	1	1	0	0	1	1	00	0	0	0	1	2	0	0	1	1	1	3	1	1	0	0	6	16	1.33333	0	0	1	1	1	2015	220	0	1	0	0	T1b1	N1	M0	1	2	1	1	0	14	1	1	4
42	0	1	1	0	0	1	1	50	50	4	2	1	1	1	1	1	2	0	4	0	1	0	0	6	18	1.5	0	0	1	1	1	2015	200	0	1	1	0	T1b1	N0	M0	1	2	0	0	0	35	1	1	1
60	1	2	2	0	0	0	0	40	40	3	2	0	1	1	1	1	2	0	4	0	1	0	0	6	18	1.5	0	0	1	1	1	2015	210	0	1	0	0	T1b1	N0	M0	1	2	0	0	0	14	1	1	4
37	0	0	0	1	1	1	1	53	53	4	2	1	3	1	1	1	2	1	5	0	1	0	0	6	14	1.16667	1	1	1	1	1	2015	410	1	3	1	0	T2a	N1	M0	2	4	1	1	0	40	1	1	2
65	1	2	2	0	0	0	0	00	0	0	0	0	2	0	0	1	1	1	3	1	1	0	0	6	13	1.08333	0	0	1	1	1	2015	220	0	1	1	0	T1b1	N0	M0	1	2	0	0	0	40	2	2	2
[truncated: 7 more columns]
