# Supplementary material for: Optimal use of radiotherapy in the definitive treatment of non-bulky IB–IIA cervical cancer: A population-based long-term survival analysis
Source: PLoS One. 2021 Jun 24;16(6):e0253649. doi: 10.1371/journal.pone.0253649 (PMC8224971; doi:10.1371/journal.pone.0253649)
Supplement: S1 Rawdata — (ZIP) [file pone.0253649.s008.zip › PSM_C.xls]

## Sheet: PSM_C
Age	Age_54	Age_70_max	Age_50_med	Age_3gr	Age_4gr	Race	Race_m	Race_m_bin	Race_black	Marital	Marital_m	Surg_lit	Surg_cd	Op_cat	Op_type	LN_op	RT_type	Op_cd	Op	RT	Local_Tx	CTx	Tx_mode	Op_RT	Time_1yr	Time_2yr	Time_3yr	OS	OS_yr	Status_os	Status_css	fu_status	First_seq	First_indicator	Year_dx	Tm_ext	FIGO_I_II_III_IV	FIGO	Size_2_4cm	Size_4cm	T_lit	N_lit	M_lit	T_1a_1b_2a_2b	T_cd	N_cd	N_cd_m	M_cd	Size_mm
34	0	0	0	0	0	0	0	0	0	0	0	50	50	4	2	1	0	1	1	0	0	0	0	0	1	1	1	320	26.6667	0	0	1	1	1	1990	200	0	1	0	0	T1b	N0	M0	1	2	0	0	0	19
45	0	0	0	1	1	0	0	0	0	0	0	50	50	4	2	1	0	1	1	0	0	0	0	0	1	1	1	319	26.5833	0	0	1	1	1	1990	400	1	3	0	0	T2a	N0	M0	2	4	0	0	0	20
35	0	0	0	0	0	0	0	0	0	1	1	50	50	4	2	1	0	1	1	0	0	0	0	0	1	1	1	301	25.0833	0	0	1	1	1	1991	200	0	1	1	0	T1b	N0	M0	1	2	0	0	0	35
55	1	0	1	1	1	2	2	1	0	0	0	50	50	4	2	1	1	1	1	1	2	0	4	0	1	1	1	281	23.4167	0	0	1	1	1	1993	400	1	3	1	0	T2a	N1	M0	2	4	1	1	0	40
70	1	1	1	2	2	0	0	0	0	0	0	50	50	4	2	1	0	1	1	0	0	0	0	0	1	1	1	161	13.4167	1	0	1	1	1	1992	400	1	3	1	0	T2a	N0	M0	2	4	0	0	0	28
65	1	0	1	2	2	0	0	0	0	1	1	50	50	4	2	1	0	1	1	0	0	0	0	0	1	1	1	69	5.75	1	0	1	1	1	1994	400	1	3	1	0	T2a	N0	M0	2	4	0	0	0	40
46	0	0	0	1	1	1	1	1	1	1	1	40	40	3	2	0	3	1	1	1	2	0	4	0	1	1	1	74	6.16667	1	1	1	1	1	1995	400	1	3	1	0	T2a	NX	M0	2	4	2		0	40
45	0	0	0	1	1	1	1	1	1	1	1	50	50	4	2	0	3	1	1	1	2	0	4	0	1	1	1	251	20.9167	0	0	1	1	1	1996	200	0	1	1	0	T1b	N0	M0	1	2	0	0	0	35
42	0	0	0	1	1	0	0	0	0	0	0	53	53	4	2	1	1	1	1	1	2	0	4	0	1	1	1	224	18.6667	0	0	1	1	1	1998	200	0	1	1	0	T1b	N1	M0	1	2	1	1	0	28
52	0	0	1	1	1	0	0	0	0	1	1	50	50	4	2	0	3	1	1	1	2	0	4	0	1	1	1	248	20.6667	0	0	1	1	1	1996	200	0	1	1	0	T1b	N0	M0	1	2	0	0	0	40
45	0	0	0	1	1	0	0	0	0	0	0	53	53	4	2	1	0	1	1	0	0	0	0	0	1	1	1	197	16.4167	0	0	1	1	1	2000	200	0	1	1	0	T1b	N0	M0	1	2	0	0	0	23
68	1	0	1	2	2	0	0	0	0	0	0	50	50	4	2	1	0	1	1	0	0	0	0	0	1	1	0	30	2.5	1	1	1	1	1	2002	200	0	1	1	0	T1b	N0	M0	1	2	0	0	0	35
46	0	0	0	1	1	0	0	0	0	0	0	62	62	5	2	1	1	1	1	1	2	1	5	0	1	0	0	16	1.33333	1	1	1	1	1	2004	250	0	2	0	0	T1b1	N1	M0	1	2	1	1	0	18
68	1	0	1	2	2	2	2	1	0	1	1	53	53	4	2	1	3	1	1	1	2	0	4	0	1	1	1	145	12.0833	0	0	1	1	1	2004	250	0	2	1	0	T1b1	N0	M0	1	2	0	0	0	28
52	0	0	1	1	1	1	1	1	1	1	1	00	0	0	0	0	3	0	0	1	1	1	3	1	1	0	0	13	1.08333	1	1	1	1	1	2005	200	0	1	1	0	T1b1	N0	M0	1	2	0	0	0	40
51	0	0	1	1	1	1	1	1	1	1	1	00	0	0	0	0	3	0	0	1	1	1	3	1	1	1	1	50	4.16667	1	1	1	1	1	2006	250	0	2	1	0	T1b1	N0	M0	1	2	0	0	0	40
55	1	0	1	1	1	2	2	1	0	0	0	00	0	0	0	0	3	0	0	1	1	1	3	1	1	1	1	118	9.83333	0	0	1	1	1	2007	250	0	2	1	0	T1b1	N0	M0	1	2	0	0	0	40
51	0	0	1	1	1	2	2	1	0	0	0	00	0	0	0	0	3	0	0	1	1	1	3	1	1	1	1	109	9.08333	0	0	1	1	1	2007	400	1	3	1	0	T2a	N1	M0	2	4	1	1	0	25
32	0	0	0	0	0	0	0	0	0	2		30	30	3	2	1	0	1	1	0	0	0	0	0	1	1	1	104	8.66667	0	0	1	1	1	2008	250	0	2	1	0	T1b1	N0	M0	1	2	0	0	0	22
65	1	0	1	2	2	2	2	1	0	0	0	00	0	0	0	0	3	0	0	1	1	1	3	1	1	1	1	99	8.25	0	0	1	1	1	2008	400	1	3	0	0	T2a	N0	M0	2	4	0	0	0	20
38	0	0	0	0	0	1	1	1	1	1	1	00	0	0	0	0	3	0	0	1	1	1	3	1	1	1	1	95	7.91667	0	0	1	1	1	2009	250	0	2	1	0	T1b1	N1	M0	1	2	1	1	0	36
42	0	0	0	1	1	0	0	0	0	1	1	53	53	4	2	1	0	1	1	0	0	0	0	0	1	1	1	83	6.91667	0	0	1	1	1	2010	200	0	1	1	0	T1b1	N0	M0	1	2	0	0	0	35
67	1	0	1	2	2	0	0	0	0	1	1	00	0	0	0	0	3	0	0	1	1	1	3	1	1	1	1	51	4.25	1	0	1	1	1	2010	250	0	2	1	0	T1b1	N0	M0	1	2	0	0	0	40
38	0	0	0	0	0	2	2	1	0	0	0	00	0	0	0	0	3	0	0	1	1	1	3	1	1	1	1	84	7	0	0	1	1	1	2009	210	0	1	0	0	T1b1	N0	M0	1	2	0	0	0	20
66	1	0	1	2	2	2	2	1	0	0	0	40	40	3	2	1	1	1	1	1	2	1	5	0	1	1	1	69	5.75	1	1	1	1	1	2010	440	1	3	1	0	T2a	N1	M0	2	4	1	1	0	40
55	1	0	1	1	1	0	0	0	0	1	1	00	0	0	0	0	3	0	0	1	1	1	3	1	1	1	1	73	6.08333	0	0	1	1	1	2010	440	1	3	1	0	T2a	N0	M0	2	4	0	0	0	40
56	1	0	1	1	1	2	2	1	0	0	0	00	0	0	0	0	3	0	0	1	1	1	3	1	1	1	1	73	6.08333	0	0	1	1	1	2010	420	1	3	1	0	T2a	N0	M0	2	4	0	0	0	30
54	1	0	1	1	1	0	0	0	0	1	1	00	0	0	0	0	3	0	0	1	1	1	3	1	1	1	1	71	5.91667	0	0	1	1	1	2011	250	0	2	1	0	T1b1	N0	M0	1	2	0	0	0	40
46	0	0	0	1	1	2	2	1	0	0	0	00	0	0	0	0	3	0	0	1	1	1	3	1	1	0	0	16	1.33333	1	1	1	1	1	2011	250	0	2	1	0	T1b1	N1	M0	1	2	1	1	0	29
71	1	1	1	2	2	0	0	0	0	1	1	00	0	0	0	0	3	0	0	1	1	1	3	1	0	0	0	10	0.833333	1	1	1	1	1	2011	250	0	2	1	0	T1b1	N0	M0	1	2	0	0	0	22
64	1	0	1	2	2	0	0	0	0	0	0	00	0	0	0	0	3	0	0	1	1	1	3	1	1	1	1	64	5.33333	0	0	1	1	1	2011	410	1	3	1	0	T2a	N0	M0	2	4	0	0	0	30
78	1	1	1	2	2	2	2	1	0	0	0	00	0	0	0	0	3	0	0	1	1	1	3	1	1	1	1	48	4	0	0	1	1	1	2011	210	0	1	1	0	T1b1	N0	M0	1	2	0	0	0	28
51	0	0	1	1	1	2	2	1	0	0	0	00	0	0	0	0	3	0	0	1	1	1	3	1	1	1	1	58	4.83333	0	0	1	1	1	2012	220	0	1	1	0	T1b1	N1	M0	1	2	1	1	0	40
61	1	0	1	2	2	0	0	0	0	0	0	00	0	0	0	1	3	0	0	1	1	1	3	1	1	1	1	50	4.16667	0	0	1	1	1	2012	220	0	1	0	0	T1b1	N0	M0	1	2	0	0	0	20
61	1	0	1	2	2	0	0	0	0	1	1	53	53	4	2	1	0	1	1	0	0	0	0	0	1	1	0	33	2.75	1	0	1	1	1	2013	400	1	3	1	0	T2a	N0	M0	2	4	0	0	0	40
52	0	0	1	1	1	2	2	1	0	0	0	00	0	0	0	0	3	0	0	1	1	1	3	1	1	1	1	38	3.16667	0	0	1	1	1	2013	200	0	1	1	0	T1b1	N1	M0	1	2	1	1	0	28
66	1	0	1	2	2	0	0	0	0	0	0	00	0	0	0	1	3	0	0	1	1	1	3	1	1	1	1	42	3.5	0	0	1	1	1	2013	210	0	1	1	0	T1b1	N1	M0	1	2	1	1	0	28
82	1	1	1	2	3	1	1	1	1	1	1	00	0	0	0	0	3	0	0	1	1	1	3	1	1	1	1	38	3.16667	1	1	1	1	1	2013	250	0	2	1	0	T1b1	N0	M0	1	2	0	0	0	30
35	0	0	0	0	0	0	0	0	0	1	1	00	0	0	0	1	3	0	0	1	1	1	3	1	1	1	0	33	2.75	0	0	1	1	1	2014	210	0	1	0	0	T1b1	N1	M0	1	2	1	1	0	20
32	0	0	0	0	0	0	0	0	0	0	0	00	0	0	0	0	3	0	0	1	1	1	3	1	1	1	0	31	2.58333	0	0	1	1	1	2014	200	0	1	1	0	T1b1	N0	M0	1	2	0	0	0	34
44	0	0	0	1	1	0	0	0	0	1	1	00	0	0	0	0	3	2	0	1	1	1	3	1	1	1	0	25	2.08333	0	0	1	1	1	2014	410	1	3	1	0	T2a	N1	M0	2	4	1	1	0	40
39	0	0	0	0	0	1	1	1	1	1	1	00	0	0	0	0	3	0	0	1	1	1	3	1	1	0	0	22	1.83333	0	0	1	1	1	2015	250	0	2	1	0	T1b1	N0	M0	1	2	0	0	0	36
64	1	0	1	2	2	0	0	0	0	1	1	00	0	0	0	0	3	0	0	1	1	1	3	1	1	0	0	18	1.5	0	0	1	1	1	2015	210	0	1	1	0	T1b1	N0	M0	1	2	0	0	0	24
50	0	0	1	1	1	0	0	0	0	2		50	50	4	2	1	1	1	1	1	2	0	4	0	1	1	1	345	28.75	0	0	1	1	1	1988	400	1	3	1	0	T2a	N1	M0	2	4	1	1	0	40
44	0	0	0	1	1	0	0	0	0	0	0	50	50	4	2	1	0	1	1	0	0	1	1	0	1	1	1	66	5.5	1	0	1	1	1	1990	200	0	1	1	0	T1b	N1	M0	1	2	1	1	0	40
46	0	0	0	1	1	0	0	0	0	1	1	50	50	4	2	1	0	1	1	0	0	0	0	0	1	1	1	308	25.6667	1	0	1	1	1	1990	400	1	3	1	0	T2a	N0	M0	2	4	0	0	0	30
66	1	0	1	2	2	0	0	0	0	1	1	40	40	3	2	1	0	1	1	0	0	0	0	0	0	0	0	0	0	0	0	1	1	1	1999	200	0	1	1	0	T1b	N0	M0	1	2	0	0	0	40
58	1	0	1	1	1	0	0	0	0	0	0	00	0	0	0	0	2	0	0	1	1	1	3	1	1	1	1	171	14.25	0	0	1	1	1	2002	400	1	3	0	0	T2a	N0	M0	2	4	0	0	0	20
29	0	0	0	0	0	0	0	0	0	0	0	00	0	0	0	0	3	0	0	1	1	1	3	1	1	0	0	14	1.16667	1	1	1	1	1	2003	200	0	1	1	0	T1b	N1	M0	1	2	1	1	0	40
62	1	0	1	2	2	1	1	1	1	0	0	53	53	4	2	1	1	1	1	1	2	1	5	0	1	1	1	59	4.91667	1	1	1	1	1	2003	380	0	2	1	0	T1b	N1	M0	1	2	1	1	0	30
76	1	1	1	2	2	0	0	0	0	1	1	50	50	4	2	1	2	1	1	1	2	0	4	0	1	1	1	38	3.16667	1	0	1	1	1	2003	400	1	3	1	0	T2a	N0	M0	2	4	0	0	0	30
65	1	0	1	2	2	0	0	0	0	1	1	00	0	0	0	0	3	0	0	1	1	1	3	1	1	1	1	149	12.4167	1	0	1	1	1	2004	200	0	1	0	0	T1b1	N0	M0	1	2	0	0	0	20
48	0	0	0	1	1	0	0	0	0	1	1	00	0	0	0	0	3	0	0	1	1	1	3	1	1	1	1	51	4.25	1	0	1	1	1	2005	400	1	3	1	0	T2a	N0	M0	2	4	0	0	0	27
85	1	1	1	2	3	0	0	0	0	0	0	53	53	4	2	1	0	1	1	0	0	0	0	0	1	1	1	134	11.1667	0	0	1	1	1	2005	250	0	2	1	0	T1b1	N0	M0	1	2	0	0	0	40
59	1	0	1	1	1	0	0	0	0	1	1	40	40	3	2	1	1	1	1	1	2	1	5	0	1	1	1	140	11.6667	0	0	1	1	1	2005	380	0	2	1	0	T1b1	N1	M0	1	2	1	1	0	40
57	1	0	1	1	1	1	1	1	1	2		50	50	4	2	1	0	1	1	0	0	0	0	0	1	1	1	128	10.6667	0	0	1	1	1	2006	250	0	2	1	0	T1b1	N0	M0	1	2	0	0	0	30
66	1	0	1	2	2	0	0	0	0	0	0	00	0	0	0	0	3	0	0	1	1	1	3	1	1	1	1	130	10.8333	0	0	1	1	1	2006	400	1	3	1	0	T2a	N0	M0	2	4	0	0	0	40
71	1	1	1	2	2	2	2	1	0	0	0	40	40	3	2	1	3	1	1	1	2	0	4	0	1	1	1	51	4.25	1	1	1	1	1	2008	400	1	3	1	0	T2a	N0	M0	2	4	0	0	0	40
45	0	0	0	1	1	2	2	1	0	0	0	00	0	0	0	2	3	0	0	1	1	1	3	1	1	1	1	76	6.33333	0	0	1	1	1	2010	200	0	1	1	0	T1b1	N0	M0	1	2	0	0	0	40
32	0	0	0	0	0	0	0	0	0	1	1	40	40	3	2	1	0	1	1	0	0	0	0	0	1	1	1	71	5.91667	0	0	1	1	1	2011	200	0	1	1	0	T1b1	N0	M0	1	2	0	0	0	39
62	1	0	1	2	2	0	0	0	0	0	0	00	0	0	0	0	3	0	0	1	1	1	3	1	1	1	1	71	5.91667	0	0	1	1	1	2011	400	1	3	1	0	T2a	N0	M0	2	4	0	0	0	33
43	0	0	0	1	1	0	0	0	0	0	0	62	62	5	2	1	0	1	1	0	0	0	0	0	1	1	1	46	3.83333	0	0	1	1	1	2013	200	0	1	1	0	T1b1	N0	M0	1	2	0	0	0	28
26	0	0	0	0	0	0	0	0	0	1	1	00	0	0	0	1	2	0	0	1	1	1	3	1	1	1	0	34	2.83333	0	0	1	1	1	2014	200	0	1	1	0	T1b1	N1	M0	1	2	1	1	0	40
57	1	0	1	1	1	1	1	1	1	1	1	00	0	0	0	0	3	0	0	1	1	1	3	1	1	0	0	13	1.08333	0	0	1	1	1	2015	400	1	3	1	0	T2a	N0	M0	2	4	0	0	0	35
38	0	0	0	0	0	1	1	1	1	0	0	50	50	4	2	1	1	1	1	1	2	1	5	0	1	1	1	46	3.83333	1	0	1	1	1	1988	200	0	1	1	0	T1b	N1	M0	1	2	1	1	0	30
51	0	0	1	1	1	0	0	0	0	0	0	50	50	4	2	1	1	1	1	1	2	0	4	0	1	1	1	319	26.5833	1	0	1	1	1	1988	200	0	1	1	0	T1b	N1	M0	1	2	1	1	0	40
41	0	0	0	1	1	0	0	0	0	0	0	50	50	4	2	1	1	1	1	1	2	0	4	0	1	1	1	328	27.3333	0	0	1	1	1	1989	200	0	1	1	0	T1b	N1	M0	1	2	1	1	0	40
60	1	0	1	2	2	1	1	1	1	1	1	50	50	4	2	1	3	1	1	1	2	0	4	0	1	1	1	196	16.3333	1	0	1	1	1	1990	200	0	1	1	0	T1b	N1	M0	1	2	1	1	0	25
37	0	0	0	0	0	1	1	1	1	1	1	50	50	4	2	1	1	1	1	1	2	0	4	0	1	1	1	246	20.5	0	0	1	1	1	1996	400	1	3	1	0	T2a	N0	M0	2	4	0	0	0	39
29	0	0	0	0	0	0	0	0	0	1	1	30	30	3	2	1	0	1	1	0	0	0	0	0	1	1	0	32	2.66667	1	1	1	1	1	2007	400	1	3	1	0	T2a	N0	M0	2	4	0	0	0	27
35	0	0	0	0	0	0	0	0	0	0	0	50	50	4	2	1	0	1	1	0	0	0	0	0	1	1	1	175	14.5833	0	0	1	1	1	1999	200	0	1	1	0	T1b	N1	M0	1	2	1	1	0	25
70	1	1	1	2	2	1	1	1	1	1	1	40	40	3	2	0	1	1	1	1	2	0	4	0	1	1	1	39	3.25	1	0	1	1	1	2000	200	0	1	0	0	T1b	NX	M0	1	2	2		0	12
38	0	0	0	0	0	0	0	0	0	0	0	53	53	4	2	1	3	1	1	1	2	1	5	0	0	0	0	10	0.833333	1	1	1	1	1	2000	400	1	3	1	0	T2a	N1	M0	2	4	1	1	0	38
30	0	0	0	0	0	0	0	0	0	1	1	00	0	0	0	0	3	0	0	1	1	1	3	1	0	0	0	9	0.75	1	1	1	1	1	2001	200	0	1	1	0	T1b	N0	M0	1	2	0	0	0	40
49	0	0	0	1	1	0	0	0	0	1	1	00	0	0	0	0	3	0	0	1	1	1	3	1	0	0	0	11	0.916667	1	1	1	1	1	2002	200	0	1	1	0	T1b	N0	M0	1	2	0	0	0	40
29	0	0	0	0	0	3				2		50	50	4	2	0	0	1	1	0	0	0	0	0	1	1	1	184	15.3333	0	0	1	1	1	2001	400	1	3	0	0	T2a	N0	M0	2	4	0	0	0	19
48	0	0	0	1	1	0	0	0	0	1	1	00	0	0	0	0	3	0	0	1	1	1	3	1	1	1	0	31	2.58333	1	1	1	1	1	2002	200	0	1	1	0	T1b	N0	M0	1	2	0	0	0	40
52	0	0	1	1	1	1	1	1	1	1	1	53	53	4	2	1	0	1	1	0	0	0	0	0	1	1	1	145	12.0833	0	0	1	1	1	2004	250	0	2	0	0	T1b1	N0	M0	1	2	0	0	0	20
60	1	0	1	2	2	0	0	0	0	0	0	53	53	4	2	1	4	1	1	1	2	0	4	0	1	1	1	145	12.0833	0	0	1	1	1	2004	250	0	2	1	0	T1b1	N0	M0	1	2	0	0	0	35
58	1	0	1	1	1	1	1	1	1	0	0	00	0	0	0	1	3	0	0	1	1	1	3	1	1	1	1	150	12.5	0	0	1	1	1	2004	400	1	3	1	0	T2a	N1	M0	2	4	1	1	0	25
65	1	0	1	2	2	1	1	1	1	1	1	00	0	0	0	1	3	0	0	1	1	1	3	1	1	1	1	114	9.5	1	0	1	1	1	2004	400	1	3	0	0	T2a	N0	M0	2	4	0	0	0	0
36	0	0	0	0	0	0	0	0	0	0	0	50	50	4	2	1	1	1	1	1	2	1	5	0	1	1	1	133	11.0833	0	0	1	1	1	2005	200	0	1	1	0	T1b1	N1	M0	1	2	1	1	0	40
31	0	0	0	0	0	1	1	1	1	1	1	00	0	0	0	0	3	0	0	1	1	1	3	1	1	1	1	118	9.83333	0	0	1	1	1	2006	200	0	1	1	0	T1b1	N0	M0	1	2	0	0	0	30
45	0	0	0	1	1	0	0	0	0	2		53	53	4	2	1	1	1	1	1	2	1	5	0	1	1	1	127	10.5833	0	0	1	1	1	2006	400	1	3	1	0	T2a	N1	M0	2	4	1	1	0	40
48	0	0	0	1	1	0	0	0	0	0	0	50	50	4	2	1	1	1	1	1	2	1	5	0	1	1	1	116	9.66667	0	0	1	1	1	2007	200	0	1	1	0	T1b1	N1	M0	1	2	1	1	0	25
74	1	1	1	2	2	1	1	1	1	0	0	00	0	0	0	0	3	0	0	1	1	1	3	1	1	1	1	65	5.41667	1	0	1	1	1	2007	200	0	1	1	0	T1b1	N0	M0	1	2	0	0	0	38
60	1	0	1	2	2	1	1	1	1	1	1	00	0	0	0	0	3	0	0	1	1	1	3	1	1	1	1	44	3.66667	1	1	1	1	1	2008	200	0	1	1	0	T1b1	N0	M0	1	2	0	0	0	26
39	0	0	0	0	0	0	0	0	0	1	1	00	0	0	0	0	3	0	0	1	1	1	3	1	1	1	1	98	8.16667	0	0	1	1	1	2008	200	0	1	0	0	T1b1	N0	M0	1	2	0	0	0	10
37	0	0	0	0	0	1	1	1	1	1	1	00	0	0	0	0	3	0	0	1	1	1	3	1	1	1	1	38	3.16667	1	1	1	1	1	2008	400	1	3	1	0	T2a	N1	M0	2	4	1	1	0	40
61	1	0	1	2	2	0	0	0	0	1	1	00	0	0	0	0	3	0	0	1	1	1	3	1	1	1	1	68	5.66667	1	0	1	1	1	2008	200	0	1	0	0	T1b1	N0	M0	1	2	0	0	0	10
41	0	0	0	1	1	0	0	0	0	0	0	00	0	0	0	0	2	0	0	1	1	1	3	1	1	1	1	105	8.75	0	0	1	1	1	2008	400	1	3	0	0	T2a	N1	M0	2	4	1	1	0	10
26	0	0	0	0	0	0	0	0	0	2		00	0	0	0	1	3	0	0	1	1	1	3	1	1	1	1	88	7.33333	0	0	1	1	1	2009	200	0	1	1	0	T1b1	N1	M0	1	2	1	1	0	40
53	0	0	1	1	1	1	1	1	1	1	1	50	50	4	2	1	3	1	1	1	2	1	5	0	1	1	1	79	6.58333	0	0	1	1	1	2010	400	1	3	0	0	T2a	N0	M0	2	4	0	0	0	18
32	0	0	0	0	0	0	0	0	0	1	1	30	30	3	2	1	0	1	1	0	0	0	0	0	1	1	1	84	7	0	0	1	1	1	2009	200	0	1	1	0	T1b1	N0	M0	1	2	0	0	0	40
54	1	0	1	1	1	1	1	1	1	2		00	0	0	0	0	2	0	0	1	1	1	3	1	1	1	1	83	6.91667	0	0	1	1	1	2010	400	1	3	1	0	T2a	N0	M0	2	4	0	0	0	40
57	1	0	1	1	1	0	0	0	0	1	1	00	0	0	0	0	2	0	0	1	1	1	3	1	1	1	1	63	5.25	0	0	1	1	1	2011	210	0	1	1	0	T1b1	N0	M0	1	2	0	0	0	30
87	1	1	1	2	3	1	1	1	1	2		00	0	0	0	0	3	0	0	1	1	1	3	1	1	1	1	53	4.41667	0	0	1	1	1	2012	200	0	1	1	0	T1b1	N0	M0	1	2	0	0	0	30
23	0	0	0	0	0	0	0	0	0	1	1	00	0	0	0	0	3	0	0	1	1	1	3	1	1	1	1	42	3.5	0	0	1	1	1	2013	210	0	1	1	0	T1b1	N1	M0	1	2	1	1	0	30
51	0	0	1	1	1	0	0	0	0	0	0	40	40	3	2	1	1	1	1	1	2	0	4	0	1	0	0	23	1.91667	0	0	1	1	1	2015	250	0	2	1	0	T1b1	N1	M0	1	2	1	1	0	25
54	1	0	1	1	1	2	2	1	0	0	0	50	50	4	2	1	0	1	1	0	0	0	0	0	1	1	1	335	27.9167	0	0	1	1	1	1989	200	0	1	1	0	T1b	N0	M0	1	2	0	0	0	35
53	0	0	1	1	1	2	2	1	0	1	1	00	0	0	0	0	3	0	0	1	1	1	3	1	1	1	1	174	14.5	0	0	1	1	1	2002	200	0	1	0	0	T1b	N0	M0	1	2	0	0	0	20
73	1	1	1	2	2	0	0	0	0	1	1	53	53	4	2	1	1	1	1	1	2	1	5	0	1	1	1	51	4.25	0	0	1	1	1	2012	400	1	3	0	0	T2a	N0	M0	2	4	0	0	0	20
83	1	1	1	2	3	2	2	1	0	0	0	40	40	3	2	0	1	1	1	1	2	1	5	0	1	0	0	19	1.58333	0	0	1	1	1	2015	410	1	3	1	0	T2a	N0	M0	2	4	0	0	0	27
30	0	0	0	0	0	0	0	0	0	0	0	50	50	4	2	1	0	1	1	0	0	0	0	0	1	1	1	324	27	1	1	1	1	1	1988	400	1	3	1	0	T2a	N0	M0	2	4	0	0	0	30
61	1	0	1	2	2	0	0	0	0	1	1	50	50	4	2	1	1	1	1	1	2	0	4	0	1	1	1	66	5.5	1	1	1	1	1	1992	400	1	3	1	0	T2a	N1	M0	2	4	1	1	0	35
40	0	0	0	1	1	0	0	0	0	0	0	50	50	4	2	1	0	1	1	0	0	0	0	0	1	1	0	25	2.08333	1	1	1	1	1	1994	400	1	3	1	0	T2a	N0	M0	2	4	0	0	0	40
47	0	0	0	1	1	0	0	0	0	0	0	50	50	4	2	1	0	1	1	0	0	0	0	0	1	1	1	266	22.1667	0	0	1	1	1	1994	200	0	1	1	0	T1b	N0	M0	1	2	0	0	0	30
52	0	0	1	1	1	0	0	0	0	1	1	50	50	4	2	1	0	1	1	0	0	0	0	0	1	1	1	36	3	1	0	1	1	1	1996	200	0	1	1	0	T1b	N0	M0	1	2	0	0	0	40
76	1	1	1	2	2	0	0	0	0	1	1	50	50	4	2	1	1	1	1	1	2	0	4	0	1	0	0	12	1	1	1	1	1	1	1996	400	1	3	1	0	T2a	N0	M0	2	4	0	0	0	40
60	1	0	1	2	2	0	0	0	0	0	0	50	50	4	2	1	2	1	1	1	2	0	4	0	1	1	1	239	19.9167	0	0	1	1	1	1997	400	1	3	1	0	T2a	N0	M0	2	4	0	0	0	30
82	1	1	1	2	3	0	0	0	0	1	1	40	40	3	2	0	2	1	1	1	2	0	4	0	1	1	1	99	8.25	1	0	1	1	1	1996	200	0	1	1	0	T1b	N0	M0	1	2	0	0	0	21
37	0	0	0	0	0	0	0	0	0	1	1	40	40	3	2	0	3	1	1	1	2	0	4	0	1	1	1	221	18.4167	0	0	1	1	1	1998	400	1	3	1	0	T2a	N0	M0	2	4	0	0	0	40
32	0	0	0	0	0	0	0	0	0	1	1	00	0	0	0	0	3	0	0	1	1	1	3	1	1	1	1	210	17.5	0	0	1	1	1	1999	200	0	1	1	0	T1b	N0	M0	1	2	0	0	0	25
48	0	0	0	1	1	0	0	0	0	0	0	40	40	3	2	0	0	1	1	0	0	0	0	0	1	1	0	30	2.5	1	1	1	1	1	1999	200	0	1	0	0	T1b	N0	M0	1	2	0	0	0	20
43	0	0	0	1	1	0	0	0	0	1	1	53	53	4	2	1	0	1	1	0	0	0	0	0	1	1	1	184	15.3333	1	0	1	1	1	1998	200	0	1	0	0	T1b	N0	M0	1	2	0	0	0	9
48	0	0	0	1	1	0	0	0	0	0	0	00	0	0	0	0	3	0	0	1	1	1	3	1	1	1	1	202	16.8333	0	0	1	1	1	2000	200	0	1	1	0	T1b	N0	M0	1	2	0	0	0	40
47	0	0	0	1	1	0	0	0	0	0	0	53	53	4	2	1	0	1	1	0	0	0	0	0	1	1	1	195	16.25	0	0	1	1	1	2000	200	0	1	1	0	T1b	N0	M0	1	2	0	0	0	22
29	0	0	0	0	0	0	0	0	0	1	1	53	53	4	2	1	0	1	1	0	0	0	0	0	1	1	1	184	15.3333	0	0	1	1	1	2001	200	0	1	1	0	T1b	N0	M0	1	2	0	0	0	24
54	1	0	1	1	1	0	0	0	0	1	1	53	53	4	2	1	0	1	1	0	0	0	0	0	1	1	1	169	14.0833	1	0	1	1	1	2001	200	0	1	0	0	T1b	N0	M0	1	2	0	0	0	13
41	0	0	0	1	1	0	0	0	0	0	0	40	40	3	2	1	0	1	1	0	0	0	0	0	1	1	1	184	15.3333	0	0	1	1	1	2001	200	0	1	0	0	T1b	N0	M0	1	2	0	0	0	9
48	0	0	0	1	1	0	0	0	0	0	0	53	53	4	2	1	1	1	1	1	2	1	5	0	1	1	1	83	6.91667	1	0	1	1	1	2002	200	0	1	0	0	T1b	N1	M0	1	2	1	1	0	17
30	0	0	0	0	0	0	0	0	0	1	1	00	0	0	0	0	2	0	0	1	1	1	3	1	1	1	1	158	13.1667	0	0	1	1	1	2003	400	1	3	1	0	T2a	N0	M0	2	4	0	0	0	28
81	1	1	1	2	3	0	0	0	0	1	1	00	0	0	0	0	3	0	0	1	1	1	3	1	1	1	1	138	11.5	1	1	1	1	1	2004	300	0	2	1	0	T1b1	N0	M0	1	2	0	0	0	25
41	0	0	0	1	1	0	0	0	0	0	0	00	0	0	0	0	3	0	0	1	1	1	3	1	1	1	1	142	11.8333	0	0	1	1	1	2005	400	1	3	1	0	T2a	N1	M0	2	4	1	1	0	39
57	1	0	1	1	1	0	0	0	0	0	0	00	0	0	0	0	3	0	0	1	1	1	3	1	1	1	1	127	10.5833	0	0	1	1	1	2006	200	0	1	1	0	T1b1	N0	M0	1	2	0	0	0	32
75	1	1	1	2	2	0	0	0	0	1	1	00	0	0	0	0	3	0	0	1	1	1	3	1	1	1	1	54	4.5	1	1	1	1	1	2007	250	0	2	1	0	T1b1	N0	M0	1	2	0	0	0	25
45	0	0	0	1	1	0	0	0	0	1	1	00	0	0	0	0	3	0	0	1	1	1	3	1	1	1	1	99	8.25	0	0	1	1	1	2008	250	0	2	1	0	T1b1	N0	M0	1	2	0	0	0	33
77	1	1	1	2	2	0	0	0	0	1	1	00	0	0	0	0	3	0	0	1	1	1	3	1	1	1	1	46	3.83333	1	1	1	1	1	2009	250	0	2	1	0	T1b1	N0	M0	1	2	0	0	0	40
69	1	0	1	2	2	0	0	0	0	1	1	00	0	0	0	0	3	0	0	1	1	1	3	1	1	1	1	75	6.25	0	0	1	1	1	2010	300	0	2	0	0	T1b1	N0	M0	1	2	0	0	0	20
33	0	0	0	0	0	0	0	0	0	0	0	00	0	0	0	0	3	0	0	1	1	1	3	1	1	1	1	77	6.41667	0	0	1	1	1	2010	220	0	1	0	0	T1b1	N0	M0	1	2	0	0	0	14
66	1	0	1	2	2	0	0	0	0	1	1	53	53	4	2	1	3	1	1	1	2	1	5	0	1	1	1	69	5.75	0	0	1	1	1	2011	400	1	3	1	0	T2a	N0	M0	2	4	0	0	0	35
65	1	0	1	2	2	0	0	0	0	1	1	00	0	0	0	0	3	0	0	1	1	1	3	1	1	1	1	51	4.25	0	0	1	1	1	2012	210	0	1	1	0	T1b1	N0	M0	1	2	0	0	0	35
51	0	0	1	1	1	0	0	0	0	0	0	00	0	0	0	0	3	0	0	1	1	1	3	1	1	1	1	50	4.16667	1	1	1	1	1	2012	250	0	2	1	0	T1b1	N1	M0	1	2	1	1	0	34
59	1	0	1	1	1	0	0	0	0	1	1	00	0	0	0	0	3	0	0	1	1	1	3	1	0	0	0	10	0.833333	0	0	1	1	1	2014	200	0	1	0	0	T1b1	N0	M0	1	2	0	0	0	10
42	0	0	0	1	1	0	0	0	0	1	1	40	40	3	2	1	1	1	1	1	2	1	5	0	1	0	0	21	1.75	1	1	1	1	1	2014	390	0	2	1	0	T1b1	N1	M0	1	2	1	1	0	37
69	1	0	1	2	2	0	0	0	0	0	0	00	0	0	0	0	3	0	0	1	1	1	3	1	1	1	0	35	2.91667	0	0	1	1	1	2014	400	1	3	1	0	T2a	N0	M0	2	4	0	0	0	40
26	0	0	0	0	0	0	0	0	0	1	1	00	0	0	0	1	3	0	0	1	1	1	3	1	1	0	0	17	1.41667	0	0	1	1	1	2015	250	0	2	0	0	T1b1	N1	M0	1	2	1	1	0	20
49	0	0	0	1	1	0	0	0	0	0	0	00	0	0	0	0	3	0	0	1	1	1	3	1	1	0	0	18	1.5	0	0	1	1	1	2015	450	1	3	1	0	T2a	NX	M0	2	4	2		0	30
31	0	0	0	0	0	0	0	0	0	0	0	35	35	3	2	1	1	1	1	1	2	0	4	0	0	0	0	10	0.833333	1	1	1	1	1	1991	200	0	1	1	0	T1b	N1	M0	1	2	1	1	0	40
57	1	0	1	1	1	2	2	1	0	1	1	50	50	4	2	1	3	1	1	1	2	0	4	0	1	1	1	41	3.41667	1	1	1	1	1	1993	200	0	1	1	0	T1b	N1	M0	1	2	1	1	0	40
27	0	0	0	0	0	0	0	0	0	1	1	00	0	0	0	0	3	0	0	1	1	1	3	1	0	0	0	6	0.5	1	1	1	1	1	1996	200	0	1	1	0	T1b	N0	M0	1	2	0	0	0	40
71	1	1	1	2	2	0	0	0	0	0	0	53	53	4	2	1	0	1	1	0	0	0	0	0	1	1	1	138	11.5	1	0	1	1	1	2000	400	1	3	1	0	T2a	N0	M0	2	4	0	0	0	30
39	0	0	0	0	0	0	0	0	0	1	1	53	53	4	2	1	0	1	1	0	0	0	0	0	1	1	1	183	15.25	0	0	1	1	1	2001	200	0	1	0	0	T1b	N0	M0	1	2	0	0	0	14
67	1	0	1	2	2	0	0	0	0	2		53	53	4	2	1	0	1	1	0	0	0	0	0	1	1	1	154	12.8333	1	0	1	1	1	2001	200	0	1	1	0	T1b	N0	M0	1	2	0	0	0	34
66	1	0	1	2	2	0	0	0	0	0	0	00	0	0	0	0	2	0	0	1	1	1	3	1	1	1	1	151	12.5833	1	0	1	1	1	2002	400	1	3	1	0	T2a	N0	M0	2	4	0	0	0	40
40	0	0	0	1	1	0	0	0	0	1	1	00	0	0	0	0	3	0	0	1	1	1	3	1	1	1	1	60	5	0	0	1	1	1	2005	250	0	2	0	0	T1b1	N0	M0	1	2	0	0	0	9
65	1	0	1	2	2	0	0	0	0	1	1	00	0	0	0	0	3	0	0	1	1	1	3	1	1	0	0	15	1.25	0	0	1	1	1	2006	400	1	3	1	0	T2a	N0	M0	2	4	0	0	0	30
69	1	0	1	2	2	0	0	0	0	1	1	00	0	0	0	0	3	0	0	1	1	1	3	1	1	1	0	25	2.08333	1	1	1	1	1	2009	250	0	2	1	0	T1b1	N1	M0	1	2	1	1	0	38
60	1	0	1	2	2	0	0	0	0	2		51	51	4	2	1	0	1	1	0	0	1	1	0	1	1	1	71	5.91667	0	0	1	1	1	2011	210	0	1	1	0	T1b1	N0	M0	1	2	0	0	0	28
78	1	1	1	2	2	0	0	0	0	0	0	00	0	0	0	0	3	0	0	1	1	1	3	1	1	1	1	37	3.08333	0	0	1	1	1	2013	250	0	2	1	0	T1b1	N0	M0	1	2	0	0	0	30
59	1	0	1	1	1	0	0	0	0	2		00	0	0	0	0	3	0	0	1	1	1	3	1	0	0	0	6	0.5	0	0	1	1	1	2014	450	1	3	1	0	T2a	N0	M0	2	4	0	0	0	25
38	0	0	0	0	0	0	0	0	0	0	0	00	0	0	0	0	3	0	0	1	1	1	3	1	1	1	0	32	2.66667	0	0	1	1	1	2014	250	0	2	1	0	T1b1	N1	M0	1	2	1	1	0	40
29	0	0	0	0	0	0	0	0	0	1	1	00	0	0	0	0	3	0	0	1	1	1	3	1	1	1	0	32	2.66667	0	0	1	1	1	2014	400	1	3	0	0	T2a	N1	M0	2	4	1	1	0	0
71	1	1	1	2	2	0	0	0	0	1	1	40	40	3	2	0	3	1	1	1	2	0	4	0	1	0	0	17	1.41667	1	0	1	1	1	1990	400	1	3	1	0	T2a	N0	M0	2	4	0	0	0	30
38	0	0	0	0	0	0	0	0	0	1	1	35	35	3	2	1	1	1	1	1	2	1	5	0	1	1	1	138	11.5	1	0	1	1	1	1990	400	1	3	1	0	T2a	N1	M0	2	4	1	1	0	22
52	0	0	1	1	1	0	0	0	0	0	0	50	50	4	2	1	0	1	1	0	0	0	0	0	1	1	1	301	25.0833	0	0	1	1	1	1991	200	0	1	1	0	T1b	N0	M0	1	2	0	0	0	30
82	1	1	1	2	3	0	0	0	0	1	1	30	30	3	2	0	1	1	1	1	2	0	4	0	1	1	1	216	18	1	0	1	1	1	1993	200	0	1	1	0	T1b	N0	M0	1	2	0	0	0	30
63	1	0	1	2	2	0	0	0	0	0	0	50	50	4	2	1	1	1	1	1	2	0	4	0	1	1	1	191	15.9167	1	0	1	1	1	1994	200	0	1	1	0	T1b	N1	M0	1	2	1	1	0	35
44	0	0	0	1	1	0	0	0	0	0	0	35	35	3	2	1	0	1	1	0	0	0	0	0	1	1	1	236	19.6667	0	0	1	1	1	1997	200	0	1	0	0	T1b	N0	M0	1	2	0	0	0	20
48	0	0	0	1	1	0	0	0	0	1	1	40	40	3	2	1	3	1	1	1	2	0	4	0	1	1	1	221	18.4167	0	0	1	1	1	1998	200	0	1	1	0	T1b	N0	M0	1	2	0	0	0	40
71	1	1	1	2	2	0	0	0	0	0	0	53	53	4	2	1	0	1	1	0	0	0	0	0	1	0	0	19	1.58333	1	0	1	1	1	1999	380	0	2	1	0	T1b	N0	M0	1	2	0	0	0	34
74	1	1	1	2	2	0	0	0	0	1	1	53	53	4	2	1	1	1	1	1	2	1	5	0	0	0	0	9	0.75	1	1	1	1	1	2000	200	0	1	1	0	T1b	N1	M0	1	2	1	1	0	28
38	0	0	0	0	0	0	0	0	0	1	1	53	53	4	2	1	3	1	1	1	2	1	5	0	1	1	1	190	15.8333	0	0	1	1	1	2001	400	1	3	1	0	T2a	N0	M0	2	4	0	0	0	30
33	0	0	0	0	0	0	0	0	0	0	0	53	53	4	2	1	0	1	1	0	0	0	0	0	1	1	1	188	15.6667	0	0	1	1	1	2001	200	0	1	1	0	T1b	N0	M0	1	2	0	0	0	30
53	0	0	1	1	1	2	2	1	0	0	0	50	50	4	2	1	1	1	1	1	2	1	5	0	1	1	1	119	9.91667	1	1	1	1	1	2002	200	0	1	1	0	T1b	N1	M0	1	2	1	1	0	35
38	0	0	0	0	0	0	0	0	0	1	1	53	53	4	2	1	1	1	1	1	2	1	5	0	1	1	1	179	14.9167	0	0	1	1	1	2002	380	0	2	1	0	T1b	N1	M0	1	2	1	1	0	40
77	1	1	1	2	2	2	2	1	0	1	1	53	53	4	2	1	0	1	1	0	0	0	0	0	1	1	1	67	5.58333	1	1	1	1	1	2002	200	0	1	1	0	T1b	N0	M0	1	2	0	0	0	40
59	1	0	1	1	1	0	0	0	0	0	0	53	53	4	2	1	1	1	1	1	2	1	5	0	1	1	1	175	14.5833	0	0	1	1	1	2002	200	0	1	1	0	T1b	N0	M0	1	2	0	0	0	25
79	1	1	1	2	2	0	0	0	0	0	0	53	53	4	2	1	0	1	1	0	0	0	0	0	1	1	1	166	13.8333	0	0	1	1	1	2003	200	0	1	1	0	T1b	N0	M0	1	2	0	0	0	22
74	1	1	1	2	2	0	0	0	0	1	1	00	0	0	0	0	3	0	0	1	1	1	3	1	1	1	1	158	13.1667	1	0	1	1	1	2003	400	1	3	1	0	T2a	N0	M0	2	4	0	0	0	40
38	0	0	0	0	0	0	0	0	0	0	0	53	53	4	2	1	1	1	1	1	2	0	4	0	1	1	1	161	13.4167	0	0	1	1	1	2003	200	0	1	1	0	T1b	N0	M0	1	2	0	0	0	36
40	0	0	0	1	1	0	0	0	0	0	0	53	53	4	2	1	1	1	1	1	2	1	5	0	1	1	1	162	13.5	0	0	1	1	1	2003	380	0	2	1	0	T1b	N1	M0	1	2	1	1	0	35
66	1	0	1	2	2	0	0	0	0	1	1	53	53	4	2	1	0	1	1	0	0	0	0	0	1	1	1	158	13.1667	0	0	1	1	1	2003	400	1	3	1	0	T2a	N0	M0	2	4	0	0	0	38
59	1	0	1	1	1	1	1	1	1	1	1	00	0	0	0	0	3	0	0	1	1	1	3	1	0	0	0	6	0.5	1	0	1	1	1	2004	400	1	3	1	0	T2a	N0	M0	2	4	0	0	0	30
74	1	1	1	2	2	0	0	0	0	1	1	53	53	4	2	1	3	1	1	1	2	0	4	0	1	1	1	150	12.5	0	0	1	1	1	2004	400	1	3	1	0	T2a	N0	M0	2	4	0	0	0	32
37	0	0	0	0	0	0	0	0	0	0	0	53	53	4	2	1	0	1	1	0	0	0	0	0	1	1	1	116	9.66667	0	0	1	1	1	2007	200	0	1	0	0	T1b1	N0	M0	1	2	0	0	0	12
70	1	1	1	2	2	0	0	0	0	1	1	00	0	0	0	0	3	0	0	1	1	1	3	1	1	1	0	25	2.08333	1	0	1	1	1	2008	400	1	3	1	0	T2a	N0	M0	2	4	0	0	0	39
51	0	0	1	1	1	0	0	0	0	1	1	00	0	0	0	0	3	0	0	1	1	1	3	1	1	1	1	47	3.91667	1	1	1	1	1	2008	400	1	3	1	0	T2a	N0	M0	2	4	0	0	0	40
58	1	0	1	1	1	0	0	0	0	0	0	50	50	4	2	1	2	1	1	1	2	0	4	0	1	1	1	92	7.66667	0	0	1	1	1	2009	200	0	1	1	0	T1b1	N0	M0	1	2	0	0	0	34
55	1	0	1	1	1	0	0	0	0	0	0	53	53	4	2	1	3	1	1	1	2	1	5	0	1	0	0	21	1.75	1	1	1	1	1	2009	400	1	3	1	0	T2a	N1	M0	2	4	1	1	0	30
41	0	0	0	1	1	0	0	0	0	2		00	0	0	0	0	3	0	0	1	1	1	3	1	1	1	1	82	6.83333	0	0	1	1	1	2010	400	1	3	1	0	T2a	N0	M0	2	4	0	0	0	40
53	0	0	1	1	1	0	0	0	0	0	0	40	40	3	2	1	0	1	1	0	0	0	0	0	1	1	1	79	6.58333	0	0	1	1	1	2010	210	0	1	0	0	T1b1	N0	M0	1	2	0	0	0	15
65	1	0	1	2	2	0	0	0	0	2		40	40	3	2	1	1	1	1	1	2	1	5	0	1	1	1	75	6.25	0	0	1	1	1	2010	210	0	1	1	0	T1b1	N0	M0	1	2	0	0	0	40
78	1	1	1	2	2	0	0	0	0	1	1	50	50	4	2	1	1	1	1	1	2	0	4	0	1	1	1	75	6.25	0	0	1	1	1	2010	380	0	2	1	0	T1b1	N0	M0	1	2	0	0	0	30
57	1	0	1	1	1	0	0	0	0	1	1	00	0	0	0	1	3	0	0	1	1	1	3	1	1	1	1	76	6.33333	0	0	1	1	1	2010	210	0	1	1	0	T1b1	N1	M0	1	2	1	1	0	25
45	0	0	0	1	1	0	0	0	0	0	0	00	0	0	0	0	3	0	0	1	1	1	3	1	1	1	1	74	6.16667	0	0	1	1	1	2010	250	0	2	0	0	T1b1	N0	M0	1	2	0	0	0	20
59	1	0	1	1	1	0	0	0	0	1	1	50	50	4	2	1	3	1	1	1	2	1	5	0	1	1	1	70	5.83333	0	0	1	1	1	2011	400	1	3	1	0	T2a	N1	M0	2	4	1	1	0	35
57	1	0	1	1	1	0	0	0	0	0	0	53	53	4	2	1	1	1	1	1	2	1	5	0	1	1	1	64	5.33333	0	0	1	1	1	2011	400	1	3	1	0	T2a	N1	M0	2	4	1	1	0	30
57	1	0	1	1	1	0	0	0	0	0	0	00	0	0	0	0	3	0	0	1	1	1	3	1	1	1	1	40	3.33333	1	0	1	1	1	2011	250	0	2	1	0	T1b1	N0	M0	1	2	0	0	0	35
60	1	0	1	2	2	2	2	1	0	1	1	40	40	3	2	1	1	1	1	1	2	1	5	0	1	1	1	41	3.41667	0	0	1	1	1	2011	400	1	3	1	0	T2a	N0	M0	2	4	0	0	0	27
50	0	0	1	1	1	2	2	1	0	2		00	0	0	0	0	3	0	0	1	1	1	3	1	1	1	1	62	5.16667	0	0	1	1	1	2011	420	1	3	1	0	T2a	N0	M0	2	4	0	0	0	25
44	0	0	0	1	1	0	0	0	0	1	1	30	30	3	2	1	1	1	1	1	2	1	5	0	1	1	1	54	4.5	0	0	1	1	1	2012	200	0	1	1	0	T1b1	N1	M0	1	2	1	1	0	35
26	0	0	0	0	0	0	0	0	0	0	0	53	53	4	2	1	1	1	1	1	2	0	4	0	1	0	0	18	1.5	0	0	1	1	1	2012	200	0	1	1	0	T1b1	N0	M0	1	2	0	0	0	38
29	0	0	0	0	0	0	0	0	0	1	1	00	0	0	0	0	3	0	0	1	1	1	3	1	1	0	0	14	1.16667	1	1	1	1	1	2012	200	0	1	0	0	T1b1	N1	M0	1	2	1	1	0	10
75	1	1	1	2	2	0	0	0	0	1	1	30	30	3	2	0	1	1	1	1	2	1	5	0	1	1	1	52	4.33333	0	0	1	1	1	2012	250	0	2	1	0	T1b1	N0	M0	1	2	0	0	0	38
62	1	0	1	2	2	2	2	1	0	1	1	40	40	3	2	1	1	1	1	1	2	1	5	0	1	1	0	33	2.75	0	0	1	1	1	2014	300	0	2	1	0	T1b1	N1	M0	1	2	1	1	0	40
28	0	0	0	0	0	0	0	0	0	1	1	40	40	3	2	1	1	1	1	1	2	1	5	0	0	0	0	11	0.916667	1	1	1	1	1	2014	300	0	2	1	0	T1b1	N0	M0	1	2	0	0	0	32
39	0	0	0	0	0	0	0	0	0	1	1	50	50	4	2	1	1	1	1	1	2	1	5	0	1	0	0	20	1.66667	0	0	1	1	1	2015	200	0	1	1	0	T1b1	N1	M0	1	2	1	1	0	37
60	1	0	1	2	2	1	1	1	1	1	1	00	0	0	0	1	3	0	0	1	1	1	3	1	1	0	0	13	1.08333	0	0	1	1	1	2015	400	1	3	1	0	T2a	N1	M0	2	4	1	1	0	40
46	0	0	0	1	1	0	0	0	0	0	0	50	50	4	2	1	0	1	1	0	0	0	0	0	1	1	1	251	20.9167	0	0	1	1	1	1996	200	0	1	0	0	T1b	N0	M0	1	2	0	0	0	10
45	0	0	0	1	1	0	0	0	0	0	0	50	50	4	2	1	1	1	1	1	2	0	4	0	1	1	0	29	2.41667	1	1	1	1	1	1996	200	0	1	1	0	T1b	N1	M0	1	2	1	1	0	40
58	1	0	1	1	1	2	2	1	0	1	1	53	53	4	2	1	3	1	1	1	2	1	5	0	1	1	1	179	14.9167	0	0	1	1	1	2002	400	1	3	1	0	T2a	N0	M0	2	4	0	0	0	40
32	0	0	0	0	0	2	2	1	0	0	0	00	0	0	0	0	3	0	0	1	1	1	3	1	1	1	1	83	6.91667	0	0	1	1	1	2004	400	1	3	1	0	T2a	N0	M0	2	4	0	0	0	30
29	0	0	0	0	0	0	0	0	0	1	1	00	0	0	0	0	3	0	0	1	1	1	3	1	1	1	1	148	12.3333	0	0	1	1	1	2004	200	0	1	0	0	T1b1	N0	M0	1	2	0	0	0	8
44	0	0	0	1	1	0	0	0	0	0	0	00	0	0	0	0	3	0	0	1	1	1	3	1	1	1	1	80	6.66667	0	0	1	1	1	2004	400	1	3	0	0	T2a	N0	M0	2	4	0	0	0	0
48	0	0	0	1	1	0	0	0	0	2		00	0	0	0	0	3	0	0	1	1	1	3	1	1	1	1	142	11.8333	0	0	1	1	1	2005	250	0	2	1	0	T1b1	N0	M0	1	2	0	0	0	40
52	0	0	1	1	1	0	0	0	0	1	1	53	53	4	2	1	3	1	1	1	2	1	5	0	1	1	0	33	2.75	1	1	1	1	1	2005	250	0	2	1	0	T1b1	N1	M0	1	2	1	1	0	30
38	0	0	0	0	0	0	0	0	0	0	0	00	0	0	0	0	3	0	0	1	1	1	3	1	1	1	1	105	8.75	0	0	1	1	1	2005	400	1	3	1	0	T2a	N0	M0	2	4	0	0	0	40
26	0	0	0	0	0	0	0	0	0	1	1	00	0	0	0	0	3	0	0	1	1	1	3	1	1	1	1	88	7.33333	0	0	1	1	1	1998	400	1	3	0	0	T2a	NX	M0	2	4	2		0	10
74	1	1	1	2	2	0	0	0	0	1	1	40	40	3	2	1	0	1	1	0	0	0	0	0	1	1	0	32	2.66667	0	0	1	1	1	2004	400	1	3	0	0	T2a	N0	M0	2	4	0	0	0	20
44	0	0	0	1	1	0	0	0	0	0	0	40	40	3	2	1	0	1	1	0	0	0	0	0	1	1	1	68	5.66667	0	0	1	1	1	2011	200	0	1	1	0	T1b1	N0	M0	1	2	0	0	0	30
48	0	0	0	1	1	0	0	0	0	1	1	00	0	0	0	0	3	0	0	1	1	1	3	1	0	0	0	11	0.916667	1	1	1	1	1	2011	410	1	3	1	0	T2a	N0	M0	2	4	0	0	0	35
52	0	0	1	1	1	0	0	0	0	0	0	53	53	4	2	1	1	1	1	1	2	1	5	0	1	1	1	57	4.75	0	0	1	1	1	2012	200	0	1	0	0	T1b1	N1	M0	1	2	1	1	0	15
66	1	0	1	2	2	0	0	0	0	1	1	00	0	0	0	1	2	0	0	1	1	1	3	1	1	1	1	52	4.33333	0	0	1	1	1	2012	250	0	2	1	0	T1b1	N1	M0	1	2	1	1	0	40
43	0	0	0	1	1	0	0	0	0	0	0	00	0	0	0	1	3	0	0	1	1	1	3	1	1	1	0	30	2.5	0	0	1	1	1	2014	210	0	1	1	0	T1b1	N1	M0	1	2	1	1	0	25
49	0	0	0	1	1	0	0	0	0	1	1	00	0	0	0	0	3	0	0	1	1	1	3	1	1	1	0	25	2.08333	0	0	1	1	1	2014	400	1	3	1	0	T2a	N0	M0	2	4	0	0	0	40
46	0	0	0	1	1	0	0	0	0	1	1	00	0	0	0	1	3	0	0	1	1	1	3	1	1	0	0	22	1.83333	0	0	1	1	1	2015	220	0	1	1	0	T1b1	N1	M0	1	2	1	1	0	30
44	0	0	0	1	1	0	0	0	0	1	1	61	61	5	2	0	0	1	1	0	0	0	0	0	1	0	0	12	1	1	1	1	1	1	2015	200	0	1	1	0	T1b1	N0	M0	1	2	0	0	0	40
46	0	0	0	1	1	1	1	1	1	1	1	50	50	4	2	1	1	1	1	1	2	0	4	0	1	1	1	308	25.6667	1	0	1	1	1	1988	400	1	3	1	0	T2a	N1	M0	2	4	1	1	0	38
33	0	0	0	0	0	1	1	1	1	1	1	50	50	4	2	1	0	1	1	0	0	0	0	0	1	0	0	12	1	1	1	1	1	1	1990	200	0	1	1	0	T1b	N0	M0	1	2	0	0	0	40
25	0	0	0	0	0	0	0	0	0	1	1	50	50	4	2	1	0	1	1	0	0	0	0	0	1	1	1	300	25	0	0	1	1	1	1991	200	0	1	1	0	T1b	N0	M0	1	2	0	0	0	35
49	0	0	0	1	1	1	1	1	1	2		50	50	4	2	1	3	1	1	1	2	1	5	0	1	1	1	273	22.75	0	0	1	1	1	1994	400	1	3	1	0	T2a	N1	M0	2	4	1	1	0	30
45	0	0	0	1	1	0	0	0	0	0	0	50	50	4	2	1	3	1	1	1	2	0	4	0	1	1	1	274	22.8333	0	0	1	1	1	1994	400	1	3	1	0	T2a	N1	M0	2	4	1	1	0	40
26	0	0	0	0	0	0	0	0	0	0	0	35	35	3	2	1	1	1	1	1	2	0	4	0	1	1	1	254	21.1667	0	0	1	1	1	1995	200	0	1	1	0	T1b	N1	M0	1	2	1	1	0	34
66	1	0	1	2	2	1	1	1	1	1	1	00	0	0	0	0	3	0	0	1	1	1	3	1	1	1	1	129	10.75	1	1	1	1	1	2000	400	1	3	0	0	T2a	N0	M0	2	4	0	0	0	20
58	1	0	1	1	1	1	1	1	1	1	1	00	0	0	0	0	3	0	0	1	1	1	3	1	1	1	1	176	14.6667	0	0	1	1	1	2002	200	0	1	1	0	T1b	N0	M0	1	2	0	0	0	30
44	0	0	0	1	1	1	1	1	1	1	1	61	61	5	2	1	0	1	1	0	0	0	0	0	1	1	1	174	14.5	0	0	1	1	1	2002	200	0	1	1	0	T1b	N0	M0	1	2	0	0	0	30
71	1	1	1	2	2	0	0	0	0	0	0	40	40	3	2	1	1	1	1	1	2	1	5	0	1	1	1	155	12.9167	1	0	1	1	1	2003	200	0	1	1	0	T1b	N0	M0	1	2	0	0	0	36
55	1	0	1	1	1	0	0	0	0	1	1	00	0	0	0	0	3	0	0	1	1	1	3	1	1	1	1	66	5.5	1	1	1	1	1	2003	400	1	3	1	0	T2a	N0	M0	2	4	0	0	0	30
40	0	0	0	1	1	1	1	1	1	1	1	40	40	3	2	1	1	1	1	1	2	1	5	0	1	1	1	41	3.41667	0	0	1	1	1	2004	250	0	2	1	0	T1b1	N0	M0	1	2	0	0	0	30
53	0	0	1	1	1	0	0	0	0	0	0	53	53	4	2	1	0	1	1	0	0	0	0	0	1	1	1	139	11.5833	0	0	1	1	1	2005	250	0	2	1	0	T1b1	N0	M0	1	2	0	0	0	40
79	1	1	1	2	2	0	0	0	0	1	1	00	0	0	0	0	3	0	0	1	1	1	3	1	1	1	1	48	4	1	0	1	1	1	2005	400	1	3	1	0	T2a	N0	M0	2	4	0	0	0	30
36	0	0	0	0	0	0	0	0	0	0	0	53	53	4	2	1	3	1	1	1	2	0	4	0	1	1	1	125	10.4167	0	0	1	1	1	2006	250	0	2	1	0	T1b1	N0	M0	1	2	0	0	0	25
50	0	0	1	1	1	2	2	1	0	0	0	00	0	0	0	0	2	0	0	1	1	1	3	1	1	1	0	30	2.5	1	1	1	1	1	2007	200	0	1	1	0	T1b1	N0	M0	1	2	0	0	0	30
36	0	0	0	0	0	0	0	0	0	0	0	51	51	4	2	1	0	1	1	0	0	0	0	0	1	1	1	110	9.16667	0	0	1	1	1	2007	200	0	1	1	0	T1b1	N0	M0	1	2	0	0	0	40
36	0	0	0	0	0	0	0	0	0	1	1	53	53	4	2	1	0	1	1	0	0	0	0	0	1	1	1	107	8.91667	0	0	1	1	1	2008	250	0	2	0	0	T1b1	N0	M0	1	2	0	0	0	15
58	1	0	1	1	1	1	1	1	1	1	1	00	0	0	0	0	2	0	0	1	1	1	3	1	1	1	1	102	8.5	0	0	1	1	1	2008	300	0	2	0	0	T1b1	N0	M0	1	2	0	0	0	20
77	1	1	1	2	2	0	0	0	0	0	0	51	51	4	2	1	1	1	1	1	2	1	5	0	1	0	0	21	1.75	1	1	1	1	1	2009	400	1	3	1	0	T2a	N1	M0	2	4	1	1	0	40
32	0	0	0	0	0	0	0	0	0	1	1	00	0	0	0	0	2	0	0	1	1	1	3	1	1	1	1	63	5.25	0	0	1	1	1	2009	250	0	2	1	0	T1b1	N0	M0	1	2	0	0	0	40
39	0	0	0	0	0	0	0	0	0	1	1	00	0	0	0	0	2	0	0	1	1	1	3	1	1	1	0	27	2.25	0	0	1	1	1	2009	400	1	3	1	0	T2a	N0	M0	2	4	0	0	0	40
31	0	0	0	0	0	0	0	0	0	0	0	51	51	4	2	1	0	1	1	0	0	0	0	0	1	1	0	34	2.83333	1	1	1	1	1	2009	200	0	1	0	0	T1b1	N0	M0	1	2	0	0	0	14
51	0	0	1	1	1	0	0	0	0	1	1	00	0	0	0	0	3	0	0	1	1	1	3	1	1	1	1	48	4	0	0	1	1	1	2011	220	0	1	1	0	T1b1	N0	M0	1	2	0	0	0	40
48	0	0	0	1	1	0	0	0	0	0	0	00	0	0	0	0	3	0	0	1	1	1	3	1	1	1	0	34	2.83333	0	0	1	1	1	2014	200	0	1	1	0	T1b1	N0	M0	1	2	0	0	0	33
41	0	0	0	1	1	0	0	0	0	0	0	00	0	0	0	0	3	0	0	1	1	1	3	1	1	0	0	20	1.66667	1	0	1	1	1	2014	250	0	2	1	0	T1b1	N0	M0	1	2	0	0	0	36
61	1	0	1	2	2	0	0	0	0	1	1	62	62	5	2	1	2	1	1	1	2	0	4	0	1	1	0	30	2.5	0	0	1	1	1	2014	210	0	1	1	0	T1b1	N0	M0	1	2	0	0	0	30
50	0	0	1	1	1	1	1	1	1	1	1	00	0	0	0	0	3	0	0	1	1	1	3	1	1	0	0	15	1.25	1	1	1	1	1	2014	400	1	3	0	0	T2a	N0	M0	2	4	0	0	0	10
68	1	0	1	2	2	0	0	0	0	0	0	00	0	0	0	0	3	0	0	1	1	1	3	1	1	0	0	17	1.41667	0	0	1	1	1	2015	400	1	3	1	0	T2a	N1	M0	2	4	1	1	0	33
62	1	0	1	2	2	0	0	0	0	0	0	00	0	0	0	0	2	0	0	1	1	1	3	1	0	0	0	9	0.75	0	0	1	1	1	2015	200	0	1	1	0	T1b1	N0	M0	1	2	0	0	0	31
60	1	0	1	2	2	1	1	1	1	0	0	40	40	3	2	1	1	1	1	1	2	1	5	0	1	1	0	26	2.16667	0	0	1	1	1	2014	210	0	1	1	0	T1b1	N1	M0	1	2	1	1	0	37
58	1	0	1	1	1	1	1	1	1	1	1	00	0	0	0	0	2	0	0	1	1	1	3	1	1	0	0	13	1.08333	0	0	1	1	1	2015	400	1	3	1	0	T2a	N1	M0	2	4	1	1	0	21
55	1	0	1	1	1	0	0	0	0	2		53	53	4	2	1	0	1	1	0	0	0	0	0	1	0	0	20	1.66667	0	0	1	1	1	2015	210	0	1	1	0	T1b1	N0	M0	1	2	0	0	0	35
41	0	0	0	1	1	2	2	1	0	0	0	00	0	0	0	1	3	0	0	1	1	1	3	1	1	1	1	139	11.5833	1	0	1	1	1	1999	200	0	1	1	0	T1b	N1	M0	1	2	1	1	0	40
37	0	0	0	0	0	2	2	1	0	0	0	50	50	4	2	1	0	1	1	0	0	0	0	0	1	1	1	276	23	0	0	1	1	1	1993	200	0	1	1	0	T1b	N0	M0	1	2	0	0	0	21
41	0	0	0	1	1	2	2	1	0	0	0	05	5	0	0	1	3	0	0	1	1	1	3	1	1	1	1	294	24.5	0	0	1	1	1	1992	200	0	1	1	0	T1b	N1	M0	1	2	1	1	0	40
36	0	0	0	0	0	0	0	0	0	1	1	50	50	4	2	1	0	1	1	0	0	0	0	0	1	1	1	296	24.6667	0	0	1	1	1	1992	200	0	1	1	0	T1b	N0	M0	1	2	0	0	0	23
32	0	0	0	0	0	0	0	0	0	1	1	50	50	4	2	1	3	1	1	1	2	0	4	0	1	1	1	187	15.5833	0	0	1	1	1	1997	400	1	3	1	0	T2a	N0	M0	2	4	0	0	0	35
80	1	1	1	2	3	2	2	1	0	1	1	40	40	3	2	0	1	1	1	1	2	0	4	0	1	1	1	84	7	0	0	1	1	1	1999	400	1	3	0	0	T2a	N0	M0	2	4	0	0	0	6
40	0	0	0	1	1	0	0	0	0	0	0	53	53	4	2	1	0	1	1	0	0	0	0	0	1	1	1	182	15.1667	0	0	1	1	1	2001	200	0	1	0	0	T1b	N0	M0	1	2	0	0	0	20
72	1	1	1	2	2	0	0	0	0	1	1	00	0	0	0	0	3	0	0	1	1	1	3	1	1	1	1	39	3.25	1	0	1	1	1	2002	200	0	1	0	0	T1b	N0	M0	1	2	0	0	0	15
61	1	0	1	2	2	0	0	0	0	1	1	40	40	3	2	1	1	1	1	1	2	0	4	0	1	1	0	35	2.91667	1	1	1	1	1	2005	400	1	3	1	0	T2a	N1	M0	2	4	1	1	0	40
45	0	0	0	1	1	0	0	0	0	1	1	40	40	3	2	1	0	1	1	0	0	0	0	0	1	1	1	121	10.0833	0	0	1	1	1	2006	250	0	2	1	0	T1b1	N0	M0	1	2	0	0	0	35
50	0	0	1	1	1	0	0	0	0	0	0	00	0	0	0	0	3	0	0	1	1	1	3	1	1	0	0	20	1.66667	1	1	1	1	1	2007	250	0	2	1	0	T1b1	N1	M0	1	2	1	1	0	40
37	0	0	0	0	0	0	0	0	0	1	1	00	0	0	0	0	3	0	0	1	1	1	3	1	1	1	1	111	9.25	0	0	1	1	1	2007	250	0	2	1	0	T1b1	N0	M0	1	2	0	0	0	40
51	0	0	1	1	1	0	0	0	0	2		40	40	3	2	1	1	1	1	1	2	1	5	0	1	1	1	38	3.16667	0	0	1	1	1	2007	390	0	2	1	0	T1b1	N0	M0	1	2	0	0	0	40
73	1	1	1	2	2	0	0	0	0	1	1	00	0	0	0	0	3	0	0	1	1	1	3	1	1	1	1	96	8	0	0	1	1	1	2008	400	1	3	1	0	T2a	N0	M0	2	4	0	0	0	35
77	1	1	1	2	2	2	2	1	0	0	0	40	40	3	2	1	0	1	1	0	0	0	0	0	1	1	0	31	2.58333	1	0	1	1	1	2009	300	0	2	1	0	T1b1	N1	M0	1	2	1	1	0	30
69	1	0	1	2	2	0	0	0	0	0	0	53	53	4	2	1	4	1	1	1	2	1	5	0	1	0	0	20	1.66667	0	0	1	1	1	2009	200	0	1	0	0	T1b1	N1	M0	1	2	1	1	0	20
57	1	0	1	1	1	0	0	0	0	0	0	40	40	3	2	1	0	1	1	0	0	0	0	0	1	1	1	83	6.91667	1	1	1	1	1	2009	250	0	2	1	0	T1b1	N0	M0	1	2	0	0	0	32
67	1	0	1	2	2	2	2	1	0	0	0	00	0	0	0	0	3	0	0	1	1	1	3	1	1	1	1	61	5.08333	0	0	1	1	1	2011	250	0	2	1	0	T1b1	N0	M0	1	2	0	0	0	40
41	0	0	0	1	1	0	0	0	0	1	1	53	53	4	2	1	0	1	1	0	0	0	0	0	1	1	1	42	3.5	0	0	1	1	1	2011	210	0	1	0	0	T1b1	N0	M0	1	2	0	0	0	8
41	0	0	0	1	1	0	0	0	0	1	1	53	53	4	2	1	0	1	1	0	0	0	0	0	1	1	0	25	2.08333	0	0	1	1	1	2013	200	0	1	1	0	T1b1	N0	M0	1	2	0	0	0	26
31	0	0	0	0	0	0	0	0	0	1	1	40	40	3	2	1	2	1	1	1	2	1	5	0	1	1	0	31	2.58333	0	0	1	1	1	2014	200	0	1	1	0	T1b1	N1	M0	1	2	1	1	0	33
51	0	0	1	1	1	0	0	0	0	0	0	51	51	4	2	1	0	1	1	0	0	0	0	0	1	1	0	32	2.66667	0	0	1	1	1	2014	210	0	1	0	0	T1b1	N0	M0	1	2	0	0	0	18
38	0	0	0	0	0	0	0	0	0	1	1	50	50	4	2	1	0	1	1	0	0	0	0	0	1	1	0	24	2	0	0	1	1	1	2014	210	0	1	1	0	T1b1	N0	M0	1	2	0	0	0	25
50	0	0	1	1	1	0	0	0	0	2		00	0	0	0	0	3	0	0	1	1	1	3	1	1	0	0	22	1.83333	0	0	1	1	1	2015	220	0	1	1	0	T1b1	N0	M0	1	2	0	0	0	25
31	0	0	0	0	0	0	0	0	0	0	0	00	0	0	0	1	3	0	0	1	1	1	3	1	1	0	0	12	1	0	0	1	1	1	2015	210	0	1	0	0	T1b1	N1	M0	1	2	1	1	0	10
30	0	0	0	0	0	0	0	0	0	0	0	00	0	0	0	0	3	0	0	1	1	1	3	1	1	1	1	231	19.25	0	0	1	1	1	1997	200	0	1	1	0	T1b	N0	M0	1	2	0	0	0	30
71	1	1	1	2	2	0	0	0	0	0	0	50	50	4	2	1	3	1	1	1	2	0	4	0	1	1	1	37	3.08333	1	1	1	1	1	1997	400	1	3	1	0	T2a	N0	M0	2	4	0	0	0	25
86	1	1	1	2	3	0	0	0	0	1	1	40	40	3	2	0	3	1	1	1	2	0	4	0	1	1	1	41	3.41667	0	0	1	1	1	1999	400	1	3	1	0	T2a	N0	M0	2	4	0	0	0	25
53	0	0	1	1	1	0	0	0	0	1	1	51	51	4	2	1	1	1	1	1	2	0	4	0	1	1	1	199	16.5833	0	0	1	1	1	1999	200	0	1	1	0	T1b	N0	M0	1	2	0	0	0	23
46	0	0	0	1	1	0	0	0	0	2		40	40	3	2	1	0	1	1	0	0	0	0	0	1	1	1	203	16.9167	0	0	1	1	1	1999	400	1	3	1	0	T2a	N0	M0	2	4	0	0	0	35
68	1	0	1	2	2	0	0	0	0	0	0	50	50	4	2	1	0	1	1	0	0	0	0	0	1	1	1	36	3	1	0	1	1	1	1997	400	1	3	1	0	T2a	N0	M0	2	4	0	0	0	25
50	0	0	1	1	1	0	0	0	0	0	0	53	53	4	2	1	1	1	1	1	2	0	4	0	1	1	1	204	17	0	0	1	1	1	1999	200	0	1	1	0	T1b	N0	M0	1	2	0	0	0	32
64	1	0	1	2	2	0	0	0	0	0	0	00	0	0	0	0	3	0	0	1	1	1	3	1	1	1	1	196	16.3333	0	0	1	1	1	1997	200	0	1	1	0	T1b	N0	M0	1	2	0	0	0	40
38	0	0	0	0	0	0	0	0	0	1	1	00	0	0	0	0	3	0	0	1	1	1	3	1	1	1	1	91	7.58333	0	0	1	1	1	1999	200	0	1	0	0	T1b	N0	M0	1	2	0	0	0	1
43	0	0	0	1	1	0	0	0	0	1	1	53	53	4	2	1	1	1	1	1	2	0	4	0	1	1	1	47	3.91667	1	1	1	1	1	1999	200	0	1	1	0	T1b	N0	M0	1	2	0	0	0	40
49	0	0	0	1	1	0	0	0	0	1	1	50	50	4	2	1	3	1	1	1	2	0	4	0	1	1	1	236	19.6667	0	0	1	1	1	1996	200	0	1	1	0	T1b	N0	M0	1	2	0	0	0	40
27	0	0	0	0	0	1	1	1	1	0	0	50	50	4	2	1	0	1	1	0	0	0	0	0	1	1	1	66	5.5	1	1	1	1	1	1994	400	1	3	1	0	T2a	N0	M0	2	4	0	0	0	35
39	0	0	0	0	0	0	0	0	0	1	1	50	50	4	2	1	1	1	1	1	2	1	5	0	1	1	1	223	18.5833	0	0	1	1	1	1996	200	0	1	1	0	T1b	N1	M0	1	2	1	1	0	37
43	0	0	0	1	1	0	0	0	0	1	1	50	50	4	2	1	1	1	1	1	2	1	5	0	1	1	1	121	10.0833	0	0	1	1	1	1994	200	0	1	1	0	T1b	N1	M0	1	2	1	1	0	36
63	1	0	1	2	2	0	0	0	0	0	0	60	60	5	2	1	0	1	1	0	0	0	0	0	1	1	1	42	3.5	1	1	1	1	1	1995	200	0	1	1	0	T1b	N0	M0	1	2	0	0	0	40
45	0	0	0	1	1	2	2	1	0	0	0	50	50	4	2	1	1	1	1	1	2	0	4	0	1	1	1	220	18.3333	0	0	1	1	1	1994	200	0	1	1	0	T1b	N0	M0	1	2	0	0	0	25
60	1	0	1	2	2	1	1	1	1	0	0	40	40	3	2	0	1	1	1	1	2	0	4	0	1	1	1	96	8	1	0	1	1	1	1994	200	0	1	1	0	T1b	N0	M0	1	2	0	0	0	35
39	0	0	0	0	0	0	0	0	0	0	0	50	50	4	2	1	0	1	1	0	0	0	0	0	1	1	1	225	18.75	0	0	1	1	1	1995	200	0	1	0	0	T1b	N0	M0	1	2	0	0	0	14
44	0	0	0	1	1	0	0	0	0	1	1	35	35	3	2	1	0	1	1	0	0	0	0	0	1	1	1	140	11.6667	0	0	1	1	1	1993	200	0	1	0	0	T1b	N0	M0	1	2	0	0	0	20
40	0	0	0	1	1	0	0	0	0	0	0	50	50	4	2	1	0	1	1	0	0	0	0	0	1	1	1	273	22.75	0	0	1	1	1	1992	200	0	1	1	0	T1b	N1	M0	1	2	1	1	0	21
50	0	0	1	1	1	0	0	0	0	1	1	00	0	0	0	1	2	0	0	1	1	1	3	1	1	1	1	112	9.33333	1	0	1	1	1	1993	400	1	3	1	0	T2a	N1	M0	2	4	1	1	0	40
50	0	0	1	1	1	0	0	0	0	1	1	50	50	4	2	1	1	1	1	1	2	0	4	0	0	0	0	4	0.333333	0	0	1	1	1	1993	200	0	1	1	0	T1b	N0	M0	1	2	0	0	0	40
43	0	0	0	1	1	0	0	0	0	0	0	50	50	4	2	1	3	1	1	1	2	0	4	0	1	1	1	43	3.58333	1	1	1	1	1	1993	400	1	3	1	0	T2a	N1	M0	2	4	1	1	0	23
68	1	0	1	2	2	2	2	1	0	1	1	50	50	4	2	1	0	1	1	0	0	0	0	0	1	1	1	264	22	0	0	1	1	1	1992	200	0	1	1	0	T1b	N0	M0	1	2	0	0	0	28
36	0	0	0	0	0	0	0	0	0	1	1	50	50	4	2	1	1	1	1	1	2	0	4	0	1	1	1	238	19.8333	0	0	1	1	1	1992	200	0	1	1	0	T1b	N1	M0	1	2	1	1	0	33
43	0	0	0	1	1	0	0	0	0	1	1	50	50	4	2	1	3	1	1	1	2	0	4	0	1	1	1	271	22.5833	1	0	1	1	1	1992	200	0	1	1	0	T1b	NX	M0	1	2	2		0	40
68	1	0	1	2	2	2	2	1	0	1	1	50	50	4	2	1	0	1	1	0	0	0	0	0	1	1	1	209	17.4167	1	0	1	1	1	1993	200	0	1	1	0	T1b	N0	M0	1	2	0	0	0	30
40	0	0	0	1	1	0	0	0	0	1	1	50	50	4	2	1	0	1	1	0	0	0	0	0	1	1	1	151	12.5833	0	0	1	1	1	1993	400	1	3	1	0	T2a	N0	M0	2	4	0	0	0	30
70	1	1	1	2	2	2	2	1	0	1	1	50	50	4	2	1	0	1	1	0	0	0	0	0	1	1	1	80	6.66667	1	0	1	1	1	1992	200	0	1	1	0	T1b	N0	M0	1	2	0	0	0	30
36	0	0	0	0	0	0	0	0	0	1	1	50	50	4	2	1	1	1	1	1	2	0	4	0	1	1	1	126	10.5	0	0	1	1	1	1992	400	1	3	0	0	T2a	N0	M0	2	4	0	0	0	20
73	1	1	1	2	2	0	0	0	0	1	1	51	51	4	2	1	1	1	1	1	2	1	5	0	1	1	1	54	4.5	0	0	1	1	1	2000	200	0	1	1	0	T1b	N1	M0	1	2	1	1	0	35
72	1	1	1	2	2	0	0	0	0	0	0	00	0	0	0	0	3	0	0	1	1	1	3	1	1	1	1	193	16.0833	0	0	1	1	1	2000	200	0	1	1	0	T1b	N0	M0	1	2	0	0	0	25
37	0	0	0	0	0	0	0	0	0	0	0	30	30	3	2	1	0	1	1	0	0	0	0	0	1	1	1	190	15.8333	0	0	1	1	1	2000	200	0	1	0	0	T1b	N0	M0	1	2	0	0	0	18
56	1	0	1	1	1	2	2	1	0	0	0	50	50	4	2	1	1	1	1	1	2	0	4	0	1	0	0	19	1.58333	1	1	1	1	1	2001	200	0	1	1	0	T1b	N1	M0	1	2	1	1	0	30
52	0	0	1	1	1	0	0	0	0	1	1	00	0	0	0	0	3	0	0	1	1	1	3	1	1	1	0	25	2.08333	1	1	1	1	1	2000	400	1	3	1	0	T2a	NX	M0	2	4	2		0	40
46	0	0	0	1	1	0	0	0	0	1	1	00	0	0	0	0	2	0	0	1	1	1	3	1	1	1	1	45	3.75	0	0	1	1	1	2001	200	0	1	0	0	T1b	NX	M0	1	2	2		0	1
48	0	0	0	1	1	0	0	0	0	1	1	53	53	4	2	1	3	1	1	1	2	1	5	0	1	1	1	173	14.4167	0	0	1	1	1	2000	200	0	1	1	0	T1b	N1	M0	1	2	1	1	0	40
71	1	1	1	2	2	0	0	0	0	1	1	53	53	4	2	1	0	1	1	0	0	0	0	0	1	1	1	146	12.1667	1	0	1	1	1	2002	200	0	1	1	0	T1b	N1	M0	1	2	1	1	0	40
50	0	0	1	1	1	0	0	0	0	0	0	00	0	0	0	0	3	0	0	1	1	1	3	1	1	1	1	62	5.16667	1	0	1	1	1	2000	400	1	3	1	0	T2a	NX	M0	2	4	2		0	40
61	1	0	1	2	2	1	1	1	1	0	0	40	40	3	2	1	1	1	1	1	2	0	4	0	1	1	1	181	15.0833	0	0	1	1	1	2001	380	0	2	1	0	T1b	N0	M0	1	2	0	0	0	38
52	0	0	1	1	1	0	0	0	0	0	0	40	40	3	2	0	1	1	1	1	2	1	5	0	1	1	1	175	14.5833	1	0	1	1	1	2001	400	1	3	1	0	T2a	NX	M0	2	4	2		0	40
64	1	0	1	2	2	0	0	0	0	1	1	00	0	0	0	0	3	0	0	1	1	1	3	1	1	1	1	53	4.41667	1	1	1	1	1	2000	200	0	1	1	0	T1b	NX	M0	1	2	2		0	40
66	1	0	1	2	2	0	0	0	0	1	1	00	0	0	0	0	3	0	0	1	1	1	3	1	1	1	1	192	16	0	0	1	1	1	2000	400	1	3	1	0	T2a	N0	M0	2	4	0	0	0	40
37	0	0	0	0	0	0	0	0	0	1	1	51	51	4	2	1	0	1	1	0	0	0	0	0	1	1	1	198	16.5	0	0	1	1	1	2000	200	0	1	0	0	T1b	N0	M0	1	2	0	0	0	18
60	1	0	1	2	2	0	0	0	0	1	1	00	0	0	0	0	3	2	0	1	1	1	3	1	1	1	0	27	2.25	1	0	1	1	1	2001	200	0	1	1	0	T1b	NX	M0	1	2	2		0	30
31	0	0	0	0	0	0	0	0	0	0	0	00	0	0	0	0	3	0	0	1	1	1	3	1	1	1	1	163	13.5833	0	0	1	1	1	2001	200	0	1	1	0	T1b	NX	M0	1	2	2		0	25
50	0	0	1	1	1	0	0	0	0	1	1	00	0	0	0	0	3	0	0	1	1	1	3	1	1	1	1	123	10.25	1	0	1	1	1	2002	200	0	1	1	0	T1b	N0	M0	1	2	0	0	0	30
58	1	0	1	1	1	0	0	0	0	1	1	50	50	4	2	1	0	1	1	0	0	0	0	0	1	1	1	51	4.25	0	0	1	1	1	1993	200	0	1	0	0	T1b	N0	M0	1	2	0	0	0	11
54	1	0	1	1	1	0	0	0	0	0	0	40	40	3	2	1	0	1	1	0	0	0	0	0	0	0	0	11	0.916667	0	0	1	1	1	2002	380	0	2	1	0	T1b	N0	M0	1	2	0	0	0	35
68	1	0	1	2	2	0	0	0	0	1	1	53	53	4	2	1	4	1	1	1	2	0	4	0	1	1	1	38	3.16667	1	0	1	1	1	2005	380	0	2	1	0	T1b1	N0	M0	1	2	0	0	0	40
43	0	0	0	1	1	0	0	0	0	0	0	00	0	0	0	0	3	0	0	1	1	1	3	1	1	1	1	135	11.25	0	0	1	1	1	2002	200	0	1	0	0	T1b	N0	M0	1	2	0	0	0	20
53	0	0	1	1	1	0	0	0	0	1	1	53	53	4	2	1	0	1	1	0	0	0	0	0	1	1	1	171	14.25	0	0	1	1	1	2002	400	1	3	1	0	T2a	N0	M0	2	4	0	0	0	35
66	1	0	1	2	2	0	0	0	0	0	0	53	53	4	2	1	1	1	1	1	2	0	4	0	1	1	0	34	2.83333	0	0	1	1	1	2003	400	1	3	1	0	T2a	N1	M0	2	4	1	1	0	30
53	0	0	1	1	1	2	2	1	0	0	0	53	53	4	2	0	0	1	1	0	0	0	0	0	1	1	1	106	8.83333	0	0	1	1	1	2004	250	0	2	1	0	T1b1	N0	M0	1	2	0	0	0	30
78	1	1	1	2	2	0	0	0	0	0	0	40	40	3	2	0	0	1	1	0	0	0	0	0	0	0	0	10	0.833333	1	1	1	1	1	2004	300	0	2	1	0	T1b1	N0	M0	1	2	0	0	0	35
34	0	0	0	0	0	1	1	1	1	1	1	50	50	4	2	1	0	1	1	0	0	0	0	0	0	0	0	10	0.833333	1	1	1	1	1	2004	200	0	1	1	0	T1b1	N0	M0	1	2	0	0	0	40
29	0	0	0	0	0	2	2	1	0	1	1	61	61	5	2	1	1	1	1	1	2	1	5	0	1	1	1	144	12	0	0	1	1	1	2004	200	0	1	1	0	T1b1	N0	M0	1	2	0	0	0	40
32	0	0	0	0	0	0	0	0	0	1	1	30	30	3	2	1	0	1	1	0	0	0	0	0	1	1	1	120	10	0	0	1	1	1	2005	200	0	1	1	0	T1b1	N0	M0	1	2	0	0	0	37
31	0	0	0	0	0	0	0	0	0	0	0	50	50	4	2	1	0	1	1	0	0	0	0	0	1	1	1	115	9.58333	0	0	1	1	1	2005	200	0	1	0	0	T1b1	N0	M0	1	2	0	0	0	10
48	0	0	0	1	1	2	2	1	0	1	1	40	40	3	2	1	0	1	1	0	0	0	0	0	1	1	1	112	9.33333	0	0	1	1	1	2005	200	0	1	1	0	T1b1	N0	M0	1	2	0	0	0	40
34	0	0	0	0	0	0	0	0	0	0	0	00	0	0	0	0	3	0	0	1	1	1	3	1	1	1	1	110	9.16667	0	0	1	1	1	2005	250	0	2	0	0	T1b1	NX	M0	1	2	2		0	20
71	1	1	1	2	2	0	0	0	0	1	1	40	40	3	2	1	1	1	1	1	2	1	5	0	1	1	1	95	7.91667	1	0	1	1	1	2005	400	1	3	1	0	T2a	N0	M0	2	4	0	0	0	35
39	0	0	0	0	0	0	0	0	0	0	0	40	40	3	2	1	3	1	1	1	2	1	5	0	1	1	1	132	11	0	0	1	1	1	2005	200	0	1	1	0	T1b1	N1	M0	1	2	1	1	0	40
65	1	0	1	2	2	0	0	0	0	1	1	40	40	3	2	0	0	1	1	0	0	0	0	0	1	1	1	131	10.9167	0	0	1	1	1	2006	250	0	2	1	0	T1b1	N0	M0	1	2	0	0	0	40
68	1	0	1	2	2	0	0	0	0	0	0	40	40	3	2	1	1	1	1	1	2	0	4	0	1	1	1	112	9.33333	0	0	1	1	1	2007	400	1	3	1	0	T2a	N1	M0	2	4	1	1	0	35
63	1	0	1	2	2	0	0	0	0	0	0	00	0	0	0	1	3	0	0	1	1	1	3	1	1	1	1	93	7.75	0	0	1	1	1	2008	300	0	2	1	0	T1b1	N1	M0	1	2	1	1	0	39
57	1	0	1	1	1	0	0	0	0	1	1	40	40	3	2	0	1	1	1	1	2	1	5	0	1	1	1	106	8.83333	0	0	1	1	1	2008	250	0	2	1	0	T1b1	N0	M0	1	2	0	0	0	40
74	1	1	1	2	2	0	0	0	0	1	1	00	0	0	0	1	2	0	0	1	1	1	3	1	1	0	0	21	1.75	1	1	1	1	1	2008	400	1	3	1	0	T2a	N1	M0	2	4	1	1	0	34
30	0	0	0	0	0	0	0	0	0	0	0	00	0	0	0	1	3	0	0	1	1	1	3	1	1	1	1	102	8.5	0	0	1	1	1	2008	200	0	1	1	0	T1b1	N1	M0	1	2	1	1	0	40
55	1	0	1	1	1	2	2	1	0	0	0	00	0	0	0	0	3	0	0	1	1	1	3	1	1	1	1	97	8.08333	0	0	1	1	1	2008	250	0	2	1	0	T1b1	N0	M0	1	2	0	0	0	30
32	0	0	0	0	0	0	0	0	0	0	0	00	0	0	0	0	3	0	0	1	1	1	3	1	1	1	1	95	7.91667	0	0	1	1	1	2009	250	0	2	1	0	T1b1	N0	M0	1	2	0	0	0	40
52	0	0	1	1	1	2	2	1	0	0	0	53	53	4	2	1	3	1	1	1	2	0	4	0	1	1	1	97	8.08333	0	0	1	1	1	2008	400	1	3	1	0	T2a	N0	M0	2	4	0	0	0	22
37	0	0	0	0	0	0	0	0	0	0	0	53	53	4	2	1	3	1	1	1	2	0	4	0	1	1	1	93	7.75	0	0	1	1	1	2009	400	1	3	0	0	T2a	N0	M0	2	4	0	0	0	20
29	0	0	0	0	0	0	0	0	0	2		51	51	4	2	1	0	1	1	0	0	0	0	0	1	1	1	61	5.08333	0	0	1	1	1	2009	200	0	1	1	0	T1b1	N1	M0	1	2	1	1	0	32
40	0	0	0	1	1	0	0	0	0	0	0	00	0	0	0	0	3	0	0	1	1	1	3	1	1	1	1	73	6.08333	0	0	1	1	1	2009	200	0	1	1	0	T1b1	N0	M0	1	2	0	0	0	30
81	1	1	1	2	3	0	0	0	0	1	1	53	53	4	2	1	0	1	1	0	0	0	0	0	1	1	1	87	7.25	0	0	1	1	1	2009	200	0	1	1	0	T1b1	N0	M0	1	2	0	0	0	25
50	0	0	1	1	1	2	2	1	0	1	1	40	40	3	2	0	0	1	1	0	0	0	0	0	1	1	1	65	5.41667	0	0	1	1	1	2009	200	0	1	1	0	T1b1	N0	M0	1	2	0	0	0	40
51	0	0	1	1	1	0	0	0	0	0	0	00	0	0	0	0	2	0	0	1	1	1	3	1	1	1	1	85	7.08333	0	0	1	1	1	2009	400	1	3	1	0	T2a	N0	M0	2	4	0	0	0	40
79	1	1	1	2	2	0	0	0	0	1	1	53	53	4	2	1	0	1	1	0	0	0	0	0	1	0	0	16	1.33333	0	0	1	1	1	2009	200	0	1	0	0	T1b1	N0	M0	1	2	0	0	0	17
33	0	0	0	0	0	0	0	0	0	1	1	62	62	5	2	1	1	1	1	1	2	1	5	0	1	1	1	83	6.91667	0	0	1	1	1	2010	200	0	1	1	0	T1b1	N1	M0	1	2	1	1	0	40
49	0	0	0	1	1	0	0	0	0	2		00	0	0	0	1	2	0	0	1	1	1	3	1	1	1	1	49	4.08333	0	0	1	1	1	2010	250	0	2	1	0	T1b1	N1	M0	1	2	1	1	0	30
57	1	0	1	1	1	0	0	0	0	2		40	40	3	2	1	1	1	1	1	2	0	4	0	1	1	1	50	4.16667	0	0	1	1	1	2010	220	0	1	1	0	T1b1	N0	M0	1	2	0	0	0	40
39	0	0	0	0	0	0	0	0	0	1	1	40	40	3	2	1	1	1	1	1	2	1	5	0	1	1	1	80	6.66667	0	0	1	1	1	2010	210	0	1	1	0	T1b1	N1	M0	1	2	1	1	0	27
47	0	0	0	1	1	0	0	0	0	1	1	53	53	4	2	1	0	1	1	0	0	1	1	0	1	0	0	21	1.75	1	1	1	1	1	2010	420	1	3	1	0	T2a	N0	M0	2	4	0	0	0	30
44	0	0	0	1	1	2	2	1	0	1	1	61	61	5	2	1	1	1	1	1	2	1	5	0	1	1	1	41	3.41667	0	0	1	1	1	2010	210	0	1	1	0	T1b1	N1	M0	1	2	1	1	0	28
46	0	0	0	1	1	0	0	0	0	1	1	51	51	4	2	1	1	1	1	1	2	1	5	0	1	0	0	19	1.58333	0	0	1	1	1	2010	250	0	2	1	0	T1b1	N0	M0	1	2	0	0	0	40
42	0	0	0	1	1	0	0	0	0	1	1	50	50	4	2	1	3	1	1	1	2	1	5	0	1	1	1	75	6.25	0	0	1	1	1	2010	300	0	2	1	0	T1b1	N1	M0	1	2	1	1	0	25
41	0	0	0	1	1	0	0	0	0	0	0	30	30	3	2	1	0	1	1	0	0	0	0	0	1	1	1	70	5.83333	0	0	1	1	1	2011	200	0	1	0	0	T1b1	N0	M0	1	2	0	0	0	0
60	1	0	1	2	2	0	0	0	0	1	1	40	40	3	2	1	3	1	1	1	2	1	5	0	1	1	1	67	5.58333	0	0	1	1	1	2011	420	1	3	1	0	T2a	N0	M0	2	4	0	0	0	35
32	0	0	0	0	0	0	0	0	0	1	1	53	53	4	2	1	3	1	1	1	2	1	5	0	1	0	0	20	1.66667	0	0	1	1	1	2012	400	1	3	1	0	T2a	N0	M0	2	4	0	0	0	25
56	1	0	1	1	1	0	0	0	0	1	1	00	0	0	0	0	2	0	0	1	1	1	3	1	1	1	1	52	4.33333	0	0	1	1	1	2012	420	1	3	1	0	T2a	N0	M0	2	4	0	0	0	40
57	1	0	1	1	1	0	0	0	0	1	1	00	0	0	0	0	2	0	0	1	1	1	3	1	1	1	0	29	2.41667	0	0	1	1	1	2012	220	0	1	0	0	T1b1	N0	M0	1	2	0	0	0	20
50	0	0	1	1	1	0	0	0	0	0	0	00	0	0	0	0	2	0	0	1	1	1	3	1	0	0	0	8	0.666667	1	1	1	1	1	2012	300	0	2	1	0	T1b1	N1	M0	1	2	1	1	0	30
67	1	0	1	2	2	0	0	0	0	1	1	51	51	4	2	1	0	1	1	0	0	0	0	0	1	1	1	50	4.16667	0	0	1	1	1	2012	410	1	3	0	0	T2a	N0	M0	2	4	0	0	0	15
29	0	0	0	0	0	0	0	0	0	1	1	00	0	0	0	1	3	0	0	1	1	1	3	1	1	1	1	47	3.91667	0	0	1	1	1	2012	400	1	3	1	0	T2a	N1	M0	2	4	1	1	0	40
78	1	1	1	2	2	0	0	0	0	1	1	00	0	0	0	0	2	0	0	1	1	1	3	1	1	0	0	16	1.33333	0	0	1	1	1	2012	420	1	3	1	0	T2a	N0	M0	2	4	0	0	0	40
58	1	0	1	1	1	0	0	0	0	0	0	53	53	4	2	1	1	1	1	1	2	1	5	0	1	1	1	46	3.83333	0	0	1	1	1	2013	420	1	3	1	0	T2a	N1	M0	2	4	1	1	0	37
32	0	0	0	0	0	1	1	1	1	1	1	00	0	0	0	1	3	0	0	1	1	1	3	1	0	0	0	9	0.75	0	0	1	1	1	2013	210	0	1	1	0	T1b1	N1	M0	1	2	1	1	0	30
43	0	0	0	1	1	0	0	0	0	1	1	53	53	4	2	1	1	1	1	1	2	1	5	0	1	1	0	35	2.91667	1	1	1	1	1	2013	410	1	3	1	0	T2a	N0	M0	2	4	0	0	0	40
52	0	0	1	1	1	0	0	0	0	1	1	40	40	3	2	1	1	1	1	1	2	0	4	0	1	0	0	16	1.33333	1	1	1	1	1	2013	210	0	1	1	0	T1b1	N0	M0	1	2	0	0	0	40
57	1	0	1	1	1	2	2	1	0	0	0	53	53	4	2	1	1	1	1	1	2	1	5	0	1	0	0	20	1.66667	0	0	1	1	1	2014	400	1	3	1	0	T2a	N0	M0	2	4	0	0	0	40
33	0	0	0	0	0	0	0	0	0	1	1	00	0	0	0	0	3	0	0	1	1	1	3	1	1	1	0	26	2.16667	0	0	1	1	1	2014	250	0	2	1	0	T1b1	N1	M0	1	2	1	1	0	40
75	1	1	1	2	2	0	0	0	0	1	1	00	0	0	0	1	2	0	0	1	1	1	3	1	0	0	0	4	0.333333	0	0	1	1	1	2014	200	0	1	1	0	T1b1	N0	M0	1	2	0	0	0	35
37	0	0	0	0	0	1	1	1	1	2		62	62	5	2	1	1	1	1	1	2	0	4	0	1	0	0	21	1.75	0	0	1	1	1	2015	410	1	3	1	0	T2a	N0	M0	2	4	0	0	0	40
56	1	0	1	1	1	0	0	0	0	1	1	00	0	0	0	1	3	0	0	1	1	1	3	1	1	0	0	16	1.33333	0	0	1	1	1	2015	200	0	1	1	0	T1b1	N1	M0	1	2	1	1	0	40
42	0	0	0	1	1	0	0	0	0	0	0	60	60	5	2	1	1	1	1	1	2	0	4	0	1	0	0	14	1.16667	0	0	1	1	1	2015	210	0	1	1	0	T1b1	N0	M0	1	2	0	0	0	35
41	0	0	0	1	1	1	1	1	1	0	0	50	50	4	2	1	0	1	1	0	0	0	0	0	1	1	1	225	18.75	0	0	1	1	1	1998	200	0	1	1	0	T1b	N0	M0	1	2	0	0	0	35
54	1	0	1	1	1	1	1	1	1	1	1	00	0	0	0	0	3	0	0	1	1	1	3	1	1	1	1	131	10.9167	0	0	1	1	1	2003	200	0	1	1	0	T1b	N0	M0	1	2	0	0	0	40
32	0	0	0	0	0	2	2	1	0	0	0	53	53	4	2	1	3	1	1	1	2	1	5	0	1	1	1	38	3.16667	1	1	1	1	1	2001	400	1	3	1	0	T2a	N1	M0	2	4	1	1	0	40
46	0	0	0	1	1	0	0	0	0	0	0	53	53	4	2	1	0	1	1	0	0	0	0	0	1	1	1	137	11.4167	1	0	1	1	1	2000	200	0	1	0	0	T1b	N0	M0	1	2	0	0	0	12
38	0	0	0	0	0	0	0	0	0	1	1	00	0	0	0	0	3	0	0	1	1	1	3	1	1	1	1	184	15.3333	0	0	1	1	1	2001	200	0	1	1	0	T1b	N0	M0	1	2	0	0	0	40
63	1	0	1	2	2	0	0	0	0	1	1	51	51	4	2	1	0	1	1	0	0	0	0	0	1	1	1	203	16.9167	0	0	1	1	1	2000	200	0	1	1	0	T1b	N0	M0	1	2	0	0	0	21
52	0	0	1	1	1	2	2	1	0	0	0	00	0	0	0	0	3	0	0	1	1	1	3	1	1	1	1	48	4	1	1	1	1	1	2000	200	0	1	1	0	T1b	N0	M0	1	2	0	0	0	30
35	0	0	0	0	0	0	0	0	0	1	1	53	53	4	2	1	1	1	1	1	2	1	5	0	1	1	1	199	16.5833	0	0	1	1	1	2000	200	0	1	1	0	T1b	N1	M0	1	2	1	1	0	30
63	1	0	1	2	2	0	0	0	0	0	0	40	40	3	2	1	0	1	1	0	0	0	0	0	1	1	1	123	10.25	1	1	1	1	1	2000	400	1	3	1	0	T2a	N1	M0	2	4	1	1	0	35
41	0	0	0	1	1	0	0	0	0	0	0	00	0	0	0	0	3	0	0	1	1	1	3	1	1	1	1	65	5.41667	1	1	1	1	1	2001	400	1	3	1	0	T2a	N0	M0	2	4	0	0	0	25
44	0	0	0	1	1	0	0	0	0	1	1	51	51	4	2	1	0	1	1	0	0	0	0	0	1	1	1	184	15.3333	0	0	1	1	1	2001	200	0	1	1	0	T1b	N1	M0	1	2	1	1	0	40
80	1	1	1	2	3	2	2	1	0	1	1	00	0	0	0	0	3	0	0	1	1	1	3	1	0	0	0	8	0.666667	1	1	1	1	1	2000	400	1	3	1	0	T2a	N0	M0	2	4	0	0	0	30
35	0	0	0	0	0	0	0	0	0	1	1	53	53	4	2	1	1	1	1	1	2	0	4	0	1	1	1	196	16.3333	0	0	1	1	1	2000	380	0	2	1	0	T1b	N1	M0	1	2	1	1	0	40
68	1	0	1	2	2	0	0	0	0	1	1	53	53	4	2	1	1	1	1	1	2	1	5	0	1	1	1	199	16.5833	0	0	1	1	1	2000	200	0	1	1	0	T1b	N1	M0	1	2	1	1	0	35
37	0	0	0	0	0	0	0	0	0	0	0	53	53	4	2	1	1	1	1	1	2	0	4	0	1	1	1	183	15.25	0	0	1	1	1	2001	200	0	1	1	0	T1b	N0	M0	1	2	0	0	0	39
49	0	0	0	1	1	0	0	0	0	0	0	40	40	3	2	1	0	1	1	0	0	0	0	0	1	1	1	184	15.3333	0	0	1	1	1	2001	200	0	1	1	0	T1b	N0	M0	1	2	0	0	0	35
63	1	0	1	2	2	0	0	0	0	0	0	00	0	0	0	0	3	0	0	1	1	1	3	1	1	1	0	35	2.91667	1	1	1	1	1	2000	400	1	3	1	0	T2a	N0	M0	2	4	0	0	0	40
49	0	0	0	1	1	0	0	0	0	0	0	53	53	4	2	1	2	1	1	1	2	0	4	0	1	1	1	110	9.16667	1	1	1	1	1	2002	400	1	3	1	0	T2a	N0	M0	2	4	0	0	0	40
56	1	0	1	1	1	0	0	0	0	0	0	51	51	4	2	1	1	1	1	1	2	1	5	0	1	1	1	176	14.6667	0	0	1	1	1	2002	200	0	1	1	0	T1b	N1	M0	1	2	1	1	0	40
72	1	1	1	2	2	0	0	0	0	1	1	50	50	4	2	1	0	1	1	0	0	0	0	0	1	1	1	121	10.0833	1	0	1	1	1	2002	200	0	1	0	0	T1b	N0	M0	1	2	0	0	0	18
47	0	0	0	1	1	0	0	0	0	0	0	00	0	0	0	0	3	0	0	1	1	1	3	1	1	1	1	170	14.1667	0	0	1	1	1	2002	200	0	1	1	0	T1b	N0	M0	1	2	0	0	0	40
57	1	0	1	1	1	0	0	0	0	0	0	40	40	3	2	1	1	1	1	1	2	1	5	0	1	1	1	171	14.25	0	0	1	1	1	2002	400	1	3	1	0	T2a	N0	M0	2	4	0	0	0	40
34	0	0	0	0	0	0	0	0	0	0	0	53	53	4	2	0	1	1	1	1	2	1	5	0	1	1	1	70	5.83333	0	0	1	1	1	2002	400	1	3	1	0	T2a	N0	M0	2	4	0	0	0	40
37	0	0	0	0	0	0	0	0	0	1	1	53	53	4	2	1	3	1	1	1	2	1	5	0	1	1	1	146	12.1667	0	0	1	1	1	2002	400	1	3	1	0	T2a	N1	M0	2	4	1	1	0	38
61	1	0	1	2	2	2	2	1	0	1	1	53	53	4	2	1	1	1	1	1	2	0	4	0	1	1	1	39	3.25	1	1	1	1	1	2002	200	0	1	1	0	T1b	N0	M0	1	2	0	0	0	40
62	1	0	1	2	2	2	2	1	0	1	1	00	0	0	0	0	3	0	0	1	1	1	3	1	1	1	1	88	7.33333	1	1	1	1	1	2003	400	1	3	1	0	T2a	N0	M0	2	4	0	0	0	34
37	0	0	0	0	0	0	0	0	0	0	0	53	53	4	2	1	0	1	1	0	0	0	0	0	1	1	1	168	14	0	0	1	1	1	2002	200	0	1	1	0	T1b	N0	M0	1	2	0	0	0	30
40	0	0	0	1	1	0	0	0	0	1	1	53	53	4	2	1	1	1	1	1	2	1	5	0	1	1	1	69	5.75	0	0	1	1	1	2003	200	0	1	1	0	T1b	N1	M0	1	2	1	1	0	25
34	0	0	0	0	0	1	1	1	1	0	0	00	0	0	0	1	3	0	0	1	1	1	3	1	1	1	1	47	3.91667	1	0	1	1	1	2003	200	0	1	1	0	T1b	N1	M0	1	2	1	1	0	25
43	0	0	0	1	1	0	0	0	0	0	0	00	0	0	0	1	3	0	0	1	1	1	3	1	1	1	1	80	6.66667	1	1	1	1	1	2003	200	0	1	1	0	T1b	N1	M0	1	2	1	1	0	40
54	1	0	1	1	1	0	0	0	0	1	1	00	0	0	0	1	3	0	0	1	1	1	3	1	1	1	1	156	13	0	0	1	1	1	2003	400	1	3	0	0	T2a	N0	M0	2	4	0	0	0	15
75	1	1	1	2	2	0	0	0	0	0	0	00	0	0	0	0	2	0	0	1	1	1	3	1	1	0	0	17	1.41667	1	1	1	1	1	2003	200	0	1	1	0	T1b	N0	M0	1	2	0	0	0	40
82	1	1	1	2	3	0	0	0	0	1	1	62	62	5	2	1	0	1	1	0	0	0	0	0	1	1	1	71	5.91667	1	1	1	1	1	2004	380	0	2	0	0	T1b1	N0	M0	1	2	0	0	0	19
28	0	0	0	0	0	0	0	0	0	0	0	00	0	0	0	0	3	0	0	1	1	1	3	1	1	1	1	150	12.5	0	0	1	1	1	2004	200	0	1	1	0	T1b1	N0	M0	1	2	0	0	0	30
33	0	0	0	0	0	0	0	0	0	0	0	00	0	0	0	1	3	0	0	1	1	1	3	1	1	1	1	50	4.16667	0	0	1	1	1	2004	200	0	1	1	0	T1b1	N1	M0	1	2	1	1	0	30
52	0	0	1	1	1	0	0	0	0	0	0	51	51	4	2	1	3	1	1	1	2	0	4	0	1	1	1	151	12.5833	0	0	1	1	1	2004	200	0	1	1	0	T1b1	N0	M0	1	2	0	0	0	35
74	1	1	1	2	2	0	0	0	0	1	1	00	0	0	0	0	3	0	0	1	1	1	3	1	0	0	0	11	0.916667	1	0	1	1	1	2005	400	1	3	1	0	T2a	N0	M0	2	4	0	0	0	30
61	1	0	1	2	2	0	0	0	0	1	1	40	40	3	2	1	0	1	1	0	0	0	0	0	1	0	0	15	1.25	1	0	1	1	1	2004	200	0	1	1	0	T1b1	N0	M0	1	2	0	0	0	22
40	0	0	0	1	1	2	2	1	0	0	0	00	0	0	0	0	3	0	0	1	1	1	3	1	1	1	1	142	11.8333	0	0	1	1	1	2005	200	0	1	1	0	T1b1	N0	M0	1	2	0	0	0	27
44	0	0	0	1	1	0	0	0	0	1	1	00	0	0	0	0	3	0	0	1	1	1	3	1	1	0	0	18	1.5	1	1	1	1	1	2005	250	0	2	1	0	T1b1	N0	M0	1	2	0	0	0	40
55	1	0	1	1	1	0	0	0	0	0	0	53	53	4	2	1	1	1	1	1	2	0	4	0	1	1	1	132	11	0	0	1	1	1	2005	200	0	1	0	0	T1b1	N1	M0	1	2	1	1	0	12
30	0	0	0	0	0	0	0	0	0	0	0	53	53	4	2	1	3	1	1	1	2	1	5	0	1	1	1	139	11.5833	0	0	1	1	1	2005	200	0	1	1	0	T1b1	N1	M0	1	2	1	1	0	38
58	1	0	1	1	1	0	0	0	0	1	1	00	0	0	0	0	3	0	0	1	1	1	3	1	1	1	1	132	11	1	0	1	1	1	2005	200	0	1	1	0	T1b1	N0	M0	1	2	0	0	0	40
38	0	0	0	0	0	0	0	0	0	1	1	50	50	4	2	1	1	1	1	1	2	1	5	0	1	1	0	25	2.08333	1	0	1	1	1	2005	400	1	3	1	0	T2a	N0	M0	2	4	0	0	0	30
39	0	0	0	0	0	0	0	0	0	1	1	53	53	4	2	1	0	1	1	0	0	0	0	0	1	1	1	132	11	0	0	1	1	1	2005	250	0	2	1	0	T1b1	N0	M0	1	2	0	0	0	30
70	1	1	1	2	2	0	0	0	0	1	1	00	0	0	0	0	3	0	0	1	1	1	3	1	1	1	0	26	2.16667	0	0	1	1	1	2005	200	0	1	0	0	T1b1	N0	M0	1	2	0	0	0	10
40	0	0	0	1	1	0	0	0	0	1	1	40	40	3	2	1	0	1	1	0	0	0	0	0	1	1	1	132	11	0	0	1	1	1	2005	200	0	1	0	0	T1b1	N0	M0	1	2	0	0	0	15
44	0	0	0	1	1	2	2	1	0	1	1	00	0	0	0	0	3	0	0	1	1	1	3	1	1	1	1	115	9.58333	0	0	1	1	1	2006	400	1	3	1	0	T2a	N0	M0	2	4	0	0	0	38
75	1	1	1	2	2	0	0	0	0	0	0	00	0	0	0	0	3	0	0	1	1	1	3	1	1	1	1	120	10	0	0	1	1	1	2006	200	0	1	1	0	T1b1	N1	M0	1	2	1	1	0	36
48	0	0	0	1	1	0	0	0	0	1	1	40	40	3	2	1	1	1	1	1	2	1	5	0	1	1	1	127	10.5833	0	0	1	1	1	2006	200	0	1	1	0	T1b1	N1	M0	1	2	1	1	0	40
43	0	0	0	1	1	0	0	0	0	0	0	00	0	0	0	0	3	0	0	1	1	1	3	1	1	1	1	42	3.5	1	1	1	1	1	2006	400	1	3	1	0	T2a	N0	M0	2	4	0	0	0	30
37	0	0	0	0	0	0	0	0	0	0	0	30	30	3	2	0	1	1	1	1	2	0	4	0	1	1	1	124	10.3333	0	0	1	1	1	2006	200	0	1	1	0	T1b1	N0	M0	1	2	0	0	0	25
35	0	0	0	0	0	0	0	0	0	1	1	50	50	4	2	1	1	1	1	1	2	1	5	0	1	1	1	127	10.5833	0	0	1	1	1	2006	200	0	1	1	0	T1b1	N1	M0	1	2	1	1	0	39
38	0	0	0	0	0	0	0	0	0	0	0	00	0	0	0	0	3	0	0	1	1	1	3	1	1	1	1	61	5.08333	0	0	1	1	1	2006	250	0	2	1	0	T1b1	N1	M0	1	2	1	1	0	40
69	1	0	1	2	2	0	0	0	0	0	0	51	51	4	2	1	3	1	1	1	2	1	5	0	1	1	1	114	9.5	1	1	1	1	1	2006	250	0	2	1	0	T1b1	N1	M0	1	2	1	1	0	40
53	0	0	1	1	1	0	0	0	0	1	1	00	0	0	0	1	3	0	0	1	1	1	3	1	1	1	1	122	10.1667	0	0	1	1	1	2006	250	0	2	1	0	T1b1	N0	M0	1	2	0	0	0	40
63	1	0	1	2	2	2	2	1	0	1	1	00	0	0	0	0	2	0	0	1	1	1	3	1	0	0	0	5	0.416667	1	0	1	1	1	2006	400	1	3	1	0	T2a	N0	M0	2	4	0	0	0	40
47	0	0	0	1	1	2	2	1	0	1	1	53	53	4	2	1	1	1	1	1	2	0	4	0	1	1	1	119	9.91667	0	0	1	1	1	2007	250	0	2	1	0	T1b1	N0	M0	1	2	0	0	0	25
56	1	0	1	1	1	0	0	0	0	0	0	00	0	0	0	0	3	0	0	1	1	1	3	1	1	1	0	30	2.5	1	1	1	1	1	2006	200	0	1	0	0	T1b1	N0	M0	1	2	0	0	0	10
35	0	0	0	0	0	0	0	0	0	1	1	00	0	0	0	0	3	0	0	1	1	1	3	1	1	1	0	30	2.5	0	0	1	1	1	2007	250	0	2	1	0	T1b1	N0	M0	1	2	0	0	0	30
28	0	0	0	0	0	1	1	1	1	1	1	50	50	4	2	1	0	1	1	0	0	0	0	0	1	1	1	114	9.5	0	0	1	1	1	2007	200	0	1	1	0	T1b1	N0	M0	1	2	0	0	0	35
61	1	0	1	2	2	0	0	0	0	0	0	00	0	0	0	0	3	0	0	1	1	1	3	1	1	1	1	115	9.58333	0	0	1	1	1	2007	400	1	3	1	0	T2a	N0	M0	2	4	0	0	0	24
52	0	0	1	1	1	0	0	0	0	1	1	00	0	0	0	0	3	2	0	1	1	1	3	1	1	1	1	110	9.16667	1	0	1	1	1	2007	250	0	2	1	0	T1b1	N0	M0	1	2	0	0	0	30
69	1	0	1	2	2	2	2	1	0	1	1	00	0	0	0	0	3	0	0	1	1	1	3	1	1	1	1	112	9.33333	0	0	1	1	1	2007	250	0	2	1	0	T1b1	N0	M0	1	2	0	0	0	40
67	1	0	1	2	2	0	0	0	0	0	0	00	0	0	0	0	3	0	0	1	1	1	3	1	1	1	1	36	3	1	1	1	1	1	2007	400	1	3	1	0	T2a	N0	M0	2	4	0	0	0	25
39	0	0	0	0	0	0	0	0	0	1	1	00	0	0	0	0	3	0	0	1	1	1	3	1	1	1	1	100	8.33333	0	0	1	1	1	2008	400	1	3	1	0	T2a	N0	M0	2	4	0	0	0	30
49	0	0	0	1	1	0	0	0	0	0	0	53	53	4	2	1	1	1	1	1	2	1	5	0	1	1	1	91	7.58333	0	0	1	1	1	2007	200	0	1	1	0	T1b1	N0	M0	1	2	0	0	0	30
43	0	0	0	1	1	0	0	0	0	1	1	00	0	0	0	0	3	0	0	1	1	1	3	1	1	1	1	107	8.91667	0	0	1	1	1	2008	200	0	1	1	0	T1b1	N0	M0	1	2	0	0	0	40
70	1	1	1	2	2	2	2	1	0	0	0	40	40	3	2	1	1	1	1	1	2	1	5	0	0	0	0	9	0.75	0	0	1	1	1	2007	400	1	3	1	0	T2a	N0	M0	2	4	0	0	0	35
62	1	0	1	2	2	0	0	0	0	1	1	53	53	4	2	1	0	1	1	0	0	0	0	0	1	1	1	105	8.75	0	0	1	1	1	2008	400	1	3	1	0	T2a	N0	M0	2	4	0	0	0	32
50	0	0	1	1	1	2	2	1	0	1	1	51	51	4	2	1	0	1	1	0	0	0	0	0	1	1	1	107	8.91667	0	0	1	1	1	2008	400	1	3	1	0	T2a	N1	M0	2	4	1	1	0	33
53	0	0	1	1	1	0	0	0	0	1	1	00	0	0	0	0	2	0	0	1	1	1	3	1	1	1	1	99	8.25	0	0	1	1	1	2008	200	0	1	1	0	T1b1	N0	M0	1	2	0	0	0	40
55	1	0	1	1	1	0	0	0	0	1	1	50	50	4	2	1	0	1	1	0	0	0	0	0	1	1	1	102	8.5	0	0	1	1	1	2008	250	0	2	1	0	T1b1	N0	M0	1	2	0	0	0	40
39	0	0	0	0	0	0	0	0	0	0	0	00	0	0	0	0	3	0	0	1	1	1	3	1	1	1	1	101	8.41667	1	0	1	1	1	2008	250	0	2	1	0	T1b1	N0	M0	1	2	0	0	0	40
45	0	0	0	1	1	0	0	0	0	1	1	53	53	4	2	1	0	1	1	0	0	0	0	0	1	1	1	99	8.25	0	0	1	1	1	2008	400	1	3	1	0	T2a	N0	M0	2	4	0	0	0	35
63	1	0	1	2	2	0	0	0	0	1	1	50	50	4	2	1	1	1	1	1	2	1	5	0	1	1	1	91	7.58333	0	0	1	1	1	2009	250	0	2	1	0	T1b1	N1	M0	1	2	1	1	0	33
39	0	0	0	0	0	0	0	0	0	0	0	00	0	0	0	0	3	0	0	1	1	1	3	1	1	1	1	108	9	0	0	1	1	1	2007	380	0	2	1	0	T1b1	N0	M0	1	2	0	0	0	25
56	1	0	1	1	1	0	0	0	0	0	0	00	0	0	0	0	3	0	0	1	1	1	3	1	1	1	1	97	8.08333	0	0	1	1	1	2008	200	0	1	0	0	T1b1	N0	M0	1	2	0	0	0	10
47	0	0	0	1	1	0	0	0	0	1	1	00	0	0	0	0	3	0	0	1	1	1	3	1	1	1	1	91	7.58333	0	0	1	1	1	2009	250	0	2	1	0	T1b1	N0	M0	1	2	0	0	0	25
26	0	0	0	0	0	0	0	0	0	1	1	53	53	4	2	1	3	1	1	1	2	1	5	0	1	1	1	51	4.25	1	1	1	1	1	2008	400	1	3	1	0	T2a	N1	M0	2	4	1	1	0	40
45	0	0	0	1	1	0	0	0	0	0	0	30	30	3	2	1	0	1	1	0	0	0	0	0	1	1	1	93	7.75	0	0	1	1	1	2009	400	1	3	1	0	T2a	N0	M0	2	4	0	0	0	25
60	1	0	1	2	2	0	0	0	0	0	0	40	40	3	2	1	0	1	1	0	0	0	0	0	1	1	1	95	7.91667	0	0	1	1	1	2009	250	0	2	0	0	T1b1	N0	M0	1	2	0	0	0	9
52	0	0	1	1	1	0	0	0	0	0	0	00	0	0	0	1	3	0	0	1	1	1	3	1	1	1	1	72	6	1	1	1	1	1	2009	200	0	1	1	0	T1b1	N1	M0	1	2	1	1	0	26
77	1	1	1	2	2	0	0	0	0	1	1	00	0	0	0	0	3	0	0	1	1	1	3	1	1	1	1	92	7.66667	0	0	1	1	1	2009	400	1	3	1	0	T2a	N0	M0	2	4	0	0	0	40
68	1	0	1	2	2	0	0	0	0	0	0	00	0	0	0	0	3	0	0	1	1	1	3	1	1	1	1	78	6.5	0	0	1	1	1	2009	400	1	3	1	0	T2a	N0	M0	2	4	0	0	0	21
55	1	0	1	1	1	0	0	0	0	1	1	00	0	0	0	0	3	0	0	1	1	1	3	1	1	1	1	89	7.41667	0	0	1	1	1	2009	250	0	2	1	0	T1b1	N0	M0	1	2	0	0	0	40
56	1	0	1	1	1	0	0	0	0	0	0	00	0	0	0	0	2	0	0	1	1	1	3	1	1	1	1	94	7.83333	0	0	1	1	1	2009	250	0	2	1	0	T1b1	N0	M0	1	2	0	0	0	40
70	1	1	1	2	2	0	0	0	0	0	0	00	0	0	0	0	3	0	0	1	1	1	3	1	1	1	1	87	7.25	0	0	1	1	1	2009	200	0	1	1	0	T1b1	N0	M0	1	2	0	0	0	40
32	0	0	0	0	0	0	0	0	0	1	1	00	0	0	0	1	3	0	0	1	1	1	3	1	1	1	1	40	3.33333	1	1	1	1	1	2009	200	0	1	1	0	T1b1	N1	M0	1	2	1	1	0	25
56	1	0	1	1	1	0	0	0	0	1	1	00	0	0	0	0	3	0	0	1	1	1	3	1	1	1	1	56	4.66667	1	1	1	1	1	2009	400	1	3	0	0	T2a	N0	M0	2	4	0	0	0	2
53	0	0	1	1	1	0	0	0	0	1	1	40	40	3	2	1	3	1	1	1	2	1	5	0	1	1	1	51	4.25	0	0	1	1	1	2010	250	0	2	1	0	T1b1	N0	M0	1	2	0	0	0	32
53	0	0	1	1	1	2	2	1	0	1	1	40	40	3	2	1	0	1	1	0	0	0	0	0	1	1	1	60	5	0	0	1	1	1	2010	200	0	1	0	0	T1b1	N0	M0	1	2	0	0	0	14
35	0	0	0	0	0	0	0	0	0	1	1	40	40	3	2	0	1	1	1	1	2	1	5	0	1	1	1	67	5.58333	0	0	1	1	1	2011	200	0	1	0	0	T1b1	N0	M0	1	2	0	0	0	18
44	0	0	0	1	1	0	0	0	0	1	1	00	0	0	0	0	3	0	0	1	1	1	3	1	1	1	1	77	6.41667	0	0	1	1	1	2010	220	0	1	1	0	T1b1	N0	M0	1	2	0	0	0	35
50	0	0	1	1	1	0	0	0	0	1	1	53	53	4	2	1	3	1	1	1	2	1	5	0	1	1	1	66	5.5	0	0	1	1	1	2010	380	0	2	1	0	T1b1	N0	M0	1	2	0	0	0	40
69	1	0	1	2	2	0	0	0	0	0	0	53	53	4	2	1	1	1	1	1	2	1	5	0	1	1	0	29	2.41667	0	0	1	1	1	2010	400	1	3	1	0	T2a	N0	M0	2	4	0	0	0	26
48	0	0	0	1	1	1	1	1	1	1	1	53	53	4	2	1	0	1	1	0	0	0	0	0	1	1	1	58	4.83333	0	0	1	1	1	2011	210	0	1	0	0	T1b1	N0	M0	1	2	0	0	0	14
49	0	0	0	1	1	2	2	1	0	0	0	40	40	3	2	1	0	1	1	0	0	0	0	0	1	1	1	67	5.58333	0	0	1	1	1	2011	210	0	1	1	0	T1b1	N0	M0	1	2	0	0	0	25
83	1	1	1	2	3	0	0	0	0	1	1	00	0	0	0	0	3	0	0	1	1	1	3	1	1	1	1	69	5.75	0	0	1	1	1	2011	210	0	1	1	0	T1b1	N0	M0	1	2	0	0	0	33
47	0	0	0	1	1	0	0	0	0	0	0	00	0	0	0	0	3	2	0	1	1	1	3	1	1	1	1	60	5	0	0	1	1	1	2011	210	0	1	1	0	T1b1	N1	M0	1	2	1	1	0	39
57	1	0	1	1	1	0	0	0	0	1	1	40	40	3	2	1	0	1	1	0	0	1	1	0	1	1	1	61	5.08333	0	0	1	1	1	2011	450	1	3	1	0	T2a	N1	M0	2	4	1	1	0	35
53	0	0	1	1	1	0	0	0	0	1	1	00	0	0	0	1	3	0	0	1	1	1	3	1	1	1	0	25	2.08333	1	1	1	1	1	2011	250	0	2	1	0	T1b1	N1	M0	1	2	1	1	0	30
64	1	0	1	2	2	0	0	0	0	2		00	0	0	0	0	3	0	0	1	1	1	3	1	0	0	0	2	0.166667	0	0	1	1	1	2011	400	1	3	1	0	T2a	N0	M0	2	4	0	0	0	30
30	0	0	0	0	0	0	0	0	0	1	1	53	53	4	2	1	0	1	1	0	0	0	0	0	1	1	1	59	4.91667	0	0	1	1	1	2012	250	0	2	0	0	T1b1	N0	M0	1	2	0	0	0	20
38	0	0	0	0	0	0	0	0	0	0	0	40	40	3	2	1	2	1	1	1	2	1	5	0	1	1	1	56	4.66667	0	0	1	1	1	2011	300	0	2	1	0	T1b1	N0	M0	1	2	0	0	0	40
60	1	0	1	2	2	2	2	1	0	1	1	62	62	5	2	1	0	1	1	0	0	0	0	0	1	1	1	61	5.08333	0	0	1	1	1	2011	200	0	1	1	0	T1b1	N0	M0	1	2	0	0	0	40
57	1	0	1	1	1	0	0	0	0	0	0	51	51	4	2	1	0	1	1	0	0	0	0	0	1	1	1	54	4.5	0	0	1	1	1	2011	200	0	1	1	0	T1b1	N0	M0	1	2	0	0	0	40
68	1	0	1	2	2	0	0	0	0	0	0	62	62	5	2	1	0	1	1	0	0	0	0	0	1	1	1	58	4.83333	0	0	1	1	1	2012	250	0	2	1	0	T1b1	N0	M0	1	2	0	0	0	22
24	0	0	0	0	0	0	0	0	0	1	1	00	0	0	0	1	3	0	0	1	1	1	3	1	1	1	1	53	4.41667	0	0	1	1	1	2012	250	0	2	1	0	T1b1	N1	M0	1	2	1	1	0	40
48	0	0	0	1	1	1	1	1	1	1	1	40	40	3	2	1	1	1	1	1	2	1	5	0	1	1	1	40	3.33333	1	1	1	1	1	2012	210	0	1	1	0	T1b1	N0	M0	1	2	0	0	0	40
72	1	1	1	2	2	0	0	0	0	0	0	40	40	3	2	0	3	1	1	1	2	1	5	0	1	1	1	56	4.66667	0	0	1	1	1	2012	420	1	3	1	0	T2a	N0	M0	2	4	0	0	0	40
44	0	0	0	1	1	0	0	0	0	2		51	51	4	2	1	1	1	1	1	2	0	4	0	1	1	1	58	4.83333	0	0	1	1	1	2012	210	0	1	1	0	T1b1	N1	M0	1	2	1	1	0	35
36	0	0	0	0	0	0	0	0	0	1	1	00	0	0	0	0	3	0	0	1	1	1	3	1	1	1	1	53	4.41667	0	0	1	1	1	2012	400	1	3	1	0	T2a	N0	M0	2	4	0	0	0	40
37	0	0	0	0	0	0	0	0	0	0	0	40	40	3	2	1	1	1	1	1	2	1	5	0	1	1	0	24	2	1	1	1	1	1	2012	400	1	3	1	0	T2a	N1	M0	2	4	1	1	0	40
86	1	1	1	2	3	0	0	0	0	1	1	00	0	0	0	0	3	0	0	1	1	1	3	1	1	1	1	50	4.16667	1	0	1	1	1	2012	250	0	2	1	0	T1b1	N0	M0	1	2	0	0	0	40
76	1	1	1	2	2	0	0	0	0	1	1	00	0	0	0	0	3	0	0	1	1	1	3	1	1	1	1	60	5	0	0	1	1	1	2011	400	1	3	0	0	T2a	NX	M0	2	4	2		0	20
64	1	0	1	2	2	0	0	0	0	1	1	00	0	0	0	0	3	0	0	1	1	1	3	1	1	1	1	46	3.83333	0	0	1	1	1	2013	210	0	1	1	0	T1b1	N0	M0	1	2	0	0	0	40
40	0	0	0	1	1	0	0	0	0	1	1	30	30	3	2	1	2	1	1	1	2	1	5	0	1	1	1	45	3.75	0	0	1	1	1	2013	200	0	1	1	0	T1b1	N1	M0	1	2	1	1	0	25
53	0	0	1	1	1	0	0	0	0	0	0	00	0	0	0	0	3	2	0	1	1	1	3	1	1	1	1	39	3.25	0	0	1	1	1	2013	250	0	2	0	0	T1b1	N0	M0	1	2	0	0	0	6
39	0	0	0	0	0	0	0	0	0	1	1	00	0	0	0	0	3	0	0	1	1	1	3	1	1	1	1	44	3.66667	0	0	1	1	1	2013	400	1	3	1	0	T2a	N1	M0	2	4	1	1	0	40
62	1	0	1	2	2	2	2	1	0	1	1	00	0	0	0	0	3	0	0	1	1	1	3	1	1	1	0	33	2.75	0	0	1	1	1	2013	400	1	3	1	0	T2a	N0	M0	2	4	0	0	0	30
45	0	0	0	1	1	0	0	0	0	1	1	00	0	0	0	0	3	0	0	1	1	1	3	1	1	1	1	47	3.91667	1	1	1	1	1	2013	380	0	2	1	0	T1b1	N0	M0	1	2	0	0	0	35
43	0	0	0	1	1	0	0	0	0	0	0	30	30	3	2	1	0	1	1	0	0	0	0	0	1	0	0	13	1.08333	0	0	1	1	1	2013	210	0	1	1	0	T1b1	N0	M0	1	2	0	0	0	35
31	0	0	0	0	0	0	0	0	0	0	0	00	0	0	0	0	3	0	0	1	1	1	3	1	1	0	0	15	1.25	1	1	1	1	1	2013	250	0	2	0	0	T1b1	N1	M0	1	2	1	1	0	20
35	0	0	0	0	0	1	1	1	1	0	0	00	0	0	0	0	3	0	0	1	1	1	3	1	1	1	1	57	4.75	0	0	1	1	1	2012	250	0	2	1	0	T1b1	N0	M0	1	2	0	0	0	27
56	1	0	1	1	1	0	0	0	0	0	0	53	53	4	2	1	3	1	1	1	2	1	5	0	1	1	1	38	3.16667	0	0	1	1	1	2013	200	0	1	1	0	T1b1	N0	M0	1	2	0	0	0	21
34	0	0	0	0	0	0	0	0	0	1	1	00	0	0	0	0	2	0	0	1	1	1	3	1	1	1	1	39	3.25	0	0	1	1	1	2013	420	1	3	1	0	T2a	N0	M0	2	4	0	0	0	40
42	0	0	0	1	1	0	0	0	0	0	0	51	51	4	2	1	0	1	1	0	0	0	0	0	1	1	1	38	3.16667	0	0	1	1	1	2013	200	0	1	1	0	T1b1	N0	M0	1	2	0	0	0	35
68	1	0	1	2	2	0	0	0	0	0	0	53	53	4	2	1	1	1	1	1	2	1	5	0	1	0	0	23	1.91667	0	0	1	1	1	2013	400	1	3	1	0	T2a	N0	M0	2	4	0	0	0	30
93	1	1	1	2	3	0	0	0	0	1	1	62	62	5	2	0	0	1	1	0	0	0	0	0	0	0	0	5	0.416667	1	1	1	1	1	2014	400	1	3	1	0	T2a	NX	M0	2	4	2		0	35
21	0	0	0	0	0	0	0	0	0	1	1	00	0	0	0	1	3	0	0	1	1	1	3	1	1	1	1	43	3.58333	0	0	1	1	1	2013	210	0	1	1	0	T1b1	N1	M0	1	2	1	1	0	40
51	0	0	1	1	1	0	0	0	0	1	1	00	0	0	0	0	3	0	0	1	1	1	3	1	1	1	0	33	2.75	1	1	1	1	1	2014	210	0	1	1	0	T1b1	N0	M0	1	2	0	0	0	35
57	1	0	1	1	1	2	2	1	0	1	1	00	0	0	0	0	3	0	0	1	1	1	3	1	0	0	0	7	0.583333	0	0	1	1	1	2014	250	0	2	1	0	T1b1	N0	M0	1	2	0	0	0	33
31	0	0	0	0	0	1	1	1	1	1	1	40	40	3	2	1	0	1	1	0	0	0	0	0	1	1	0	32	2.66667	0	0	1	1	1	2014	200	0	1	0	0	T1b1	N0	M0	1	2	0	0	0	15
28	0	0	0	0	0	0	0	0	0	1	1	00	0	0	0	0	3	0	0	1	1	1	3	1	1	1	1	36	3	0	0	1	1	1	2013	250	0	2	1	0	T1b1	N0	M0	1	2	0	0	0	23
68	1	0	1	2	2	0	0	0	0	0	0	00	0	0	0	0	3	0	0	1	1	1	3	1	1	0	0	23	1.91667	1	1	1	1	1	2014	420	1	3	1	0	T2a	N1	M0	2	4	1	1	0	30
49	0	0	0	1	1	0	0	0	0	0	0	00	0	0	0	1	3	0	0	1	1	1	3	1	1	1	0	28	2.33333	1	1	1	1	1	2014	210	0	1	1	0	T1b1	N1	M0	1	2	1	1	0	40
71	1	1	1	2	2	0	0	0	0	0	0	00	0	0	0	0	3	0	0	1	1	1	3	1	1	1	0	29	2.41667	1	0	1	1	1	2014	220	0	1	1	0	T1b1	N1	M0	1	2	1	1	0	40
48	0	0	0	1	1	0	0	0	0	0	0	40	40	3	2	1	0	1	1	0	0	0	0	0	0	0	0	1	0.0833333	0	0	1	1	1	2013	200	0	1	1	0	T1b1	N0	M0	1	2	0	0	0	38
61	1	0	1	2	2	0	0	0	0	1	1	00	0	0	0	0	3	0	0	1	1	1	3	1	1	0	0	22	1.83333	0	0	1	1	1	2014	210	0	1	1	0	T1b1	N0	M0	1	2	0	0	0	34
46	0	0	0	1	1	0	0	0	0	0	0	53	53	4	2	1	0	1	1	0	0	1	1	0	1	1	0	31	2.58333	0	0	1	1	1	2014	400	1	3	1	0	T2a	N0	M0	2	4	0	0	0	40
41	0	0	0	1	1	0	0	0	0	0	0	00	0	0	0	0	3	0	0	1	1	1	3	1	1	0	0	18	1.5	1	1	1	1	1	2014	400	1	3	1	0	T2a	N1	M0	2	4	1	1	0	30
60	1	0	1	2	2	0	0	0	0	1	1	40	40	3	2	0	0	1	1	0	0	0	0	0	0	0	0	0	0	0	0	1	1	1	2013	390	0	2	1	0	T1b1	N0	M0	1	2	0	0	0	34
45	0	0	0	1	1	0	0	0	0	1	1	40	40	3	2	1	0	1	1	0	0	0	0	0	0	0	0	4	0.333333	0	0	1	1	1	2014	200	0	1	1	0	T1b1	N0	M0	1	2	0	0	0	23
53	0	0	1	1	1	0	0	0	0	1	1	00	0	0	0	0	2	0	0	1	1	1	3	1	1	1	0	27	2.25	0	0	1	1	1	2014	250	0	2	0	0	T1b1	N0	M0	1	2	0	0	0	20
84	1	1	1	2	3	0	0	0	0	1	1	00	0	0	0	0	3	0	0	1	1	1	3	1	1	0	0	17	1.41667	1	1	1	1	1	2014	250	0	2	1	0	T1b1	N0	M0	1	2	0	0	0	30
49	0	0	0	1	1	0	0	0	0	1	1	00	0	0	0	0	3	0	0	1	1	1	3	1	1	0	0	15	1.25	0	0	1	1	1	2014	210	0	1	0	0	T1b1	N1	M0	1	2	1	1	0	20
62	1	0	1	2	2	0	0	0	0	1	1	00	0	0	0	0	3	0	0	1	1	1	3	1	1	1	0	25	2.08333	0	0	1	1	1	2014	200	0	1	0	0	T1b1	N0	M0	1	2	0	0	0	10
62	1	0	1	2	2	0	0	0	0	0	0	00	0	0	0	0	3	0	0	1	1	1	3	1	1	1	0	26	2.16667	0	0	1	1	1	2014	210	0	1	1	0	T1b1	N0	M0	1	2	0	0	0	30
50	0	0	1	1	1	0	0	0	0	1	1	00	0	0	0	0	3	0	0	1	1	1	3	1	1	1	0	24	2	0	0	1	1	1	2014	200	0	1	1	0	T1b1	N0	M0	1	2	0	0	0	40
35	0	0	0	0	0	0	0	0	0	0	0	00	0	0	0	0	3	0	0	1	1	1	3	1	1	0	0	22	1.83333	0	0	1	1	1	2015	250	0	2	0	0	T1b1	N1	M0	1	2	1	1	0	20
35	0	0	0	0	0	0	0	0	0	1	1	00	0	0	0	0	3	0	0	1	1	1	3	1	1	0	0	20	1.66667	0	0	1	1	1	2015	250	0	2	1	0	T1b1	N1	M0	1	2	1	1	0	35
40	0	0	0	1	1	0	0	0	0	0	0	00	0	0	0	0	3	0	0	1	1	1	3	1	1	0	0	17	1.41667	0	0	1	1	1	2015	300	0	2	1	0	T1b1	N1	M0	1	2	1	1	0	35
43	0	0	0	1	1	0	0	0	0	1	1	00	0	0	0	1	3	0	0	1	1	1	3	1	1	0	0	21	1.75	0	0	1	1	1	2015	250	0	2	1	0	T1b1	N1	M0	1	2	1	1	0	30
53	0	0	1	1	1	0	0	0	0	0	0	00	0	0	0	0	3	0	0	1	1	1	3	1	1	0	0	19	1.58333	0	0	1	1	1	2015	200	0	1	1	0	T1b1	N0	M0	1	2	0	0	0	40
52	0	0	1	1	1	0	0	0	0	1	1	00	0	0	0	1	2	0	0	1	1	1	3	1	1	0	0	17	1.41667	0	0	1	1	1	2015	200	0	1	1	0	T1b1	N1	M0	1	2	1	1	0	40
42	0	0	0	1	1	0	0	0	0	1	1	00	0	0	0	0	3	0	0	1	1	1	3	1	1	0	0	20	1.66667	0	0	1	1	1	2015	250	0	2	1	0	T1b1	N1	M0	1	2	1	1	0	40
23	0	0	0	0	0	0	0	0	0	1	1	51	51	4	2	1	1	1	1	1	2	1	5	0	1	0	0	16	1.33333	0	0	1	1	1	2015	200	0	1	1	0	T1b1	N1	M0	1	2	1	1	0	33
70	1	1	1	2	2	0	0	0	0	1	1	00	0	0	0	0	2	0	0	1	1	1	3	1	1	0	0	16	1.33333	0	0	1	1	1	2015	210	0	1	1	0	T1b1	N0	M0	1	2	0	0	0	40
60	1	0	1	2	2	1	1	1	1	0	0	00	0	0	0	0	3	0	0	1	1	1	3	1	1	0	0	16	1.33333	0	0	1	1	1	2015	250	0	2	1	0	T1b1	N0	M0	1	2	0	0	0	40
39	0	0	0	0	0	0	0	0	0	0	0	62	62	5	2	1	1	1	1	1	2	0	4	0	1	0	0	12	1	0	0	1	1	1	2015	380	0	2	1	0	T1b1	N0	M0	1	2	0	0	0	37
73	1	1	1	2	2	0	0	0	0	1	1	00	0	0	0	0	3	0	0	1	1	1	3	1	1	0	0	15	1.25	0	0	1	1	1	2015	200	0	1	0	0	T1b1	N0	M0	1	2	0	0	0	10
57	1	0	1	1	1	1	1	1	1	2		00	0	0	0	0	3	0	0	1	1	1	3	1	1	1	1	194	16.1667	1	0	1	1	1	2000	200	0	1	1	0	T1b	N0	M0	1	2	0	0	0	40
64	1	0	1	2	2	0	0	0	0	0	0	00	0	0	0	0	3	0	0	1	1	1	3	1	1	1	1	189	15.75	0	0	1	1	1	2001	400	1	3	1	0	T2a	N0	M0	2	4	0	0	0	24
46	0	0	0	1	1	0	0	0	0	0	0	00	0	0	0	0	3	0	0	1	1	1	3	1	1	1	1	179	14.9167	0	0	1	1	1	2002	200	0	1	1	0	T1b	N0	M0	1	2	0	0	0	40
44	0	0	0	1	1	0	0	0	0	2		53	53	4	2	1	3	1	1	1	2	1	5	0	1	1	1	175	14.5833	0	0	1	1	1	2002	200	0	1	1	0	T1b	N1	M0	1	2	1	1	0	30
68	1	0	1	2	2	0	0	0	0	1	1	50	50	4	2	0	3	1	1	1	2	0	4	0	1	1	1	55	4.58333	1	0	1	1	1	2002	200	0	1	1	0	T1b	N0	M0	1	2	0	0	0	35
42	0	0	0	1	1	0	0	0	0	1	1	00	0	0	0	0	3	0	0	1	1	1	3	1	1	1	1	161	13.4167	0	0	1	1	1	2003	400	1	3	0	0	T2a	N0	M0	2	4	0	0	0	20
36	0	0	0	0	0	0	0	0	0	0	0	00	0	0	0	0	3	0	0	1	1	1	3	1	1	0	0	23	1.91667	1	1	1	1	1	2004	200	0	1	1	0	T1b1	N0	M0	1	2	0	0	0	40
35	0	0	0	0	0	0	0	0	0	0	0	00	0	0	0	0	3	0	0	1	1	1	3	1	1	0	0	19	1.58333	1	1	1	1	1	2004	250	0	2	1	0	T1b1	N0	M0	1	2	0	0	0	29
37	0	0	0	0	0	0	0	0	0	1	1	00	0	0	0	1	3	0	0	1	1	1	3	1	1	1	1	153	12.75	0	0	1	1	1	2004	250	0	2	1	0	T1b1	N1	M0	1	2	1	1	0	30
31	0	0	0	0	0	0	0	0	0	1	1	00	0	0	0	0	3	0	0	1	1	1	3	1	1	1	1	151	12.5833	0	0	1	1	1	2004	250	0	2	0	0	T1b1	N0	M0	1	2	0	0	0	5
29	0	0	0	0	0	0	0	0	0	1	1	00	0	0	0	1	3	0	0	1	1	1	3	1	1	1	1	111	9.25	1	1	1	1	1	2004	200	0	1	1	0	T1b1	N1	M0	1	2	1	1	0	30
50	0	0	1	1	1	0	0	0	0	1	1	00	0	0	0	0	3	0	0	1	1	1	3	1	1	1	1	70	5.83333	1	0	1	1	1	2005	400	1	3	1	0	T2a	N0	M0	2	4	0	0	0	25
41	0	0	0	1	1	0	0	0	0	1	1	00	0	0	0	1	3	0	0	1	1	1	3	1	1	0	0	17	1.41667	1	1	1	1	1	2005	250	0	2	1	0	T1b1	N1	M0	1	2	1	1	0	40
52	0	0	1	1	1	0	0	0	0	0	0	00	0	0	0	0	3	0	0	1	1	1	3	1	1	1	1	140	11.6667	0	0	1	1	1	2005	250	0	2	1	0	T1b1	N0	M0	1	2	0	0	0	30
31	0	0	0	0	0	0	0	0	0	0	0	00	0	0	0	1	3	0	0	1	1	1	3	1	1	1	1	139	11.5833	0	0	1	1	1	2005	200	0	1	1	0	T1b1	N1	M0	1	2	1	1	0	40
68	1	0	1	2	2	0	0	0	0	0	0	00	0	0	0	0	3	0	0	1	1	1	3	1	1	1	1	92	7.66667	1	0	1	1	1	2005	400	1	3	1	0	T2a	N0	M0	2	4	0	0	0	30
36	0	0	0	0	0	0	0	0	0	0	0	00	0	0	0	1	3	0	0	1	1	1	3	1	1	0	0	15	1.25	1	1	1	1	1	2006	250	0	2	1	0	T1b1	N1	M0	1	2	1	1	0	30
51	0	0	1	1	1	0	0	0	0	1	1	00	0	0	0	0	3	0	0	1	1	1	3	1	1	1	1	120	10	0	0	1	1	1	2006	250	0	2	1	0	T1b1	N0	M0	1	2	0	0	0	31
34	0	0	0	0	0	1	1	1	1	0	0	00	0	0	0	0	3	0	0	1	1	1	3	1	1	1	1	121	10.0833	0	0	1	1	1	2006	250	0	2	0	0	T1b1	N0	M0	1	2	0	0	0	20
35	0	0	0	0	0	0	0	0	0	0	0	00	0	0	0	2	3	0	0	1	1	1	3	1	1	1	1	42	3.5	1	0	1	1	1	2007	250	0	2	1	0	T1b1	N0	M0	1	2	0	0	0	30
63	1	0	1	2	2	0	0	0	0	1	1	00	0	0	0	0	3	0	0	1	1	1	3	1	0	0	0	11	0.916667	1	0	1	1	1	2006	250	0	2	1	0	T1b1	N0	M0	1	2	0	0	0	30
53	0	0	1	1	1	0	0	0	0	1	1	40	40	3	2	0	3	1	1	1	2	1	5	0	1	1	0	32	2.66667	1	0	1	1	1	2007	400	1	3	1	0	T2a	N0	M0	2	4	0	0	0	40
33	0	0	0	0	0	0	0	0	0	0	0	00	0	0	0	0	3	0	0	1	1	1	3	1	1	1	1	94	7.83333	0	0	1	1	1	2007	250	0	2	1	0	T1b1	N0	M0	1	2	0	0	0	40
59	1	0	1	1	1	0	0	0	0	1	1	00	0	0	0	0	3	0	0	1	1	1	3	1	1	1	1	104	8.66667	0	0	1	1	1	2008	250	0	2	1	0	T1b1	N0	M0	1	2	0	0	0	40
59	1	0	1	1	1	0	0	0	0	0	0	00	0	0	0	0	3	0	0	1	1	1	3	1	1	1	1	99	8.25	0	0	1	1	1	2008	400	1	3	1	0	T2a	N0	M0	2	4	0	0	0	30
53	0	0	1	1	1	0	0	0	0	1	1	00	0	0	0	0	3	0	0	1	1	1	3	1	1	1	1	98	8.16667	0	0	1	1	1	2008	250	0	2	1	0	T1b1	N0	M0	1	2	0	0	0	40
22	0	0	0	0	0	0	0	0	0	2		53	53	4	2	1	1	1	1	1	2	1	5	0	1	1	1	97	8.08333	0	0	1	1	1	2007	250	0	2	1	0	T1b1	N0	M0	1	2	0	0	0	28
25	0	0	0	0	0	1	1	1	1	1	1	00	0	0	0	0	3	0	0	1	1	1	3	1	1	1	1	94	7.83333	0	0	1	1	1	2009	200	0	1	0	0	T1b1	N0	M0	1	2	0	0	0	20
42	0	0	0	1	1	0	0	0	0	0	0	00	0	0	0	0	3	0	0	1	1	1	3	1	1	1	1	91	7.58333	0	0	1	1	1	2009	400	1	3	1	0	T2a	N0	M0	2	4	0	0	0	40
35	0	0	0	0	0	0	0	0	0	0	0	00	0	0	0	0	3	0	0	1	1	1	3	1	1	1	1	87	7.25	0	0	1	1	1	2009	250	0	2	1	0	T1b1	N1	M0	1	2	1	1	0	40
49	0	0	0	1	1	0	0	0	0	0	0	30	30	3	2	0	3	1	1	1	2	1	5	0	1	1	1	83	6.91667	0	0	1	1	1	2010	210	0	1	1	0	T1b1	N0	M0	1	2	0	0	0	30
52	0	0	1	1	1	0	0	0	0	0	0	00	0	0	0	1	2	0	0	1	1	1	3	1	1	1	0	31	2.58333	0	0	1	1	1	2010	220	0	1	1	0	T1b1	N1	M0	1	2	1	1	0	25
67	1	0	1	2	2	0	0	0	0	0	0	00	0	0	0	0	3	0	0	1	1	1	3	1	1	1	1	69	5.75	0	0	1	1	1	2011	250	0	2	1	0	T1b1	N0	M0	1	2	0	0	0	40
68	1	0	1	2	2	2	2	1	0	0	0	00	0	0	0	0	3	0	0	1	1	1	3	1	1	1	1	76	6.33333	0	0	1	1	1	2010	210	0	1	1	0	T1b1	N0	M0	1	2	0	0	0	30
36	0	0	0	0	0	0	0	0	0	1	1	40	40	3	2	1	0	1	1	0	0	0	0	0	1	1	1	65	5.41667	0	0	1	1	1	2011	210	0	1	0	0	T1b1	N0	M0	1	2	0	0	0	20
53	0	0	1	1	1	1	1	1	1	1	1	00	0	0	0	0	3	0	0	1	1	1	3	1	1	1	1	56	4.66667	0	0	1	1	1	2012	380	0	2	0	0	T1b1	N0	M0	1	2	0	0	0	15
42	0	0	0	1	1	1	1	1	1	0	0	53	53	4	2	1	0	1	1	0	0	0	0	0	1	1	1	52	4.33333	0	0	1	1	1	2012	250	0	2	1	0	T1b1	N0	M0	1	2	0	0	0	40
44	0	0	0	1	1	0	0	0	0	1	1	00	0	0	0	0	3	0	0	1	1	1	3	1	1	1	1	46	3.83333	0	0	1	1	1	2013	220	0	1	1	0	T1b1	N0	M0	1	2	0	0	0	30
40	0	0	0	1	1	0	0	0	0	1	1	00	0	0	0	1	3	0	0	1	1	1	3	1	1	1	1	41	3.41667	0	0	1	1	1	2013	250	0	2	0	0	T1b1	N1	M0	1	2	1	1	0	20
66	1	0	1	2	2	0	0	0	0	1	1	50	50	4	2	1	0	1	1	0	0	0	0	0	1	0	0	15	1.25	1	1	1	1	1	2013	250	0	2	1	0	T1b1	N0	M0	1	2	0	0	0	30
42	0	0	0	1	1	0	0	0	0	0	0	00	0	0	0	0	3	0	0	1	1	1	3	1	1	1	1	36	3	0	0	1	1	1	2013	250	0	2	1	0	T1b1	N0	M0	1	2	0	0	0	35
31	0	0	0	0	0	0	0	0	0	0	0	50	50	4	2	1	3	1	1	1	2	1	5	0	1	1	0	27	2.25	0	0	1	1	1	2014	410	1	3	1	0	T2a	N0	M0	2	4	0	0	0	40
31	0	0	0	0	0	0	0	0	0	0	0	00	0	0	0	0	3	0	0	1	1	1	3	1	1	1	0	30	2.5	0	0	1	1	1	2014	250	0	2	0	0	T1b1	N0	M0	1	2	0	0	0	18
53	0	0	1	1	1	0	0	0	0	1	1	00	0	0	0	0	3	0	0	1	1	1	3	1	1	1	0	25	2.08333	1	0	1	1	1	2014	210	0	1	1	0	T1b1	N0	M0	1	2	0	0	0	25
66	1	0	1	2	2	0	0	0	0	1	1	00	0	0	0	0	3	0	0	1	1	1	3	1	1	0	0	23	1.91667	0	0	1	1	1	2015	250	0	2	1	0	T1b1	N0	M0	1	2	0	0	0	40
33	0	0	0	0	0	0	0	0	0	0	0	00	0	0	0	1	3	0	0	1	1	1	3	1	1	0	0	20	1.66667	0	0	1	1	1	2015	250	0	2	1	0	T1b1	N0	M0	1	2	0	0	0	40
60	1	0	1	2	2	0	0	0	0	1	1	00	0	0	0	0	3	0	0	1	1	1	3	1	1	0	0	14	1.16667	0	0	1	1	1	2015	420	1	3	1	0	T2a	N0	M0	2	4	0	0	0	26
48	0	0	0	1	1	0	0	0	0	1	1	40	40	3	2	0	0	1	1	0	0	0	0	0	1	0	0	18	1.5	0	0	1	1	1	2015	210	0	1	0	0	T1b1	N0	M0	1	2	0	0	0	20
54	1	0	1	1	1	1	1	1	1	1	1	00	0	0	0	1	3	0	0	1	1	1	3	1	1	0	0	17	1.41667	0	0	1	1	1	2015	210	0	1	1	0	T1b1	N1	M0	1	2	1	1	0	40
45	0	0	0	1	1	0	0	0	0	1	1	00	0	0	0	0	3	0	0	1	1	1	3	1	1	1	1	200	16.6667	0	0	1	1	1	2000	200	0	1	1	0	T1b	NX	M0	1	2	2		0	40
35	0	0	0	0	0	1	1	1	1	1	1	00	0	0	0	0	3	0	0	1	1	1	3	1	1	1	1	192	16	0	0	1	1	1	2000	200	0	1	1	0	T1b	N1	M0	1	2	1	1	0	40
51	0	0	1	1	1	1	1	1	1	1	1	30	30	3	2	1	1	1	1	1	2	1	5	0	1	1	1	181	15.0833	0	0	1	1	1	2001	400	1	3	1	0	T2a	N1	M0	2	4	1	1	0	35
33	0	0	0	0	0	0	0	0	0	0	0	53	53	4	2	1	3	1	1	1	2	1	5	0	1	1	1	189	15.75	0	0	1	1	1	2001	200	0	1	0	0	T1b	N1	M0	1	2	1	1	0	12
64	1	0	1	2	2	0	0	0	0	0	0	53	53	4	2	1	0	1	1	0	0	0	0	0	1	1	1	129	10.75	1	0	1	1	1	2003	200	0	1	1	0	T1b	N1	M0	1	2	1	1	0	35
41	0	0	0	1	1	0	0	0	0	1	1	00	0	0	0	0	3	0	0	1	1	1	3	1	1	1	1	74	6.16667	1	0	1	1	1	2004	200	0	1	1	0	T1b1	N0	M0	1	2	0	0	0	40
42	0	0	0	1	1	0	0	0	0	0	0	00	0	0	0	0	2	0	0	1	1	1	3	1	1	1	1	98	8.16667	0	0	1	1	1	2005	300	0	2	1	0	T1b1	N0	M0	1	2	0	0	0	30
84	1	1	1	2	3	1	1	1	1	1	1	00	0	0	0	0	3	0	0	1	1	1	3	1	1	1	1	52	4.33333	1	1	1	1	1	2007	250	0	2	1	0	T1b1	N0	M0	1	2	0	0	0	30
31	0	0	0	0	0	1	1	1	1	1	1	00	0	0	0	1	3	0	0	1	1	1	3	1	1	0	0	18	1.5	1	1	1	1	1	2007	250	0	2	1	0	T1b1	N1	M0	1	2	1	1	0	40
37	0	0	0	0	0	1	1	1	1	0	0	50	50	4	2	1	1	1	1	1	2	0	4	0	1	1	1	157	13.0833	0	0	1	1	1	2003	200	0	1	1	0	T1b	N0	M0	1	2	0	0	0	40
71	1	1	1	2	2	0	0	0	0	1	1	51	51	4	2	1	0	1	1	0	0	0	0	0	1	1	1	128	10.6667	0	0	1	1	1	2006	250	0	2	1	0	T1b1	N0	M0	1	2	0	0	0	34
50	0	0	1	1	1	0	0	0	0	1	1	00	0	0	0	1	3	0	0	1	1	1	3	1	1	1	1	85	7.08333	0	0	1	1	1	2006	250	0	2	1	0	T1b1	N1	M0	1	2	1	1	0	40
46	0	0	0	1	1	0	0	0	0	0	0	40	40	3	2	1	0	1	1	0	0	0	0	0	1	1	1	123	10.25	0	0	1	1	1	2006	200	0	1	1	0	T1b1	N0	M0	1	2	0	0	0	38
46	0	0	0	1	1	1	1	1	1	0	0	00	0	0	0	0	3	0	0	1	1	1	3	1	1	1	1	110	9.16667	0	0	1	1	1	2007	400	1	3	1	0	T2a	N0	M0	2	4	0	0	0	35
33	0	0	0	0	0	0	0	0	0	1	1	40	40	3	2	1	1	1	1	1	2	1	5	0	1	0	0	20	1.66667	1	1	1	1	1	2006	250	0	2	1	0	T1b1	N1	M0	1	2	1	1	0	34
34	0	0	0	0	0	0	0	0	0	0	0	00	0	0	0	0	3	0	0	1	1	1	3	1	1	1	1	52	4.33333	1	1	1	1	1	2007	400	1	3	1	0	T2a	N0	M0	2	4	0	0	0	30
62	1	0	1	2	2	0	0	0	0	0	0	00	0	0	0	0	3	0	0	1	1	1	3	1	1	1	1	200	16.6667	0	0	1	1	1	2000	200	0	1	1	0	T1b	N0	M0	1	2	0	0	0	40
44	0	0	0	1	1	0	0	0	0	0	0	00	0	0	0	0	3	0	0	1	1	1	3	1	1	1	1	118	9.83333	0	0	1	1	1	2003	200	0	1	1	0	T1b	N0	M0	1	2	0	0	0	40
57	1	0	1	1	1	1	1	1	1	0	0	00	0	0	0	0	3	0	0	1	1	1	3	1	1	1	1	80	6.66667	1	1	1	1	1	2006	300	0	2	0	0	T1b1	N0	M0	1	2	0	0	0	12
39	0	0	0	0	0	0	0	0	0	0	0	00	0	0	0	0	3	0	0	1	1	1	3	1	1	1	1	136	11.3333	0	0	1	1	1	2003	200	0	1	0	0	T1b	N0	M0	1	2	0	0	0	20
39	0	0	0	0	0	0	0	0	0	0	0	00	0	0	0	0	2	0	0	1	1	1	3	1	1	1	1	78	6.5	1	0	1	1	1	2008	250	0	2	1	0	T1b1	N0	M0	1	2	0	0	0	30
69	1	0	1	2	2	1	1	1	1	0	0	53	53	4	2	1	1	1	1	1	2	1	5	0	1	1	1	96	8	0	0	1	1	1	2008	400	1	3	1	0	T2a	N0	M0	2	4	0	0	0	34
40	0	0	0	1	1	0	0	0	0	0	0	40	40	3	2	0	1	1	1	1	2	0	4	0	0	0	0	4	0.333333	0	0	1	1	1	2009	200	0	1	1	0	T1b1	N0	M0	1	2	0	0	0	30
64	1	0	1	2	2	0	0	0	0	1	1	53	53	4	2	1	0	1	1	0	0	0	0	0	1	1	1	38	3.16667	1	0	1	1	1	2009	400	1	3	1	0	T2a	N0	M0	2	4	0	0	0	40
47	0	0	0	1	1	1	1	1	1	1	1	50	50	4	2	1	1	1	1	1	2	1	5	0	1	1	1	82	6.83333	0	0	1	1	1	2010	250	0	2	1	0	T1b1	N1	M0	1	2	1	1	0	35
58	1	0	1	1	1	1	1	1	1	0	0	50	50	4	2	1	0	1	1	0	0	0	0	0	1	1	1	67	5.58333	0	0	1	1	1	2011	380	0	2	0	0	T1b1	N0	M0	1	2	0	0	0	15
69	1	0	1	2	2	0	0	0	0	1	1	00	0	0	0	0	3	0	0	1	1	1	3	1	1	1	1	75	6.25	0	0	1	1	1	2010	300	0	2	1	0	T1b1	N0	M0	1	2	0	0	0	39
62	1	0	1	2	2	0	0	0	0	0	0	00	0	0	0	0	2	0	0	1	1	1	3	1	1	1	1	65	5.41667	0	0	1	1	1	2011	400	1	3	1	0	T2a	N0	M0	2	4	0	0	0	30
80	1	1	1	2	3	1	1	1	1	1	1	00	0	0	0	0	3	0	0	1	1	1	3	1	1	1	1	57	4.75	0	0	1	1	1	2012	440	1	3	1	0	T2a	N0	M0	2	4	0	0	0	40
34	0	0	0	0	0	1	1	1	1	1	1	00	0	0	0	0	3	0	0	1	1	1	3	1	1	1	1	55	4.58333	0	0	1	1	1	2012	440	1	3	1	0	T2a	N0	M0	2	4	0	0	0	40
44	0	0	0	1	1	1	1	1	1	0	0	00	0	0	0	0	2	0	0	1	1	1	3	1	1	1	0	28	2.33333	0	0	1	1	1	2014	420	1	3	0	0	T2a	N0	M0	2	4	0	0	0	14
43	0	0	0	1	1	0	0	0	0	1	1	00	0	0	0	0	3	0	0	1	1	1	3	1	1	0	0	15	1.25	0	0	1	1	1	2015	250	0	2	1	0	T1b1	N1	M0	1	2	1	1	0	35
40	0	0	0	1	1	1	1	1	1	0	0	00	0	0	0	0	3	0	0	1	1	1	3	1	1	1	1	201	16.75	0	0	1	1	1	2000	200	0	1	1	0	T1b	N0	M0	1	2	0	0	0	40
65	1	0	1	2	2	0	0	0	0	1	1	50	50	4	2	0	0	1	1	0	0	0	0	0	0	0	0	0	0	1	0	1	1	1	2001	400	1	3	1	0	T2a	NX	M0	2	4	2		0	30
49	0	0	0	1	1	0	0	0	0	0	0	00	0	0	0	0	3	0	0	1	1	1	3	1	1	1	1	164	13.6667	1	0	1	1	1	2002	200	0	1	1	0	T1b	N0	M0	1	2	0	0	0	40
68	1	0	1	2	2	1	1	1	1	1	1	00	0	0	0	0	3	0	0	1	1	1	3	1	1	1	1	47	3.91667	1	0	1	1	1	2002	200	0	1	1	0	T1b	N0	M0	1	2	0	0	0	25
45	0	0	0	1	1	0	0	0	0	1	1	00	0	0	0	0	3	0	0	1	1	1	3	1	1	1	1	173	14.4167	0	0	1	1	1	2002	200	0	1	1	0	T1b	N0	M0	1	2	0	0	0	35
76	1	1	1	2	2	1	1	1	1	1	1	00	0	0	0	0	3	0	0	1	1	1	3	1	0	0	0	10	0.833333	1	1	1	1	1	2002	200	0	1	1	0	T1b	N0	M0	1	2	0	0	0	30
48	0	0	0	1	1	0	0	0	0	0	0	62	62	5	2	1	0	1	1	0	0	0	0	0	1	1	1	163	13.5833	0	0	1	1	1	2003	200	0	1	0	0	T1b	N0	M0	1	2	0	0	0	8
41	0	0	0	1	1	0	0	0	0	0	0	51	51	4	2	1	3	1	1	1	2	1	5	0	1	1	1	156	13	0	0	1	1	1	2003	200	0	1	1	0	T1b	N0	M0	1	2	0	0	0	38
64	1	0	1	2	2	1	1	1	1	0	0	00	0	0	0	0	3	0	0	1	1	1	3	1	1	1	0	33	2.75	1	1	1	1	1	2004	200	0	1	1	0	T1b1	N0	M0	1	2	0	0	0	30
53	0	0	1	1	1	0	0	0	0	0	0	00	0	0	0	0	3	2	0	1	1	1	3	1	1	1	1	150	12.5	0	0	1	1	1	2004	400	1	3	1	0	T2a	N0	M0	2	4	0	0	0	40
71	1	1	1	2	2	0	0	0	0	1	1	62	62	5	2	1	1	1	1	1	2	1	5	0	1	1	1	147	12.25	0	0	1	1	1	2004	250	0	2	1	0	T1b1	N1	M0	1	2	1	1	0	35
61	1	0	1	2	2	0	0	0	0	1	1	00	0	0	0	0	3	0	0	1	1	1	3	1	1	1	1	148	12.3333	0	0	1	1	1	2004	200	0	1	1	0	T1b1	N0	M0	1	2	0	0	0	25
55	1	0	1	1	1	0	0	0	0	0	0	00	0	0	0	0	3	0	0	1	1	1	3	1	1	1	1	150	12.5	0	0	1	1	1	2004	300	0	2	1	0	T1b1	N1	M0	1	2	1	1	0	25
32	0	0	0	0	0	0	0	0	0	1	1	00	0	0	0	0	3	0	0	1	1	1	3	1	1	1	1	148	12.3333	0	0	1	1	1	2004	200	0	1	1	0	T1b1	N0	M0	1	2	0	0	0	30
30	0	0	0	0	0	0	0	0	0	1	1	30	30	3	2	1	1	1	1	1	2	1	5	0	1	1	1	142	11.8333	0	0	1	1	1	2005	200	0	1	1	0	T1b1	N1	M0	1	2	1	1	0	35
53	0	0	1	1	1	0	0	0	0	1	1	00	0	0	0	0	2	0	0	1	1	1	3	1	1	1	1	140	11.6667	0	0	1	1	1	2005	250	0	2	0	0	T1b1	N0	M0	1	2	0	0	0	15
48	0	0	0	1	1	0	0	0	0	0	0	60	60	5	2	1	3	1	1	1	2	0	4	0	1	0	0	19	1.58333	1	1	1	1	1	2005	400	1	3	1	0	T2a	N0	M0	2	4	0	0	0	40
49	0	0	0	1	1	0	0	0	0	0	0	00	0	0	0	0	3	0	0	1	1	1	3	1	1	1	1	138	11.5	0	0	1	1	1	2005	200	0	1	1	0	T1b1	N0	M0	1	2	0	0	0	40
47	0	0	0	1	1	0	0	0	0	1	1	00	0	0	0	0	3	0	0	1	1	1	3	1	1	1	1	134	11.1667	0	0	1	1	1	2005	200	0	1	0	0	T1b1	N0	M0	1	2	0	0	0	20
41	0	0	0	1	1	1	1	1	1	1	1	00	0	0	0	0	3	0	0	1	1	1	3	1	1	1	1	128	10.6667	0	0	1	1	1	2006	200	0	1	1	0	T1b1	N0	M0	1	2	0	0	0	40
69	1	0	1	2	2	0	0	0	0	0	0	00	0	0	0	0	3	0	0	1	1	1	3	1	1	1	1	129	10.75	0	0	1	1	1	2006	250	0	2	1	0	T1b1	N0	M0	1	2	0	0	0	40
57	1	0	1	1	1	1	1	1	1	1	1	40	40	3	2	0	3	1	1	1	2	1	5	0	1	1	1	42	3.5	1	1	1	1	1	2006	200	0	1	1	0	T1b1	N1	M0	1	2	1	1	0	35
67	1	0	1	2	2	0	0	0	0	0	0	00	0	0	0	1	3	0	0	1	1	1	3	1	1	1	1	50	4.16667	1	1	1	1	1	2007	250	0	2	1	0	T1b1	N1	M0	1	2	1	1	0	30
79	1	1	1	2	2	0	0	0	0	2		53	53	4	2	1	0	1	1	0	0	0	0	0	1	1	1	85	7.08333	1	0	1	1	1	2007	250	0	2	1	0	T1b1	N0	M0	1	2	0	0	0	27
61	1	0	1	2	2	0	0	0	0	1	1	00	0	0	0	0	3	0	0	1	1	1	3	1	1	1	1	113	9.41667	0	0	1	1	1	2007	250	0	2	1	0	T1b1	N0	M0	1	2	0	0	0	40
55	1	0	1	1	1	0	0	0	0	0	0	00	0	0	0	0	3	0	0	1	1	1	3	1	1	0	0	21	1.75	1	1	1	1	1	2007	250	0	2	1	0	T1b1	N0	M0	1	2	0	0	0	40
58	1	0	1	1	1	1	1	1	1	1	1	00	0	0	0	0	3	0	0	1	1	1	3	1	1	1	0	26	2.16667	1	0	1	1	1	2007	400	1	3	1	0	T2a	N1	M0	2	4	1	1	0	35
39	0	0	0	0	0	0	0	0	0	1	1	00	0	0	0	1	3	0	0	1	1	1	3	1	1	1	1	91	7.58333	0	0	1	1	1	2007	400	1	3	1	0	T2a	N0	M0	2	4	0	0	0	40
76	1	1	1	2	2	1	1	1	1	1	1	00	0	0	0	0	3	0	0	1	1	1	3	1	1	1	1	100	8.33333	1	0	1	1	1	2008	200	0	1	0	0	T1b1	N0	M0	1	2	0	0	0	10
41	0	0	0	1	1	1	1	1	1	1	1	00	0	0	0	1	3	0	0	1	1	1	3	1	1	1	1	110	9.16667	0	0	1	1	1	2007	250	0	2	1	0	T1b1	N0	M0	1	2	0	0	0	40
60	1	0	1	2	2	0	0	0	0	0	0	00	0	0	0	0	3	0	0	1	1	1	3	1	1	1	1	114	9.5	0	0	1	1	1	2007	200	0	1	1	0	T1b1	N0	M0	1	2	0	0	0	28
45	0	0	0	1	1	2	2	1	0	0	0	00	0	0	0	1	3	0	0	1	1	1	3	1	1	1	1	95	7.91667	0	0	1	1	1	2009	250	0	2	1	0	T1b1	N0	M0	1	2	0	0	0	40
74	1	1	1	2	2	0	0	0	0	2		00	0	0	0	0	2	0	0	1	1	1	3	1	1	1	1	72	6	1	0	1	1	1	2009	400	1	3	1	0	T2a	N0	M0	2	4	0	0	0	30
40	0	0	0	1	1	0	0	0	0	1	1	00	0	0	0	0	3	0	0	1	1	1	3	1	1	1	1	89	7.41667	0	0	1	1	1	2009	200	0	1	0	0	T1b1	N0	M0	1	2	0	0	0	12
70	1	1	1	2	2	0	0	0	0	1	1	50	50	4	2	1	1	1	1	1	2	1	5	0	1	1	1	91	7.58333	0	0	1	1	1	2009	380	0	2	1	0	T1b1	N1	M0	1	2	1	1	0	34
33	0	0	0	0	0	0	0	0	0	0	0	00	0	0	0	1	2	0	0	1	1	1	3	1	1	1	0	25	2.08333	1	1	1	1	1	2009	400	1	3	1	0	T2a	N1	M0	2	4	1	1	0	28
57	1	0	1	1	1	1	1	1	1	1	1	00	0	0	0	0	3	0	0	1	1	1	3	1	1	1	1	86	7.16667	0	0	1	1	1	2009	200	0	1	1	0	T1b1	N1	M0	1	2	1	1	0	40
63	1	0	1	2	2	0	0	0	0	0	0	00	0	0	0	0	3	0	0	1	1	1	3	1	1	1	1	85	7.08333	0	0	1	1	1	2009	400	1	3	1	0	T2a	N0	M0	2	4	0	0	0	40
27	0	0	0	0	0	0	0	0	0	0	0	00	0	0	0	1	3	0	0	1	1	1	3	1	1	1	1	84	7	0	0	1	1	1	2009	250	0	2	1	0	T1b1	N1	M0	1	2	1	1	0	28
42	0	0	0	1	1	1	1	1	1	0	0	40	40	3	2	1	1	1	1	1	2	1	5	0	1	1	1	78	6.5	0	0	1	1	1	2010	400	1	3	1	0	T2a	N0	M0	2	4	0	0	0	36
52	0	0	1	1	1	0	0	0	0	0	0	53	53	4	2	1	0	1	1	0	0	0	0	0	1	1	1	78	6.5	0	0	1	1	1	2010	200	0	1	1	0	T1b1	N0	M0	1	2	0	0	0	30
36	0	0	0	0	0	0	0	0	0	0	0	00	0	0	0	0	2	0	0	1	1	1	3	1	1	1	1	74	6.16667	0	0	1	1	1	2010	400	1	3	1	0	T2a	N0	M0	2	4	0	0	0	40
77	1	1	1	2	2	0	0	0	0	1	1	00	0	0	0	0	3	0	0	1	1	1	3	1	1	1	1	79	6.58333	0	0	1	1	1	2010	210	0	1	1	0	T1b1	N0	M0	1	2	0	0	0	27
28	0	0	0	0	0	0	0	0	0	0	0	61	61	5	2	1	1	1	1	1	2	1	5	0	1	1	1	73	6.08333	0	0	1	1	1	2010	210	0	1	1	0	T1b1	N1	M0	1	2	1	1	0	39
60	1	0	1	2	2	0	0	0	0	0	0	00	0	0	0	1	2	0	0	1	1	1	3	1	1	1	1	71	5.91667	0	0	1	1	1	2011	250	0	2	1	0	T1b1	N1	M0	1	2	1	1	0	32
65	1	0	1	2	2	0	0	0	0	2		30	30	3	2	0	0	1	1	0	0	0	0	0	0	0	0	8	0.666667	1	1	1	1	1	2011	210	0	1	1	0	T1b1	N0	M0	1	2	0	0	0	40
24	0	0	0	0	0	0	0	0	0	2		00	0	0	0	1	3	0	0	1	1	1	3	1	1	1	1	75	6.25	0	0	1	1	1	2010	210	0	1	1	0	T1b1	N0	M0	1	2	0	0	0	40
46	0	0	0	1	1	1	1	1	1	0	0	30	30	3	2	1	0	1	1	0	0	0	0	0	1	1	1	44	3.66667	1	1	1	1	1	2011	200	0	1	0	0	T1b1	N0	M0	1	2	0	0	0	15
39	0	0	0	0	0	1	1	1	1	1	1	50	50	4	2	1	1	1	1	1	2	0	4	0	1	1	1	75	6.25	0	0	1	1	1	2010	210	0	1	1	0	T1b1	N0	M0	1	2	0	0	0	32
88	1	1	1	2	3	0	0	0	0	1	1	00	0	0	0	0	3	0	0	1	1	1	3	1	1	1	1	67	5.58333	0	0	1	1	1	2011	220	0	1	1	0	T1b1	N0	M0	1	2	0	0	0	40
38	0	0	0	0	0	0	0	0	0	0	0	00	0	0	0	0	3	0	0	1	1	1	3	1	1	1	1	40	3.33333	1	0	1	1	1	2011	420	1	3	1	0	T2a	N0	M0	2	4	0	0	0	40
43	0	0	0	1	1	0	0	0	0	1	1	00	0	0	0	1	3	0	0	1	1	1	3	1	1	0	0	17	1.41667	1	1	1	1	1	2011	210	0	1	1	0	T1b1	N1	M0	1	2	1	1	0	30
54	1	0	1	1	1	0	0	0	0	2		40	40	3	2	1	0	1	1	0	0	0	0	0	1	1	1	63	5.25	0	0	1	1	1	2011	200	0	1	1	0	T1b1	N1	M0	1	2	1	1	0	30
43	0	0	0	1	1	0	0	0	0	1	1	00	0	0	0	0	2	0	0	1	1	1	3	1	1	1	0	31	2.58333	0	0	1	1	1	2011	210	0	1	0	0	T1b1	N0	M0	1	2	0	0	0	20
82	1	1	1	2	3	0	0	0	0	1	1	40	40	3	2	1	0	1	1	0	0	0	0	0	0	0	0	0	0	1	1	1	1	1	2012	210	0	1	1	0	T1b1	N0	M0	1	2	0	0	0	40
58	1	0	1	1	1	0	0	0	0	0	0	40	40	3	2	1	0	1	1	0	0	0	0	0	1	1	1	56	4.66667	0	0	1	1	1	2012	210	0	1	1	0	T1b1	N0	M0	1	2	0	0	0	25
50	0	0	1	1	1	0	0	0	0	0	0	00	0	0	0	1	3	0	0	1	1	1	3	1	1	1	0	33	2.75	0	0	1	1	1	2012	250	0	2	1	0	T1b1	N1	M0	1	2	1	1	0	40
48	0	0	0	1	1	0	0	0	0	0	0	40	40	3	2	1	2	1	1	1	2	0	4	0	1	1	1	51	4.25	0	0	1	1	1	2012	210	0	1	1	0	T1b1	N1	M0	1	2	1	1	0	40
44	0	0	0	1	1	0	0	0	0	1	1	00	0	0	0	0	2	0	0	1	1	1	3	1	0	0	0	3	0.25	0	0	1	1	1	2012	210	0	1	1	0	T1b1	N0	M0	1	2	0	0	0	40
56	1	0	1	1	1	0	0	0	0	0	0	53	53	4	2	1	0	1	1	0	0	0	0	0	1	1	1	45	3.75	0	0	1	1	1	2013	250	0	2	1	0	T1b1	N0	M0	1	2	0	0	0	21
38	0	0	0	0	0	0	0	0	0	0	0	00	0	0	0	0	3	0	0	1	1	1	3	1	1	1	0	26	2.16667	0	0	1	1	1	2013	300	0	2	1	0	T1b1	N0	M0	1	2	0	0	0	30
41	0	0	0	1	1	0	0	0	0	1	1	00	0	0	0	0	3	0	0	1	1	1	3	1	1	1	1	41	3.41667	0	0	1	1	1	2013	250	0	2	1	0	T1b1	N0	M0	1	2	0	0	0	40
66	1	0	1	2	2	0	0	0	0	1	1	51	51	4	2	1	1	1	1	1	2	1	5	0	1	1	0	24	2	1	1	1	1	1	2013	410	1	3	1	0	T2a	N1	M0	2	4	1	1	0	23
77	1	1	1	2	2	0	0	0	0	1	1	00	0	0	0	0	3	0	0	1	1	1	3	1	1	1	1	36	3	0	0	1	1	1	2013	400	1	3	1	0	T2a	N0	M0	2	4	0	0	0	30
78	1	1	1	2	2	1	1	1	1	1	1	61	61	5	2	1	0	1	1	0	0	0	0	0	1	1	0	24	2	1	1	1	1	1	2014	220	0	1	1	0	T1b1	N0	M0	1	2	0	0	0	40
64	1	0	1	2	2	1	1	1	1	0	0	00	0	0	0	0	3	0	0	1	1	1	3	1	1	1	0	27	2.25	0	0	1	1	1	2014	250	0	2	1	0	T1b1	N0	M0	1	2	0	0	0	40
47	0	0	0	1	1	0	0	0	0	0	0	53	53	4	2	1	0	1	1	0	0	0	0	0	1	1	0	27	2.25	0	0	1	1	1	2014	420	1	3	1	0	T2a	N1	M0	2	4	1	1	0	40
52	0	0	1	1	1	0	0	0	0	0	0	00	0	0	0	0	3	0	0	1	1	1	3	1	1	0	0	22	1.83333	0	0	1	1	1	2015	420	1	3	1	0	T2a	N0	M0	2	4	0	0	0	40
49	0	0	0	1	1	1	1	1	1	0	0	00	0	0	0	1	2	0	0	1	1	1	3	1	1	0	0	20	1.66667	0	0	1	1	1	2015	250	0	2	0	0	T1b1	N0	M0	1	2	0	0	0	15
46	0	0	0	1	1	0	0	0	0	1	1	00	0	0	0	1	3	0	0	1	1	1	3	1	1	1	0	31	2.58333	0	0	1	1	1	2014	300	0	2	1	0	T1b1	N1	M0	1	2	1	1	0	40
72	1	1	1	2	2	1	1	1	1	1	1	00	0	0	0	0	3	0	0	1	1	1	3	1	1	0	0	13	1.08333	0	0	1	1	1	2015	400	1	3	1	0	T2a	N1	M0	2	4	1	1	0	40
60	1	0	1	2	2	0	0	0	0	0	0	00	0	0	0	0	3	0	0	1	1	1	3	1	1	0	0	16	1.33333	0	0	1	1	1	2015	210	0	1	1	0	T1b1	N1	M0	1	2	1	1	0	36
72	1	1	1	2	2	0	0	0	0	1	1	50	50	4	2	1	0	1	1	0	0	0	0	0	1	0	0	20	1.66667	0	0	1	1	1	2015	210	0	1	1	0	T1b1	N0	M0	1	2	0	0	0	35
38	0	0	0	0	0	0	0	0	0	1	1	53	53	4	2	1	0	1	1	0	0	0	0	0	1	0	0	20	1.66667	0	0	1	1	1	2015	210	0	1	0	0	T1b1	N0	M0	1	2	0	0	0	12
67	1	0	1	2	2	1	1	1	1	1	1	00	0	0	0	0	3	0	0	1	1	1	3	1	1	1	1	36	3	1	0	1	1	1	2000	200	0	1	1	0	T1b	N0	M0	1	2	0	0	0	40
52	0	0	1	1	1	0	0	0	0	1	1	00	0	0	0	0	3	0	0	1	1	1	3	1	0	0	0	8	0.666667	1	1	1	1	1	2002	200	0	1	1	0	T1b	N0	M0	1	2	0	0	0	40
40	0	0	0	1	1	1	1	1	1	1	1	00	0	0	0	0	2	0	0	1	1	1	3	1	1	1	1	104	8.66667	1	0	1	1	1	2002	200	0	1	1	0	T1b	N0	M0	1	2	0	0	0	30
57	1	0	1	1	1	0	0	0	0	0	0	62	62	5	2	1	1	1	1	1	2	1	5	0	1	1	1	129	10.75	0	0	1	1	1	2003	400	1	3	1	0	T2a	NXu	M0	2	4	2		0	35
33	0	0	0	0	0	0	0	0	0	0	0	62	62	5	2	1	0	1	1	0	0	0	0	0	1	1	1	152	12.6667	0	0	1	1	1	2004	200	0	1	0	0	T1b1	N0	M0	1	2	0	0	0	14
33	0	0	0	0	0	1	1	1	1	0	0	00	0	0	0	1	3	0	0	1	1	1	3	1	1	1	1	151	12.5833	0	0	1	1	1	2004	250	0	2	1	0	T1b1	N0	M0	1	2	0	0	0	40
37	0	0	0	0	0	0	0	0	0	1	1	53	53	4	2	1	0	1	1	0	0	0	0	0	1	1	1	128	10.6667	0	0	1	1	1	2004	310	0	2	1	0	T1b1	N0	M0	1	2	0	0	0	30
60	1	0	1	2	2	0	0	0	0	1	1	00	0	0	0	0	3	0	0	1	1	1	3	1	1	1	1	135	11.25	1	1	1	1	1	2005	400	1	3	1	0	T2a	N0	M0	2	4	0	0	0	33
46	0	0	0	1	1	1	1	1	1	1	1	40	40	3	2	1	3	1	1	1	2	1	5	0	1	1	1	136	11.3333	0	0	1	1	1	2005	250	0	2	1	0	T1b1	N1	M0	1	2	1	1	0	40
64	1	0	1	2	2	1	1	1	1	1	1	53	53	4	2	1	1	1	1	1	2	0	4	0	1	1	1	134	11.1667	0	0	1	1	1	2005	200	0	1	1	0	T1b1	N1	M0	1	2	1	1	0	32
35	0	0	0	0	0	0	0	0	0	2		62	62	5	2	1	1	1	1	1	2	1	5	0	1	1	1	126	10.5	0	0	1	1	1	2006	200	0	1	1	0	T1b1	N1	M0	1	2	1	1	0	40
62	1	0	1	2	2	1	1	1	1	1	1	00	0	0	0	0	3	0	0	1	1	1	3	1	1	1	1	87	7.25	1	1	1	1	1	2006	400	1	3	1	0	T2a	N0	M0	2	4	0	0	0	40
38	0	0	0	0	0	0	0	0	0	0	0	40	40	3	2	1	0	1	1	0	0	0	0	0	1	1	1	83	6.91667	0	0	1	1	1	2006	250	0	2	1	0	T1b1	N0	M0	1	2	0	0	0	40
79	1	1	1	2	2	1	1	1	1	1	1	00	0	0	0	0	3	0	0	1	1	1	3	1	1	1	1	54	4.5	1	0	1	1	1	2006	200	0	1	0	0	T1b1	N1	M0	1	2	1	1	0	5
68	1	0	1	2	2	1	1	1	1	1	1	00	0	0	0	0	3	0	0	1	1	1	3	1	1	1	1	122	10.1667	0	0	1	1	1	2006	400	1	3	0	0	T2a	N0	M0	2	4	0	0	0	5
67	1	0	1	2	2	0	0	0	0	0	0	00	0	0	0	0	3	0	0	1	1	1	3	1	1	1	1	92	7.66667	0	0	1	1	1	2007	400	1	3	1	0	T2a	N0	M0	2	4	0	0	0	30
50	0	0	1	1	1	1	1	1	1	0	0	00	0	0	0	1	3	0	0	1	1	1	3	1	1	1	1	118	9.83333	0	0	1	1	1	2007	250	0	2	1	0	T1b1	N1	M0	1	2	1	1	0	30
46	0	0	0	1	1	0	0	0	0	1	1	40	40	3	2	1	0	1	1	0	0	0	0	0	1	1	1	109	9.08333	0	0	1	1	1	2007	200	0	1	1	0	T1b1	N0	M0	1	2	0	0	0	35
62	1	0	1	2	2	0	0	0	0	0	0	00	0	0	0	0	3	0	0	1	1	1	3	1	1	1	1	108	9	0	0	1	1	1	2007	200	0	1	0	0	T1b1	N0	M0	1	2	0	0	0	15
77	1	1	1	2	2	0	0	0	0	1	1	40	40	3	2	1	3	1	1	1	2	0	4	0	1	0	0	23	1.91667	1	1	1	1	1	2007	400	1	3	1	0	T2a	N0	M0	2	4	0	0	0	40
37	0	0	0	0	0	1	1	1	1	1	1	00	0	0	0	0	3	0	0	1	1	1	3	1	1	1	1	106	8.83333	0	0	1	1	1	2008	200	0	1	1	0	T1b1	N0	M0	1	2	0	0	0	40
69	1	0	1	2	2	0	0	0	0	1	1	00	0	0	0	0	3	0	0	1	1	1	3	1	1	1	1	61	5.08333	1	1	1	1	1	2008	400	1	3	1	0	T2a	N0	M0	2	4	0	0	0	30
55	1	0	1	1	1	0	0	0	0	1	1	00	0	0	0	0	3	0	0	1	1	1	3	1	1	1	1	107	8.91667	0	0	1	1	1	2008	200	0	1	1	0	T1b1	N0	M0	1	2	0	0	0	40
59	1	0	1	1	1	0	0	0	0	0	0	00	0	0	0	0	3	0	0	1	1	1	3	1	1	1	1	109	9.08333	0	0	1	1	1	2007	400	1	3	1	0	T2a	N0	M0	2	4	0	0	0	40
50	0	0	1	1	1	0	0	0	0	0	0	51	51	4	2	0	3	1	1	1	2	0	4	0	1	1	1	96	8	0	0	1	1	1	2008	400	1	3	1	0	T2a	N0	M0	2	4	0	0	0	25
57	1	0	1	1	1	0	0	0	0	1	1	00	0	0	0	0	3	0	0	1	1	1	3	1	1	1	1	89	7.41667	0	0	1	1	1	2009	200	0	1	0	0	T1b1	N0	M0	1	2	0	0	0	20
57	1	0	1	1	1	0	0	0	0	0	0	00	0	0	0	0	3	0	0	1	1	1	3	1	1	1	1	88	7.33333	0	0	1	1	1	2009	400	1	3	1	0	T2a	N0	M0	2	4	0	0	0	30
68	1	0	1	2	2	0	0	0	0	1	1	40	40	3	2	1	3	1	1	1	2	0	4	0	1	1	1	86	7.16667	0	0	1	1	1	2009	200	0	1	1	0	T1b1	N0	M0	1	2	0	0	0	33
58	1	0	1	1	1	0	0	0	0	0	0	00	0	0	0	0	3	0	0	1	1	1	3	1	1	0	0	14	1.16667	0	0	1	1	1	2010	200	0	1	1	0	T1b1	N0	M0	1	2	0	0	0	30
24	0	0	0	0	0	0	0	0	0	1	1	53	53	4	2	1	3	1	1	1	2	1	5	0	1	1	0	25	2.08333	1	1	1	1	1	2010	200	0	1	1	0	T1b1	N1	M0	1	2	1	1	0	38
67	1	0	1	2	2	1	1	1	1	1	1	00	0	0	0	0	2	0	0	1	1	1	3	1	1	1	0	25	2.08333	1	0	1	1	1	2010	400	1	3	1	0	T2a	N1	M0	2	4	1	1	0	26
30	0	0	0	0	0	0	0	0	0	0	0	53	53	4	2	1	0	1	1	0	0	0	0	0	1	1	1	82	6.83333	0	0	1	1	1	2010	300	0	2	1	0	T1b1	N0	M0	1	2	0	0	0	25
61	1	0	1	2	2	0	0	0	0	0	0	00	0	0	0	0	3	0	0	1	1	1	3	1	1	1	1	47	3.91667	0	0	1	1	1	2010	220	0	1	1	0	T1b1	N0	M0	1	2	0	0	0	30
36	0	0	0	0	0	0	0	0	0	0	0	30	30	3	2	1	1	1	1	1	2	0	4	0	1	1	1	48	4	0	0	1	1	1	2010	200	0	1	0	0	T1b1	N0	M0	1	2	0	0	0	11
41	0	0	0	1	1	0	0	0	0	0	0	50	50	4	2	1	1	1	1	1	2	1	5	0	1	1	1	44	3.66667	1	0	1	1	1	2009	250	0	2	0	0	T1b1	N0	M0	1	2	0	0	0	20
62	1	0	1	2	2	0	0	0	0	1	1	53	53	4	2	1	1	1	1	1	2	0	4	0	1	1	1	71	5.91667	0	0	1	1	1	2011	210	0	1	1	0	T1b1	N0	M0	1	2	0	0	0	37
43	0	0	0	1	1	1	1	1	1	1	1	40	40	3	2	1	2	1	1	1	2	0	4	0	1	1	1	70	5.83333	0	0	1	1	1	2011	210	0	1	0	0	T1b1	N0	M0	1	2	0	0	0	20
59	1	0	1	1	1	0	0	0	0	0	0	54	54	4	2	1	3	1	1	1	2	0	4	0	1	0	0	14	1.16667	1	0	1	1	1	2011	400	1	3	1	0	T2a	N1	M0	2	4	1	1	0	35
47	0	0	0	1	1	1	1	1	1	1	1	50	50	4	2	0	3	1	1	1	2	1	5	0	1	1	1	56	4.66667	1	1	1	1	1	2010	400	1	3	1	0	T2a	N0	M0	2	4	0	0	0	40
38	0	0	0	0	0	0	0	0	0	0	0	53	53	4	2	1	1	1	1	1	2	1	5	0	1	1	1	60	5	0	0	1	1	1	2011	200	0	1	1	0	T1b1	N1	M0	1	2	1	1	0	35
65	1	0	1	2	2	0	0	0	0	1	1	62	62	5	2	1	0	1	1	0	0	0	0	0	1	1	1	63	5.25	0	0	1	1	1	2011	300	0	2	1	0	T1b1	N0	M0	1	2	0	0	0	40
52	0	0	1	1	1	0	0	0	0	1	1	53	53	4	2	1	1	1	1	1	2	0	4	0	1	1	1	44	3.66667	1	1	1	1	1	2012	200	0	1	1	0	T1b1	N0	M0	1	2	0	0	0	33
22	0	0	0	0	0	0	0	0	0	1	1	50	50	4	2	1	0	1	1	0	0	1	1	0	1	1	1	58	4.83333	0	0	1	1	1	2012	200	0	1	1	0	T1b1	N0	M0	1	2	0	0	0	40
69	1	0	1	2	2	0	0	0	0	1	1	53	53	4	2	1	0	1	1	0	0	0	0	0	1	1	1	42	3.5	0	0	1	1	1	2013	380	0	2	1	0	T1b1	N0	M0	1	2	0	0	0	34
47	0	0	0	1	1	0	0	0	0	0	0	00	0	0	0	1	3	0	0	1	1	1	3	1	1	0	0	17	1.41667	0	0	1	1	1	2013	450	1	3	1	0	T2a	N0	M0	2	4	0	0	0	40
57	1	0	1	1	1	0	0	0	0	1	1	53	53	4	2	1	0	1	1	0	0	0	0	0	1	1	0	32	2.66667	0	0	1	1	1	2014	390	0	2	1	0	T1b1	N0	M0	1	2	0	0	0	30
45	0	0	0	1	1	0	0	0	0	1	1	53	53	4	2	1	2	1	1	1	2	0	4	0	1	1	0	32	2.66667	0	0	1	1	1	2014	250	0	2	1	0	T1b1	N0	M0	1	2	0	0	0	25
61	1	0	1	2	2	1	1	1	1	1	1	50	50	4	2	1	1	1	1	1	2	1	5	0	1	1	0	30	2.5	0	0	1	1	1	2014	200	0	1	1	0	T1b1	N1	M0	1	2	1	1	0	35
43	0	0	0	1	1	0	0	0	0	1	1	00	0	0	0	1	2	0	0	1	1	1	3	1	1	0	0	16	1.33333	0	0	1	1	1	2015	220	0	1	0	0	T1b1	N1	M0	1	2	1	1	0	14
39	0	0	0	0	0	0	0	0	0	0	0	53	53	4	2	1	0	1	1	0	0	0	0	0	1	0	0	16	1.33333	0	0	1	1	1	2015	200	0	1	0	0	T1b1	N0	M0	1	2	0	0	0	12
65	1	0	1	2	2	0	0	0	0	0	0	00	0	0	0	0	2	0	0	1	1	1	3	1	1	0	0	13	1.08333	0	0	1	1	1	2015	220	0	1	1	0	T1b1	N0	M0	1	2	0	0	0	40
[truncated: 10 more columns]
